# Supplementary material for: Comparative Transcriptomics During Brown Rot Decay in Three Fungi Reveals Strain-Specific Degradative Strategies and Responses to Wood Acetylation
Source: Front Fungal Biol. 2021 Sep 6;2:701579. doi: 10.3389/ffunb.2021.701579 (PMC10512373; doi:10.3389/ffunb.2021.701579)
Supplement: Supplementary file 2 [file Table_1.XLSX]

## Sheet: Legend
This file contains the potential variance impact when comparing the Transcriptome profile with the genome assembly (R. placenta FPRL280 genome (Kölle et al. 2020) )

## Sheet: Variance
#GeneName FPRL_280	TranscriptId	BioType	variants_impact_HIGH	variants_impact_LOW	variants_impact_MODERATE	variants_impact_MODIFIER	variants_effect_5_prime_UTR_variant	variants_effect_conservative_inframe_deletion	variants_effect_frameshift_variant	variants_effect_intron_variant	variants_effect_missense_variant	variants_effect_non_coding_transcript_variant	variants_effect_splice_acceptor_variant	variants_effect_splice_donor_variant	variants_effect_splice_region_variant	variants_effect_start_lost	variants_effect_stop_gained	variants_effect_stop_lost	variants_effect_stop_retained_variant	variants_effect_synonymous_variant
1003_1	TRANSCRIPT_1003_1	protein_coding	1	1	0	0	0	0	0	1	0	0	1	0	0	0	0	0	0	1
1003_2	TRANSCRIPT_1003_2	protein_coding	0	1	2	0	0	0	0	0	2	0	0	0	0	0	0	0	0	1
1011_1	TRANSCRIPT_1011_1	protein_coding	0	2	1	0	0	0	0	0	1	0	0	0	0	0	0	0	0	2
1019_3	TRANSCRIPT_1019_3	protein_coding	0	1	0	0	0	0	0	0	0	0	0	0	0	0	0	0	0	1
101_13	TRANSCRIPT_101_13	protein_coding	1	0	0	0	0	0	0	1	0	0	0	1	0	0	0	0	0	0
1020_1	TRANSCRIPT_1020_1	protein_coding	0	0	2	0	0	0	0	0	2	0	0	0	0	0	0	0	0	0
1020_3	TRANSCRIPT_1020_3	protein_coding	0	1	0	0	0	0	0	0	0	0	0	0	0	0	0	0	0	1
1025_1	TRANSCRIPT_1025_1	protein_coding	0	2	3	0	0	0	0	0	3	0	0	0	0	0	0	0	0	2
102_15	TRANSCRIPT_102_15	protein_coding	0	0	0	1	0	0	0	1	0	0	0	0	0	0	0	0	0	0
102_5	TRANSCRIPT_102_5	protein_coding	0	0	1	0	0	0	0	0	1	0	0	0	0	0	0	0	0	0
103_2	TRANSCRIPT_103_2	protein_coding	0	0	1	0	0	0	0	0	1	0	0	0	0	0	0	0	0	0
1042_1	TRANSCRIPT_1042_1	protein_coding	0	1	0	0	0	0	0	0	0	0	0	0	0	0	0	0	0	1
1043_3	TRANSCRIPT_1043_3	protein_coding	0	0	1	0	0	0	0	0	1	0	0	0	0	0	0	0	0	0
104_15	TRANSCRIPT_104_15	protein_coding	2	2	0	0	0	0	0	4	0	0	0	2	2	0	0	0	0	0
104_2	TRANSCRIPT_104_2	protein_coding	0	1	2	0	0	0	0	0	2	0	0	0	3	0	0	0	0	1
104_4	TRANSCRIPT_104_4	protein_coding	0	0	0	3	0	0	0	3	0	0	0	0	0	0	0	0	0	0
1057_1	TRANSCRIPT_1057_1	protein_coding	0	1	2	0	0	0	0	0	2	0	0	0	0	0	0	0	0	1
105_1	TRANSCRIPT_105_1	protein_coding	0	0	0	1	0	0	0	1	0	0	0	0	0	0	0	0	0	0
106_3	TRANSCRIPT_106_3	protein_coding	2	1	0	0	0	0	0	0	0	0	0	0	2	0	0	2	0	1
1071_1	TRANSCRIPT_1071_1	protein_coding	0	1	4	0	0	0	0	0	4	0	0	0	0	0	0	0	0	1
107_5	TRANSCRIPT_107_5	protein_coding	0	0	1	0	0	0	0	0	1	0	0	0	1	0	0	0	0	0
107_7	TRANSCRIPT_107_7	protein_coding	0	0	1	1	0	0	0	1	1	0	0	0	0	0	0	0	0	0
1083_1	TRANSCRIPT_1083_1	protein_coding	1	1	0	7	0	0	0	9	0	0	0	1	1	0	0	0	0	0
1085_1	TRANSCRIPT_1085_1	protein_coding	0	5	2	0	0	0	0	0	2	0	0	0	0	0	0	0	0	5
1086_1	TRANSCRIPT_1086_1	protein_coding	0	1	1	0	0	0	0	0	1	0	0	0	0	0	0	0	0	1
109_11	TRANSCRIPT_109_11	protein_coding	0	0	0	1	0	0	0	1	0	0	0	0	0	0	0	0	0	0
109_5	TRANSCRIPT_109_5	protein_coding	0	0	1	0	0	0	0	0	1	0	0	0	0	0	0	0	0	0
10_2	TRANSCRIPT_10_2	protein_coding	0	0	0	2	0	0	0	2	0	0	0	0	0	0	0	0	0	0
10_28	TRANSCRIPT_10_28	protein_coding	0	0	1	0	0	0	0	0	1	0	0	0	1	0	0	0	0	0
10_50	TRANSCRIPT_10_50	protein_coding	0	1	0	0	0	0	0	0	0	0	0	0	0	0	0	0	0	1
10_72	TRANSCRIPT_10_72	protein_coding	0	1	0	0	0	0	0	1	0	0	0	0	1	0	0	0	0	0
10_77	TRANSCRIPT_10_77	protein_coding	0	1	0	0	0	0	0	1	0	0	0	0	1	0	0	0	0	0
10_8	TRANSCRIPT_10_8	protein_coding	2	3	1	1	0	0	0	4	1	0	0	2	1	0	0	0	0	2
110_1	TRANSCRIPT_110_1	protein_coding	0	1	0	0	0	0	0	1	0	0	0	0	1	0	0	0	0	0
110_16	TRANSCRIPT_110_16	protein_coding	0	1	4	0	0	0	0	0	4	0	0	0	0	0	0	0	0	1
111_25	TRANSCRIPT_111_25	protein_coding	0	1	0	0	0	0	0	1	0	0	0	0	1	0	0	0	0	0
1129_1	TRANSCRIPT_1129_1	protein_coding	0	0	2	0	0	0	0	0	2	0	0	0	0	0	0	0	0	0
112_4	TRANSCRIPT_112_4	protein_coding	0	0	1	0	0	0	0	0	1	0	0	0	0	0	0	0	0	0
1134_1	TRANSCRIPT_1134_1	protein_coding	0	1	1	0	0	0	0	0	1	0	0	0	0	0	0	0	0	1
1134_2	TRANSCRIPT_1134_2	protein_coding	0	3	2	0	0	0	0	0	2	0	0	0	0	0	0	0	0	3
1135_1	TRANSCRIPT_1135_1	protein_coding	0	2	0	1	0	0	0	1	0	0	0	0	0	0	0	0	0	2
1137_1	TRANSCRIPT_1137_1	protein_coding	0	7	1	0	0	0	0	0	1	0	0	0	1	0	0	0	0	7
113_1	TRANSCRIPT_113_1	protein_coding	0	0	0	1	0	0	0	1	0	0	0	0	0	0	0	0	0	0
113_10	TRANSCRIPT_113_10	protein_coding	0	1	1	0	0	0	0	0	1	0	0	0	0	0	0	0	0	1
113_11	TRANSCRIPT_113_11	protein_coding	0	1	0	0	0	0	0	0	0	0	0	0	0	0	0	0	0	1
113_21	TRANSCRIPT_113_21	protein_coding	1	0	0	0	0	0	0	1	0	0	1	0	0	0	0	0	0	0
113_3	TRANSCRIPT_113_3	protein_coding	0	0	0	3	0	0	0	3	0	0	0	0	0	0	0	0	0	0
1142_1	TRANSCRIPT_1142_1	protein_coding	0	0	1	0	0	0	0	0	1	0	0	0	0	0	0	0	0	0
1143_1	TRANSCRIPT_1143_1	protein_coding	0	1	2	0	0	0	0	0	2	0	0	0	0	0	0	0	0	1
1155_1	TRANSCRIPT_1155_1	protein_coding	0	5	0	0	0	0	0	0	0	0	0	0	0	0	0	0	0	5
1156_1	TRANSCRIPT_1156_1	protein_coding	0	0	2	0	0	0	0	0	2	0	0	0	0	0	0	0	0	0
1159_1	TRANSCRIPT_1159_1	protein_coding	0	0	2	0	0	0	0	0	2	0	0	0	0	0	0	0	0	0
115_13	TRANSCRIPT_115_13	protein_coding	0	0	1	0	0	0	0	0	1	0	0	0	0	0	0	0	0	0
115_2	TRANSCRIPT_115_2	protein_coding	0	0	0	1	0	0	0	1	0	0	0	0	0	0	0	0	0	0
1164_1	TRANSCRIPT_1164_1	protein_coding	0	2	2	0	0	0	0	0	2	0	0	0	0	0	0	0	0	2
1167_1	TRANSCRIPT_1167_1	protein_coding	0	4	0	0	0	0	0	0	0	0	0	0	0	0	0	0	0	4
116_3	TRANSCRIPT_116_3	protein_coding	0	0	0	1	0	0	0	1	0	0	0	0	0	0	0	0	0	0
116_6	TRANSCRIPT_116_6	protein_coding	0	0	1	0	0	0	0	0	1	0	0	0	0	0	0	0	0	0
1170_1	TRANSCRIPT_1170_1	protein_coding	0	0	0	1	0	0	0	1	0	0	0	0	0	0	0	0	0	0
117_2	TRANSCRIPT_117_2	protein_coding	0	2	2	0	0	0	0	0	2	0	0	0	0	0	0	0	0	2
117_5	TRANSCRIPT_117_5	protein_coding	1	1	1	0	0	0	0	0	1	0	0	0	2	0	1	0	0	1
117_6	TRANSCRIPT_117_6	protein_coding	0	0	0	1	0	0	0	1	0	0	0	0	0	0	0	0	0	0
1185_1	TRANSCRIPT_1185_1	protein_coding	0	1	1	0	0	0	0	0	1	0	0	0	0	0	0	0	0	1
1192_1	TRANSCRIPT_1192_1	protein_coding	0	0	2	0	0	0	0	0	2	0	0	0	0	0	0	0	0	0
1192_2	TRANSCRIPT_1192_2	protein_coding	0	0	1	0	0	0	0	0	1	0	0	0	0	0	0	0	0	0
1195_1	TRANSCRIPT_1195_1	protein_coding	0	1	1	0	0	0	0	0	1	0	0	0	0	0	0	0	0	1
119_12	TRANSCRIPT_119_12	protein_coding	1	0	0	0	0	0	0	1	0	0	0	1	0	0	0	0	0	0
119_20	TRANSCRIPT_119_20	protein_coding	0	0	1	0	0	0	0	0	1	0	0	0	0	0	0	0	0	0
119_4	TRANSCRIPT_119_4	protein_coding	0	1	0	0	0	0	0	1	0	0	0	0	1	0	0	0	0	0
11_1	TRANSCRIPT_11_1	protein_coding	0	0	0	1	0	0	0	1	0	0	0	0	0	0	0	0	0	0
11_12	TRANSCRIPT_11_12	protein_coding	0	1	0	0	0	0	0	1	0	0	0	0	1	0	0	0	0	0
11_2	TRANSCRIPT_11_2	protein_coding	0	0	0	1	0	0	0	1	0	0	0	0	0	0	0	0	0	0
11_6	TRANSCRIPT_11_6	protein_coding	0	0	1	0	0	0	0	0	1	0	0	0	0	0	0	0	0	0
11_78	TRANSCRIPT_11_78	protein_coding	0	1	0	0	0	0	0	1	0	0	0	0	1	0	0	0	0	0
1206_1	TRANSCRIPT_1206_1	protein_coding	0	3	6	0	0	0	0	0	6	0	0	0	0	0	0	0	0	3
1209_1	TRANSCRIPT_1209_1	protein_coding	0	0	1	0	0	0	0	0	1	0	0	0	0	0	0	0	0	0
120_11	TRANSCRIPT_120_11	protein_coding	0	0	0	1	0	0	0	1	0	0	0	0	0	0	0	0	0	0
120_3	TRANSCRIPT_120_3	protein_coding	0	0	0	1	0	0	0	1	0	0	0	0	0	0	0	0	0	0
1212_1	TRANSCRIPT_1212_1	protein_coding	0	3	0	1	0	0	0	1	0	0	0	0	0	0	0	0	0	3
1213_1	TRANSCRIPT_1213_1	protein_coding	0	0	4	3	0	0	0	3	4	0	0	0	1	0	0	0	0	0
1214_1	TRANSCRIPT_1214_1	protein_coding	0	1	5	0	0	0	0	0	5	0	0	0	0	0	0	0	0	1
1214_3	TRANSCRIPT_1214_3	protein_coding	1	1	1	0	0	0	0	0	1	0	0	0	1	0	0	1	0	1
1218_1	TRANSCRIPT_1218_1	protein_coding	0	0	0	2	0	0	0	2	0	0	0	0	0	0	0	0	0	0
121_1	TRANSCRIPT_121_1	protein_coding	1	1	0	0	0	0	0	2	0	0	0	1	1	0	0	0	0	0
121_2	TRANSCRIPT_121_2	protein_coding	0	0	0	1	0	0	0	1	0	0	0	0	0	0	0	0	0	0
121_8	TRANSCRIPT_121_8	protein_coding	1	0	1	0	0	0	0	0	1	0	0	0	2	0	1	0	0	0
1224_1	TRANSCRIPT_1224_1	protein_coding	0	0	0	1	0	0	0	1	0	0	0	0	0	0	0	0	0	0
1228_1	TRANSCRIPT_1228_1	protein_coding	0	0	1	0	0	0	0	0	1	0	0	0	0	0	0	0	0	0
122_14	TRANSCRIPT_122_14	protein_coding	0	0	0	4	0	0	0	4	0	0	0	0	0	0	0	0	0	0
122_18	TRANSCRIPT_122_18	protein_coding	0	0	1	0	0	0	0	0	1	0	0	0	0	0	0	0	0	0
122_7	TRANSCRIPT_122_7	protein_coding	1	0	0	0	0	0	0	1	0	0	0	1	0	0	0	0	0	0
1231_1	TRANSCRIPT_1231_1	protein_coding	0	1	1	0	0	0	0	1	1	0	0	0	1	0	0	0	0	0
123_8	TRANSCRIPT_123_8	protein_coding	0	0	0	1	0	0	0	1	0	0	0	0	0	0	0	0	0	0
1242_1	TRANSCRIPT_1242_1	protein_coding	1	0	1	1	0	0	0	2	1	0	1	0	0	0	0	0	0	0
1248_1	TRANSCRIPT_1248_1	protein_coding	0	0	2	0	0	0	0	0	2	0	0	0	0	0	0	0	0	0
124_20	TRANSCRIPT_124_20	protein_coding	0	0	0	1	0	0	0	1	0	0	0	0	0	0	0	0	0	0
1250_2	TRANSCRIPT_1250_2	protein_coding	0	0	0	1	0	0	0	1	0	0	0	0	0	0	0	0	0	0
1253_1	TRANSCRIPT_1253_1	protein_coding	0	1	1	0	0	0	0	0	1	0	0	0	0	0	0	0	0	1
1253_3	TRANSCRIPT_1253_3	protein_coding	0	0	1	0	0	0	0	0	1	0	0	0	0	0	0	0	0	0
125_8	TRANSCRIPT_125_8	protein_coding	1	0	0	0	0	0	0	1	0	0	0	1	0	0	0	0	0	0
1266_1	TRANSCRIPT_1266_1	protein_coding	0	0	0	1	0	0	0	1	0	0	0	0	0	0	0	0	0	0
1268_1	TRANSCRIPT_1268_1	protein_coding	0	1	2	0	0	0	0	0	2	0	0	0	0	0	0	0	0	1
126_21	TRANSCRIPT_126_21	protein_coding	0	0	0	1	0	0	0	1	0	0	0	0	0	0	0	0	0	0
126_9	TRANSCRIPT_126_9	protein_coding	0	0	0	1	0	0	0	1	0	0	0	0	0	0	0	0	0	0
1275_2	TRANSCRIPT_1275_2	protein_coding	1	0	0	0	0	0	1	0	0	0	0	0	0	0	0	0	0	0
1282_1	TRANSCRIPT_1282_1	protein_coding	0	1	5	1	0	0	0	1	5	0	0	0	1	0	0	0	0	1
1284_1	TRANSCRIPT_1284_1	protein_coding	0	2	2	0	0	0	0	1	2	0	0	0	1	0	0	0	0	1
1287_1	TRANSCRIPT_1287_1	protein_coding	0	4	0	0	0	0	0	0	0	0	0	0	0	0	0	0	0	4
128_2	TRANSCRIPT_128_2	protein_coding	0	0	2	1	0	0	0	1	2	0	0	0	1	0	0	0	0	0
1290_2	TRANSCRIPT_1290_2	protein_coding	1	1	0	0	0	0	0	0	0	0	0	0	0	0	1	0	0	1
1292_1	TRANSCRIPT_1292_1	protein_coding	0	1	1	0	0	0	0	0	1	0	0	0	0	0	0	0	0	1
1295_1	TRANSCRIPT_1295_1	protein_coding	0	3	5	0	0	0	0	0	5	0	0	0	0	0	0	0	0	3
129_12	TRANSCRIPT_129_12	protein_coding	0	1	1	1	0	0	0	1	1	0	0	0	0	0	0	0	0	1
129_13	TRANSCRIPT_129_13	protein_coding	0	1	1	0	0	0	0	1	1	0	0	0	1	0	0	0	0	0
129_15	TRANSCRIPT_129_15	protein_coding	0	0	0	1	0	0	0	1	0	0	0	0	0	0	0	0	0	0
129_25	TRANSCRIPT_129_25	protein_coding	0	2	2	0	0	0	0	0	2	0	0	0	1	0	0	0	0	2
12_1	TRANSCRIPT_12_1	protein_coding	0	3	0	0	0	0	0	3	0	0	0	0	3	0	0	0	0	0
12_29	TRANSCRIPT_12_29	protein_coding	0	0	0	1	0	0	0	1	0	0	0	0	0	0	0	0	0	0
12_33	TRANSCRIPT_12_33	protein_coding	0	0	0	1	0	0	0	1	0	0	0	0	0	0	0	0	0	0
12_4	TRANSCRIPT_12_4	protein_coding	0	1	1	0	0	0	0	1	1	0	0	0	1	0	0	0	0	0
12_43	TRANSCRIPT_12_43	protein_coding	0	1	0	1	0	0	0	1	0	0	0	0	0	0	0	0	0	1
12_5	TRANSCRIPT_12_5	protein_coding	0	1	0	0	0	0	0	1	0	0	0	0	1	0	0	0	0	0
12_76	TRANSCRIPT_12_76	protein_coding	2	1	0	0	0	0	0	3	0	0	2	0	1	0	0	0	0	0
12_99	TRANSCRIPT_12_99	protein_coding	1	0	0	0	0	0	0	1	0	0	1	0	0	0	0	0	0	0
1302_1	TRANSCRIPT_1302_1	protein_coding	0	1	4	1	0	0	0	1	4	0	0	0	0	0	0	0	0	1
1308_1	TRANSCRIPT_1308_1	protein_coding	2	1	1	3	0	0	0	4	1	0	0	1	0	0	1	0	0	1
130_9	TRANSCRIPT_130_9	protein_coding	0	1	0	0	0	0	0	1	0	0	0	0	1	0	0	0	0	0
1310_1	TRANSCRIPT_1310_1	protein_coding	0	0	2	0	0	0	0	0	2	0	0	0	0	0	0	0	0	0
1311_1	TRANSCRIPT_1311_1	protein_coding	1	1	6	0	0	0	0	0	6	0	0	0	0	0	1	0	0	1
1318_1	TRANSCRIPT_1318_1	protein_coding	0	1	0	0	0	0	0	0	0	0	0	0	0	0	0	0	0	1
1319_1	TRANSCRIPT_1319_1	protein_coding	0	4	2	1	0	0	0	1	2	0	0	0	0	0	0	0	0	4
131_13	TRANSCRIPT_131_13	protein_coding	0	0	0	1	0	0	0	1	0	0	0	0	0	0	0	0	0	0
1321_1	TRANSCRIPT_1321_1	protein_coding	0	2	1	0	0	1	0	0	0	0	0	0	0	0	0	0	0	2
1324_1	TRANSCRIPT_1324_1	protein_coding	1	0	0	0	0	0	1	0	0	0	0	0	0	0	0	0	0	0
1326_1	TRANSCRIPT_1326_1	protein_coding	0	3	0	3	0	0	0	4	0	0	0	0	1	0	0	0	0	2
132_16	TRANSCRIPT_132_16	protein_coding	0	0	0	1	0	0	0	1	0	0	0	0	0	0	0	0	0	0
1332_1	TRANSCRIPT_1332_1	protein_coding	0	0	1	0	0	0	0	0	1	0	0	0	0	0	0	0	0	0
1335_1	TRANSCRIPT_1335_1	protein_coding	0	0	1	0	0	0	0	0	1	0	0	0	0	0	0	0	0	0
1347_1	TRANSCRIPT_1347_1	protein_coding	0	1	0	1	0	0	0	1	0	0	0	0	0	0	0	0	0	1
134_5	TRANSCRIPT_134_5	protein_coding	0	0	1	0	0	0	0	0	1	0	0	0	0	0	0	0	0	0
1350_3	TRANSCRIPT_1350_3	protein_coding	0	0	1	0	0	0	0	0	1	0	0	0	0	0	0	0	0	0
1352_1	TRANSCRIPT_1352_1	protein_coding	0	1	1	0	0	0	0	0	1	0	0	0	0	0	0	0	0	1
1356_1	TRANSCRIPT_1356_1	protein_coding	1	2	7	0	0	0	0	0	7	0	0	0	0	0	1	0	0	2
1357_1	TRANSCRIPT_1357_1	protein_coding	0	1	1	0	0	0	0	0	1	0	0	0	0	0	0	0	0	1
135_5	TRANSCRIPT_135_5	protein_coding	0	0	0	1	0	0	0	1	0	0	0	0	0	0	0	0	0	0
135_6	TRANSCRIPT_135_6	protein_coding	0	1	3	0	0	0	0	0	3	0	0	0	0	0	0	0	0	1
136_4	TRANSCRIPT_136_4	protein_coding	1	0	0	0	0	0	0	1	0	0	1	0	0	0	0	0	0	0
136_7	TRANSCRIPT_136_7	protein_coding	0	0	1	0	0	0	0	0	1	0	0	0	0	0	0	0	0	0
1370_1	TRANSCRIPT_1370_1	protein_coding	0	0	1	0	0	0	0	0	1	0	0	0	0	0	0	0	0	0
137_3	TRANSCRIPT_137_3	protein_coding	0	1	0	0	0	0	0	0	0	0	0	0	0	0	0	0	0	1
137_8	TRANSCRIPT_137_8	protein_coding	1	0	0	0	0	0	0	1	0	0	1	0	0	0	0	0	0	0
1387_2	TRANSCRIPT_1387_2	protein_coding	0	0	1	0	0	0	0	0	1	0	0	0	0	0	0	0	0	0
138_3	TRANSCRIPT_138_3	protein_coding	1	0	0	0	0	0	0	1	0	0	0	1	0	0	0	0	0	0
1390_1	TRANSCRIPT_1390_1	protein_coding	0	2	0	0	0	0	0	0	0	0	0	0	0	0	0	0	0	2
1394_1	TRANSCRIPT_1394_1	protein_coding	0	6	1	0	0	0	0	0	1	0	0	0	0	0	0	0	0	6
1397_1	TRANSCRIPT_1397_1	protein_coding	0	1	1	0	0	0	0	0	1	0	0	0	0	0	0	0	0	1
139_10	TRANSCRIPT_139_10	protein_coding	1	0	0	0	0	0	0	1	0	0	0	1	0	0	0	0	0	0
139_11	TRANSCRIPT_139_11	protein_coding	0	0	0	1	0	0	0	1	0	0	0	0	0	0	0	0	0	0
139_13	TRANSCRIPT_139_13	protein_coding	1	0	0	0	0	0	0	1	0	0	0	1	0	0	0	0	0	0
139_15	TRANSCRIPT_139_15	protein_coding	0	0	1	0	0	0	0	0	1	0	0	0	1	0	0	0	0	0
13_26	TRANSCRIPT_13_26	protein_coding	0	1	0	0	0	0	0	1	0	0	0	0	1	0	0	0	0	0
13_38	TRANSCRIPT_13_38	protein_coding	0	0	0	1	0	0	0	1	0	0	0	0	0	0	0	0	0	0
13_44	TRANSCRIPT_13_44	protein_coding	0	0	0	1	0	0	0	1	0	0	0	0	0	0	0	0	0	0
13_5	TRANSCRIPT_13_5	protein_coding	0	0	0	1	0	0	0	1	0	0	0	0	0	0	0	0	0	0
13_54	TRANSCRIPT_13_54	protein_coding	0	0	0	1	0	0	0	1	0	0	0	0	0	0	0	0	0	0
13_68	TRANSCRIPT_13_68	protein_coding	2	2	0	0	0	0	0	4	0	0	0	2	2	0	0	0	0	0
1404_2	TRANSCRIPT_1404_2	protein_coding	0	0	1	0	0	0	0	0	1	0	0	0	0	0	0	0	0	0
140_11	TRANSCRIPT_140_11	protein_coding	0	0	1	0	0	0	0	0	1	0	0	0	0	0	0	0	0	0
1411_1	TRANSCRIPT_1411_1	protein_coding	0	0	3	0	0	0	0	0	3	0	0	0	0	0	0	0	0	0
1414_1	TRANSCRIPT_1414_1	protein_coding	0	3	1	0	0	0	0	0	1	0	0	0	0	0	0	0	0	3
1418_1	TRANSCRIPT_1418_1	protein_coding	0	1	3	0	0	0	0	0	3	0	0	0	0	0	0	0	0	1
1419_1	TRANSCRIPT_1419_1	protein_coding	0	1	1	1	0	0	0	1	1	0	0	0	0	0	0	0	0	1
141_8	TRANSCRIPT_141_8	protein_coding	1	0	0	0	0	0	0	1	0	0	0	1	0	0	0	0	0	0
1421_1	TRANSCRIPT_1421_1	protein_coding	0	0	2	0	0	0	0	0	2	0	0	0	0	0	0	0	0	0
1422_1	TRANSCRIPT_1422_1	protein_coding	0	0	1	0	0	0	0	0	1	0	0	0	0	0	0	0	0	0
1424_1	TRANSCRIPT_1424_1	protein_coding	0	5	1	0	0	0	0	0	1	0	0	0	0	0	0	0	0	5
1427_1	TRANSCRIPT_1427_1	protein_coding	0	1	0	0	0	0	0	0	0	0	0	0	0	0	0	0	0	1
142_8	TRANSCRIPT_142_8	protein_coding	0	1	0	0	0	0	0	1	0	0	0	0	1	0	0	0	0	0
1430_1	TRANSCRIPT_1430_1	protein_coding	0	1	0	0	0	0	0	0	0	0	0	0	0	0	0	0	0	1
1434_1	TRANSCRIPT_1434_1	protein_coding	0	0	2	0	0	0	0	0	2	0	0	0	0	0	0	0	0	0
1436_1	TRANSCRIPT_1436_1	protein_coding	0	2	0	0	0	0	0	0	0	0	0	0	0	0	0	0	0	2
1438_1	TRANSCRIPT_1438_1	protein_coding	0	4	1	0	0	0	0	0	1	0	0	0	1	0	0	0	0	4
1439_1	TRANSCRIPT_1439_1	protein_coding	0	2	2	4	0	0	0	5	2	0	0	0	1	0	0	0	0	1
143_3	TRANSCRIPT_143_3	protein_coding	0	0	0	1	0	0	0	1	0	0	0	0	0	0	0	0	0	0
1442_1	TRANSCRIPT_1442_1	protein_coding	0	3	2	1	0	0	0	1	2	0	0	0	0	0	0	0	0	3
144_15	TRANSCRIPT_144_15	protein_coding	0	2	1	0	0	0	0	0	1	0	0	0	0	0	0	0	0	2
144_3	TRANSCRIPT_144_3	protein_coding	0	0	0	1	0	0	0	1	0	0	0	0	0	0	0	0	0	0
1463_1	TRANSCRIPT_1463_1	protein_coding	0	0	1	0	0	0	0	0	1	0	0	0	0	0	0	0	0	0
146_4	TRANSCRIPT_146_4	protein_coding	0	1	0	0	0	0	0	0	0	0	0	0	0	0	0	0	0	1
1472_3	TRANSCRIPT_1472_3	protein_coding	0	0	1	0	0	0	0	0	1	0	0	0	0	0	0	0	0	0
1473_1	TRANSCRIPT_1473_1	protein_coding	0	2	7	0	0	0	0	0	7	0	0	0	0	0	0	0	0	2
147_2	TRANSCRIPT_147_2	protein_coding	0	0	0	1	0	0	0	1	0	0	0	0	0	0	0	0	0	0
147_3	TRANSCRIPT_147_3	protein_coding	0	0	0	1	0	0	0	1	0	0	0	0	0	0	0	0	0	0
147_5	TRANSCRIPT_147_5	protein_coding	0	0	1	0	0	0	0	0	1	0	0	0	0	0	0	0	0	0
1482_1	TRANSCRIPT_1482_1	protein_coding	0	1	0	0	0	0	0	0	0	0	0	0	0	0	0	0	0	1
1483_1	TRANSCRIPT_1483_1	protein_coding	0	0	1	0	0	0	0	0	1	0	0	0	0	0	0	0	0	0
1486_1	TRANSCRIPT_1486_1	protein_coding	0	4	0	0	0	0	0	0	0	0	0	0	0	0	0	0	0	4
1487_1	TRANSCRIPT_1487_1	protein_coding	0	0	4	0	0	0	0	0	4	0	0	0	0	0	0	0	0	0
148_16	TRANSCRIPT_148_16	protein_coding	0	0	0	1	0	0	0	1	0	0	0	0	0	0	0	0	0	0
148_2	TRANSCRIPT_148_2	protein_coding	0	0	0	1	0	0	0	1	0	0	0	0	0	0	0	0	0	0
1491_1	TRANSCRIPT_1491_1	protein_coding	0	0	0	3	0	0	0	3	0	0	0	0	0	0	0	0	0	0
14_2	TRANSCRIPT_14_2	protein_coding	1	0	0	0	0	0	0	1	0	0	0	1	0	0	0	0	0	0
14_61	TRANSCRIPT_14_61	protein_coding	1	0	0	0	0	0	0	1	0	0	0	1	0	0	0	0	0	0
14_63	TRANSCRIPT_14_63	protein_coding	1	0	0	0	0	0	0	1	0	0	0	1	0	0	0	0	0	0
14_80	TRANSCRIPT_14_80	protein_coding	0	0	0	1	0	0	0	1	0	0	0	0	0	0	0	0	0	0
1505_1	TRANSCRIPT_1505_1	protein_coding	0	0	1	0	0	0	0	0	1	0	0	0	0	0	0	0	0	0
1513_1	TRANSCRIPT_1513_1	protein_coding	1	0	0	0	0	0	0	0	0	0	0	0	0	0	1	0	0	0
1519_1	TRANSCRIPT_1519_1	protein_coding	0	2	1	2	0	0	0	3	1	0	0	0	1	0	0	0	0	1
151_2	TRANSCRIPT_151_2	protein_coding	1	0	0	0	0	0	0	1	0	0	1	0	0	0	0	0	0	0
151_3	TRANSCRIPT_151_3	protein_coding	0	0	0	1	0	0	0	1	0	0	0	0	0	0	0	0	0	0
1523_1	TRANSCRIPT_1523_1	protein_coding	0	0	1	0	0	0	0	0	1	0	0	0	0	0	0	0	0	0
1525_1	TRANSCRIPT_1525_1	protein_coding	0	0	2	0	0	0	0	0	2	0	0	0	0	0	0	0	0	0
1527_1	TRANSCRIPT_1527_1	protein_coding	0	3	3	0	0	0	0	0	3	0	0	0	1	0	0	0	0	3
1529_1	TRANSCRIPT_1529_1	protein_coding	0	6	0	0	0	0	0	0	0	0	0	0	0	0	0	0	0	6
152_11	TRANSCRIPT_152_11	protein_coding	1	0	0	1	0	0	0	2	0	0	1	0	0	0	0	0	0	0
152_15	TRANSCRIPT_152_15	protein_coding	0	1	0	3	0	0	0	4	0	0	0	0	1	0	0	0	0	0
152_3	TRANSCRIPT_152_3	protein_coding	0	0	0	1	0	0	0	1	0	0	0	0	0	0	0	0	0	0
153_1	TRANSCRIPT_153_1	protein_coding	1	0	1	0	0	0	0	1	1	0	0	1	1	0	0	0	0	0
153_13	TRANSCRIPT_153_13	protein_coding	0	0	1	0	0	0	0	0	1	0	0	0	0	0	0	0	0	0
1544_1	TRANSCRIPT_1544_1	protein_coding	0	3	0	0	0	0	0	0	0	0	0	0	0	0	0	0	0	3
1546_1	TRANSCRIPT_1546_1	protein_coding	0	3	0	0	0	0	0	0	0	0	0	0	0	0	0	0	0	3
1548_1	TRANSCRIPT_1548_1	protein_coding	0	1	2	0	0	0	0	0	2	0	0	0	0	0	0	0	0	1
1557_1	TRANSCRIPT_1557_1	protein_coding	0	0	1	0	0	0	0	0	1	0	0	0	0	0	0	0	0	0
155_3	TRANSCRIPT_155_3	protein_coding	0	0	1	0	0	0	0	0	1	0	0	0	0	0	0	0	0	0
1560_1	TRANSCRIPT_1560_1	protein_coding	0	1	1	0	0	0	0	0	1	0	0	0	0	0	0	0	0	1
1567_1	TRANSCRIPT_1567_1	protein_coding	0	0	0	2	0	0	0	2	0	0	0	0	0	0	0	0	0	0
156_2	TRANSCRIPT_156_2	protein_coding	1	0	1	0	0	0	0	1	1	0	0	1	0	0	0	0	0	0
1571_1	TRANSCRIPT_1571_1	protein_coding	0	1	0	0	0	0	0	0	0	0	0	0	0	0	0	0	0	1
1573_1	TRANSCRIPT_1573_1	protein_coding	0	0	1	0	0	0	0	0	1	0	0	0	0	0	0	0	0	0
1578_1	TRANSCRIPT_1578_1	protein_coding	0	0	1	0	0	0	0	0	1	0	0	0	0	0	0	0	0	0
157_14	TRANSCRIPT_157_14	protein_coding	0	0	0	1	0	0	0	1	0	0	0	0	0	0	0	0	0	0
1582_2	TRANSCRIPT_1582_2	protein_coding	0	0	1	0	0	0	0	0	1	0	0	0	0	0	0	0	0	0
1586_1	TRANSCRIPT_1586_1	protein_coding	0	0	3	1	0	0	0	1	3	0	0	0	0	0	0	0	0	0
1589_1	TRANSCRIPT_1589_1	protein_coding	0	0	1	0	0	0	0	0	1	0	0	0	0	0	0	0	0	0
1595_1	TRANSCRIPT_1595_1	protein_coding	0	0	0	1	0	0	0	1	0	0	0	0	0	0	0	0	0	0
15_1	TRANSCRIPT_15_1	protein_coding	1	0	0	0	0	0	0	1	0	0	0	1	0	0	0	0	0	0
15_11	TRANSCRIPT_15_11	protein_coding	0	1	0	0	0	0	0	1	0	0	0	0	1	0	0	0	0	0
15_3	TRANSCRIPT_15_3	protein_coding	0	0	1	0	0	0	0	0	1	0	0	0	0	0	0	0	0	0
15_6	TRANSCRIPT_15_6	protein_coding	0	0	0	1	0	0	0	1	0	0	0	0	0	0	0	0	0	0
15_66	TRANSCRIPT_15_66	protein_coding	0	1	0	0	0	0	0	1	0	0	0	0	1	0	0	0	0	0
1600_1	TRANSCRIPT_1600_1	protein_coding	0	0	2	0	0	0	0	0	2	0	0	0	0	0	0	0	0	0
1610_2	TRANSCRIPT_1610_2	protein_coding	0	0	1	0	0	0	0	0	1	0	0	0	0	0	0	0	0	0
161_3	TRANSCRIPT_161_3	protein_coding	0	0	0	1	0	0	0	1	0	0	0	0	0	0	0	0	0	0
161_9	TRANSCRIPT_161_9	protein_coding	1	0	0	0	0	0	0	1	0	0	0	1	0	0	0	0	0	0
1632_1	TRANSCRIPT_1632_1	protein_coding	0	0	0	1	0	0	0	1	0	0	0	0	0	0	0	0	0	0
1633_1	TRANSCRIPT_1633_1	protein_coding	0	2	0	0	0	0	0	0	0	0	0	0	0	0	0	0	0	2
1634_2	TRANSCRIPT_1634_2	protein_coding	0	1	2	0	0	0	0	0	2	0	0	0	0	0	0	0	0	1
163_1	TRANSCRIPT_163_1	protein_coding	0	0	0	1	0	0	0	1	0	0	0	0	0	0	0	0	0	0
163_4	TRANSCRIPT_163_4	protein_coding	0	1	0	0	0	0	0	0	0	0	0	0	0	0	0	0	0	1
1646_1	TRANSCRIPT_1646_1	protein_coding	0	0	1	0	0	0	0	0	1	0	0	0	0	0	0	0	0	0
1648_1	TRANSCRIPT_1648_1	protein_coding	0	0	1	0	0	0	0	0	1	0	0	0	0	0	0	0	0	0
164_17	TRANSCRIPT_164_17	protein_coding	0	1	0	0	0	0	0	0	0	0	0	0	1	0	0	0	0	1
164_9	TRANSCRIPT_164_9	protein_coding	1	0	0	0	0	0	0	1	0	0	0	1	0	0	0	0	0	0
1651_1	TRANSCRIPT_1651_1	protein_coding	0	0	2	0	0	0	0	0	2	0	0	0	0	0	0	0	0	0
1655_1	TRANSCRIPT_1655_1	protein_coding	0	0	1	1	0	0	0	1	1	0	0	0	0	0	0	0	0	0
1656_1	TRANSCRIPT_1656_1	protein_coding	0	2	0	0	0	0	0	0	0	0	0	0	0	0	0	0	0	2
1661_1	TRANSCRIPT_1661_1	protein_coding	0	1	0	0	0	0	0	0	0	0	0	0	0	0	0	0	0	1
1665_1	TRANSCRIPT_1665_1	protein_coding	0	0	1	0	0	0	0	0	1	0	0	0	0	0	0	0	0	0
166_1	TRANSCRIPT_166_1	protein_coding	0	1	0	0	0	0	0	1	0	0	0	0	1	0	0	0	0	0
166_12	TRANSCRIPT_166_12	protein_coding	0	0	0	2	0	0	0	2	0	0	0	0	0	0	0	0	0	0
166_15	TRANSCRIPT_166_15	protein_coding	1	0	0	0	0	0	0	1	0	0	1	0	0	0	0	0	0	0
166_9	TRANSCRIPT_166_9	protein_coding	1	0	0	0	0	0	0	1	0	0	0	1	0	0	0	0	0	0
167_14	TRANSCRIPT_167_14	protein_coding	0	0	1	0	0	0	0	0	1	0	0	0	0	0	0	0	0	0
1680_1	TRANSCRIPT_1680_1	protein_coding	0	1	0	0	0	0	0	0	0	0	0	0	0	0	0	0	0	1
168_8	TRANSCRIPT_168_8	protein_coding	0	1	0	0	0	0	0	1	0	0	0	0	1	0	0	0	0	0
1696_1	TRANSCRIPT_1696_1	protein_coding	0	4	3	0	0	0	0	0	3	0	0	0	0	0	0	0	0	4
1699_1	TRANSCRIPT_1699_1	protein_coding	0	1	0	0	0	0	0	0	0	0	0	0	0	0	0	0	0	1
169_4	TRANSCRIPT_169_4	protein_coding	0	0	1	0	0	0	0	0	1	0	0	0	0	0	0	0	0	0
169_8	TRANSCRIPT_169_8	protein_coding	0	0	2	0	0	0	0	0	2	0	0	0	0	0	0	0	0	0
16_1	TRANSCRIPT_16_1	protein_coding	0	0	1	0	0	0	0	0	1	0	0	0	0	0	0	0	0	0
16_12	TRANSCRIPT_16_12	protein_coding	1	0	0	0	0	0	0	1	0	0	0	1	0	0	0	0	0	0
16_17	TRANSCRIPT_16_17	protein_coding	1	0	0	1	0	0	0	2	0	0	0	1	0	0	0	0	0	0
16_35	TRANSCRIPT_16_35	protein_coding	0	1	0	0	0	0	0	1	0	0	0	0	1	0	0	0	0	0
16_36	TRANSCRIPT_16_36	protein_coding	1	0	0	0	0	0	0	0	0	0	0	0	0	0	1	0	0	0
16_44	TRANSCRIPT_16_44	protein_coding	0	0	0	1	0	0	0	1	0	0	0	0	0	0	0	0	0	0
16_6	TRANSCRIPT_16_6	protein_coding	1	0	0	0	0	0	0	1	0	0	1	0	0	0	0	0	0	0
16_60	TRANSCRIPT_16_60	protein_coding	0	0	2	0	0	0	0	0	2	0	0	0	1	0	0	0	0	0
16_7	TRANSCRIPT_16_7	protein_coding	0	1	0	1	0	0	0	2	0	0	0	0	1	0	0	0	0	0
1701_1	TRANSCRIPT_1701_1	protein_coding	0	0	1	0	0	0	0	0	1	0	0	0	0	0	0	0	0	0
1706_1	TRANSCRIPT_1706_1	protein_coding	0	1	0	0	0	0	0	0	0	0	0	0	0	0	0	0	0	1
170_2	TRANSCRIPT_170_2	protein_coding	0	0	1	0	0	0	0	0	1	0	0	0	0	0	0	0	0	0
1711_1	TRANSCRIPT_1711_1	protein_coding	0	2	2	0	0	0	0	0	2	0	0	0	0	0	0	0	0	2
1720_1	TRANSCRIPT_1720_1	protein_coding	0	1	0	0	0	0	0	0	0	0	0	0	0	0	0	0	0	1
1727_1	TRANSCRIPT_1727_1	protein_coding	0	2	2	0	0	0	0	0	2	0	0	0	0	0	0	0	0	2
1729_1	TRANSCRIPT_1729_1	protein_coding	0	0	1	0	0	0	0	0	1	0	0	0	0	0	0	0	0	0
172_4	TRANSCRIPT_172_4	protein_coding	0	0	0	1	0	0	0	1	0	0	0	0	0	0	0	0	0	0
1732_1	TRANSCRIPT_1732_1	protein_coding	0	1	3	0	0	0	0	0	3	0	0	0	0	0	0	0	0	1
1733_1	TRANSCRIPT_1733_1	protein_coding	0	0	2	0	0	0	0	0	2	0	0	0	0	0	0	0	0	0
1739_1	TRANSCRIPT_1739_1	protein_coding	0	1	0	0	0	0	0	0	0	0	0	0	0	0	0	0	0	1
1740_1	TRANSCRIPT_1740_1	protein_coding	1	0	0	0	0	0	0	0	0	0	0	0	0	0	1	0	0	0
1743_2	TRANSCRIPT_1743_2	protein_coding	0	0	1	0	0	0	0	0	1	0	0	0	0	0	0	0	0	0
175_12	TRANSCRIPT_175_12	protein_coding	0	0	0	1	0	0	0	1	0	0	0	0	0	0	0	0	0	0
1760_1	TRANSCRIPT_1760_1	protein_coding	0	0	2	0	0	0	0	0	2	0	0	0	0	0	0	0	0	0
1764_1	TRANSCRIPT_1764_1	protein_coding	0	0	2	0	0	0	0	0	2	0	0	0	0	0	0	0	0	0
177_1	TRANSCRIPT_177_1	protein_coding	1	0	0	0	0	0	0	1	0	0	0	1	0	0	0	0	0	0
177_10	TRANSCRIPT_177_10	protein_coding	0	0	0	1	0	0	0	1	0	0	0	0	0	0	0	0	0	0
177_9	TRANSCRIPT_177_9	protein_coding	0	0	0	1	0	0	0	1	0	0	0	0	0	0	0	0	0	0
1780_1	TRANSCRIPT_1780_1	protein_coding	0	1	0	0	0	0	0	0	0	0	0	0	0	0	0	0	0	1
1787_1	TRANSCRIPT_1787_1	protein_coding	0	2	0	0	0	0	0	0	0	0	0	0	0	0	0	0	0	2
1788_1	TRANSCRIPT_1788_1	protein_coding	0	0	2	0	0	0	0	0	2	0	0	0	0	0	0	0	0	0
179_3	TRANSCRIPT_179_3	protein_coding	1	0	0	0	0	0	0	1	0	0	0	1	0	0	0	0	0	0
179_8	TRANSCRIPT_179_8	protein_coding	1	1	0	1	0	0	0	3	0	0	0	1	1	0	0	0	0	0
17_24	TRANSCRIPT_17_24	protein_coding	0	0	0	3	0	0	0	3	0	0	0	0	0	0	0	0	0	0
17_37	TRANSCRIPT_17_37	protein_coding	1	0	0	0	0	0	0	1	0	0	0	1	0	0	0	0	0	0
17_7	TRANSCRIPT_17_7	protein_coding	0	0	0	1	0	0	0	1	0	0	0	0	0	0	0	0	0	0
1800_1	TRANSCRIPT_1800_1	protein_coding	0	1	0	0	0	0	0	0	0	0	0	0	0	0	0	0	0	1
1801_1	TRANSCRIPT_1801_1	protein_coding	0	1	1	0	0	0	0	0	1	0	0	0	0	0	0	0	0	1
1803_3	TRANSCRIPT_1803_3	protein_coding	1	0	1	0	0	0	0	0	1	0	0	0	0	1	0	0	0	0
1804_1	TRANSCRIPT_1804_1	protein_coding	0	1	1	0	0	0	0	0	1	0	0	0	0	0	0	0	0	1
1805_1	TRANSCRIPT_1805_1	protein_coding	0	0	2	0	0	0	0	0	2	0	0	0	0	0	0	0	0	0
1807_1	TRANSCRIPT_1807_1	protein_coding	0	1	4	0	0	0	0	0	4	0	0	0	0	0	0	0	0	1
180_1	TRANSCRIPT_180_1	protein_coding	0	0	0	1	0	0	0	1	0	0	0	0	0	0	0	0	0	0
181_4	TRANSCRIPT_181_4	protein_coding	1	0	0	0	0	0	0	1	0	0	1	0	0	0	0	0	0	0
1820_1	TRANSCRIPT_1820_1	protein_coding	0	0	1	0	0	0	0	0	1	0	0	0	0	0	0	0	0	0
1828_1	TRANSCRIPT_1828_1	protein_coding	0	0	2	0	0	0	0	0	2	0	0	0	0	0	0	0	0	0
182_3	TRANSCRIPT_182_3	protein_coding	0	0	0	1	0	0	0	1	0	0	0	0	0	0	0	0	0	0
182_7	TRANSCRIPT_182_7	protein_coding	0	0	3	0	0	0	0	0	3	0	0	0	0	0	0	0	0	0
1830_1	TRANSCRIPT_1830_1	protein_coding	0	0	2	0	0	0	0	0	2	0	0	0	0	0	0	0	0	0
1839_1	TRANSCRIPT_1839_1	protein_coding	0	0	2	0	0	0	0	0	2	0	0	0	0	0	0	0	0	0
183_4	TRANSCRIPT_183_4	protein_coding	0	1	2	0	0	0	0	0	2	0	0	0	3	0	0	0	0	1
1840_1	TRANSCRIPT_1840_1	protein_coding	0	1	1	2	0	0	0	3	1	0	0	0	1	0	0	0	0	0
1848_1	TRANSCRIPT_1848_1	protein_coding	1	1	1	0	0	0	0	0	1	0	0	0	0	0	1	0	0	1
184_9	TRANSCRIPT_184_9	protein_coding	0	0	0	1	0	0	0	1	0	0	0	0	0	0	0	0	0	0
185_12	TRANSCRIPT_185_12	protein_coding	0	0	1	0	0	0	0	0	1	0	0	0	0	0	0	0	0	0
186_1	TRANSCRIPT_186_1	protein_coding	0	0	1	1	0	0	0	1	1	0	0	0	0	0	0	0	0	0
186_3	TRANSCRIPT_186_3	protein_coding	0	0	1	0	0	0	0	0	1	0	0	0	0	0	0	0	0	0
186_4	TRANSCRIPT_186_4	protein_coding	0	0	0	1	0	0	0	1	0	0	0	0	0	0	0	0	0	0
188_10	TRANSCRIPT_188_10	protein_coding	0	0	1	0	0	0	0	0	1	0	0	0	0	0	0	0	0	0
188_5	TRANSCRIPT_188_5	protein_coding	0	1	0	0	0	0	0	1	0	0	0	0	1	0	0	0	0	0
18_41	TRANSCRIPT_18_41	protein_coding	0	0	0	1	0	0	0	1	0	0	0	0	0	0	0	0	0	0
18_50	TRANSCRIPT_18_50	protein_coding	2	0	0	0	0	0	0	2	0	0	0	2	0	0	0	0	0	0
18_54	TRANSCRIPT_18_54	protein_coding	1	0	0	0	0	0	0	1	0	0	0	1	0	0	0	0	0	0
191_1	TRANSCRIPT_191_1	protein_coding	0	0	0	1	0	0	0	1	0	0	0	0	0	0	0	0	0	0
191_8	TRANSCRIPT_191_8	protein_coding	0	1	2	0	0	0	0	0	2	0	0	0	0	0	0	0	0	1
192_1	TRANSCRIPT_192_1	protein_coding	0	1	0	0	0	0	0	1	0	0	0	0	1	0	0	0	0	0
192_7	TRANSCRIPT_192_7	protein_coding	0	0	1	0	0	0	0	0	1	0	0	0	0	0	0	0	0	0
195_1	TRANSCRIPT_195_1	protein_coding	0	0	0	1	0	0	0	1	0	0	0	0	0	0	0	0	0	0
195_3	TRANSCRIPT_195_3	protein_coding	0	0	1	0	0	0	0	0	1	0	0	0	0	0	0	0	0	0
196_9	TRANSCRIPT_196_9	protein_coding	0	0	1	0	0	0	0	0	1	0	0	0	0	0	0	0	0	0
197_11	TRANSCRIPT_197_11	protein_coding	0	0	1	0	0	0	0	0	1	0	0	0	0	0	0	0	0	0
197_3	TRANSCRIPT_197_3	protein_coding	0	2	6	0	0	0	0	0	6	0	0	0	0	0	0	0	0	2
198_2	TRANSCRIPT_198_2	protein_coding	1	2	3	1	0	0	0	3	3	0	1	0	1	0	0	0	0	1
199_10	TRANSCRIPT_199_10	protein_coding	0	0	0	1	0	0	0	1	0	0	0	0	0	0	0	0	0	0
199_11	TRANSCRIPT_199_11	protein_coding	1	0	0	0	0	0	0	1	0	0	0	1	0	0	0	0	0	0
19_1	TRANSCRIPT_19_1	protein_coding	0	1	0	0	0	0	0	1	0	0	0	0	1	0	0	0	0	0
19_11	TRANSCRIPT_19_11	protein_coding	0	0	0	1	0	0	0	1	0	0	0	0	0	0	0	0	0	0
19_9	TRANSCRIPT_19_9	protein_coding	1	0	0	0	0	0	0	1	0	0	0	1	0	0	0	0	0	0
1_115	TRANSCRIPT_1_115	protein_coding	1	0	0	1	0	0	0	2	0	0	1	0	1	0	0	0	0	0
1_121	TRANSCRIPT_1_121	protein_coding	0	1	0	0	0	0	0	0	0	0	0	0	0	0	0	0	0	1
1_123	TRANSCRIPT_1_123	protein_coding	1	0	0	0	0	0	0	1	0	0	1	0	0	0	0	0	0	0
1_13	TRANSCRIPT_1_13	protein_coding	0	0	0	1	0	0	0	1	0	0	0	0	0	0	0	0	0	0
1_161	TRANSCRIPT_1_161	protein_coding	0	1	0	1	0	0	0	2	0	0	0	0	1	0	0	0	0	0
1_165	TRANSCRIPT_1_165	protein_coding	0	1	0	0	0	0	0	1	0	0	0	0	1	0	0	0	0	0
1_169	TRANSCRIPT_1_169	protein_coding	1	0	0	0	0	0	0	1	0	0	0	1	0	0	0	0	0	0
1_220	TRANSCRIPT_1_220	protein_coding	0	0	1	0	0	0	0	0	1	0	0	0	0	0	0	0	0	0
1_228	TRANSCRIPT_1_228	protein_coding	1	0	0	0	0	0	0	1	0	0	0	1	0	0	0	0	0	0
1_49	TRANSCRIPT_1_49	protein_coding	0	1	0	0	0	0	0	1	0	0	0	0	1	0	0	0	0	0
1_50	TRANSCRIPT_1_50	protein_coding	0	1	0	0	0	0	0	1	0	0	0	0	1	0	0	0	0	0
1_62	TRANSCRIPT_1_62	protein_coding	1	0	0	0	0	0	0	1	0	0	1	0	0	0	0	0	0	0
1_80	TRANSCRIPT_1_80	protein_coding	0	1	0	0	0	0	0	1	0	0	0	0	1	0	0	0	0	0
1_86	TRANSCRIPT_1_86	protein_coding	0	1	0	0	0	0	0	1	0	0	0	0	1	0	0	0	0	0
201_3	TRANSCRIPT_201_3	protein_coding	0	0	1	0	0	0	0	0	1	0	0	0	0	0	0	0	0	0
202_11	TRANSCRIPT_202_11	protein_coding	0	1	2	0	0	0	0	0	2	0	0	0	0	0	0	0	0	1
202_3	TRANSCRIPT_202_3	protein_coding	0	0	0	1	0	0	0	1	0	0	0	0	0	0	0	0	0	0
203_3	TRANSCRIPT_203_3	protein_coding	0	0	1	0	0	0	0	0	1	0	0	0	0	0	0	0	0	0
204_1	TRANSCRIPT_204_1	protein_coding	1	1	0	0	0	0	0	2	0	0	0	1	1	0	0	0	0	0
204_4	TRANSCRIPT_204_4	protein_coding	0	0	0	1	0	0	0	1	0	0	0	0	0	0	0	0	0	0
204_8	TRANSCRIPT_204_8	protein_coding	0	0	1	0	0	0	0	0	1	0	0	0	0	0	0	0	0	0
205_7	TRANSCRIPT_205_7	protein_coding	1	0	0	0	0	0	0	1	0	0	0	1	0	0	0	0	0	0
206_8	TRANSCRIPT_206_8	protein_coding	0	2	0	0	0	0	0	2	0	0	0	0	2	0	0	0	0	0
208_1	TRANSCRIPT_208_1	protein_coding	0	1	0	0	0	0	0	0	0	0	0	0	0	0	0	0	0	1
208_4	TRANSCRIPT_208_4	protein_coding	1	1	0	0	0	0	0	2	0	0	0	1	1	0	0	0	0	0
209_2	TRANSCRIPT_209_2	protein_coding	0	0	1	0	0	0	0	0	1	0	0	0	0	0	0	0	0	0
209_5	TRANSCRIPT_209_5	protein_coding	0	0	0	1	0	0	0	1	0	0	0	0	0	0	0	0	0	0
20_10	TRANSCRIPT_20_10	protein_coding	0	1	0	0	0	0	0	1	0	0	0	0	1	0	0	0	0	0
20_2	TRANSCRIPT_20_2	protein_coding	0	2	0	1	0	0	0	3	0	0	0	0	2	0	0	0	0	0
20_37	TRANSCRIPT_20_37	protein_coding	0	0	0	1	0	0	0	1	0	0	0	0	0	0	0	0	0	0
20_38	TRANSCRIPT_20_38	protein_coding	1	0	0	0	0	0	0	1	0	0	0	1	0	0	0	0	0	0
210_4	TRANSCRIPT_210_4	protein_coding	0	0	0	1	0	0	0	1	0	0	0	0	0	0	0	0	0	0
210_7	TRANSCRIPT_210_7	protein_coding	0	0	2	0	0	0	0	0	2	0	0	0	0	0	0	0	0	0
211_2	TRANSCRIPT_211_2	protein_coding	0	0	0	1	0	0	0	1	0	0	0	0	0	0	0	0	0	0
212_12	TRANSCRIPT_212_12	protein_coding	0	1	2	0	0	0	0	0	2	0	0	0	0	0	0	0	0	1
212_2	TRANSCRIPT_212_2	protein_coding	0	1	2	0	0	0	0	0	2	0	0	0	0	0	0	0	0	1
212_6	TRANSCRIPT_212_6	protein_coding	0	0	1	0	0	0	0	0	1	0	0	0	0	0	0	0	0	0
212_8	TRANSCRIPT_212_8	protein_coding	0	0	0	1	0	0	0	1	0	0	0	0	0	0	0	0	0	0
214_2	TRANSCRIPT_214_2	protein_coding	1	0	0	0	0	0	0	1	0	0	0	1	0	0	0	0	0	0
214_5	TRANSCRIPT_214_5	protein_coding	0	0	0	1	0	0	0	1	0	0	0	0	0	0	0	0	0	0
216_1	TRANSCRIPT_216_1	protein_coding	0	0	2	0	0	0	0	0	2	0	0	0	0	0	0	0	0	0
216_6	TRANSCRIPT_216_6	protein_coding	0	0	1	0	0	0	0	0	1	0	0	0	0	0	0	0	0	0
217_2	TRANSCRIPT_217_2	protein_coding	0	0	2	0	0	0	0	0	2	0	0	0	0	0	0	0	0	0
217_8	TRANSCRIPT_217_8	protein_coding	0	1	0	0	0	0	0	1	0	0	0	0	1	0	0	0	0	0
218_1	TRANSCRIPT_218_1	protein_coding	0	0	0	2	0	0	0	2	0	0	0	0	0	0	0	0	0	0
218_2	TRANSCRIPT_218_2	protein_coding	0	2	0	0	0	0	0	0	0	0	0	0	0	0	0	0	0	2
218_5	TRANSCRIPT_218_5	protein_coding	0	0	2	0	0	0	0	0	2	0	0	0	0	0	0	0	0	0
221_3	TRANSCRIPT_221_3	protein_coding	0	0	0	1	0	0	0	1	0	0	0	0	0	0	0	0	0	0
221_6	TRANSCRIPT_221_6	protein_coding	0	1	0	0	0	0	0	0	0	0	0	0	0	0	0	0	0	1
223_3	TRANSCRIPT_223_3	protein_coding	0	0	0	1	0	0	0	1	0	0	0	0	0	0	0	0	0	0
224_10	TRANSCRIPT_224_10	protein_coding	0	0	1	0	0	0	0	0	1	0	0	0	0	0	0	0	0	0
224_13	TRANSCRIPT_224_13	protein_coding	0	0	0	1	0	0	0	1	0	0	0	0	0	0	0	0	0	0
225_10	TRANSCRIPT_225_10	protein_coding	0	0	1	0	0	0	0	0	1	0	0	0	0	0	0	0	0	0
225_4	TRANSCRIPT_225_4	protein_coding	0	0	1	2	0	0	0	2	1	0	0	0	0	0	0	0	0	0
226_17	TRANSCRIPT_226_17	protein_coding	0	0	2	0	0	0	0	0	2	0	0	0	0	0	0	0	0	0
226_2	TRANSCRIPT_226_2	protein_coding	0	1	0	0	0	0	0	1	0	0	0	0	1	0	0	0	0	0
226_7	TRANSCRIPT_226_7	protein_coding	0	0	0	1	0	0	0	1	0	0	0	0	0	0	0	0	0	0
229_1	TRANSCRIPT_229_1	protein_coding	0	1	2	0	0	0	0	0	2	0	0	0	0	0	0	0	0	1
22_11	TRANSCRIPT_22_11	protein_coding	1	0	0	0	0	0	0	1	0	0	0	1	0	0	0	0	0	0
22_13	TRANSCRIPT_22_13	protein_coding	0	1	0	0	0	0	0	1	0	0	0	0	1	0	0	0	0	0
22_50	TRANSCRIPT_22_50	protein_coding	0	0	0	1	0	0	0	1	0	0	0	0	0	0	0	0	0	0
22_7	TRANSCRIPT_22_7	protein_coding	0	0	0	3	0	0	0	3	0	0	0	0	0	0	0	0	0	0
230_1	TRANSCRIPT_230_1	protein_coding	0	0	0	2	0	0	0	2	0	0	0	0	0	0	0	0	0	0
230_15	TRANSCRIPT_230_15	protein_coding	0	1	0	0	0	0	0	1	0	0	0	0	1	0	0	0	0	0
230_7	TRANSCRIPT_230_7	protein_coding	0	2	0	0	0	0	0	0	0	0	0	0	0	0	0	0	0	2
231_6	TRANSCRIPT_231_6	protein_coding	0	2	2	0	0	0	0	0	2	0	0	0	0	0	0	0	0	2
232_9	TRANSCRIPT_232_9	protein_coding	1	0	0	0	0	0	0	1	0	0	1	0	0	0	0	0	0	0
233_1	TRANSCRIPT_233_1	protein_coding	0	1	0	0	0	0	0	0	0	0	0	0	0	0	0	0	0	1
233_5	TRANSCRIPT_233_5	protein_coding	0	0	0	1	0	0	0	1	0	0	0	0	0	0	0	0	0	0
234_1	TRANSCRIPT_234_1	protein_coding	0	1	3	0	0	0	0	0	3	0	0	0	0	0	0	0	0	1
234_5	TRANSCRIPT_234_5	protein_coding	0	0	0	2	0	0	0	2	0	0	0	0	0	0	0	0	0	0
234_9	TRANSCRIPT_234_9	protein_coding	1	1	0	0	0	0	0	2	0	0	0	1	1	0	0	0	0	0
235_2	TRANSCRIPT_235_2	protein_coding	0	1	0	0	0	0	0	0	0	0	0	0	0	0	0	0	0	1
236_17	TRANSCRIPT_236_17	protein_coding	0	0	0	1	0	0	0	1	0	0	0	0	0	0	0	0	0	0
237_1	TRANSCRIPT_237_1	protein_coding	0	0	0	1	0	0	0	1	0	0	0	0	0	0	0	0	0	0
237_4	TRANSCRIPT_237_4	protein_coding	0	0	1	0	0	0	0	0	1	0	0	0	0	0	0	0	0	0
238_13	TRANSCRIPT_238_13	protein_coding	0	0	0	1	0	0	0	1	0	0	0	0	0	0	0	0	0	0
238_6	TRANSCRIPT_238_6	protein_coding	0	1	0	0	0	0	0	1	0	0	0	0	1	0	0	0	0	0
239_1	TRANSCRIPT_239_1	protein_coding	0	0	0	1	0	0	0	1	0	0	0	0	0	0	0	0	0	0
239_9	TRANSCRIPT_239_9	protein_coding	0	0	1	0	0	0	0	0	1	0	0	0	0	0	0	0	0	0
23_13	TRANSCRIPT_23_13	protein_coding	0	0	0	1	0	0	0	1	0	0	0	0	0	0	0	0	0	0
23_49	TRANSCRIPT_23_49	protein_coding	0	0	1	0	0	0	0	0	1	0	0	0	0	0	0	0	0	0
23_60	TRANSCRIPT_23_60	protein_coding	0	1	0	0	0	0	0	0	0	0	0	0	0	0	0	0	0	1
241_4	TRANSCRIPT_241_4	protein_coding	0	0	0	1	0	0	0	1	0	0	0	0	0	0	0	0	0	0
242_1	TRANSCRIPT_242_1	protein_coding	0	0	0	1	0	0	0	1	0	0	0	0	0	0	0	0	0	0
243_5	TRANSCRIPT_243_5	protein_coding	2	1	0	0	0	0	0	3	0	0	1	1	1	0	0	0	0	0
243_6	TRANSCRIPT_243_6	protein_coding	1	0	0	0	0	0	0	1	0	0	1	0	0	0	0	0	0	0
245_5	TRANSCRIPT_245_5	protein_coding	1	1	0	0	0	0	0	2	0	0	0	1	1	0	0	0	0	0
245_9	TRANSCRIPT_245_9	protein_coding	0	1	0	0	0	0	0	1	0	0	0	0	1	0	0	0	0	0
246_3	TRANSCRIPT_246_3	protein_coding	0	1	0	0	0	0	0	0	0	0	0	0	0	0	0	0	0	1
247_2	TRANSCRIPT_247_2	protein_coding	0	0	2	5	0	0	0	5	2	0	0	0	0	0	0	0	0	0
248_3	TRANSCRIPT_248_3	protein_coding	0	0	0	1	0	0	0	1	0	0	0	0	0	0	0	0	0	0
24_10	TRANSCRIPT_24_10	protein_coding	0	1	1	0	0	0	0	0	1	0	0	0	0	0	0	0	0	1
24_16	TRANSCRIPT_24_16	protein_coding	0	1	0	0	0	0	0	1	0	0	0	0	1	0	0	0	0	0
24_20	TRANSCRIPT_24_20	protein_coding	1	0	0	0	0	0	0	1	0	0	0	1	0	0	0	0	0	0
24_26	TRANSCRIPT_24_26	protein_coding	0	0	0	1	0	0	0	1	0	0	0	0	0	0	0	0	0	0
24_46	TRANSCRIPT_24_46	protein_coding	1	0	0	1	0	0	0	2	0	0	0	1	0	0	0	0	0	0
250_1	TRANSCRIPT_250_1	protein_coding	0	1	2	0	0	0	0	0	2	0	0	0	0	0	0	0	0	1
251_4	TRANSCRIPT_251_4	protein_coding	0	0	1	0	0	0	0	0	1	0	0	0	0	0	0	0	0	0
251_7	TRANSCRIPT_251_7	protein_coding	1	0	0	0	0	0	1	0	0	0	0	0	0	0	0	0	0	0
251_9	TRANSCRIPT_251_9	protein_coding	0	1	0	0	0	0	0	1	0	0	0	0	1	0	0	0	0	0
252_1	TRANSCRIPT_252_1	protein_coding	0	0	1	2	0	0	0	2	1	0	0	0	0	0	0	0	0	0
253_1	TRANSCRIPT_253_1	protein_coding	0	1	0	0	0	0	0	1	0	0	0	0	1	0	0	0	0	0
253_7	TRANSCRIPT_253_7	protein_coding	0	0	0	1	0	0	0	1	0	0	0	0	0	0	0	0	0	0
257_8	TRANSCRIPT_257_8	protein_coding	0	2	0	0	0	0	0	0	0	0	0	0	0	0	0	0	0	2
258_10	TRANSCRIPT_258_10	protein_coding	0	0	1	0	0	0	0	0	1	0	0	0	0	0	0	0	0	0
258_4	TRANSCRIPT_258_4	protein_coding	0	1	0	0	0	0	0	0	0	0	0	0	0	0	0	0	0	1
259_10	TRANSCRIPT_259_10	protein_coding	0	0	0	1	0	0	0	1	0	0	0	0	0	0	0	0	0	0
259_3	TRANSCRIPT_259_3	protein_coding	0	0	0	2	0	0	0	2	0	0	0	0	0	0	0	0	0	0
259_9	TRANSCRIPT_259_9	protein_coding	0	0	2	0	0	0	0	0	2	0	0	0	0	0	0	0	0	0
25_1	TRANSCRIPT_25_1	protein_coding	0	0	0	1	0	0	0	1	0	0	0	0	0	0	0	0	0	0
25_19	TRANSCRIPT_25_19	protein_coding	0	0	0	1	0	0	0	1	0	0	0	0	0	0	0	0	0	0
25_24	TRANSCRIPT_25_24	protein_coding	0	0	0	1	0	0	0	1	0	0	0	0	0	0	0	0	0	0
25_49	TRANSCRIPT_25_49	protein_coding	0	0	0	1	0	0	0	1	0	0	0	0	0	0	0	0	0	0
260_4	TRANSCRIPT_260_4	protein_coding	0	0	1	0	0	0	0	0	1	0	0	0	0	0	0	0	0	0
260_5	TRANSCRIPT_260_5	protein_coding	0	1	1	0	0	0	0	0	1	0	0	0	0	0	0	0	0	1
262_10	TRANSCRIPT_262_10	protein_coding	0	0	0	1	0	0	0	1	0	0	0	0	0	0	0	0	0	0
262_3	TRANSCRIPT_262_3	protein_coding	0	0	0	3	0	0	0	3	0	0	0	0	0	0	0	0	0	0
262_6	TRANSCRIPT_262_6	protein_coding	1	0	0	1	0	0	0	2	0	0	1	0	0	0	0	0	0	0
263_6	TRANSCRIPT_263_6	protein_coding	0	6	0	0	0	0	0	0	0	0	0	0	0	0	0	0	0	6
264_7	TRANSCRIPT_264_7	protein_coding	0	0	1	0	0	0	0	0	1	0	0	0	1	0	0	0	0	0
265_4	TRANSCRIPT_265_4	protein_coding	0	2	0	0	0	0	0	0	0	0	0	0	0	0	0	0	0	2
267_5	TRANSCRIPT_267_5	protein_coding	1	1	0	0	0	0	0	2	0	0	0	1	1	0	0	0	0	0
268_13	TRANSCRIPT_268_13	protein_coding	0	0	0	1	0	0	0	1	0	0	0	0	0	0	0	0	0	0
269_10	TRANSCRIPT_269_10	protein_coding	0	0	1	0	0	0	0	0	1	0	0	0	0	0	0	0	0	0
269_11	TRANSCRIPT_269_11	protein_coding	0	0	0	2	0	0	0	2	0	0	0	0	0	0	0	0	0	0
269_3	TRANSCRIPT_269_3	protein_coding	2	1	0	0	0	0	0	3	0	0	1	1	1	0	0	0	0	0
26_11	TRANSCRIPT_26_11	protein_coding	0	0	0	1	0	0	0	1	0	0	0	0	0	0	0	0	0	0
26_12	TRANSCRIPT_26_12	protein_coding	0	0	0	1	0	0	0	1	0	0	0	0	0	0	0	0	0	0
26_37	TRANSCRIPT_26_37	protein_coding	0	0	1	0	0	0	0	0	1	0	0	0	0	0	0	0	0	0
272_1	TRANSCRIPT_272_1	protein_coding	0	0	1	0	0	0	0	0	1	0	0	0	0	0	0	0	0	0
274_2	TRANSCRIPT_274_2	protein_coding	0	2	2	0	0	0	0	0	2	0	0	0	0	0	0	0	0	2
27_17	TRANSCRIPT_27_17	protein_coding	1	2	0	0	0	0	0	3	0	0	0	1	2	0	0	0	0	0
27_8	TRANSCRIPT_27_8	protein_coding	0	1	0	0	0	0	0	1	0	0	0	0	1	0	0	0	0	0
27_9	TRANSCRIPT_27_9	protein_coding	0	0	1	0	0	0	0	0	1	0	0	0	0	0	0	0	0	0
281_1	TRANSCRIPT_281_1	protein_coding	1	0	0	0	0	0	0	1	0	0	0	1	0	0	0	0	0	0
281_4	TRANSCRIPT_281_4	protein_coding	0	0	1	0	0	0	0	0	1	0	0	0	0	0	0	0	0	0
281_6	TRANSCRIPT_281_6	protein_coding	0	1	1	0	0	0	0	0	1	0	0	0	0	0	0	0	0	1
284_7	TRANSCRIPT_284_7	protein_coding	0	0	1	0	0	0	0	0	1	0	0	0	0	0	0	0	0	0
285_1	TRANSCRIPT_285_1	protein_coding	0	0	0	1	0	0	0	1	0	0	0	0	0	0	0	0	0	0
285_3	TRANSCRIPT_285_3	protein_coding	0	1	0	0	0	0	0	1	0	0	0	0	1	0	0	0	0	0
287_2	TRANSCRIPT_287_2	protein_coding	0	0	1	0	0	0	0	0	1	0	0	0	0	0	0	0	0	0
287_8	TRANSCRIPT_287_8	protein_coding	0	0	0	2	0	0	0	2	0	0	0	0	0	0	0	0	0	0
288_2	TRANSCRIPT_288_2	protein_coding	1	1	3	2	0	0	0	3	3	0	0	0	1	0	1	0	0	0
288_4	TRANSCRIPT_288_4	protein_coding	1	2	0	0	0	0	0	3	0	0	0	1	2	0	0	0	0	0
289_6	TRANSCRIPT_289_6	protein_coding	1	0	0	0	0	0	0	1	0	0	1	0	0	0	0	0	0	0
28_1	TRANSCRIPT_28_1	protein_coding	0	0	0	3	0	0	0	3	0	0	0	0	0	0	0	0	0	0
28_12	TRANSCRIPT_28_12	protein_coding	0	1	4	0	0	0	0	0	4	0	0	0	0	0	0	0	0	1
290_3	TRANSCRIPT_290_3	protein_coding	0	0	0	1	0	0	0	1	0	0	0	0	0	0	0	0	0	0
291_5	TRANSCRIPT_291_5	protein_coding	1	2	0	0	0	0	0	3	0	0	0	1	2	0	0	0	0	0
292_2	TRANSCRIPT_292_2	protein_coding	0	0	0	1	0	0	0	1	0	0	0	0	0	0	0	0	0	0
292_5	TRANSCRIPT_292_5	protein_coding	1	0	0	0	0	0	0	1	0	0	0	1	0	0	0	0	0	0
292_6	TRANSCRIPT_292_6	protein_coding	0	0	0	1	0	0	0	1	0	0	0	0	0	0	0	0	0	0
292_9	TRANSCRIPT_292_9	protein_coding	0	1	0	0	0	0	0	1	0	0	0	0	1	0	0	0	0	0
295_1	TRANSCRIPT_295_1	protein_coding	0	1	1	1	0	0	0	1	1	0	0	0	0	0	0	0	0	1
295_12	TRANSCRIPT_295_12	protein_coding	0	1	0	0	0	0	0	0	0	0	0	0	0	0	0	0	0	1
296_1	TRANSCRIPT_296_1	protein_coding	0	0	1	1	0	0	0	1	1	0	0	0	0	0	0	0	0	0
297_7	TRANSCRIPT_297_7	protein_coding	1	1	0	0	0	0	0	0	0	0	0	0	0	0	1	0	0	1
299_6	TRANSCRIPT_299_6	protein_coding	0	0	0	2	0	0	0	2	0	0	0	0	0	0	0	0	0	0
29_1	TRANSCRIPT_29_1	protein_coding	1	0	0	0	0	0	0	1	0	0	1	0	0	0	0	0	0	0
29_12	TRANSCRIPT_29_12	protein_coding	0	1	0	0	0	0	0	1	0	0	0	0	1	0	0	0	0	0
29_2	TRANSCRIPT_29_2	protein_coding	1	1	0	0	0	0	0	2	0	0	0	1	1	0	0	0	0	0
29_35	TRANSCRIPT_29_35	protein_coding	0	0	0	1	0	0	0	1	0	0	0	0	0	0	0	0	0	0
29_37	TRANSCRIPT_29_37	protein_coding	0	0	0	1	0	0	0	1	0	0	0	0	0	0	0	0	0	0
2_1	TRANSCRIPT_2_1	protein_coding	1	1	0	0	0	0	0	2	0	0	0	1	1	0	0	0	0	0
2_111	TRANSCRIPT_2_111	protein_coding	0	1	0	0	0	0	0	0	0	0	0	0	0	0	0	0	0	1
2_131	TRANSCRIPT_2_131	protein_coding	2	0	0	0	0	0	0	2	0	0	0	2	0	0	0	0	0	0
2_139	TRANSCRIPT_2_139	protein_coding	1	0	0	0	0	0	0	1	0	0	0	1	0	0	0	0	0	0
2_141	TRANSCRIPT_2_141	protein_coding	0	0	0	1	0	0	0	1	0	0	0	0	0	0	0	0	0	0
2_15	TRANSCRIPT_2_15	protein_coding	0	1	1	1	0	0	0	1	1	0	0	0	1	0	0	0	0	1
2_35	TRANSCRIPT_2_35	protein_coding	0	0	0	1	0	0	0	1	0	0	0	0	0	0	0	0	0	0
2_70	TRANSCRIPT_2_70	protein_coding	0	0	0	1	0	0	0	1	0	0	0	0	0	0	0	0	0	0
2_72	TRANSCRIPT_2_72	protein_coding	0	1	0	0	0	0	0	1	0	0	0	0	1	0	0	0	0	0
2_79	TRANSCRIPT_2_79	protein_coding	0	0	0	1	0	0	0	1	0	0	0	0	0	0	0	0	0	0
2_95	TRANSCRIPT_2_95	protein_coding	0	0	3	0	0	0	0	0	3	0	0	0	0	0	0	0	0	0
301_3	TRANSCRIPT_301_3	protein_coding	0	0	2	0	0	0	0	0	2	0	0	0	0	0	0	0	0	0
302_10	TRANSCRIPT_302_10	protein_coding	0	1	1	0	0	0	0	0	1	0	0	0	0	0	0	0	0	1
302_12	TRANSCRIPT_302_12	protein_coding	0	2	1	0	0	0	0	0	1	0	0	0	0	0	0	0	0	2
302_9	TRANSCRIPT_302_9	protein_coding	0	2	0	0	0	0	0	0	0	0	0	0	0	0	0	0	0	2
304_1	TRANSCRIPT_304_1	protein_coding	1	0	0	0	0	0	0	1	0	0	0	1	0	0	0	0	0	0
306_1	TRANSCRIPT_306_1	protein_coding	0	2	6	0	0	0	0	1	6	0	0	0	1	0	0	0	0	1
306_3	TRANSCRIPT_306_3	protein_coding	0	0	1	0	0	0	0	0	1	0	0	0	0	0	0	0	0	0
309_1	TRANSCRIPT_309_1	protein_coding	0	2	0	0	0	0	0	0	0	0	0	0	0	0	0	0	0	2
30_2	TRANSCRIPT_30_2	protein_coding	2	4	2	0	0	0	0	4	2	0	1	1	2	0	0	0	0	2
30_23	TRANSCRIPT_30_23	protein_coding	0	0	1	13	0	0	0	13	1	0	0	0	0	0	0	0	0	0
30_40	TRANSCRIPT_30_40	protein_coding	0	0	1	0	0	0	0	0	1	0	0	0	0	0	0	0	0	0
30_44	TRANSCRIPT_30_44	protein_coding	0	1	0	0	0	0	0	0	0	0	0	0	0	0	0	0	0	1
30_7	TRANSCRIPT_30_7	protein_coding	0	0	0	1	0	0	0	1	0	0	0	0	0	0	0	0	0	0
310_3	TRANSCRIPT_310_3	protein_coding	1	2	5	0	0	0	0	0	5	0	0	0	0	0	1	0	0	2
310_9	TRANSCRIPT_310_9	protein_coding	0	0	1	0	0	0	0	0	1	0	0	0	0	0	0	0	0	0
312_1	TRANSCRIPT_312_1	protein_coding	0	0	0	1	0	0	0	1	0	0	0	0	0	0	0	0	0	0
313_4	TRANSCRIPT_313_4	protein_coding	0	3	1	0	0	0	0	0	1	0	0	0	0	0	0	0	0	3
314_5	TRANSCRIPT_314_5	protein_coding	0	0	2	0	0	0	0	0	2	0	0	0	0	0	0	0	0	0
315_2	TRANSCRIPT_315_2	protein_coding	0	2	0	0	0	0	0	2	0	0	0	0	2	0	0	0	0	0
318_1	TRANSCRIPT_318_1	protein_coding	0	0	0	1	0	0	0	1	0	0	0	0	0	0	0	0	0	0
319_8	TRANSCRIPT_319_8	protein_coding	0	0	1	0	0	0	0	0	1	0	0	0	0	0	0	0	0	0
31_15	TRANSCRIPT_31_15	protein_coding	0	0	0	1	0	0	0	1	0	0	0	0	0	0	0	0	0	0
31_30	TRANSCRIPT_31_30	protein_coding	0	0	0	1	0	0	0	1	0	0	0	0	0	0	0	0	0	0
31_38	TRANSCRIPT_31_38	protein_coding	0	0	0	1	0	0	0	1	0	0	0	0	0	0	0	0	0	0
320_1	TRANSCRIPT_320_1	protein_coding	0	0	0	1	0	0	0	1	0	0	0	0	0	0	0	0	0	0
320_4	TRANSCRIPT_320_4	protein_coding	0	0	0	3	0	0	0	3	0	0	0	0	0	0	0	0	0	0
320_6	TRANSCRIPT_320_6	protein_coding	1	0	2	1	0	0	0	1	2	0	0	0	0	0	1	0	0	0
321_1	TRANSCRIPT_321_1	protein_coding	0	1	1	1	0	0	0	1	1	0	0	0	0	0	0	0	0	1
321_6	TRANSCRIPT_321_6	protein_coding	0	1	1	1	0	0	0	1	1	0	0	0	0	0	0	0	0	1
324_1	TRANSCRIPT_324_1	protein_coding	0	0	1	0	0	0	0	0	1	0	0	0	0	0	0	0	0	0
324_3	TRANSCRIPT_324_3	protein_coding	0	0	2	0	0	0	0	0	2	0	0	0	0	0	0	0	0	0
326_3	TRANSCRIPT_326_3	protein_coding	0	0	0	1	0	0	0	1	0	0	0	0	0	0	0	0	0	0
326_6	TRANSCRIPT_326_6	protein_coding	0	1	0	0	0	0	0	1	0	0	0	0	1	0	0	0	0	0
327_12	TRANSCRIPT_327_12	protein_coding	0	0	3	0	0	0	0	0	3	0	0	0	0	0	0	0	0	0
328_9	TRANSCRIPT_328_9	protein_coding	0	0	1	0	0	0	0	0	1	0	0	0	0	0	0	0	0	0
32_10	TRANSCRIPT_32_10	protein_coding	0	0	0	1	0	0	0	1	0	0	0	0	0	0	0	0	0	0
32_2	TRANSCRIPT_32_2	protein_coding	0	0	1	0	0	0	0	0	1	0	0	0	0	0	0	0	0	0
330_8	TRANSCRIPT_330_8	protein_coding	0	2	1	0	0	0	0	0	1	0	0	0	0	0	0	0	0	2
331_1	TRANSCRIPT_331_1	protein_coding	1	0	1	3	0	0	0	3	1	0	0	0	0	0	1	0	0	0
332_2	TRANSCRIPT_332_2	protein_coding	0	0	0	2	0	0	0	2	0	0	0	0	0	0	0	0	0	0
334_6	TRANSCRIPT_334_6	protein_coding	0	1	2	0	0	0	0	0	2	0	0	0	2	0	0	0	0	1
33_31	TRANSCRIPT_33_31	protein_coding	1	0	0	0	0	0	0	1	0	0	0	1	0	0	0	0	0	0
33_4	TRANSCRIPT_33_4	protein_coding	0	1	0	1	0	0	0	2	0	0	0	0	1	0	0	0	0	0
33_5	TRANSCRIPT_33_5	protein_coding	1	1	0	1	0	0	0	3	0	0	1	0	1	0	0	0	0	0
343_2	TRANSCRIPT_343_2	protein_coding	1	0	0	0	0	0	0	1	0	0	0	1	0	0	0	0	0	0
343_4	TRANSCRIPT_343_4	protein_coding	0	1	0	0	0	0	0	1	0	0	0	0	1	0	0	0	0	0
343_5	TRANSCRIPT_343_5	protein_coding	1	0	0	0	0	0	0	0	0	0	0	0	0	1	0	0	0	0
345_1	TRANSCRIPT_345_1	protein_coding	0	0	0	1	0	0	0	1	0	0	0	0	0	0	0	0	0	0
346_8	TRANSCRIPT_346_8	protein_coding	0	2	0	0	0	0	0	2	0	0	0	0	2	0	0	0	0	0
348_5	TRANSCRIPT_348_5	protein_coding	0	0	1	0	0	0	0	0	1	0	0	0	0	0	0	0	0	0
34_15	TRANSCRIPT_34_15	protein_coding	1	1	0	0	0	0	0	0	0	0	0	0	0	0	1	0	0	1
34_20	TRANSCRIPT_34_20	protein_coding	0	1	0	0	0	0	0	1	0	0	0	0	1	0	0	0	0	0
34_27	TRANSCRIPT_34_27	protein_coding	0	1	0	0	0	0	0	0	0	0	0	0	0	0	0	0	0	1
34_38	TRANSCRIPT_34_38	protein_coding	0	0	0	1	0	0	0	1	0	0	0	0	0	0	0	0	0	0
350_1	TRANSCRIPT_350_1	protein_coding	0	0	0	1	0	0	0	1	0	0	0	0	0	0	0	0	0	0
352_2	TRANSCRIPT_352_2	protein_coding	0	1	2	0	0	0	0	0	2	0	0	0	0	0	0	0	0	1
352_3	TRANSCRIPT_352_3	protein_coding	0	2	0	0	0	0	0	0	0	0	0	0	0	0	0	0	0	2
352_6	TRANSCRIPT_352_6	protein_coding	1	0	0	0	0	0	0	1	0	0	0	1	0	0	0	0	0	0
352_7	TRANSCRIPT_352_7	protein_coding	0	0	1	0	0	0	0	0	1	0	0	0	0	0	0	0	0	0
353_3	TRANSCRIPT_353_3	protein_coding	0	0	0	1	0	0	0	1	0	0	0	0	0	0	0	0	0	0
357_2	TRANSCRIPT_357_2	protein_coding	0	0	0	1	0	0	0	1	0	0	0	0	0	0	0	0	0	0
35_13	TRANSCRIPT_35_13	protein_coding	2	2	0	0	0	0	0	4	0	0	0	2	2	0	0	0	0	0
35_23	TRANSCRIPT_35_23	protein_coding	0	0	0	2	0	0	0	2	0	0	0	0	0	0	0	0	0	0
35_3	TRANSCRIPT_35_3	protein_coding	0	1	0	0	0	0	0	1	0	0	0	0	1	0	0	0	0	0
35_5	TRANSCRIPT_35_5	protein_coding	0	1	0	1	0	0	0	2	0	0	0	0	1	0	0	0	0	0
360_4	TRANSCRIPT_360_4	protein_coding	0	0	1	0	0	0	0	0	1	0	0	0	0	0	0	0	0	0
360_9	TRANSCRIPT_360_9	protein_coding	0	0	1	0	0	0	0	0	1	0	0	0	0	0	0	0	0	0
363_2	TRANSCRIPT_363_2	protein_coding	0	0	1	0	0	0	0	0	1	0	0	0	0	0	0	0	0	0
363_4	TRANSCRIPT_363_4	protein_coding	0	0	1	2	0	0	0	2	1	0	0	0	0	0	0	0	0	0
366_2	TRANSCRIPT_366_2	protein_coding	0	1	1	1	0	0	0	1	1	0	0	0	0	0	0	0	0	1
367_1	TRANSCRIPT_367_1	protein_coding	0	0	1	0	0	0	0	0	1	0	0	0	0	0	0	0	0	0
367_9	TRANSCRIPT_367_9	protein_coding	0	1	0	0	0	0	0	1	0	0	0	0	1	0	0	0	0	0
36_6	TRANSCRIPT_36_6	protein_coding	0	1	0	0	0	0	0	1	0	0	0	0	1	0	0	0	0	0
370_1	TRANSCRIPT_370_1	protein_coding	1	0	0	0	0	0	0	1	0	0	0	1	0	0	0	0	0	0
370_4	TRANSCRIPT_370_4	protein_coding	1	0	0	0	0	0	0	1	0	0	0	1	0	0	0	0	0	0
371_4	TRANSCRIPT_371_4	protein_coding	0	0	1	0	0	0	0	0	1	0	0	0	0	0	0	0	0	0
372_8	TRANSCRIPT_372_8	protein_coding	0	1	0	0	0	0	0	0	0	0	0	0	0	0	0	0	0	1
374_5	TRANSCRIPT_374_5	protein_coding	0	1	0	0	0	0	0	1	0	0	0	0	1	0	0	0	0	0
376_6	TRANSCRIPT_376_6	protein_coding	0	1	1	0	0	0	0	0	1	0	0	0	0	0	0	0	0	1
37_19	TRANSCRIPT_37_19	protein_coding	0	0	0	1	0	0	0	1	0	0	0	0	0	0	0	0	0	0
37_2	TRANSCRIPT_37_2	protein_coding	0	0	0	1	0	0	0	1	0	0	0	0	0	0	0	0	0	0
37_35	TRANSCRIPT_37_35	protein_coding	0	1	0	0	0	0	0	0	0	0	0	0	0	0	0	0	0	1
384_2	TRANSCRIPT_384_2	protein_coding	0	0	1	0	0	0	0	0	1	0	0	0	0	0	0	0	0	0
386_3	TRANSCRIPT_386_3	protein_coding	0	0	0	1	0	0	0	1	0	0	0	0	0	0	0	0	0	0
387_2	TRANSCRIPT_387_2	protein_coding	0	2	0	0	0	0	0	1	0	0	0	0	1	0	0	0	0	1
387_4	TRANSCRIPT_387_4	protein_coding	0	0	0	1	0	0	0	1	0	0	0	0	0	0	0	0	0	0
38_19	TRANSCRIPT_38_19	protein_coding	0	0	1	1	0	0	0	1	1	0	0	0	1	0	0	0	0	0
38_8	TRANSCRIPT_38_8	protein_coding	0	0	0	1	0	0	0	1	0	0	0	0	0	0	0	0	0	0
394_1	TRANSCRIPT_394_1	protein_coding	0	1	0	0	0	0	0	1	0	0	0	0	1	0	0	0	0	0
394_5	TRANSCRIPT_394_5	protein_coding	0	0	4	2	0	0	0	2	4	0	0	0	0	0	0	0	0	0
395_2	TRANSCRIPT_395_2	protein_coding	0	1	5	0	0	0	0	0	5	0	0	0	0	0	0	0	0	1
396_1	TRANSCRIPT_396_1	protein_coding	1	5	10	0	0	0	0	0	10	0	0	0	0	0	0	1	0	5
397_3	TRANSCRIPT_397_3	protein_coding	0	3	1	0	0	0	0	0	1	0	0	0	0	0	0	0	0	3
398_3	TRANSCRIPT_398_3	protein_coding	0	1	0	0	0	0	0	0	0	0	0	0	0	0	0	0	0	1
398_6	TRANSCRIPT_398_6	protein_coding	0	1	0	0	0	0	0	1	0	0	0	0	1	0	0	0	0	0
399_2	TRANSCRIPT_399_2	protein_coding	0	0	0	1	0	0	0	1	0	0	0	0	0	0	0	0	0	0
39_11	TRANSCRIPT_39_11	protein_coding	0	0	0	1	0	0	0	1	0	0	0	0	0	0	0	0	0	0
39_18	TRANSCRIPT_39_18	protein_coding	0	0	1	0	0	0	0	0	1	0	0	0	0	0	0	0	0	0
39_2	TRANSCRIPT_39_2	protein_coding	0	0	0	1	0	0	0	1	0	0	0	0	0	0	0	0	0	0
39_32	TRANSCRIPT_39_32	protein_coding	0	0	0	1	0	0	0	1	0	0	0	0	0	0	0	0	0	0
39_33	TRANSCRIPT_39_33	protein_coding	0	0	0	2	1	0	0	1	0	0	0	0	0	0	0	0	0	0
39_34	TRANSCRIPT_39_34	protein_coding	0	0	0	1	0	0	0	1	0	0	0	0	0	0	0	0	0	0
3_1	TRANSCRIPT_3_1	protein_coding	0	0	0	1	0	0	0	1	0	0	0	0	0	0	0	0	0	0
3_108	TRANSCRIPT_3_108	protein_coding	0	1	1	0	0	0	0	0	1	0	0	0	0	0	0	0	0	1
3_110	TRANSCRIPT_3_110	protein_coding	0	1	1	1	0	0	0	1	1	0	0	0	0	0	0	0	0	1
3_114	TRANSCRIPT_3_114	protein_coding	1	0	0	0	0	0	0	1	0	0	0	1	0	0	0	0	0	0
3_168	TRANSCRIPT_3_168	protein_coding	1	1	0	0	0	0	0	2	0	0	0	1	1	0	0	0	0	0
3_28	TRANSCRIPT_3_28	protein_coding	0	0	0	2	0	0	0	2	0	0	0	0	0	0	0	0	0	0
3_59	TRANSCRIPT_3_59	protein_coding	0	1	0	0	0	0	0	1	0	0	0	0	1	0	0	0	0	0
3_80	TRANSCRIPT_3_80	protein_coding	0	0	0	2	0	0	0	2	0	0	0	0	0	0	0	0	0	0
3_92	TRANSCRIPT_3_92	protein_coding	1	0	0	0	0	0	0	1	0	0	0	1	0	0	0	0	0	0
402_1	TRANSCRIPT_402_1	protein_coding	0	0	0	1	0	0	0	1	0	0	0	0	0	0	0	0	0	0
405_3	TRANSCRIPT_405_3	protein_coding	0	2	3	0	0	0	0	0	3	0	0	0	0	0	0	0	1	1
406_10	TRANSCRIPT_406_10	protein_coding	0	1	3	0	0	0	0	0	3	0	0	0	0	0	0	0	0	1
408_6	TRANSCRIPT_408_6	protein_coding	0	0	0	1	0	0	0	1	0	0	0	0	0	0	0	0	0	0
40_16	TRANSCRIPT_40_16	protein_coding	0	0	0	1	0	0	0	1	0	0	0	0	0	0	0	0	0	0
40_25	TRANSCRIPT_40_25	protein_coding	0	0	0	1	0	0	0	1	0	0	0	0	0	0	0	0	0	0
40_4	TRANSCRIPT_40_4	protein_coding	0	1	0	0	0	0	0	1	0	0	0	0	1	0	0	0	0	0
40_7	TRANSCRIPT_40_7	protein_coding	1	0	0	0	0	0	0	1	0	0	0	1	0	0	0	0	0	0
412_1	TRANSCRIPT_412_1	protein_coding	0	0	0	1	0	0	0	1	0	0	0	0	0	0	0	0	0	0
412_2	TRANSCRIPT_412_2	protein_coding	0	0	1	0	0	0	0	0	1	0	0	0	0	0	0	0	0	0
414_4	TRANSCRIPT_414_4	protein_coding	0	2	2	1	0	0	0	1	2	0	0	0	0	0	0	0	0	2
416_1	TRANSCRIPT_416_1	protein_coding	0	0	0	1	0	0	0	1	0	0	0	0	0	0	0	0	0	0
417_2	TRANSCRIPT_417_2	protein_coding	0	0	0	1	0	0	0	1	0	0	0	0	0	0	0	0	0	0
41_21	TRANSCRIPT_41_21	protein_coding	0	0	0	1	0	0	0	1	0	0	0	0	0	0	0	0	0	0
41_46	TRANSCRIPT_41_46	protein_coding	0	3	0	0	0	0	0	0	0	0	0	0	0	0	0	0	0	3
41_6	TRANSCRIPT_41_6	protein_coding	0	0	3	0	0	0	0	0	3	0	0	0	0	0	0	0	0	0
41_7	TRANSCRIPT_41_7	protein_coding	0	1	0	0	0	0	0	1	0	0	0	0	1	0	0	0	0	0
427_3	TRANSCRIPT_427_3	protein_coding	0	0	1	0	0	0	0	0	1	0	0	0	0	0	0	0	0	0
42_31	TRANSCRIPT_42_31	protein_coding	0	0	0	2	0	0	0	2	0	0	0	0	0	0	0	0	0	0
42_5	TRANSCRIPT_42_5	protein_coding	0	0	1	0	0	0	0	0	1	0	0	0	0	0	0	0	0	0
42_53	TRANSCRIPT_42_53	protein_coding	0	0	3	0	0	0	0	0	3	0	0	0	2	0	0	0	0	0
42_57	TRANSCRIPT_42_57	protein_coding	0	0	3	0	0	0	0	0	3	0	0	0	0	0	0	0	0	0
42_59	TRANSCRIPT_42_59	protein_coding	0	0	1	0	0	0	0	0	1	0	0	0	0	0	0	0	0	0
434_3	TRANSCRIPT_434_3	protein_coding	0	2	0	1	0	0	0	1	0	0	0	0	0	0	0	0	0	2
434_5	TRANSCRIPT_434_5	protein_coding	0	0	1	0	0	0	0	0	1	0	0	0	0	0	0	0	0	0
438_3	TRANSCRIPT_438_3	protein_coding	0	1	1	0	0	0	0	0	1	0	0	0	0	0	0	0	0	1
439_3	TRANSCRIPT_439_3	protein_coding	0	1	1	0	0	0	0	0	1	0	0	0	0	0	0	0	0	1
439_6	TRANSCRIPT_439_6	protein_coding	0	2	1	0	0	0	0	0	1	0	0	0	0	0	0	0	0	2
43_12	TRANSCRIPT_43_12	protein_coding	0	1	0	0	0	0	0	1	0	0	0	0	1	0	0	0	0	0
43_15	TRANSCRIPT_43_15	protein_coding	0	0	0	1	0	0	0	1	0	0	0	0	0	0	0	0	0	0
43_19	TRANSCRIPT_43_19	protein_coding	1	0	0	0	0	0	0	1	0	0	0	1	0	0	0	0	0	0
43_40	TRANSCRIPT_43_40	protein_coding	0	0	0	1	0	0	0	1	0	0	0	0	0	0	0	0	0	0
43_45	TRANSCRIPT_43_45	protein_coding	0	0	0	3	0	0	0	3	0	0	0	0	0	0	0	0	0	0
43_5	TRANSCRIPT_43_5	protein_coding	1	0	0	0	0	0	0	1	0	0	0	1	0	0	0	0	0	0
43_9	TRANSCRIPT_43_9	protein_coding	0	1	0	0	0	0	0	1	0	0	0	0	1	0	0	0	0	0
441_2	TRANSCRIPT_441_2	protein_coding	2	1	0	0	0	0	0	3	0	0	0	2	1	0	0	0	0	0
446_2	TRANSCRIPT_446_2	protein_coding	0	2	3	0	0	0	0	0	3	0	0	0	0	0	0	0	0	2
448_4	TRANSCRIPT_448_4	protein_coding	0	1	0	0	0	0	0	0	0	0	0	0	0	0	0	0	0	1
44_18	TRANSCRIPT_44_18	protein_coding	1	0	0	0	0	0	0	1	0	0	0	1	0	0	0	0	0	0
44_22	TRANSCRIPT_44_22	protein_coding	0	0	1	0	0	0	0	0	1	0	0	0	0	0	0	0	0	0
44_4	TRANSCRIPT_44_4	protein_coding	0	0	0	1	0	0	0	1	0	0	0	0	0	0	0	0	0	0
44_8	TRANSCRIPT_44_8	protein_coding	1	0	2	1	0	0	0	1	2	0	0	0	0	0	1	0	0	0
44_9	TRANSCRIPT_44_9	protein_coding	0	0	1	0	0	0	0	0	1	0	0	0	0	0	0	0	0	0
450_2	TRANSCRIPT_450_2	protein_coding	2	1	0	0	0	0	0	3	0	0	0	2	1	0	0	0	0	0
453_2	TRANSCRIPT_453_2	protein_coding	0	0	4	0	0	0	0	0	4	0	0	0	0	0	0	0	0	0
455_5	TRANSCRIPT_455_5	protein_coding	0	0	1	0	0	0	0	0	1	0	0	0	0	0	0	0	0	0
45_1	TRANSCRIPT_45_1	protein_coding	0	1	1	0	0	0	0	0	1	0	0	0	0	0	0	0	0	1
45_21	TRANSCRIPT_45_21	protein_coding	1	1	0	0	0	0	0	2	0	0	0	1	1	0	0	0	0	0
45_6	TRANSCRIPT_45_6	protein_coding	0	0	0	1	0	0	0	1	0	0	0	0	0	0	0	0	0	0
460_2	TRANSCRIPT_460_2	protein_coding	0	1	4	0	0	0	0	0	4	0	0	0	0	0	0	0	0	1
465_1	TRANSCRIPT_465_1	protein_coding	0	0	0	2	0	0	0	2	0	0	0	0	0	0	0	0	0	0
469_1	TRANSCRIPT_469_1	protein_coding	0	2	2	1	0	0	0	1	2	0	0	0	0	0	0	0	0	2
469_2	TRANSCRIPT_469_2	protein_coding	0	0	2	1	0	0	0	1	2	0	0	0	0	0	0	0	0	0
46_13	TRANSCRIPT_46_13	protein_coding	0	0	1	0	0	0	0	0	1	0	0	0	0	0	0	0	0	0
46_22	TRANSCRIPT_46_22	protein_coding	0	1	0	0	0	0	0	0	0	0	0	0	0	0	0	0	0	1
46_23	TRANSCRIPT_46_23	protein_coding	0	0	0	1	0	0	0	1	0	0	0	0	0	0	0	0	0	0
46_33	TRANSCRIPT_46_33	protein_coding	0	0	0	1	0	0	0	1	0	0	0	0	0	0	0	0	0	0
46_34	TRANSCRIPT_46_34	protein_coding	1	0	0	1	0	0	0	2	0	0	0	1	0	0	0	0	0	0
46_39	TRANSCRIPT_46_39	protein_coding	0	0	1	1	0	0	0	1	1	0	0	0	0	0	0	0	0	0
46_42	TRANSCRIPT_46_42	protein_coding	0	0	1	1	0	0	0	1	1	0	0	0	0	0	0	0	0	0
46_45	TRANSCRIPT_46_45	protein_coding	0	0	0	1	0	0	0	1	0	0	0	0	0	0	0	0	0	0
473_1	TRANSCRIPT_473_1	protein_coding	0	0	1	0	0	0	0	0	1	0	0	0	0	0	0	0	0	0
473_2	TRANSCRIPT_473_2	protein_coding	0	1	3	0	0	0	0	0	3	0	0	0	0	0	0	0	0	1
474_1	TRANSCRIPT_474_1	protein_coding	0	1	0	0	0	0	0	0	0	0	0	0	0	0	0	0	0	1
475_2	TRANSCRIPT_475_2	protein_coding	0	3	1	0	0	0	0	1	1	0	0	0	1	0	0	0	0	2
475_3	TRANSCRIPT_475_3	protein_coding	1	1	2	0	0	0	0	0	2	0	0	0	0	0	1	0	1	0
476_2	TRANSCRIPT_476_2	protein_coding	0	1	0	0	0	0	0	0	0	0	0	0	0	0	0	0	0	1
478_1	TRANSCRIPT_478_1	protein_coding	0	1	3	0	0	0	0	0	3	0	0	0	0	0	0	0	0	1
47_11	TRANSCRIPT_47_11	protein_coding	0	0	0	2	0	0	0	2	0	0	0	0	0	0	0	0	0	0
47_21	TRANSCRIPT_47_21	protein_coding	2	0	0	0	0	0	0	2	0	0	0	2	0	0	0	0	0	0
47_30	TRANSCRIPT_47_30	protein_coding	0	0	2	0	0	0	0	0	2	0	0	0	0	0	0	0	0	0
47_51	TRANSCRIPT_47_51	protein_coding	0	0	0	1	0	0	0	1	0	0	0	0	0	0	0	0	0	0
47_6	TRANSCRIPT_47_6	protein_coding	0	0	0	1	0	0	0	1	0	0	0	0	0	0	0	0	0	0
480_2	TRANSCRIPT_480_2	protein_coding	0	1	0	0	0	0	0	0	0	0	0	0	0	0	0	0	0	1
489_2	TRANSCRIPT_489_2	protein_coding	0	1	2	0	0	0	0	0	2	0	0	0	0	0	0	0	0	1
48_26	TRANSCRIPT_48_26	protein_coding	1	0	0	0	0	0	0	1	0	0	1	0	0	0	0	0	0	0
48_3	TRANSCRIPT_48_3	protein_coding	0	1	0	0	0	0	0	1	0	0	0	0	1	0	0	0	0	0
48_32	TRANSCRIPT_48_32	protein_coding	0	0	0	1	0	0	0	1	0	0	0	0	0	0	0	0	0	0
48_35	TRANSCRIPT_48_35	protein_coding	0	0	0	1	0	0	0	1	0	0	0	0	0	0	0	0	0	0
48_5	TRANSCRIPT_48_5	protein_coding	0	0	0	1	0	0	0	1	0	0	0	0	0	0	0	0	0	0
48_7	TRANSCRIPT_48_7	protein_coding	0	1	0	0	0	0	0	1	0	0	0	0	1	0	0	0	0	0
491_2	TRANSCRIPT_491_2	protein_coding	0	2	0	0	0	0	0	0	0	0	0	0	0	0	0	0	0	2
493_1	TRANSCRIPT_493_1	protein_coding	0	1	1	2	0	0	0	2	1	0	0	0	0	0	0	0	0	1
496_1	TRANSCRIPT_496_1	protein_coding	1	0	0	6	0	0	0	6	0	0	0	0	0	0	1	0	0	0
497_1	TRANSCRIPT_497_1	protein_coding	0	0	1	1	0	0	0	1	1	0	0	0	0	0	0	0	0	0
499_1	TRANSCRIPT_499_1	protein_coding	1	0	0	0	0	0	0	0	0	0	0	0	0	0	0	1	0	0
499_2	TRANSCRIPT_499_2	protein_coding	0	0	1	1	0	0	0	1	1	0	0	0	0	0	0	0	0	0
49_1	TRANSCRIPT_49_1	protein_coding	0	0	0	1	0	0	0	1	0	0	0	0	0	0	0	0	0	0
49_33	TRANSCRIPT_49_33	protein_coding	0	0	0	1	0	0	0	1	0	0	0	0	0	0	0	0	0	0
49_34	TRANSCRIPT_49_34	protein_coding	0	0	0	1	0	0	0	1	0	0	0	0	0	0	0	0	0	0
49_6	TRANSCRIPT_49_6	protein_coding	0	1	0	0	0	0	0	1	0	0	0	0	1	0	0	0	0	0
4_125	TRANSCRIPT_4_125	protein_coding	1	0	0	0	0	0	0	1	0	0	0	1	0	0	0	0	0	0
4_127	TRANSCRIPT_4_127	protein_coding	0	1	3	6	0	0	0	6	3	0	0	0	0	0	0	0	0	1
4_132	TRANSCRIPT_4_132	protein_coding	0	1	0	0	0	0	0	1	0	0	0	0	1	0	0	0	0	0
4_151	TRANSCRIPT_4_151	protein_coding	0	0	1	0	0	0	0	0	1	0	0	0	1	0	0	0	0	0
4_43	TRANSCRIPT_4_43	protein_coding	0	1	0	0	0	0	0	1	0	0	0	0	1	0	0	0	0	0
4_52	TRANSCRIPT_4_52	protein_coding	0	1	0	0	0	0	0	1	0	0	0	0	1	0	0	0	0	0
4_72	TRANSCRIPT_4_72	protein_coding	0	1	1	1	0	0	0	2	1	0	0	0	2	0	0	0	0	0
4_75	TRANSCRIPT_4_75	protein_coding	0	1	0	0	0	0	0	0	0	0	0	0	0	0	0	0	0	1
4_87	TRANSCRIPT_4_87	protein_coding	0	0	0	1	0	0	0	1	0	0	0	0	0	0	0	0	0	0
4_88	TRANSCRIPT_4_88	protein_coding	0	0	1	0	0	0	0	0	1	0	0	0	0	0	0	0	0	0
4_90	TRANSCRIPT_4_90	protein_coding	0	0	0	1	0	0	0	1	0	0	0	0	0	0	0	0	0	0
4_97	TRANSCRIPT_4_97	protein_coding	0	1	0	0	0	0	0	1	0	0	0	0	1	0	0	0	0	0
503_2	TRANSCRIPT_503_2	protein_coding	0	2	0	0	0	0	0	0	0	0	0	0	0	0	0	0	0	2
505_4	TRANSCRIPT_505_4	protein_coding	0	0	1	0	0	0	0	0	1	0	0	0	0	0	0	0	0	0
507_2	TRANSCRIPT_507_2	protein_coding	0	0	0	1	0	0	0	1	0	0	0	0	0	0	0	0	0	0
509_1	TRANSCRIPT_509_1	protein_coding	0	0	1	0	0	0	0	0	1	0	0	0	0	0	0	0	0	0
50_21	TRANSCRIPT_50_21	protein_coding	0	1	0	0	0	0	0	1	0	0	0	0	1	0	0	0	0	0
50_25	TRANSCRIPT_50_25	protein_coding	1	0	0	1	0	0	0	2	0	0	0	1	0	0	0	0	0	0
50_29	TRANSCRIPT_50_29	protein_coding	0	0	0	2	0	0	0	2	0	0	0	0	0	0	0	0	0	0
50_46	TRANSCRIPT_50_46	protein_coding	0	1	0	0	0	0	0	1	0	0	0	0	1	0	0	0	0	0
50_5	TRANSCRIPT_50_5	protein_coding	0	0	0	1	0	0	0	1	0	0	0	0	0	0	0	0	0	0
50_9	TRANSCRIPT_50_9	protein_coding	1	0	0	0	0	0	0	1	0	0	1	0	0	0	0	0	0	0
513_2	TRANSCRIPT_513_2	protein_coding	0	1	0	0	0	0	0	0	0	0	0	0	0	0	0	0	0	1
518_3	TRANSCRIPT_518_3	protein_coding	0	0	2	0	0	0	0	0	2	0	0	0	0	0	0	0	0	0
519_2	TRANSCRIPT_519_2	protein_coding	0	0	1	0	0	0	0	0	1	0	0	0	0	0	0	0	0	0
51_20	TRANSCRIPT_51_20	protein_coding	1	1	0	0	0	0	0	2	0	0	0	1	1	0	0	0	0	0
51_28	TRANSCRIPT_51_28	protein_coding	0	1	3	2	0	0	0	2	3	0	0	0	0	0	0	0	0	1
51_4	TRANSCRIPT_51_4	protein_coding	0	0	1	0	0	0	0	0	1	0	0	0	0	0	0	0	0	0
520_1	TRANSCRIPT_520_1	protein_coding	2	1	0	0	0	0	0	3	0	0	0	2	1	0	0	0	0	0
523_1	TRANSCRIPT_523_1	protein_coding	0	0	1	0	0	0	0	0	1	0	0	0	0	0	0	0	0	0
525_1	TRANSCRIPT_525_1	protein_coding	0	4	7	0	0	0	0	0	7	0	0	0	0	0	0	0	0	4
525_2	TRANSCRIPT_525_2	protein_coding	0	0	1	0	0	0	0	0	1	0	0	0	1	0	0	0	0	0
525_3	TRANSCRIPT_525_3	protein_coding	0	1	3	0	0	0	0	0	3	0	0	0	0	0	0	0	0	1
527_2	TRANSCRIPT_527_2	protein_coding	0	2	1	0	0	0	0	0	1	0	0	0	0	0	0	0	0	2
528_1	TRANSCRIPT_528_1	protein_coding	0	0	3	0	0	0	0	0	3	0	0	0	0	0	0	0	0	0
529_2	TRANSCRIPT_529_2	protein_coding	1	0	0	0	0	0	1	0	0	0	0	0	0	0	0	0	0	0
529_3	TRANSCRIPT_529_3	protein_coding	0	1	1	0	0	0	0	0	1	0	0	0	0	0	0	0	0	1
529_4	TRANSCRIPT_529_4	protein_coding	0	1	0	0	0	0	0	1	0	0	0	0	1	0	0	0	0	0
52_15	TRANSCRIPT_52_15	protein_coding	0	1	1	0	0	0	0	0	1	0	0	0	0	0	0	0	0	1
52_18	TRANSCRIPT_52_18	protein_coding	0	1	3	0	0	0	0	0	3	0	0	0	0	0	0	0	0	1
52_19	TRANSCRIPT_52_19	protein_coding	0	1	0	0	0	0	0	0	0	0	0	0	0	0	0	0	0	1
52_2	TRANSCRIPT_52_2	protein_coding	0	0	2	0	0	0	0	0	2	0	0	0	0	0	0	0	0	0
52_8	TRANSCRIPT_52_8	protein_coding	1	2	0	0	0	0	0	3	0	0	0	1	2	0	0	0	0	0
534_1	TRANSCRIPT_534_1	protein_coding	0	0	1	0	0	0	0	0	1	0	0	0	0	0	0	0	0	0
539_1	TRANSCRIPT_539_1	protein_coding	0	0	3	1	0	0	0	1	3	0	0	0	0	0	0	0	0	0
539_2	TRANSCRIPT_539_2	protein_coding	0	1	1	0	0	0	0	1	1	0	0	0	1	0	0	0	0	0
539_3	TRANSCRIPT_539_3	protein_coding	0	3	3	0	0	0	0	0	3	0	0	0	0	0	0	0	0	3
53_1	TRANSCRIPT_53_1	protein_coding	0	0	1	0	0	0	0	0	1	0	0	0	0	0	0	0	0	0
53_11	TRANSCRIPT_53_11	protein_coding	0	0	1	0	0	0	0	0	1	0	0	0	0	0	0	0	0	0
53_17	TRANSCRIPT_53_17	protein_coding	0	0	0	1	0	0	0	1	0	0	0	0	0	0	0	0	0	0
53_18	TRANSCRIPT_53_18	protein_coding	0	0	0	1	0	0	0	1	0	0	0	0	0	0	0	0	0	0
53_32	TRANSCRIPT_53_32	protein_coding	0	0	0	1	0	0	0	1	0	0	0	0	0	0	0	0	0	0
53_7	TRANSCRIPT_53_7	protein_coding	0	0	0	1	0	0	0	1	0	0	0	0	0	0	0	0	0	0
53_9	TRANSCRIPT_53_9	protein_coding	0	1	0	0	0	0	0	1	0	0	0	0	1	0	0	0	0	0
544_1	TRANSCRIPT_544_1	protein_coding	1	1	3	1	0	0	0	2	3	0	0	1	0	0	0	0	0	1
54_1	TRANSCRIPT_54_1	protein_coding	0	0	0	1	0	0	0	1	0	0	0	0	0	0	0	0	0	0
54_12	TRANSCRIPT_54_12	protein_coding	1	1	0	0	0	0	0	2	0	0	0	1	1	0	0	0	0	0
54_18	TRANSCRIPT_54_18	protein_coding	0	0	3	0	0	0	0	0	3	0	0	0	2	0	0	0	0	0
54_26	TRANSCRIPT_54_26	protein_coding	0	0	0	1	0	0	0	1	0	0	0	0	0	0	0	0	0	0
54_27	TRANSCRIPT_54_27	protein_coding	0	1	0	0	0	0	0	0	0	0	0	0	0	0	0	0	0	1
54_29	TRANSCRIPT_54_29	protein_coding	0	1	2	0	0	0	0	0	2	0	0	0	2	0	0	0	0	1
551_3	TRANSCRIPT_551_3	protein_coding	0	1	0	0	0	0	0	1	0	0	0	0	1	0	0	0	0	0
552_1	TRANSCRIPT_552_1	protein_coding	0	0	2	0	0	0	0	0	2	0	0	0	0	0	0	0	0	0
554_2	TRANSCRIPT_554_2	protein_coding	0	1	0	0	0	0	0	0	0	0	0	0	0	0	0	0	0	1
557_1	TRANSCRIPT_557_1	protein_coding	0	0	3	0	0	0	0	0	3	0	0	0	0	0	0	0	0	0
559_1	TRANSCRIPT_559_1	protein_coding	0	0	0	1	0	0	0	0	0	1	0	0	0	0	0	0	0	0
55_18	TRANSCRIPT_55_18	protein_coding	2	1	0	0	0	0	0	3	0	0	0	2	1	0	0	0	0	0
55_27	TRANSCRIPT_55_27	protein_coding	0	1	0	0	0	0	0	0	0	0	0	0	0	0	0	0	0	1
560_2	TRANSCRIPT_560_2	protein_coding	0	2	2	0	0	0	0	0	2	0	0	0	0	0	0	0	0	2
563_1	TRANSCRIPT_563_1	protein_coding	0	0	0	1	0	0	0	1	0	0	0	0	0	0	0	0	0	0
565_1	TRANSCRIPT_565_1	protein_coding	0	0	0	1	0	0	0	1	0	0	0	0	0	0	0	0	0	0
566_1	TRANSCRIPT_566_1	protein_coding	0	0	1	1	0	0	0	1	1	0	0	0	0	0	0	0	0	0
566_2	TRANSCRIPT_566_2	protein_coding	1	0	0	1	0	0	0	2	0	0	0	1	0	0	0	0	0	0
567_1	TRANSCRIPT_567_1	protein_coding	0	1	0	0	0	0	0	1	0	0	0	0	1	0	0	0	0	0
568_1	TRANSCRIPT_568_1	protein_coding	0	1	1	0	0	0	0	0	1	0	0	0	0	0	0	0	0	1
56_11	TRANSCRIPT_56_11	protein_coding	0	0	0	1	0	0	0	1	0	0	0	0	0	0	0	0	0	0
570_3	TRANSCRIPT_570_3	protein_coding	1	0	0	1	0	0	0	2	0	0	0	1	0	0	0	0	0	0
575_1	TRANSCRIPT_575_1	protein_coding	0	0	1	0	0	0	0	0	1	0	0	0	0	0	0	0	0	0
575_3	TRANSCRIPT_575_3	protein_coding	0	1	1	1	0	0	0	1	1	0	0	0	0	0	0	0	0	1
577_1	TRANSCRIPT_577_1	protein_coding	0	2	2	1	0	0	0	2	2	0	0	0	2	0	0	0	0	1
577_2	TRANSCRIPT_577_2	protein_coding	1	2	2	0	0	0	0	0	2	0	0	0	0	0	1	0	0	2
579_1	TRANSCRIPT_579_1	protein_coding	0	2	2	0	0	0	0	0	2	0	0	0	0	0	0	0	0	2
57_35	TRANSCRIPT_57_35	protein_coding	0	0	1	0	0	0	0	0	1	0	0	0	0	0	0	0	0	0
57_7	TRANSCRIPT_57_7	protein_coding	1	0	0	2	0	0	0	3	0	0	0	1	0	0	0	0	0	0
585_1	TRANSCRIPT_585_1	protein_coding	0	1	2	8	0	0	0	8	2	0	0	0	0	0	0	0	0	1
587_1	TRANSCRIPT_587_1	protein_coding	0	0	0	1	0	0	0	1	0	0	0	0	0	0	0	0	0	0
587_2	TRANSCRIPT_587_2	protein_coding	0	0	1	0	0	0	0	0	1	0	0	0	0	0	0	0	0	0
588_1	TRANSCRIPT_588_1	protein_coding	0	1	1	3	0	0	0	3	1	0	0	0	0	0	0	0	0	1
58_29	TRANSCRIPT_58_29	protein_coding	0	0	1	0	0	0	0	0	1	0	0	0	0	0	0	0	0	0
58_44	TRANSCRIPT_58_44	protein_coding	0	0	1	0	0	0	0	0	1	0	0	0	0	0	0	0	0	0
590_3	TRANSCRIPT_590_3	protein_coding	0	2	1	0	0	0	0	0	1	0	0	0	0	0	0	0	0	2
591_5	TRANSCRIPT_591_5	protein_coding	0	0	1	0	0	0	0	0	1	0	0	0	0	0	0	0	0	0
594_1	TRANSCRIPT_594_1	protein_coding	0	0	1	0	0	0	0	0	1	0	0	0	0	0	0	0	0	0
596_1	TRANSCRIPT_596_1	protein_coding	0	0	4	0	0	0	0	0	4	0	0	0	0	0	0	0	0	0
59_1	TRANSCRIPT_59_1	protein_coding	1	1	0	0	0	0	0	2	0	0	0	1	1	0	0	0	0	0
59_2	TRANSCRIPT_59_2	protein_coding	0	1	0	1	0	0	0	2	0	0	0	0	1	0	0	0	0	0
59_6	TRANSCRIPT_59_6	protein_coding	0	0	0	1	0	0	0	1	0	0	0	0	0	0	0	0	0	0
5_1	TRANSCRIPT_5_1	protein_coding	1	0	0	0	0	0	0	1	0	0	0	1	0	0	0	0	0	0
5_10	TRANSCRIPT_5_10	protein_coding	0	0	0	1	0	0	0	1	0	0	0	0	0	0	0	0	0	0
5_120	TRANSCRIPT_5_120	protein_coding	0	0	2	0	0	0	0	0	2	0	0	0	2	0	0	0	0	0
5_121	TRANSCRIPT_5_121	protein_coding	2	1	0	0	0	0	0	3	0	0	0	2	1	0	0	0	0	0
5_123	TRANSCRIPT_5_123	protein_coding	1	3	0	1	0	0	0	5	0	0	1	0	3	0	0	0	0	0
5_19	TRANSCRIPT_5_19	protein_coding	0	0	1	0	0	0	0	0	1	0	0	0	0	0	0	0	0	0
5_43	TRANSCRIPT_5_43	protein_coding	0	1	0	0	0	0	0	1	0	0	0	0	1	0	0	0	0	0
5_48	TRANSCRIPT_5_48	protein_coding	0	1	0	0	0	0	0	1	0	0	0	0	1	0	0	0	0	0
5_62	TRANSCRIPT_5_62	protein_coding	0	0	0	1	0	0	0	1	0	0	0	0	0	0	0	0	0	0
5_79	TRANSCRIPT_5_79	protein_coding	0	0	0	1	0	0	0	1	0	0	0	0	0	0	0	0	0	0
5_88	TRANSCRIPT_5_88	protein_coding	1	3	0	0	0	0	0	4	0	0	0	1	3	0	0	0	0	0
602_3	TRANSCRIPT_602_3	protein_coding	0	4	3	1	0	0	0	2	3	0	0	0	1	0	0	0	0	3
604_1	TRANSCRIPT_604_1	protein_coding	0	1	3	3	0	0	0	3	3	0	0	0	0	0	0	0	0	1
606_1	TRANSCRIPT_606_1	protein_coding	0	0	2	0	0	0	0	0	2	0	0	0	0	0	0	0	0	0
607_1	TRANSCRIPT_607_1	protein_coding	0	1	1	3	0	0	0	3	1	0	0	0	0	0	0	0	0	1
60_1	TRANSCRIPT_60_1	protein_coding	1	1	1	0	0	0	0	1	1	0	1	0	2	0	0	0	0	1
60_2	TRANSCRIPT_60_2	protein_coding	0	0	2	0	0	0	0	0	2	0	0	0	0	0	0	0	0	0
60_5	TRANSCRIPT_60_5	protein_coding	0	1	4	0	0	0	0	0	4	0	0	0	0	0	0	0	0	1
60_6	TRANSCRIPT_60_6	protein_coding	0	0	0	1	0	0	0	1	0	0	0	0	0	0	0	0	0	0
60_7	TRANSCRIPT_60_7	protein_coding	0	0	0	1	0	0	0	1	0	0	0	0	0	0	0	0	0	0
611_1	TRANSCRIPT_611_1	protein_coding	0	0	1	1	0	0	0	1	1	0	0	0	0	0	0	0	0	0
61_17	TRANSCRIPT_61_17	protein_coding	0	0	0	1	0	0	0	1	0	0	0	0	0	0	0	0	0	0
61_19	TRANSCRIPT_61_19	protein_coding	0	4	0	0	0	0	0	4	0	0	0	0	4	0	0	0	0	0
61_21	TRANSCRIPT_61_21	protein_coding	0	0	0	1	0	0	0	1	0	0	0	0	0	0	0	0	0	0
61_5	TRANSCRIPT_61_5	protein_coding	0	0	0	1	0	0	0	1	0	0	0	0	0	0	0	0	0	0
620_1	TRANSCRIPT_620_1	protein_coding	0	2	0	0	0	0	0	0	0	0	0	0	0	0	0	0	0	2
621_2	TRANSCRIPT_621_2	protein_coding	0	0	4	0	0	0	0	0	4	0	0	0	0	0	0	0	0	0
62_31	TRANSCRIPT_62_31	protein_coding	0	1	0	0	0	0	0	1	0	0	0	0	1	0	0	0	0	0
62_33	TRANSCRIPT_62_33	protein_coding	0	1	0	0	0	0	0	0	0	0	0	0	0	0	0	0	0	1
630_2	TRANSCRIPT_630_2	protein_coding	0	1	0	1	0	0	0	1	0	0	0	0	0	0	0	0	0	1
631_2	TRANSCRIPT_631_2	protein_coding	0	0	1	0	0	0	0	0	1	0	0	0	0	0	0	0	0	0
632_1	TRANSCRIPT_632_1	protein_coding	1	2	4	1	0	0	0	1	4	0	0	0	1	0	0	1	0	2
638_3	TRANSCRIPT_638_3	protein_coding	0	4	1	0	0	0	0	0	1	0	0	0	0	0	0	0	0	4
63_2	TRANSCRIPT_63_2	protein_coding	0	0	0	1	0	0	0	1	0	0	0	0	0	0	0	0	0	0
63_8	TRANSCRIPT_63_8	protein_coding	0	1	2	3	0	0	0	3	2	0	0	0	0	0	0	0	0	1
646_1	TRANSCRIPT_646_1	protein_coding	0	1	4	0	0	0	0	0	4	0	0	0	0	0	0	0	0	1
646_3	TRANSCRIPT_646_3	protein_coding	0	0	1	0	0	0	0	0	1	0	0	0	0	0	0	0	0	0
648_2	TRANSCRIPT_648_2	protein_coding	0	0	2	0	0	0	0	0	2	0	0	0	0	0	0	0	0	0
651_2	TRANSCRIPT_651_2	protein_coding	0	0	1	0	0	0	0	0	1	0	0	0	0	0	0	0	0	0
656_1	TRANSCRIPT_656_1	protein_coding	0	3	2	0	0	0	0	0	2	0	0	0	1	0	0	0	0	3
657_3	TRANSCRIPT_657_3	protein_coding	0	0	2	0	0	0	0	0	2	0	0	0	0	0	0	0	0	0
65_13	TRANSCRIPT_65_13	protein_coding	0	1	0	0	0	0	0	1	0	0	0	0	1	0	0	0	0	0
65_15	TRANSCRIPT_65_15	protein_coding	0	0	0	1	0	0	0	1	0	0	0	0	0	0	0	0	0	0
65_27	TRANSCRIPT_65_27	protein_coding	0	1	0	0	0	0	0	1	0	0	0	0	1	0	0	0	0	0
65_32	TRANSCRIPT_65_32	protein_coding	0	0	1	0	0	0	0	0	1	0	0	0	0	0	0	0	0	0
65_9	TRANSCRIPT_65_9	protein_coding	0	0	0	1	0	0	0	1	0	0	0	0	0	0	0	0	0	0
661_3	TRANSCRIPT_661_3	protein_coding	0	0	0	1	0	0	0	1	0	0	0	0	0	0	0	0	0	0
663_1	TRANSCRIPT_663_1	protein_coding	1	0	0	0	0	0	0	0	0	0	0	0	0	0	1	0	0	0
669_2	TRANSCRIPT_669_2	protein_coding	1	0	0	2	0	0	1	2	0	0	0	0	0	0	0	0	0	0
66_34	TRANSCRIPT_66_34	protein_coding	0	0	0	1	0	0	0	1	0	0	0	0	0	0	0	0	0	0
66_5	TRANSCRIPT_66_5	protein_coding	0	0	0	1	0	0	0	1	0	0	0	0	0	0	0	0	0	0
674_2	TRANSCRIPT_674_2	protein_coding	0	0	1	0	0	0	0	0	1	0	0	0	0	0	0	0	0	0
676_1	TRANSCRIPT_676_1	protein_coding	0	0	0	1	0	0	0	1	0	0	0	0	0	0	0	0	0	0
682_2	TRANSCRIPT_682_2	protein_coding	0	0	1	0	0	0	0	0	1	0	0	0	0	0	0	0	0	0
683_1	TRANSCRIPT_683_1	protein_coding	0	0	0	4	0	0	0	4	0	0	0	0	0	0	0	0	0	0
687_1	TRANSCRIPT_687_1	protein_coding	1	0	1	0	0	0	0	1	1	0	0	1	0	0	0	0	0	0
68_14	TRANSCRIPT_68_14	protein_coding	1	0	0	0	0	0	0	1	0	0	1	0	0	0	0	0	0	0
68_5	TRANSCRIPT_68_5	protein_coding	0	0	0	1	0	0	0	1	0	0	0	0	0	0	0	0	0	0
68_9	TRANSCRIPT_68_9	protein_coding	0	1	0	0	0	0	0	0	0	0	0	0	0	0	0	0	0	1
691_1	TRANSCRIPT_691_1	protein_coding	0	1	2	0	0	0	0	0	2	0	0	0	0	0	0	0	0	1
699_1	TRANSCRIPT_699_1	protein_coding	0	1	2	0	0	0	0	0	2	0	0	0	0	0	0	0	0	1
699_2	TRANSCRIPT_699_2	protein_coding	0	3	0	0	0	0	0	0	0	0	0	0	0	0	0	0	0	3
69_11	TRANSCRIPT_69_11	protein_coding	2	1	0	0	0	0	0	3	0	0	0	2	1	0	0	0	0	0
69_23	TRANSCRIPT_69_23	protein_coding	0	1	0	0	0	0	0	0	0	0	0	0	1	0	0	0	0	1
69_3	TRANSCRIPT_69_3	protein_coding	0	0	0	1	0	0	0	1	0	0	0	0	0	0	0	0	0	0
6_119	TRANSCRIPT_6_119	protein_coding	0	0	0	2	0	0	0	2	0	0	0	0	0	0	0	0	0	0
6_20	TRANSCRIPT_6_20	protein_coding	0	0	0	1	0	0	0	1	0	0	0	0	0	0	0	0	0	0
6_32	TRANSCRIPT_6_32	protein_coding	0	0	0	1	0	0	0	1	0	0	0	0	0	0	0	0	0	0
6_92	TRANSCRIPT_6_92	protein_coding	0	0	1	0	0	0	0	0	1	0	0	0	0	0	0	0	0	0
709_1	TRANSCRIPT_709_1	protein_coding	0	0	0	1	0	0	0	1	0	0	0	0	0	0	0	0	0	0
709_2	TRANSCRIPT_709_2	protein_coding	0	0	0	1	0	0	0	1	0	0	0	0	0	0	0	0	0	0
70_13	TRANSCRIPT_70_13	protein_coding	0	1	2	0	0	0	0	0	2	0	0	0	0	0	0	0	0	1
70_4	TRANSCRIPT_70_4	protein_coding	0	0	0	1	0	0	0	1	0	0	0	0	0	0	0	0	0	0
715_1	TRANSCRIPT_715_1	protein_coding	0	0	0	1	0	0	0	1	0	0	0	0	0	0	0	0	0	0
716_1	TRANSCRIPT_716_1	protein_coding	0	1	0	0	0	0	0	0	0	0	0	0	0	0	0	0	0	1
716_4	TRANSCRIPT_716_4	protein_coding	0	0	1	0	0	0	0	0	1	0	0	0	0	0	0	0	0	0
718_1	TRANSCRIPT_718_1	protein_coding	0	1	0	0	0	0	0	0	0	0	0	0	0	0	0	0	0	1
719_1	TRANSCRIPT_719_1	protein_coding	0	0	6	0	0	0	0	0	6	0	0	0	0	0	0	0	0	0
71_13	TRANSCRIPT_71_13	protein_coding	0	1	1	0	0	0	0	1	1	0	0	0	1	0	0	0	0	0
71_15	TRANSCRIPT_71_15	protein_coding	0	0	0	1	0	0	0	1	0	0	0	0	0	0	0	0	0	0
71_21	TRANSCRIPT_71_21	protein_coding	0	0	0	1	0	0	0	1	0	0	0	0	0	0	0	0	0	0
71_8	TRANSCRIPT_71_8	protein_coding	0	0	0	1	0	0	0	1	0	0	0	0	0	0	0	0	0	0
720_3	TRANSCRIPT_720_3	protein_coding	0	1	0	0	0	0	0	0	0	0	0	0	0	0	0	0	0	1
72_4	TRANSCRIPT_72_4	protein_coding	0	0	0	2	0	0	0	2	0	0	0	0	0	0	0	0	0	0
730_2	TRANSCRIPT_730_2	protein_coding	0	1	3	6	0	0	0	6	3	0	0	0	0	0	0	0	0	1
731_2	TRANSCRIPT_731_2	protein_coding	0	2	1	0	0	0	0	1	1	0	0	0	1	0	0	0	0	1
739_2	TRANSCRIPT_739_2	protein_coding	0	1	0	0	0	0	0	0	0	0	0	0	0	0	0	0	0	1
73_2	TRANSCRIPT_73_2	protein_coding	0	0	1	0	0	0	0	0	1	0	0	0	0	0	0	0	0	0
73_7	TRANSCRIPT_73_7	protein_coding	0	0	1	0	0	0	0	0	1	0	0	0	0	0	0	0	0	0
742_3	TRANSCRIPT_742_3	protein_coding	0	1	0	0	0	0	0	0	0	0	0	0	0	0	0	0	0	1
743_2	TRANSCRIPT_743_2	protein_coding	0	0	1	0	0	0	0	0	1	0	0	0	1	0	0	0	0	0
743_3	TRANSCRIPT_743_3	protein_coding	0	1	1	1	0	0	0	1	1	0	0	0	0	0	0	0	0	1
746_1	TRANSCRIPT_746_1	protein_coding	0	1	1	0	0	0	0	0	1	0	0	0	0	0	0	0	0	1
748_1	TRANSCRIPT_748_1	protein_coding	0	3	1	0	0	0	0	0	1	0	0	0	0	0	0	0	0	3
752_1	TRANSCRIPT_752_1	protein_coding	0	0	1	0	0	0	0	0	1	0	0	0	0	0	0	0	0	0
752_2	TRANSCRIPT_752_2	protein_coding	0	1	0	1	0	0	0	2	0	0	0	0	1	0	0	0	0	0
756_1	TRANSCRIPT_756_1	protein_coding	0	1	1	0	0	0	0	0	1	0	0	0	0	0	0	0	0	1
756_2	TRANSCRIPT_756_2	protein_coding	0	1	0	0	0	0	0	0	0	0	0	0	0	0	0	0	0	1
75_3	TRANSCRIPT_75_3	protein_coding	0	0	0	1	0	0	0	1	0	0	0	0	0	0	0	0	0	0
760_1	TRANSCRIPT_760_1	protein_coding	0	0	1	0	0	0	0	0	1	0	0	0	0	0	0	0	0	0
763_1	TRANSCRIPT_763_1	protein_coding	0	0	1	0	0	0	0	0	1	0	0	0	0	0	0	0	0	0
76_2	TRANSCRIPT_76_2	protein_coding	0	0	0	1	0	0	0	1	0	0	0	0	0	0	0	0	0	0
76_5	TRANSCRIPT_76_5	protein_coding	0	0	0	1	0	0	0	1	0	0	0	0	0	0	0	0	0	0
773_1	TRANSCRIPT_773_1	protein_coding	1	0	0	0	0	0	1	0	0	0	0	0	0	0	0	0	0	0
777_1	TRANSCRIPT_777_1	protein_coding	0	0	1	0	0	0	0	0	1	0	0	0	0	0	0	0	0	0
779_1	TRANSCRIPT_779_1	protein_coding	0	1	0	0	0	0	0	0	0	0	0	0	0	0	0	0	0	1
77_15	TRANSCRIPT_77_15	protein_coding	0	0	0	2	0	0	0	2	0	0	0	0	0	0	0	0	0	0
77_6	TRANSCRIPT_77_6	protein_coding	0	0	0	1	0	0	0	1	0	0	0	0	0	0	0	0	0	0
782_1	TRANSCRIPT_782_1	protein_coding	0	0	0	1	0	0	0	1	0	0	0	0	0	0	0	0	0	0
784_1	TRANSCRIPT_784_1	protein_coding	0	1	1	0	0	0	0	0	1	0	0	0	0	0	0	0	0	1
784_2	TRANSCRIPT_784_2	protein_coding	0	0	1	0	0	0	0	0	1	0	0	0	0	0	0	0	0	0
787_1	TRANSCRIPT_787_1	protein_coding	0	1	1	0	0	0	0	0	1	0	0	0	0	0	0	0	0	1
788_1	TRANSCRIPT_788_1	protein_coding	0	2	1	0	0	0	0	0	1	0	0	0	0	0	0	0	0	2
788_2	TRANSCRIPT_788_2	protein_coding	0	1	0	0	0	0	0	0	0	0	0	0	0	0	0	0	0	1
78_1	TRANSCRIPT_78_1	protein_coding	0	0	0	2	0	0	0	2	0	0	0	0	0	0	0	0	0	0
78_23	TRANSCRIPT_78_23	protein_coding	1	0	1	0	0	0	0	1	1	0	1	0	1	0	0	0	0	0
78_3	TRANSCRIPT_78_3	protein_coding	0	2	0	0	0	0	0	2	0	0	0	0	2	0	0	0	0	0
795_2	TRANSCRIPT_795_2	protein_coding	0	1	2	0	0	0	0	0	2	0	0	0	1	0	0	0	0	1
798_1	TRANSCRIPT_798_1	protein_coding	0	1	0	0	0	0	0	1	0	0	0	0	1	0	0	0	0	0
799_1	TRANSCRIPT_799_1	protein_coding	0	0	2	0	0	0	0	0	2	0	0	0	0	0	0	0	0	0
79_29	TRANSCRIPT_79_29	protein_coding	0	0	0	1	0	0	0	1	0	0	0	0	0	0	0	0	0	0
7_15	TRANSCRIPT_7_15	protein_coding	0	1	0	0	0	0	0	0	0	0	0	0	0	0	0	0	0	1
7_65	TRANSCRIPT_7_65	protein_coding	0	0	1	0	0	0	0	0	1	0	0	0	0	0	0	0	0	0
7_66	TRANSCRIPT_7_66	protein_coding	1	0	0	0	0	0	0	1	0	0	0	1	0	0	0	0	0	0
7_71	TRANSCRIPT_7_71	protein_coding	0	0	0	1	0	0	0	1	0	0	0	0	0	0	0	0	0	0
7_77	TRANSCRIPT_7_77	protein_coding	0	1	0	1	0	0	0	2	0	0	0	0	1	0	0	0	0	0
7_78	TRANSCRIPT_7_78	protein_coding	1	0	0	0	0	0	0	0	0	0	0	0	0	0	0	1	0	0
7_8	TRANSCRIPT_7_8	protein_coding	0	0	1	0	0	0	0	0	1	0	0	0	0	0	0	0	0	0
7_99	TRANSCRIPT_7_99	protein_coding	0	0	0	1	0	0	0	1	0	0	0	0	0	0	0	0	0	0
800_2	TRANSCRIPT_800_2	protein_coding	0	0	1	0	0	0	0	0	1	0	0	0	0	0	0	0	0	0
802_1	TRANSCRIPT_802_1	protein_coding	0	3	1	0	0	0	0	0	1	0	0	0	0	0	0	0	0	3
802_2	TRANSCRIPT_802_2	protein_coding	0	0	7	0	0	0	0	0	7	0	0	0	0	0	0	0	0	0
805_1	TRANSCRIPT_805_1	protein_coding	0	17	23	0	0	0	0	0	23	0	0	0	0	0	0	0	0	17
805_2	TRANSCRIPT_805_2	protein_coding	0	0	1	0	0	0	0	0	1	0	0	0	0	0	0	0	0	0
808_1	TRANSCRIPT_808_1	protein_coding	1	2	5	0	0	0	0	0	5	0	0	0	1	0	0	1	0	2
808_2	TRANSCRIPT_808_2	protein_coding	0	0	1	0	0	0	0	0	1	0	0	0	0	0	0	0	0	0
80_2	TRANSCRIPT_80_2	protein_coding	0	2	0	0	0	0	0	2	0	0	0	0	2	0	0	0	0	0
80_4	TRANSCRIPT_80_4	protein_coding	0	0	0	1	0	0	0	1	0	0	0	0	0	0	0	0	0	0
816_1	TRANSCRIPT_816_1	protein_coding	0	2	2	13	0	0	0	13	2	0	0	0	0	0	0	0	0	2
819_1	TRANSCRIPT_819_1	protein_coding	0	2	0	0	0	0	0	0	0	0	0	0	0	0	0	0	0	2
81_20	TRANSCRIPT_81_20	protein_coding	0	1	0	0	0	0	0	0	0	0	0	0	0	0	0	0	0	1
820_1	TRANSCRIPT_820_1	protein_coding	0	0	1	0	0	0	0	0	1	0	0	0	0	0	0	0	0	0
820_2	TRANSCRIPT_820_2	protein_coding	0	1	0	2	0	0	0	2	0	0	0	0	0	0	0	0	0	1
821_1	TRANSCRIPT_821_1	protein_coding	0	4	2	1	0	0	0	2	2	0	0	0	2	0	0	0	0	3
82_17	TRANSCRIPT_82_17	protein_coding	0	0	1	0	0	0	0	0	1	0	0	0	0	0	0	0	0	0
837_2	TRANSCRIPT_837_2	protein_coding	0	0	1	0	0	0	0	0	1	0	0	0	0	0	0	0	0	0
83_15	TRANSCRIPT_83_15	protein_coding	0	0	1	0	0	0	0	0	1	0	0	0	0	0	0	0	0	0
840_1	TRANSCRIPT_840_1	protein_coding	1	1	0	0	0	0	0	0	0	0	0	0	0	0	0	1	0	1
847_1	TRANSCRIPT_847_1	protein_coding	0	1	1	0	0	0	0	0	1	0	0	0	0	0	0	0	0	1
84_1	TRANSCRIPT_84_1	protein_coding	0	0	0	1	0	0	0	1	0	0	0	0	0	0	0	0	0	0
852_1	TRANSCRIPT_852_1	protein_coding	0	1	4	1	0	0	0	1	4	0	0	0	1	0	0	0	0	1
856_1	TRANSCRIPT_856_1	protein_coding	2	0	4	0	0	0	0	0	4	0	0	0	0	0	0	2	0	0
856_2	TRANSCRIPT_856_2	protein_coding	0	0	3	0	0	0	0	0	3	0	0	0	0	0	0	0	0	0
85_20	TRANSCRIPT_85_20	protein_coding	0	1	0	0	0	0	0	1	0	0	0	0	1	0	0	0	0	0
85_24	TRANSCRIPT_85_24	protein_coding	0	0	0	1	0	0	0	1	0	0	0	0	0	0	0	0	0	0
85_3	TRANSCRIPT_85_3	protein_coding	1	1	0	0	0	0	0	2	0	0	1	0	1	0	0	0	0	0
860_1	TRANSCRIPT_860_1	protein_coding	0	1	0	0	0	0	0	0	0	0	0	0	0	0	0	0	0	1
866_1	TRANSCRIPT_866_1	protein_coding	0	2	1	0	0	0	0	0	1	0	0	0	0	0	0	0	0	2
866_2	TRANSCRIPT_866_2	protein_coding	0	0	1	1	0	0	0	1	1	0	0	0	0	0	0	0	0	0
867_1	TRANSCRIPT_867_1	protein_coding	0	0	2	4	0	0	0	4	2	0	0	0	0	0	0	0	0	0
867_3	TRANSCRIPT_867_3	protein_coding	0	1	0	0	0	0	0	0	0	0	0	0	0	0	0	0	0	1
868_3	TRANSCRIPT_868_3	protein_coding	0	0	1	0	0	0	0	0	1	0	0	0	0	0	0	0	0	0
86_3	TRANSCRIPT_86_3	protein_coding	0	0	0	1	0	0	0	1	0	0	0	0	0	0	0	0	0	0
86_9	TRANSCRIPT_86_9	protein_coding	1	1	0	0	0	0	0	2	0	0	0	1	1	0	0	0	0	0
870_1	TRANSCRIPT_870_1	protein_coding	0	0	2	0	0	0	0	0	2	0	0	0	0	0	0	0	0	0
871_1	TRANSCRIPT_871_1	protein_coding	0	4	0	0	0	0	0	0	0	0	0	0	0	0	0	0	0	4
878_1	TRANSCRIPT_878_1	protein_coding	0	1	0	1	0	0	0	2	0	0	0	0	1	0	0	0	0	0
87_1	TRANSCRIPT_87_1	protein_coding	0	0	0	3	0	0	0	3	0	0	0	0	0	0	0	0	0	0
87_2	TRANSCRIPT_87_2	protein_coding	0	0	0	1	0	0	0	1	0	0	0	0	0	0	0	0	0	0
87_20	TRANSCRIPT_87_20	protein_coding	0	0	0	1	0	0	0	1	0	0	0	0	0	0	0	0	0	0
87_28	TRANSCRIPT_87_28	protein_coding	0	1	2	0	0	0	0	0	2	0	0	0	2	0	0	0	0	1
883_1	TRANSCRIPT_883_1	protein_coding	1	7	10	2	0	0	0	2	10	0	0	0	1	0	0	1	0	7
887_1	TRANSCRIPT_887_1	protein_coding	0	0	1	1	0	0	0	1	1	0	0	0	1	0	0	0	0	0
88_10	TRANSCRIPT_88_10	protein_coding	0	0	0	1	0	0	0	1	0	0	0	0	0	0	0	0	0	0
88_15	TRANSCRIPT_88_15	protein_coding	0	1	0	0	0	0	0	0	0	0	0	0	0	0	0	0	0	1
88_22	TRANSCRIPT_88_22	protein_coding	0	1	0	0	0	0	0	0	0	0	0	0	0	0	0	0	0	1
88_6	TRANSCRIPT_88_6	protein_coding	0	0	0	2	0	0	0	2	0	0	0	0	0	0	0	0	0	0
891_2	TRANSCRIPT_891_2	protein_coding	0	0	1	0	0	0	0	0	1	0	0	0	0	0	0	0	0	0
897_1	TRANSCRIPT_897_1	protein_coding	0	0	0	1	0	0	0	1	0	0	0	0	0	0	0	0	0	0
89_6	TRANSCRIPT_89_6	protein_coding	0	1	0	6	0	0	0	6	0	0	0	0	0	0	0	0	0	1
8_1	TRANSCRIPT_8_1	protein_coding	1	0	0	0	0	0	0	1	0	0	0	1	0	0	0	0	0	0
8_21	TRANSCRIPT_8_21	protein_coding	1	0	0	0	0	0	0	1	0	0	0	1	0	0	0	0	0	0
8_3	TRANSCRIPT_8_3	protein_coding	0	0	0	1	0	0	0	1	0	0	0	0	0	0	0	0	0	0
8_31	TRANSCRIPT_8_31	protein_coding	0	0	0	1	0	0	0	1	0	0	0	0	0	0	0	0	0	0
8_46	TRANSCRIPT_8_46	protein_coding	0	0	0	1	0	0	0	1	0	0	0	0	0	0	0	0	0	0
8_64	TRANSCRIPT_8_64	protein_coding	0	0	0	1	0	0	0	1	0	0	0	0	0	0	0	0	0	0
8_67	TRANSCRIPT_8_67	protein_coding	0	0	1	0	0	0	0	0	1	0	0	0	0	0	0	0	0	0
8_68	TRANSCRIPT_8_68	protein_coding	0	1	0	0	0	0	0	0	0	0	0	0	0	0	0	0	0	1
8_88	TRANSCRIPT_8_88	protein_coding	0	0	0	1	0	0	0	1	0	0	0	0	0	0	0	0	0	0
90_1	TRANSCRIPT_90_1	protein_coding	0	0	0	1	0	0	0	1	0	0	0	0	0	0	0	0	0	0
90_17	TRANSCRIPT_90_17	protein_coding	0	0	2	0	0	0	0	0	2	0	0	0	0	0	0	0	0	0
90_18	TRANSCRIPT_90_18	protein_coding	0	0	0	1	0	0	0	1	0	0	0	0	0	0	0	0	0	0
90_27	TRANSCRIPT_90_27	protein_coding	0	0	0	1	0	0	0	1	0	0	0	0	0	0	0	0	0	0
90_8	TRANSCRIPT_90_8	protein_coding	0	0	0	1	0	0	0	1	0	0	0	0	0	0	0	0	0	0
91_12	TRANSCRIPT_91_12	protein_coding	0	0	1	0	0	0	0	0	1	0	0	0	0	0	0	0	0	0
91_2	TRANSCRIPT_91_2	protein_coding	1	1	0	0	0	0	0	2	0	0	0	1	1	0	0	0	0	0
91_3	TRANSCRIPT_91_3	protein_coding	0	1	0	0	0	0	0	0	0	0	0	0	0	0	0	0	0	1
91_6	TRANSCRIPT_91_6	protein_coding	1	1	0	0	0	0	0	2	0	0	0	1	1	0	0	0	0	0
91_7	TRANSCRIPT_91_7	protein_coding	0	0	0	1	0	0	0	1	0	0	0	0	0	0	0	0	0	0
922_1	TRANSCRIPT_922_1	protein_coding	0	1	0	0	0	0	0	0	0	0	0	0	0	0	0	0	0	1
928_1	TRANSCRIPT_928_1	protein_coding	0	2	0	0	0	0	0	0	0	0	0	0	0	0	0	0	0	2
92_11	TRANSCRIPT_92_11	protein_coding	1	0	0	1	0	0	0	2	0	0	1	0	0	0	0	0	0	0
92_13	TRANSCRIPT_92_13	protein_coding	1	0	0	0	0	0	0	1	0	0	0	1	0	0	0	0	0	0
92_24	TRANSCRIPT_92_24	protein_coding	1	3	1	0	0	0	0	0	1	0	0	0	1	0	0	1	0	3
92_3	TRANSCRIPT_92_3	protein_coding	0	0	0	1	0	0	0	1	0	0	0	0	0	0	0	0	0	0
934_1	TRANSCRIPT_934_1	protein_coding	0	0	1	0	0	0	0	0	1	0	0	0	0	0	0	0	0	0
938_1	TRANSCRIPT_938_1	protein_coding	0	1	3	2	0	0	0	3	3	0	0	0	1	0	0	0	0	0
93_3	TRANSCRIPT_93_3	protein_coding	1	0	1	0	0	0	0	1	1	0	0	1	1	0	0	0	0	0
93_4	TRANSCRIPT_93_4	protein_coding	0	1	1	0	0	0	0	0	1	0	0	0	0	0	0	0	0	1
93_5	TRANSCRIPT_93_5	protein_coding	1	2	0	0	0	0	0	3	0	0	0	1	2	0	0	0	0	0
945_1	TRANSCRIPT_945_1	protein_coding	0	1	0	0	0	0	0	0	0	0	0	0	0	0	0	0	0	1
946_1	TRANSCRIPT_946_1	protein_coding	0	2	1	0	0	0	0	0	1	0	0	0	1	0	0	0	0	2
948_1	TRANSCRIPT_948_1	protein_coding	0	1	0	0	0	0	0	0	0	0	0	0	0	0	0	0	0	1
951_1	TRANSCRIPT_951_1	protein_coding	0	0	1	0	0	0	0	0	1	0	0	0	0	0	0	0	0	0
952_1	TRANSCRIPT_952_1	protein_coding	0	3	2	0	0	0	0	0	2	0	0	0	0	0	0	0	0	3
955_1	TRANSCRIPT_955_1	protein_coding	0	0	5	0	0	0	0	0	5	0	0	0	0	0	0	0	0	0
956_1	TRANSCRIPT_956_1	protein_coding	0	0	2	3	0	0	0	3	2	0	0	0	0	0	0	0	0	0
956_2	TRANSCRIPT_956_2	protein_coding	0	0	4	1	0	0	0	1	4	0	0	0	0	0	0	0	0	0
957_1	TRANSCRIPT_957_1	protein_coding	2	5	6	0	0	0	0	0	6	0	0	0	1	0	1	1	1	4
957_2	TRANSCRIPT_957_2	protein_coding	0	2	1	0	0	0	0	0	1	0	0	0	0	0	0	0	0	2
95_9	TRANSCRIPT_95_9	protein_coding	1	0	0	0	0	0	0	1	0	0	1	0	0	0	0	0	0	0
964_2	TRANSCRIPT_964_2	protein_coding	0	3	1	0	0	0	0	0	1	0	0	0	0	0	0	0	0	3
97_1	TRANSCRIPT_97_1	protein_coding	1	0	0	1	0	0	0	2	0	0	0	1	0	0	0	0	0	0
97_17	TRANSCRIPT_97_17	protein_coding	0	0	0	2	0	0	0	2	0	0	0	0	0	0	0	0	0	0
97_19	TRANSCRIPT_97_19	protein_coding	1	0	0	0	0	0	0	1	0	0	1	0	0	0	0	0	0	0
981_1	TRANSCRIPT_981_1	protein_coding	0	2	1	0	0	0	0	1	1	0	0	0	1	0	0	0	0	1
985_1	TRANSCRIPT_985_1	protein_coding	0	0	0	1	0	0	0	1	0	0	0	0	0	0	0	0	0	0
988_1	TRANSCRIPT_988_1	protein_coding	0	2	0	0	0	0	0	0	0	0	0	0	0	0	0	0	0	2
989_1	TRANSCRIPT_989_1	protein_coding	0	1	0	4	0	0	0	4	0	0	0	0	0	0	0	0	0	1
98_12	TRANSCRIPT_98_12	protein_coding	0	1	0	0	0	0	0	1	0	0	0	0	1	0	0	0	0	0
98_26	TRANSCRIPT_98_26	protein_coding	1	0	0	0	0	0	0	1	0	0	0	1	0	0	0	0	0	0
98_3	TRANSCRIPT_98_3	protein_coding	0	1	0	0	0	0	0	1	0	0	0	0	1	0	0	0	0	0
991_1	TRANSCRIPT_991_1	protein_coding	0	1	1	0	0	0	0	0	1	0	0	0	0	0	0	0	0	1
996_1	TRANSCRIPT_996_1	protein_coding	0	1	0	1	0	0	0	2	0	0	0	0	1	0	0	0	0	0
998_1	TRANSCRIPT_998_1	protein_coding	0	1	0	2	0	0	0	2	0	0	0	0	0	0	0	0	0	1
99_16	TRANSCRIPT_99_16	protein_coding	0	0	2	0	0	0	0	0	2	0	0	0	1	0	0	0	0	0
99_26	TRANSCRIPT_99_26	protein_coding	0	0	0	1	0	0	0	1	0	0	0	0	0	0	0	0	0	0
9_34	TRANSCRIPT_9_34	protein_coding	0	3	3	0	0	0	0	1	3	0	0	0	1	0	0	0	0	2
9_4	TRANSCRIPT_9_4	protein_coding	0	0	0	3	0	0	0	3	0	0	0	0	0	0	0	0	0	0
9_71	TRANSCRIPT_9_71	protein_coding	0	0	1	0	0	0	0	0	1	0	0	0	0	0	0	0	0	0
9_82	TRANSCRIPT_9_82	protein_coding	0	0	0	1	0	0	0	1	0	0	0	0	0	0	0	0	0	0
