# Supplementary material for: Comparative Transcriptomics During Brown Rot Decay in Three Fungi Reveals Strain-Specific Degradative Strategies and Responses to Wood Acetylation
Source: Front Fungal Biol. 2021 Sep 6;2:701579. doi: 10.3389/ffunb.2021.701579 (PMC10512373; doi:10.3389/ffunb.2021.701579)
Supplement: Supplementary file 3 [file Table_2.XLSX]

## Sheet: Legend
This file contains the orthologous genes of the two strains of Rhodonia placenta (FPRL280 (A) and MAD-SB12 (B)) as well as those of Gloeophyllum trabeum (C).

## Sheet: Orthologs
FPRL280_ID (FPRL280_)	MAD-SB12_ID (POSPLADRAFT_)	GloTrab_ID (GLOTRDRAFT_)
729_1	1040094	100004
52_19	1034234	100021
63_8	1151742	100026
289_9	1144609	100116
8_23	1183416	100173
826_1	1035362	100197
45_14	1149044	100238
58_8	1175139	100265
62_24	1041770	100281
970_1	1050249	100356
170_2	1174570	100384
170_6	1061794	100387
63_37	1151495	100475
26_19	1041245	100489
54_22	1173243	100492
520_1	1184744	100546
133_26	1088628	100603
133_7	1045702	100607
16_64	1180241	100622
16_60	1140307	100626
19_61	1139676	100656
3_64	1073203	100664
48_2	1146640	10067
19_22	1055562	100675
34_25	1045958	100721
36_44	1046149	100792
90_7	1074311	100800
201_12	1065961	100808
36_47	1076883	100819
201_7	1039800	100826
181_3	1046244	100848
131_15	1185636	101052
54_21	1071267	101056
28_17	1076265	101065
28_15	1156025	101115
55_11	1066434	101166
216_4	1047199	101205
70_24	1040387	101269
406_8	1061589	101346
44_45	1049573	101369
126_2	1185013	101389
104_25	1074394	101530
60_4	1059346	101581
74_8	1050475	101671
439_3	1158656	101676
106_21	1154607	101765
102_15	1039514	101783
11_84	1131264	101798
174_2	1057522	101806
81_10	1056753	101860
130_4	1175559	101868
13_17	1042399	101913
98_16	1133423	101961
35_1	1175718	101965
38_31	1110727	101968
35_23	1063874	101978
141_11	1148133	102010
8_103	1030063	102019
13_67	1129863	102061
13_59	1129648	102066
13_31	1127000	102095
35_3	1128132	102099
35_13	1127006	102100
96_14	1072087	102107
14_37	1129317	102141
92_11	1130659	102185
25_1	1185722	102211
13_36	1042364	102224
14_19	1128684	102247
14_33	1068456	102290
1_82	1176305	102301
141_8	1183181	102311
1_118	1127020	102368
1_151	1042759	102388
2_120	1068589	102423
1_191	1042816	102492
1_73	1072341	102501
117_5	1179061	102534
2_107	1072487	102541
2_152	1127308	102548
2_163	1127688	102557
2_180	1165089	102567
2_65	1051864	102613
2_83	1127011	102624
2_86	1051871	102625
2_63	1176724	102654
2_51	1127029	102660
41_25	1127355	102669
41_48	1127480	102674
41_34	1051960	102677
231_13	1038269	102798
42_58	1038256	102818
231_1	1072653	102844
29_4	1177095	102845
97_15	1030946	102948
97_7	1080969	102952
123_18	1041097	102957
123_1	1150405	102971
64_17	1169038	102972
420_1	1150178	102984
18_19	1172875	103003
56_21	1048697	103058
109_4	1182328	103133
5_165	1058313	103146
4_153	1035547	103160
4_117	1048512	103172
87_15	1151091	103219
229_4	1156707	103233
5_74	1147688	103260
6_28	1182918	103288
40_47	1147391	103317
6_58	1040600	103324
59_16	1070681	103335
59_33	1047829	103336
4_100	1048583	103352
4_69	1048584	103353
4_103	1183949	103369
69_12	1075518	103375
6_27	1147807	103401
194_6	1080415	103414
5_63	1040485	103419
5_5	1047717	103454
31_37	1147312	103465
31_6	1182754	103469
31_41	1182776	103480
6_77	1147437	103525
40_37	1047999	103541
59_41	1147628	103546
562_2	1042060	103570
59_40	1148433	103575
4_161	1150663	103590
69_17	1048631	103604
40_44	1171668	103634
69_28	1150642	103639
69_5	1075529	103641
59_3	1148506	103645
119_11	1041828	103653
69_24	1150091	103672
6_94	1148557	103689
168_8	1046107	103827
15_13	1044832	103868
39_31	1145701	103889
15_10	1065244	103922
322_7	1179373	103928
37_17	1069453	103940
27_41	1081479	103948
111_26	1069371	103950
12_95	1135241	104016
12_30	1178816	104018
24_58	1178652	104048
24_31	1053822	104066
12_47	1065137	104079
4_1	1044504	104113
4_58	1178667	104122
163_5	1069116	104173
15_66	1044791	104200
12_86	1053916	104257
3_166	1136325	104340
3_173	1178551	104366
115_22	1134358	104408
115_6	1135261	104413
3_69	1133633	104432
3_70	1178357	104441
3_161	1134461	104535
25_19	1045457	104539
294_10	1038494	104611
129_9	1043704	104665
129_21	1052894	104666
10_102	1133248	104689
33_43	1043382	104698
493_1	1050471	104754
186_2	1050854	104787
276_6	1047224	104795
376_5	1132639	104803
228_3	1132368	104964
10_103	1177868	104968
10_30	1166506	104989
11_51	1131423	105016
84_29	1053167	105066
254_8	1053354	105087
95_4	1053293	105088
51_1	1142602	105123
9_9	1069683	105135
20_36	1045172	105146
120_9	1147058	105194
32_2	1032840	105199
79_12	1045465	105208
346_3	1186362	105232
105_14	1137972	105309
22_23	1053319	105332
245_10	1137136	105333
9_114	1045375	105363
7_12	1136713	105419
245_7	1045325	105427
13_64	1164344	105438
116_8	1137624	105477
45_20	1048385	105482
7_54	1045234	105494
142_14	1130872	105536
7_56	1138508	105544
7_94	1137027	105554
219_6	1046860	105619
180_2	1159305	105675
99_22	1062438	105690
65_12	1076097	105719
40_29	1048007	105748
204_5	1154460	105750
123_20	1150927	105762
43_36	1184943	105858
47_21	1047078	105888
459_5	1144808	105923
145_11	1040161	105951
128_8	1047053	106009
1241_2		106024
289_1	1145065	106050
14_44	1072293	106062
42_32	1072615	106097
891_2	1046198	106125
45_47	1035422	106141
8_3	1048213	106172
50_31	1172088	106180
142_13	1043924	106212
66_10	1173864	106260
45_35	1149736	106280
50_12	1149247	106285
52_21	1144200	106294
58_47	1160194	106301
312_8	1175235	106336
312_2	1186680	106356
50_24	1148890	106375
62_12	1174726	106396
110_13	1041734	106402
110_1	1050231	106408
66_8	1046440	106454
410_5	1186042	106473
671_2	1061776	106499
189_17	1173089	106563
250_9		106567
25_51	1041611	106629
54_18	1151553	106639
26_52	1071290	106651
22_28	1131957	106728
167_11	1151301	106736
26_61	1049198	106751
87_27	1150676	106789
1_11	1042630	106827
16_39	1045649	106872
3_80	1133818	106885
19_50	1139245	106958
374_5	1139665	106988
34_2	1074133	107026
327_7	1141431	107089
60_13	1048491	107115
821_1	1055890	107124
60_24	1149046	107132
36_39	1074220	107144
101_4	1150839	107162
166_4	1169649	107210
90_12	1074315	107213
199_12	1046324	107221
90_8	1181064	107226
57_5	1052317	107246
25_44	1049914	107248
534_1	1155821	107379
54_11	1049128	107491
26_7	1173365	107515
86_13	1151967	107595
166_7	1140727	107650
139_2	1057974	107729
565_1	1075362	107747
55_38	1146656	107749
51_23	1182299	107787
51_8	1047397	107788
51_6	1146826	107823
51_17	1047392	107869
120_7	1034711	107870
106_16	1153722	107927
224_16	1154229	107931
219_4	1145077	107937
182_5	1185070	107978
255_9	1154029	108012
223_9	1056569	108092
156_2	1046599	108097
118_11	1033988	108105
149_8	1143698	108141
151_15	1181413	108150
64_26	1139924	108163
151_6	1181406	108207
104_18	1181257	108230
6_125	1047959	108245
300_8	1050724	108278
169_11	1183724	108291
58_6	1071917	108356
45_26	1149615	108364
331_4	1056845	108391
44_40	1049570	108403
93_20	1182251	108486
212_11	1175339	108525
421_1	1185941	108602
85_18	1042511	108627
126_11	1153811	108659
43_37	1184939	108667
562_1	1050922	108693
58_13	1154173	108702
37_36	1065316	108730
8_48	1042130	108735
8_91	1164002	108750
152_5	1139544	108760
8_65	1175499	108791
38_34	1063887	108807
38_39	1051160	108815
38_17	1072149	108824
21_61	1175899	108835
214_3	1050876	108844
21_6	1072219	108853
35_47	1037809	108878
35_17	1063860	108897
35_39	1051114	108900
221_4	1128756	108921
221_13	1127293	108929
13_84	1051235	108961
14_8	1051460	108971
598_1	1156589	108974
35_42	1105752	108980
85_20	1037935	108983
85_24	1042525	108985
1_62	1127750	108997
14_40	1064056	109003
337_3	1046283	109008
14_89	1042582	109035
14_32	1042584	109037
14_42	1064047	109046
1_200	1038057	109052
1_202	1038062	109058
1_209	1038055	109065
54_9	1049122	10908
1_155	1051664	109082
2_124	1051819	109090
1_15	1042614	109100
1_182	1042830	109128
1_187	1176505	109132
1_215	1038082	109142
1_176	1164991	109153
261_2	1064463	109186
2_70	1176630	109195
2_79	1030670	109200
2_91	1064246	109203
2_93	1042942	109214
2_53	1038168	109227
2_45	1064277	109234
2_42	1165260	109236
2_19	1030720	109240
2_18	1051936	109241
2_14	1064296	109242
42_43	1038240	109251
42_28	1043099	109259
42_51	1130346	109267
41_24	1072586	109273
179_4	1157625	109275
41_26	1125161	109294
2_17	1042990	109302
2_22	1165279	109304
166_8	1065993	109307
137_9	1068678	109324
175_1	1177059	109334
29_46	1128035	109343
29_33	1072696	109348
235_8	1072687	109352
80_10	1043192	109369
57_27	1127726	109402
405_6		109411
123_14	1067280	109427
18_26	1048858	109447
101_20	1150989	109461
200_7	1144317	109463
18_66	1150845	109467
18_41	1150392	109470
5_155	1148312	109500
5_162	1171070	109501
5_122	1058288	109504
5_117	1148212	109505
5_140	1147642	109513
905_1	1048762	109550
78_35	1054074	109556
144_14	1041039	109559
87_16	1150944	109561
193_8	1075603	109571
193_19	1041019	109575
193_13	1150117	109576
59_29	1047808	109603
4_83	1150644	109631
59_8	1182896	109649
6_133	1058674	109653
31_4	1066666	109659
6_20		109672
5_28	1058416	109677
5_6	1066614	109679
31_8	1047724	109688
5_25	1058428	109689
31_20	1182745	109691
31_57	1148209	109707
31_23	1077711	109709
6_128	1047960	109726
6_103	1066765	109734
40_42	1040643	109741
4_108	1071009	109745
4_80	1075495	109746
4_109	1040928	109752
4_131	1106808	109755
59_30	1182845	109763
59_43	1182855	109765
4_135	1059399	109769
4_163	1183851	109770
69_27	1172547	109779
69_15	1172570	109780
6_55	1058606	109791
69_39	1172552	109798
59_27	1147411	109799
6_80	1183034	109806
6_111	1147923	109808
40_54	1183108	109812
272_9	1171651	109817
69_3	1183987	109823
40_17	1066804	109834
40_7	1048031	109837
113_11	1058871	109863
27_28	1054258	109885
15_45	1135774	109905
37_34	1039170	109938
37_38	1032294	109943
27_38	1179260	109951
230_14	1179274	109956
111_9	1054098	109965
408_4	1153699	109975
15_92	1039089	109986
78_22	1032096	109995
111_24	1065193	110008
4_19	1044490	110029
27_34	1065277	110033
27_33	1065275	110034
111_22	1167584	110035
12_100	1038980	110044
12_34	1178885	110047
72_31	1167480	110061
4_27	1044498	110068
4_24	1134583	110070
4_60	1044481	110087
4_47	1044485	110089
24_6	1053792	110091
226_6	1053433	110093
15_93	1044794	110115
15_82	1134912	110116
15_79	1167670	110117
12_51	1065100	110145
12_76	1178795	110147
12_16	1178769	110156
12_24	1116826	110159
12_3	1044521	110164
4_9	1065081	110165
12_18	1038936	110170
12_111	1053956	110174
12_94	1044592	110176
12_78	1044580	110178
12_104	1038968	110180
71_24	1134380	110188
3_175	1135035	110195
3_141	1167037	110196
24_26	1073291	110210
394_9	1133889	110233
3_43	1166908	110265
3_92	1134196	110278
345_12	1186783	110282
162_20	1060907	110285
3_97	1038831	110292
3_99	1136322	110293
155_2	1072783	110317
140_1	1155683	110320
94_3	1043423	110330
94_18	1072791	110331
100_17	1131594	110364
4_150	1048509	110365
268_10	1177510	110374
398_7	1177527	110380
11_33	1064701	110385
129_18	1043703	110389
82_3	1130851	110392
129_14	1131331	110401
33_40	1064493	110416
33_24	1038393	110417
261_6	1072744	110439
33_47	1038373	110445
178_3	1133209	110448
387_7	1131020	110459
129_4	1064649	110464
11_90	1166339	110489
11_98	1064713	110492
123_15	1048910	110493
10_55	1064756	110498
10_40	1177924	110500
10_52	1064760	110504
10_21	1043898	110506
22_19	1053345	110530
11_97	1133296	110552
114_2	1064626	110560
114_19	1038527	110561
114_1	1166155	110563
114_18	1126809	110564
228_7	1043683	110573
89_13	1045563	110574
10_94	1133578	110577
11_85	1053021	110580
84_2	1132743	110592
11_58	1072969	110604
10_37	1043858	110624
84_11	1043948	110659
20_54	1138054	110660
417_2	1168754	110666
30_38	1039933	110676
89_20	1045558	110690
32_23	1136647	110699
89_19	1138489	110702
242_9	1180200	110710
7_64	1054753	110720
24_28	1178616	110721
9_12	1073876	110741
9_7	1039378	110743
127_11	1137451	110752
105_20	1137606	110778
317_8	1176997	110784
9_102	1045358	110800
9_93	1045371	110805
9_88	1179932	110820
20_9	1179609	110837
32_32	1180107	110849
28_26	1185826	110855
76_31	1168624	110863
461_6	1137726	110868
7_6	1054704	110897
7_24	1138426	110898
7_40	1039298	110912
1_146	1072404	110934
310_3		110941
83_26	1050586	110948
83_3	1068079	110950
83_25	1062504	110955
356_4	1041916	110962
180_12	1050557	110985
180_16	1159483	110986
99_20	1050533	110990
66_33	1041464	111010
108_20	1173922	111016
318_10	1049783	111033
318_6	1076146	111034
158_5	1174002	111057
318_2	1155254	111068
122_22	1152354	111072
43_7	1075917	111085
134_15	1145424	111103
153_8	1066205	111125
52_36	1145256	111133
433_4	1062821	111140
174_12	1047032	111142
117_13	1039065	111160
200_3	1181772	111171
47_33	1040209	111176
89_17	1053387	111189
17_65	1144307	111199
352_5	1040082	111209
52_24	1145444	111211
52_5	1046981	111212
832_1	1141647	111248
309_6	1048175	111255
45_40	1035407	111256
45_21	1048357	111257
240_4	1092821	111295
238_13	1059166	111322
238_17	1092014	111327
8_28	1048231	111328
45_48	1075380	111338
267_2	1175160	111346
58_2	1041939	111348
58_33	1050623	111353
58_31	1050639	111358
8_10	1183426	111365
203_14	1186618	111374
312_6	1186679	111384
50_7	1149836	111391
50_47	1183470	111396
62_28	1157446	111404
191_15	1157821	111422
299_7	1186063	111441
395_8	1157500	111455
16_6	1065660	111463
7_86	1061448	111531
188_3	1067357	111543
54_31	1049121	111551
189_11	1067351	111553
26_40	1071286	111557
313_3	1041561	111587
167_18	1172943	111589
25_32	1185701	111592
67_25	1041119	111601
520_5	1041238	111612
520_4	1060139	111614
520_3	1041241	111615
86_14	1152042	111626
11_29	1043730	111644
103_10	1173146	111649
437_5	1076248	111655
307_2	1056633	111703
147_14	1155935	111722
19_57	1074056	111731
719_1		111733
19_55	1039555	111744
64_23	1169036	111747
217_8	1140329	111786
244_5	1065820	111793
168_11	1046113	111805
168_3	1069966	111806
321_4	1143392	111819
36_38	1056111	111841
75_21	1141162	111869
75_11	1169425	111870
9_65	1138076	111873
48_4	1180963	111878
75_20	1074248	111912
934_1	1033455	111915
341_6	1046186	111916
90_9	1142182	111920
124_20	1074347	111940
70_40	1058125	111949
124_22	1039842	111952
48_34	1093755	11198
30_46	1070150	112017
206_4	1184621	112036
147_1	1061311	112049
28_20	1156046	112070
4_94	1150681	112072
28_47	1041635	112075
188_15	1049046	112093
184_9	1074710	112124
184_15	1181973	112126
229_3	1185955	112127
184_10	1146675	112128
48_12	1074718	112137
480_5	1070424	112170
276_9	1047223	112184
427_1	1172669	112198
55_6	1147151	112204
340_2	1182148	112205
340_3	1170701	112211
55_22	1047357	112215
540_1	1146934	112217
109_11	1146149	112236
109_10	1074855	112240
70_28	1047442	112251
106_23	1041408	112311
154_7	1060793	112316
154_17	1071417	112327
44_30	1049574	112342
44_10	1153664	112345
126_3	1173574	112363
293_5	1143183	112371
298_4	1039913	112374
132_15	1074505	112378
236_9	1040044	112391
104_6	1074391	112411
118_17	1033984	112427
151_18	1074473	112444
104_15	1066048	112488
332_9	1149574	112506
302_8	1183705	112518
169_3	1183720	112521
213_9	1059322	112526
213_7	1059320	112528
58_35	1062582	112555
160_3	1183348	112556
160_12	1183355	112557
44_24	1154358	112601
162_16	1154233	112606
281_4	1061560	112617
106_19	1041412	112622
212_9	1037566	112657
88_4	1050820	112673
84_28	1053188	112674
421_3	1157082	112698
58_9	1037170	112753
93_23	1034615	112754
345_9	1186784	112759
88_8	1068194	112762
10_59	1133324	112767
37_30	1167915	112769
130_19	1126978	112780
9_63	1054937	112804
21_58	1164443	112810
8_37	1164062	112812
8_97	1042115	112815
13_8	1127412	112818
13_4	1127754	112829
8_94	1037734	112838
13_38	1130076	112840
21_24	1130694	112842
8_90	1042104	112852
8_84	1119908	112853
35_2	1042278	112869
38_12	1072139	112872
38_6	1068316	112874
21_44	1051323	112900
21_33	1164440	112905
8_38	1051006	112914
8_80	1130213	112923
226_9	1180381	112931
21_63	1042425	112934
21_25	1128023	112938
21_26	1063961	112939
38_11	1175785	112943
13_53	1063904	112944
13_57	1096092	112955
13_30	1164393	112956
21_4	1164470	112967
35_7	1175676	112995
35_44	1127019	112996
67_8	1035863	113006
35_10	1130645	113017
35_59	1128630	113020
221_7	1068270	113026
92_23	1051392	113053
92_12	1175998	113054
85_32	1063994	113057
85_9	1176019	113062
85_28	1037929	113068
13_62	1127345	113079
13_27	1164358	113082
13_60	1051225	113088
14_12	1129114	113095
220_11	1041656	113107
14_2	1130503	113119
85_1	1064011	113120
1_88	1030514	113129
1_96	1127472	113133
395_7	1157283	113138
1_84	1051599	113140
1_71	1051591	113145
14_61	1130525	113154
120_3	1070540	113156
73_13	1065946	113160
1_83	1128641	113161
1_80	1064112	113163
14_39	1127914	113172
14_74	1164653	113176
14_67	1129387	113190
14_43	1072296	113191
14_47	1072311	113198
14_57	1176148	113199
1_130	1038029	113205
1_161	1064162	113217
1_179	1042783	113221
1_121	1129907	113226
1_133	1038044	113234
236_3	1057074	113235
1_124	1164951	113238
78_28	1044698	113241
1_13	1042624	113265
70_5	1058111	113271
1_52	1042652	113272
1_65	1051585	113282
1_43	1176240	113294
1_59	1176235	113297
1_25	1042636	113301
1_9	1176223	113303
1_196	1064187	113314
1_224	1165033	113315
1_199	1130540	113331
1_203	1129664	113336
1_229	1127330	113338
2_168	1051770	113370
2_171	1064204	113373
2_140	1068577	113380
2_154	1176562	113384
2_139	1165067	113389
2_118	1038132	113401
2_84	1042921	113412
2_80	1129500	113421
1_48	1127844	11343
2_35	1128097	113454
41_5	1080117	113474
41_44	1127234	113475
41_28	1129262	113478
42_29	1072629	113508
42_30	1129039	113510
42_50	1064358	113519
2_2	1130376	113522
2_6	1072559	113524
2_1	1064286	113540
2_9	1042992	113542
2_5	1042987	113547
41_1	1064305	113549
41_12	1043022	113553
29_16	1043264	113563
137_17	1127708	113569
137_12	1064339	113571
476_1	1043081	113578
231_7	1127359	113584
41_49	1051979	113585
359_2	1128862	113591
42_42	1129706	113607
231_15	1177002	113609
235_4	1043223	113623
29_29	1064434	113630
29_41	1038314	113631
29_34	1038312	113638
80_1	1129207	113648
80_22	1052149	113650
98_9	1064805	113678
317_4	1043150	113684
175_13	1165589	113685
237_3	1062875	113711
123_9	1150725	113736
452_3	1067270	113744
101_8	1184259	113780
5_91	1147565	113798
5_89	1148732	113800
56_8	1048680	113801
56_18	1048699	113812
56_31	1150501	113815
56_6	1172633	113818
18_59	1184289	113823
5_120	1147823	113824
5_136	1047603	113825
5_152	1182545	113826
5_149	1074934	113827
5_134	1171031	113853
5_109	1074917	113854
5_43	1147273	113860
194_2	1067144	113866
194_4	1067146	113867
194_5	1048666	113875
5_154	1058312	113879
5_121	1182550	113880
5_147	1182564	113884
5_159	1074940	113886
101_3	1150912	113888
4_126	1172393	113893
4_112	1048521	113896
379_4	1059639	113906
6_39	1171540	113919
87_6	1151047	113938
193_7	1150918	113948
193_9	1184171	113951
193_3	1184175	113953
87_7	1048720	113961
18_48	1150603	113972
5_79	1047644	113979
5_44	1058394	114001
61_22	1039206	114005
5_56	1047682	114006
6_48	1047893	114023
6_63	1182997	114025
59_2	1147467	114034
4_104	1150406	114041
4_106	1150082	114045
4_70	1071017	114051
4_74	1183936	114052
4_73	1150538	114053
4_98	1067104	114055
4_85	1067108	114059
6_73	1075141	114083
31_43	1171390	114098
47_27	1047070	11410
5_32	1066584	114103
6_13	1047863	114111
5_27	1047712	114127
5_22	1047718	114139
31_47	1147202	114165
31_19	1148644	114171
5_18	1171250	114178
6_107	1058710	114188
40_53	1075169	11419
6_81	1147164	114197
468_6	1049598	114209
4_71	1048569	114211
59_31	1147632	114215
4_154	1048558	114218
4_118	1059425	114223
4_121	1126797	114226
59_7	1047797	114233
4_128	1067069	114240
6_38	1171563	114258
59_12	1182844	114269
6_97	1047939	114292
6_105	1047926	114300
40_43	1047983	114307
6_91	1147331	114309
6_117	1035036	114321
46_22	1040700	114353
113_15	1171776	114362
113_10	1066824	114363
33_41	1130914	114365
46_7	1066851	114367
84_5	1043940	11437
46_26	1148075	114370
141_7	1075196	114382
15_73	1054153	114404
27_44	1179210	114416
27_54	1073530	114422
27_10	1167776	114425
15_21	1073527	114428
23_25	1044968	114429
23_2	1065331	114433
15_43	1134364	114435
15_41	1136403	114438
239_2	1186751	114441
27_47	1054233	114453
23_35	1032341	114459
117_11	1136519	114462
15_1	1179168	114478
37_5	1044969	114479
37_2	1044919	114496
37_10	1073585	114500
230_10	1054291	114507
111_4	1179030	114522
37_45	1133829	114527
117_6	1136612	114532
117_4	1136517	114534
117_16	1167603	114539
15_51	1179158	114546
15_83	1073510	114547
15_46	1134183	114553
4_10	1044505	114563
78_15	1133929	114564
78_7	1167533	114568
329_2	1166719	114584
12_55	1053926	114589
625_1	1133990	114591
3_20	1134122	114599
4_4	1133699	114613
12_53	1135701	114632
378_4	1178892	114639
378_2	1178894	114642
12_60	1044598	114648
72_10	1054025	114657
4_13	1053878	114666
4_51	1178657	114669
4_49	1073326	114675
4_64	1044463	114681
4_38	1044468	114687
4_36	1167225	114691
164_8	1064877	114706
164_17	1038757	114707
226_4	1166724	114709
334_6	1038754	114712
3_158	1135259	114713
3_142	1134584	114716
24_16	1136615	114720
24_42	1087984	114722
163_17	1038736	114723
15_78	1032184	114739
15_55	1133650	114751
15_53	1135144	114757
111_20	1044728	114762
24_24	1044444	114766
12_65	1116712	114793
4_12	1065064	114800
4_14	1178737	114825
12_92	1073392	114826
12_84	1038963	114832
3_150	1053735	114840
71_19	1135147	114844
3_115	1167041	114848
3_126	1134250	114856
3_145	1136468	114864
24_56	1178577	114868
24_41	1073289	114869
24_18	1178580	114871
24_11	1134290	114877
24_63	1136515	114879
3_119	1135195	114880
3_149	1038872	114882
24_5	1134413	114891
3_1	1073190	114898
394_4	1073164	114909
394_5	1064891	114911
115_16	1064882	114924
3_93	1044293	114933
3_56	1135440	114937
3_58	1133760	114940
3_54	1122698	114948
3_41	1053645	114951
3_37	1073215	114971
36_34	1056091	114977
3_136	1044325	115002
3_94	1038839	115003
3_73	1166981	115007
3_116	1064969	115012
395_4		115016
176_1	1149419	115025
94_21	1038418	115042
207_2	1177330	115046
510_2	1131370	115056
197_7	1131746	115065
197_12	1052728	115066
146_9	1034491	115070
53_12	1133180	115074
100_12	1038506	115078
11_59	1072973	115101
159_3	1151389	115113
68_1	1165954	115115
82_1	1043464	115156
261_4	1133307	115180
33_31	1177291	115186
53_14	1132409	115194
269_7	1177585	115218
129_2	1177652	115226
100_6	1133351	115232
376_3	1064635	115236
11_57	1043770	115240
53_13	1132053	115245
11_75	1133350	115254
10_38	1043878	115274
10_11	1177937	115281
11_42	1043764	115299
142_1	1177964	115301
11_9	1133399	115302
18_12	1150740	115308
22_11	1166647	115317
10_19	1131452	115318
22_40	1132212	115322
95_2	1064819	115327
228_8	1132039	115373
228_1	1072919	115374
11_107	1132101	115391
11_25		115395
269_4	1166140	115406
254_11	1178160	115408
79_30	1137212	115409
110_8	1174670	115423
10_81	1043853	115435
10_34	1130787	115445
264_6	1053258	115453
142_2	1131588	115456
142_17	1038641	115458
125_6	1132116	115459
125_16	1132508	115461
125_1	1064788	115469
11_18	1177689	115482
84_19	1031526	115492
32_14	1138202	115511
91_6	1182469	115513
20_39	1137807	115535
32_34	1138548	115542
32_8	1073928	115545
89_4	1180158	115554
242_1	1138528	115561
242_8	1039444	115562
242_2	1073955	115564
9_22	1137316	115567
7_35	1179745	115574
76_1	1045475	115584
76_3	1180064	115586
470_3	1168582	115590
9_23	1045422	115608
127_9	1138710	115616
173_3	1168218	115623
249_1	1138543	115630
127_23	1039242	115647
9_85	1179895	115651
245_12	1168427	115655
105_1	1137761	115656
105_13	1136678	115684
7_93	1069613	115687
9_86	1137612	115696
9_40	1065543	115698
9_115		115712
9_51	1136809	115716
9_95	1137734	115726
9_62	1179977	115733
9_5	1090787	115739
7_8	1045217	115765
20_6	1045137	115771
20_2	1065405	115772
600_1	1045497	115778
76_7	1180087	115780
76_2	1045488	115782
76_29	1045486	115784
7_79	1039311	115794
76_25	1045484	115796
46_25	1048085	115817
7_41	1045228	115833
7_19	1039289	115845
7_44	1138309	115866
7_27	1138372	115872
116_12	1167981	115882
49_8	1062138	115899
22_44	1044077	115901
22_32	1131497	115902
6_43	1075116	115903
23_8	1067971	115907
789_3	1119275	115914
356_3	1050571	115933
83_16	1175105	115936
99_4	1159472	115940
87_14	1172686	115945
180_3	1159530	115964
551_2	1136683	115978
65_4	1049719	115984
65_1	1173953	115998
108_6	1173921	116024
66_27	1185337	116032
108_15	1067652	116034
397_1	1174033	116040
66_7	1154960	116047
66_39	1071479	116058
594_3	1061182	116062
187_9	1185457	116081
122_7	1067481	116093
122_6	1152424	116097
43_4	1060515	116112
43_2	1049371	116113
23_32	1065340	116116
125_10	1177994	116121
75_3	1142071	116123
16_49	1073979	116124
17_34	1046904	116153
145_5	1145182	116216
153_3	1046845	116235
16_16	1180282	116242
52_4	1170282	116252
162_7	1173812	11626
52_26	1057451	116269
200_2	1181784	116273
47_20	1047071	116281
17_11	1046929	116290
17_18	1181699	116294
17_3	1046930	116296
17_7	1046933	116298
17_46	1145079	116299
7_65	1155943	116317
171_5	1058997	116320
45_2	1048396	116357
8_15	1183404	116369
70_1	1170919	11638
705_1	1070895	116384
72_15	1167499	116411
202_5	1159809	116415
202_17	1041980	116418
202_3	1160081	116421
283_4	1183565	116429
227_11	1183676	116441
45_15	1059205	116446
45_7	1066973	116448
45_36	1066979	116453
45_18	1048372	116454
58_5	1159761	116466
58_34	1050636	116475
8_16	1059039	116489
267_1	1160067	116494
312_5	1186675	116496
62_1	1157650	116497
372_4	1175176	116517
731_1	1050678	116519
50_3	1048255	116530
50_42	1149895	116538
50_18	1149016	116543
109_3	1146724	116553
110_12	1050239	116562
179_6	1174682	116588
188_8	1152092	11659
170_1	1061796	116620
142_23	1041705	116629
170_11	1076352	116635
26_41	1151424	116654
159_16	1151252	116658
26_34	1049249	116663
26_1	1049211	116671
54_12	1151293	116672
54_20	1151714	116675
63_10	1067328	116683
67_16	1184415	116697
26_6	1184796	116711
63_4	1184474	116729
188_2	1059957	116750
26_28	1152237	116767
26_44	1152213	116769
26_26	1101792	116773
147_2	1067742	116807
293_9	1070122	116818
141_3	1183183	116837
520_6	1060136	116838
86_2	1067415	116852
86_16	1151460	116854
86_4	1152265	116858
26_38	1184800	116863
184_8	1057703	116880
28_46	1156080	116882
28_21	1185798	116887
103_5	1067368	116892
103_11	1049062	116896
103_17	1035964	116897
133_13	1138990	116914
133_4	1045694	116917
16_12	1069787	116927
16_68	1069782	116928
16_46	1140018	116937
206_11	1100611	116938
121_9	1139733	116948
19_49	1180391	116957
279_2	1138690	116964
367_7	1055778	116974
34_10	1045935	116976
34_9	1139514	116983
64_4	1180481	116993
19_16	1039573	116994
5_139	1147604	117000
19_17	1045832	117004
34_1	1065779	117039
64_13	1139897	117045
64_16	1045877	117049
34_29	1045930	117056
34_41	1139444	117074
244_3	1142165	117105
327_5	1039642	117106
168_13	1141524	117112
458_4	1039644	117137
240_10	1066950	117143
124_9	1046407	117158
90_29	1074313	117161
201_8	1141290	117168
26_12	1151694	117172
36_5	1142010	117179
36_33	1056116	117180
36_26	1065890	117190
166_11	1056379	117208
75_13	1142101	117225
490_1	1180974	117233
181_2	1065929	117237
21_57	1141787	117243
570_4	1140716	117245
75_31	1169469	117262
88_24	1160635	117291
259_5	1033612	117303
225_2	1181163	117305
124_1	1169681	117311
368_3	1169696	117313
90_1	1181041	117321
16_59	1055320	117322
334_2		117331
190_1	1067727	117339
534_3	1041545	117342
140_17	1049803	117343
415_4	1041549	117356
140_7		117360
131_2	1071595	117380
25_33	1061390	117390
147_12	1155752	117400
28_1	1067820	117464
28_4	1156013	117473
51_18	1046774	117487
88_17	1175381	117488
25_26	1049921	117490
25_15	1185677	117491
147_9	1156228	117498
437_7	1076245	117502
7_87	1174304	117503
28_31	1155769	117507
41_17	1176785	117521
167_19	1151749	117531
46_44	1147889	117556
3_165	1178460	117565
154_4	1075998	117566
46_43	1058908	117569
48_3	1145954	117575
48_25	1147031	117581
48_33	1146594	117582
633_1	1147024	117588
93_4	1147026	11759
55_20	1182230	117599
55_32	1074812	117602
216_5	1057810	117607
18_20	1048875	117622
55_14	1147012	117628
139_8	1040327	117647
136_4	1182176	117658
136_6	1034553	117659
340_8	1040312	117671
109_19	1047423	117691
109_8	1182315	117701
51_10	1047395	117716
192_8	1182402	117738
468_1	1049601	117760
162_11	1154061	117761
271_2	1062251	117767
74_11	1050489	117774
162_18	1154339	117780
1832_2		11780
440_2	1185079	117817
440_1	1075973	117819
220_5	1185904	117822
207_4	1177326	117836
182_4	1067539	117854
444_5	1067517	117860
126_5	1154138	117868
298_2	1070143	117879
132_9	1040031	117884
258_2	1143775	117895
236_2	1142964	117902
241_1	1142536	117906
455_1	1074521	117919
408_1	1049473	117939
151_1	1143871	117955
253_10	1040005	117962
449_1	1142988	117975
307_4	1142881	117991
42_26	1176908	118009
81_7	1046562	118014
9_27	1138210	118022
25_2	1036766	118043
320_5	1142448	118045
8_34	1048250	118046
308_6	1050707	118054
332_3	1183590	118057
213_1	1059317	118089
280_1	1058958	118097
343_3	1048140	118104
71_2	1166862	118109
160_14	1171890	118111
86_12	1151320	118115
160_13	1149549	118126
160_8	1048173	118130
300_6	1062688	118131
77_18	1157639	118143
60_3	1149875	118153
282_1	1066857	118158
74_18	1062371	118184
74_15	1186393	118212
569_3	1169211	118243
93_21	1047362	118248
125_13	1069041	118253
39_2	1182427	118254
239_5	1175309	118267
212_3	1160595	118272
3_167	1178457	118279
3_137	1133854	118281
3_159	1073242	118288
345_4	1062770	118294
380_5	1072002	118318
31_27	1047725	118331
324_3		118337
534_5		11836
444_1	1153941	118374
65_11	1061063	118379
67_29	1151976	118394
159_9	1126860	118399
413_9	1060235	118401
125_8	1131385	118429
518_2	1070397	118436
21_28	1164424	118437
8_70	1072024	118450
241_10	1066140	118452
385_2	1063976	118483
385_7	1128444	118485
8_67	1130157	118502
35_37	1037805	118518
13_13	1037865	118519
35_36	1037816	118521
21_27	1063952	118551
8_101	1175477	118555
8_78	1072037	118556
21_17	1042443	118574
13_49	1175841	118594
13_43	1175843	118596
15_61	1134117	118622
35_32	1129110	118629
35_11	1164209	118635
96_15	1164147	118639
35_43	1128394	118651
92_15	1128762	118675
92_13	1037911	118684
14_4	1042555	118735
14_46	1164636	118739
1_123	1093649	118837
1_61	1127432	118856
18_47	1067238	118866
2_134	1051806	118914
2_145	1042866	118924
1_24	1130294	118944
1_26	1042626	118945
2_69	1064248	118964
2_30	1042950	118975
2_50	1127102	118985
2_15	1072561	118998
29_7	1108046	119091
235_6	1177077	119123
317_2	1068707	119155
563_1	1064405	119173
57_4	1043291	119185
255_4	1173606	119211
5_72	1047629	119301
5_61	1148387	119333
194_9	1067142	119340
4_172	1040905	119367
4_167	1150491	119371
144_3	1150225	119394
193_4	1048749	119398
87_8	1150078	119416
6_11	1047846	119447
6_4	1066711	119452
31_24	1147694	119578
5_14	1047697	119580
6_86	1183071	119591
59_5	1066690	119606
59_17	1047794	119625
59_46	1047795	119626
59_32	1147427	119627
59_35	1058516	119628
4_136	1183855	119634
6_54	1148110	119646
40_20	1047985	119689
272_1	1047980	119695
6_113	1040609	119701
6_89	1147799	119702
418_1	1142490	119710
46_14	1048108	119716
40_1	1048016	119718
40_34	1066785	119736
46_20	1148283	119750
23_6	1179386	119791
117_10	1135752	119845
15_3	1054217	119853
23_1	1135163	119862
37_3	1167862	119876
24_53	1044402	119946
71_7	1134070	119967
500_1	1173527	119974
4_6	1053867	119975
27_5	1134916	119984
12_29	1178866	120002
12_46	1044618	120003
78_12	1135040	120018
72_29	1044673	120022
72_30	1054026	120023
4_2	1167263	120030
72_7	1134679	120068
99_5	1062431	120100
12_2	1073363	120116
4_26	1136144	120130
12_19	1083951	120134
12_38	1032028	120144
3_133	1044346	120171
3_4	1178336	120196
106_2	1071423	120220
24_43	1065011	120223
3_35	1053638	120243
3_21	1134500	120253
3_29	1044245	120269
3_98	1038832	120283
3_163	1044341	120304
100_1	1052790	120355
398_1	1052772	120380
129_7	1131825	120391
68_14	1043507	120395
370_1	1064608	120398
100_26	1131222	120403
10_66	1132156	120407
10_87	1177846	120413
33_22	1177266	120418
33_54	1131541	120420
82_2	1131567	120435
33_48	1043390	120454
269_9	1133325	120491
269_12	1131934	120493
10_7	1166485	120532
11_37	1177733	120550
10_23	1031489	120554
95_8	1044019	120575
264_4	1132029	120578
98_11	1178036	120579
11_91	1101630	120590
11_83	1053015	120597
114_8	1064633	120603
228_4	1068933	120608
228_10	1038543	120611
10_76	1064737	120618
351_1	1073067	120633
400_7	1063499	120642
254_3	1178158	120643
98_1	1053242	120647
95_21	1131716	120716
20_33	1073718	120748
242_6	1180203	120769
20_14	1032483	120772
79_2	1065578	120831
679_1	1054983	120849
9_1	1045430	120851
220_4	1064812	120856
173_1	1032538	120866
249_4	1136889	120867
213_6	1048462	120887
245_13	1168434	120925
9_73	1073832	120932
9_35	1065549	120958
296_9	1032548	121058
7_2	1045211	121068
61_8	1137959	121076
61_18	1054515	121077
44_11	1049564	121087
7_33	1069597	121088
20_41	1136819	121095
173_8	1032349	121103
49_21	1186273	121112
49_6	1067983	121115
4_114	1172421	121133
49_3	1174815	121142
83_12	1037387	121146
119_5	1104522	121163
83_10	1050597	121181
119_10	1158299	121182
241_7	1143147	121188
99_6	1050525	121201
65_18	1049714	121214
83_13	1071895	121229
108_1	1067646	121238
66_4	1036513	121257
66_6	1155059	121282
66_14	1071478	121283
187_4	1067684	121300
397_2	1076135	121311
275_2	1066338	121364
263_11	1144931	121367
425_3	1057432	121408
270_2	1057320	121431
200_10		121456
47_43	1144514	121472
128_7	1034312	121484
128_11	1094164	121487
128_3	1047046	121493
52_3	1046989	121495
273_4	1181609	121513
273_1	1074555	121520
300_5	1050732	121577
45_3	1083941	121604
77_8	1157611	121612
143_2	1048446	121617
50_4	1066944	121629
283_1	1095578	121668
143_4	1172312	121678
45_19	1149492	121687
153_6	1074559	121694
109_20	1146612	121734
11_23	1166228	121737
668_2	1174643	121793
179_13	1041743	121814
179_5	1174679	121815
110_2	1157336	121828
170_7	1050172	121851
159_6	1151963	121862
26_48	1041262	121870
11_74	1133525	12189
54_3	1049149	121897
167_12	1041115	121912
63_13	1049000	121915
67_23	1035861	121916
67_5	1151289	121922
307_1	1181232	121962
189_1	1059940	121970
54_32	1041216	121980
9_74	1069652	122002
67_21	1067312	122033
26_37	1075842	122048
86_3	1151898	122055
28_25	1050002	122074
103_7	1152144	122087
103_3	1059971	122089
133_2	1069804	122113
121_8	1140001	122121
1_201	1051712	122136
367_4	1045925	122190
46_37	1075229	122246
34_3	1169143	122261
152_3	1139415	122273
64_5	1033165	122277
217_5	1140387	122294
90_17	1181049	122359
201_10	1169571	122366
36_13	1065864	122375
36_17	1180853	122377
36_31	1169395	122383
538_1	1033468	122393
42_35	1052048	122467
124_2	1087352	122491
190_2	1156282	122527
415_1	1155818	122534
131_16	1155665	122540
250_8	1076473	122588
190_9	1156280	122605
190_6	1185570	122606
206_13	1041189	122624
327_3	1045999	122631
145_4		122648
399_4	1185611	122669
28_39	1174375	122681
25_41	1049927	122699
51_22	1046772	122703
58_11	1050620	122740
184_4	1074711	122764
55_40	1146469	122807
381_2	1066421	122815
276_7	1070430	122824
136_15	1081701	122838
199_9	1057927	122852
55_17	1066427	122860
109_7	1146647	122914
109_15	1034669	122919
93_25	1146395	122951
76_9	1065593	122955
224_3	1153873	123001
224_6	1036375	123003
574_3	1061573	123008
440_3	1185082	123009
224_1	1071407	123011
224_8	1049498	123015
44_22	1049588	123018
44_7	1036444	123019
44_35	1120509	123020
44_37	1154701	123024
44_31	1049585	123042
32_19	1138346	123044
251_6	1185100	123048
182_1	1049453	123056
61_2	1032397	123072
104_17	1181237	123164
80_3	1043193	123179
149_9	1181426	123182
357_1	1066087	123217
357_2	1181361	123221
17_15	1144551	123243
222_1	1142659	123256
160_1	1149367	123315
219_8		123329
143_13	1149980	123333
456_4	1070941	123335
77_2	1037103	123356
60_30	1113360	123360
60_8	1149650	123364
120_4	1074876	123430
3_121	1044330	123486
102_9	1039520	123496
124_3	1066013	123498
345_1	1050806	123503
59_36	1111832	123507
13_63	1175792	123529
183_1	1154155	123532
380_1	1175398	123536
513_2	1157000	123551
51_15	1074532	123601
7_32	1179753	123620
277_9	1049389	123632
15_67	1135684	123633
8_75	1068226	123713
96_25	1042213	123803
130_21	1063821	123831
21_31	1127721	123843
38_18	1126937	123866
13_11	1164397	123916
13_5	1128142	123917
130_23	1042178	123935
130_17	1129306	123936
8_105	1050953	123940
342_5	1036876	123947
330_1	1046798	123975
21_1	1042440	123990
21_62	1175919	124001
13_58	1129006	124007
13_83	1127868	124019
38_47	1037839	124030
38_35	1127477	124031
35_46	1042246	124080
96_19	1037778	124089
221_1	1042186	124137
92_21	1128501	124153
92_4	1128851	124162
85_25	1042503	124175
85_19	1128921	124177
296_4	1137551	124193
13_65	1051236	124201
13_78	1042354	124202
35_19	1127386	124258
35_35	1042239	124259
14_65	1176162	124309
1_110	1038020	124318
1_150	1164891	124325
14_84	1051497	124352
14_81	1130186	124376
1_31	1128315	124454
1_3	1164739	124457
1_4	1051525	124481
1_34	1080624	124500
1_18		124506
1_178	1042827	124520
1_233	1176496	124527
1_169	1129922	124541
1_205	1030576	124558
2_170	1127431	124596
2_175	1038105	124597
2_172	1042872	124598
2_159	1042849	124613
2_137	1051833	124632
2_117	1176618	124634
2_90	1038149	124654
2_62	1051882	124674
2_40	1072542	124693
2_20	1129470	124710
41_41	1127186	124720
42_40	1052039	124758
29_10	1130698	124835
137_16	1038221	124844
137_23	1038227	124848
104_14	1142501	124909
29_8	1128328	124926
871_1	1063122	124936
41_4	1064322	124972
41_16	1043046	124974
302_7	1148983	125003
4_96	1150495	125004
317_3	1129310	125006
57_14	1165711	125036
57_16	1072730	125044
97_5	1030961	125051
97_10	1177148	125057
67_27	1151891	125070
97_22	1052284	125075
29_14	1052257	125077
97_13	1129067	125080
150_2	1076316	125145
18_7	1150116	125184
123_23	1151133	125188
18_27	1150577	125209
138_11	1039690	125219
56_45	1059545	125270
56_36	1151126	125271
194_1	1075545	125358
4_152	1150098	125416
122_18	1041285	125447
144_11	1071110	125457
144_9	1059648	125465
87_31	1059588	125478
87_22	1150311	125481
265_4	1185658	125493
18_60	1059724	125523
5_76	1058350	125535
220_9	1041654	125546
6_9	1148743	125551
4_160	1119689	125577
40_32	1075172	125589
4_116	1059388	125604
4_87	1151043	125614
4_91	1150353	125622
4_82	1183921	125628
31_33	1147444	125692
6_8	1182955	125716
5_29	1070629	125724
31_40	1058445	125753
31_13	1047741	125758
31_22	1047750	125762
31_50	1047749	125764
31_51	1182777	125765
5_2	1074993	125804
5_55	1066610	125805
4_101	1150288	125857
4_169	1048554	125865
4_140	1150521	125893
6_53	1147674	125909
31_12	1047787	125922
194_3	1048650	125925
59_62	1058504	125928
40_24	1075181	126037
46_35	1183262	126056
141_2	1147280	126140
162_3	1154659	126158
11_48	1072965	126226
27_37	1065270	126268
15_97	1167651	126292
15_99	1179082	126316
37_27	1073590	126401
230_11	1069449	126441
37_40	1134427	126474
15_86	1113149	126490
15_84	1073506	126492
15_59	1136248	126497
78_26	1136419	126516
111_21	1179022	126532
134_14	1144314	126535
111_15	1133742	126574
3_14	1044233	126575
111_13	1054096	126610
12_91	1178858	126634
12_79	1133698	126659
78_36	1178960	126665
72_19	1065170	126670
72_39	1039020	126673
72_21	1044663	126680
4_53	1053831	126704
4_68	1135558	126710
3_132	1136066	126740
78_10	1044687	126767
15_54	1136036	126770
12_98	1032008	126818
111_7	1135970	126843
4_22	1069265	126847
12_28	1135036	126863
12_4	1073357	126879
71_16	1136342	126896
3_144	1073261	126920
24_54	1073292	126940
3_147	1064997	126973
3_33	1053595	126980
1_27	1064068	126994
115_21	1044174	127004
394_10	1044191	127009
266_1	1064899	127030
266_10	1038781	127032
3_39	1123881	127079
77_19	1186207	127087
3_26	1053613	127110
133_18	1139988	127121
3_76	1073217	127136
3_95	1135502	127139
3_151	1135574	127182
25_40	1045456	127207
138_16	1141490	127230
232_3	1180741	127234
155_13	1131272	127244
168_10	1046111	127257
2_78	1038147	127284
124_8	1181144	127291
197_14	1131524	127305
294_2	1043572	127326
294_5	1043573	127341
100_11	1064594	127356
224_7	1049507	127367
10_69	1073005	127392
161_2	1050753	127421
68_6	1052610	127479
68_28	1052609	127480
68_7	1177403	127481
52_39	1145055	127490
178_6	1043328	127510
179_1	1157456	127529
269_8	1043638	127560
20_38	1054654	127593
11_92	1166348	127626
10_44	1053085	127646
11_62	1052960	127665
32_9	1045549	127733
10_5	1043887	127735
10_90	1177859	127805
11_20	1043742	127817
98_23	1178028	127829
98_19	1038671	127846
129_22	1131298	127871
129_15	1043709	127872
11_30	1031354	127878
10_53	1166442	127898
10_56	1043863	127900
220_13	1043997	127909
142_9	1043925	127934
125_12		127938
90_24	1181058	127942
22_54	1053321	127944
125_9	1053163	127978
264_12		128008
709_1	1046416	128016
11_27	1038564	128020
20_12	1179615	128035
20_42	1054652	128042
20_56	1138645	128045
690_2		128097
20_32	1136766	128110
20_44	1065423	128124
6_42	1075107	128149
75_14	1141655	128167
76_11	1055043	128191
79_29	1054993	128220
79_9	1137799	128222
9_24	1137648	128256
127_7	1138127	128260
127_28	1054599	128268
9_111	1054863	128318
7_108	1168332	128356
105_7	1065487	128366
9_38	1138582	128380
9_41	1137609	128404
9_105	1179951	128409
9_49	1065546	128442
9_68	1054934	128443
99_16		128456
60_28	1059355	128466
265_5	1156067	128494
116_10	1137221	128578
9_75	1137389	12858
208_5	1073683	128584
7_90	1179766	128658
69_22	1048638	128793
219_5	1046859	128802
83_14	1050585	128807
83_21	1062521	128843
83_6	1076557	128906
99_23	1068056	128910
140_21	1156170	129278
17_49	1040125	129326
192_7	1040416	129356
6_72	1035039	12938
17_60	1144549	129453
425_5	1145328	129504
59_22	1058507	129524
47_17	1145536	129527
28_28	1049997	129534
134_4	1145484	129538
32_25	1045542	129557
47_5	1170423	129648
699_1	1145085	129709
108_11	1049673	12971
515_4	1170114	129739
45_32	1035417	129786
45_51	1095945	129790
169_1	1067024	129821
77_5	1157457	129824
240_12	1075346	129866
300_10	1159993	129885
29_30	1130147	129916
238_4	1035388	129918
8_27	1149531	129924
227_13	1149860	129946
45_13	1172164	129953
45_28	1040825	129965
50_10	1183536	129967
238_9	1172125	130004
238_15	1183575	130006
238_1	1048329	130007
62_20	1157559	130023
203_5	1175189	130042
50_30	1149077	130087
183_11	1068018	130111
2_55	1042949	130170
152_7	1033279	130201
65_15	1036552	130320
26_57	1060161	130347
7_97	1045269	13044
63_1	1075724	130450
7_82	1061446	130453
115_12	1063693	130493
26_53	1152158	130511
49_9	1067996	130524
126_10	1071379	130552
140_8	1155647	130569
638_2	1138853	130581
25_31	1049941	130582
612_1	1067268	130589
399_7	1071581	130591
67_22	1048972	130625
67_10	1035880	130629
3_10	1044250	130649
75_29	1056168	130688
28_53	1061474	130712
313_4		130728
102_23	1045717	130750
25_45	1049953	130788
16_36	1045659	130853
152_13	1039630	130911
38_13	1042323	130951
19_39	1139546	130992
19_44	1180411	130994
34_36	1138773	131043
64_20	1180498	131048
64_21	1180501	131052
177_2	1055638	131060
34_26	1045952	131076
34_19	1055825	131081
232_13	1056078	131251
36_52	1117799	131312
36_27	1065879	131359
36_21	1065866	131361
39_32	1182434	131464
84_17	1131711	131517
341_4	1142217	131535
381_3	1057964	131558
75_1	1046220	131563
201_6	1065960	131566
75_24	1039752	131577
136_8	1182185	131603
225_4	1046422	131627
95_3	1131534	131655
367_8	1169104	131671
131_9	1155669	131793
265_9	1155871	131810
6_47	1148486	131815
54_16	1071264	131837
483_3	1075780	131862
55_33	1145934	131904
26_59	1049234	131930
[truncated: 4,146 more rows]
