# Supplementary material for: Comparative Transcriptomics During Brown Rot Decay in Three Fungi Reveals Strain-Specific Degradative Strategies and Responses to Wood Acetylation
Source: Front Fungal Biol. 2021 Sep 6;2:701579. doi: 10.3389/ffunb.2021.701579 (PMC10512373; doi:10.3389/ffunb.2021.701579)
Supplement: Supplementary file 4 [file Table_3.XLSX]

## Sheet: Legend
Supplementary Datasheet 2 contains the expression data and data on differential expression between treatments for each gene of FPRL280, MAD-698 and GloTrab
	TPMs of the four conditions: untreated/oxidative (UT/Ox); untreated/enzymatic (UT/Enz); acetylated/oxidative (AC/Ox) and acetylated/enzymatic (AC/Enz)
	DeSeq data (log2 fold change and p-value) of the comparison between untreated samples in oxidative and enzymatic degradation phases
	DeSeq data (log2 fold change and p-value) of the comparison between acetylated samples in oxidative and enzymatic degradation phases
	DeSeq data (log2 fold change and p-value) of the comparison between the oxidative phases of untreated and acetylated samples
	DeSeq data (log2 fold change and p-value) of the comparison between the enzymatic phases of untreated and acetylated samples
RNA-Seq mapping statistics	FPRL280				MAD-698				G. trabeum
	UT/Ox	UT/Enz	AC/Ox	AC/Enz	UT/Ox	UT/Enz	AC/Ox	AC/Enz	UT/Ox	UT/Enz	AC/Ox	AC/Enz
Reads with known strands	28,088,105	32,237,820	30,661,602	29,476,794	34,827,026	36,566,122	32,164,163	30,368,319	32,097,122	33,896,480	34,031,030	34,951,346
Ignored reads (wrong strand)	849.475	780.33	1,345,924	800.305	980.391	1,304,212	1,220,025	1,091,893	792.755	8088.82	1,666,941	1,584,186
Ignored reads % (wrong strands)	3.02	2.42	4.39	2.72	2.82	3.57	3.79	3.60	2.47	2.39	4.90	4.53
Number of mapped reads	27,238,630	31,457,490	29,315,678	28,676,489	33,846,635	35,261,910	30,944,138	29,276,426	31,304,367	33.087	32,364,089	33,367,160
% of mapped reads	61.77	65.33	57.59	62.24	69.33	66.19	61.8	64.95	63.33	68.51	59.32	65.85
Number of not mapped reads	16,859,839	16,692,353	21,586,061	17,389,009	14,972,938	18,007,886	19,127,505	15,801,766	18,126,210	15,207,108	22,194,844	17,305,517
% of not mapped reads	38.23	34.67	42.41	37.76	30.67	33.81	38.2	35.05	36.67	31.49	40.68	34.15

## Sheet: FPRL280
Gene-Id FPRL280	FPRL280/UT/Ox_TPM	FPRL280/UT/Enz_TPM	FPRL280/AC/Ox_TPM	FPRL280/AC/Enz_TPM	UT/Ox_vs_UT/Enz - Fold change	UT/Ox_vs_UT/Enz -Log Fold Change	UT/Ox_vs_UT/Enz - P-value	UT/Ox_vs_UT/Enz - FDR p-value	AC/Ox_vs_AC/Enz - Fold change	AC/Ox_vs_AC/Enz - Log fold change	AC/Ox_vs_AC/Enz - P-value	AC/Ox_vs_AC/Enz - FDR p-value	UT/Ox_vs_AC/Ox - Fold change	UT/Ox_vs_AC/Ox - Log fold change	UT/Ox_vs_AC/Ox - P-value	UT/Ox_vs_AC/Ox - FDR p-value	UT/Enz_vs_AC/Enz - Fold change	UT/Enz_vs_AC/Enz - Log fold change	UT/Enz_vs_AC/Enz - P-value	UT/Enz_vs_AC/Enz - FDR p-value
1000_1	0.591701	0.285924	0.142834	0.144452	1.39974	0.485162	0.522277	0.615125	-1.16142	-0.215895	0.853233	0.898845	3.16222	1.66094	0.0800854	0.157008	1.93056	0.949023	0.351288	0.483042
1000_2	0	0	0	0	#N/A	#N/A	#N/A	#N/A	#N/A	#N/A	#N/A	#N/A	#N/A	#N/A	#N/A	#N/A	#N/A	#N/A	#N/A	#N/A
1001_1	3.37718	2.07991	2.55761	1.39028	1.10914	0.149438	0.570586	0.65865	1.5984	0.676632	0.0219801	0.0523618	1.03878	0.0548852	0.827495	0.883614	1.48364	0.569146	0.0863159	0.160276
1001_2	0	0	0	0	#N/A	#N/A	#N/A	#N/A	#N/A	#N/A	#N/A	#N/A	#N/A	#N/A	#N/A	#N/A	#N/A	#N/A	#N/A	#N/A
1003_1	0	0.0779792	0.0259699	0.0525279	-31.8273	-4.99219	0.247491	0.34682	-2.19163	-1.132	0.503099	0.618751	-9.59357	-3.26207	0.456107	0.58508	1.45108	0.537127	0.678293	0.766186
1003_2	0	0	0	0	#N/A	#N/A	#N/A	#N/A	#N/A	#N/A	#N/A	#N/A	#N/A	#N/A	#N/A	#N/A	#N/A	#N/A	#N/A	#N/A
1004_1	0	0	0	0.0290779	#N/A	#N/A	#N/A	#N/A	-10.3353	-3.36951	0.431543	0.560232	#N/A	#N/A	#N/A	#N/A	-8.71278	-3.12313	0.459203	0.5816
1005_1	0	0.0346236	0.0345927	0.0699688	-11.5162	-3.52559	0.428242	0.529172	-2.19163	-1.132	0.503099	0.618751	-9.59357	-3.26207	0.456107	0.58508	-1.90802	-0.932076	0.581047	0.687111
1005_2	0	0	0	0	#N/A	#N/A	#N/A	#N/A	#N/A	#N/A	#N/A	#N/A	#N/A	#N/A	#N/A	#N/A	#N/A	#N/A	#N/A	#N/A
1006_1	0	0.0288718	0	0.0583453	-11.5162	-3.52559	0.428242	0.529172	-19.5335	-4.28788	0.305079	0.438628	#N/A	#N/A	#N/A	#N/A	-1.90802	-0.932076	0.581047	0.687111
1006_2	0	0	0	0	#N/A	#N/A	#N/A	#N/A	#N/A	#N/A	#N/A	#N/A	#N/A	#N/A	#N/A	#N/A	#N/A	#N/A	#N/A	#N/A
1006_3	0	0	0	0	#N/A	#N/A	#N/A	#N/A	#N/A	#N/A	#N/A	#N/A	#N/A	#N/A	#N/A	#N/A	#N/A	#N/A	#N/A	#N/A
1006_4	0	0	0	0	#N/A	#N/A	#N/A	#N/A	#N/A	#N/A	#N/A	#N/A	#N/A	#N/A	#N/A	#N/A	#N/A	#N/A	#N/A	#N/A
1007_1	0.520537	0.419226	1.31639	0.665649	-1.18117	-0.240221	0.759197	0.823308	1.71116	0.774974	0.164678	0.276168	-3.17824	-1.66823	0.00971804	0.0267119	-1.58753	-0.666786	0.349972	0.482014
1008_1	0	0	0	0	#N/A	#N/A	#N/A	#N/A	#N/A	#N/A	#N/A	#N/A	#N/A	#N/A	#N/A	#N/A	#N/A	#N/A	#N/A	#N/A
1008_2	0	0	0	0	#N/A	#N/A	#N/A	#N/A	#N/A	#N/A	#N/A	#N/A	#N/A	#N/A	#N/A	#N/A	#N/A	#N/A	#N/A	#N/A
1008_3	0	0	0	0	#N/A	#N/A	#N/A	#N/A	#N/A	#N/A	#N/A	#N/A	#N/A	#N/A	#N/A	#N/A	#N/A	#N/A	#N/A	#N/A
1009_1	8.93997	4.14545	9.10097	5.07048	1.4735	0.559247	0.00263125	0.00638391	1.56109	0.642552	0.00023626	0.000936602	-1.29369	-0.371497	0.0240753	0.0580586	-1.23216	-0.301191	0.1223	0.213181
1009_2	0	0	0	0	#N/A	#N/A	#N/A	#N/A	#N/A	#N/A	#N/A	#N/A	#N/A	#N/A	#N/A	#N/A	#N/A	#N/A	#N/A	#N/A
1009_3	0	0	0	0	#N/A	#N/A	#N/A	#N/A	#N/A	#N/A	#N/A	#N/A	#N/A	#N/A	#N/A	#N/A	#N/A	#N/A	#N/A	#N/A
100_1	8.45143	6.25446	5.22881	3.73676	-1.08267	-0.114593	0.390887	0.495974	1.21729	0.28367	0.0463283	0.0982171	1.27173	0.346791	0.0104195	0.0283652	1.66102	0.732066	1.93826e-07	1.24397e-06
100_10	44.8873	16.7143	23.2463	15.9769	1.83561	0.876261	3.62022e-12	2.37703e-11	1.26579	0.340038	0.00813077	0.0222134	1.5193	0.603411	1.10125e-06	6.77205e-06	1.03828	0.0541968	0.678209	0.766186
100_11	88.3408	37.0027	64.0638	42.5625	1.63189	0.706546	4.22787e-09	2.16571e-08	1.30947	0.38898	0.00118966	0.00403166	1.08502	0.117718	0.320792	0.46079	-1.15897	-0.212842	0.0802581	0.151035
100_12	62.5905	46.1436	46.6636	49.9231	-1.07852	-0.109056	0.365526	0.469458	-1.22972	-0.298328	0.0133267	0.0342206	1.0554	0.0777927	0.518479	0.636541	-1.09011	-0.124473	0.301939	0.433659
100_13	16.1262	41.4258	6.84222	23.5119	-3.75765	-1.90983	0	0	-3.94882	-1.98142	0	0	1.85416	0.890763	1.4361e-09	1.3019e-08	1.74858	0.806182	1.10731e-10	1.01525e-09
100_14	16.9244	7.67671	12.662	6.82823	1.50676	0.591446	4.70646e-05	0.000154375	1.61302	0.689766	3.39203e-06	1.86436e-05	1.0517	0.0727228	0.598505	0.705297	1.11578	0.158054	0.308537	0.44107
100_15	24.3986	21.3612	17.0583	21.2535	-1.28081	-0.357056	0.00604891	0.0135698	-1.43207	-0.518106	8.00389e-05	0.00035134	1.1254	0.170438	0.196177	0.319524	-1.0025	-0.00360422	0.977805	0.991557
100_16	23.1859	25.8506	16.5608	20.0939	-1.63102	-0.705772	5.95928e-08	2.74799e-07	-1.39461	-0.479861	0.000315144	0.00121694	1.10159	0.139587	0.296562	0.43496	1.27678	0.352506	0.00656138	0.0178439
100_17	245.374	235.92	135.13	192.299	-1.40655	-0.492165	2.20279e-05	7.52247e-05	-1.63571	-0.709914	1.16825e-09	1.00142e-08	1.42878	0.514779	1.01675e-05	5.40038e-05	1.2176	0.284037	0.0143643	0.0352293
100_18	23.653	15.7685	20.5248	19.3717	1.0253	0.036042	0.793271	0.850159	-1.08487	-0.117519	0.382998	0.519303	-1.10281	-0.141185	0.294835	0.43323	-1.23777	-0.307741	0.0251801	0.0570298
100_19	102.627	68.6745	75.9311	65.9031	1.0215	0.0306857	0.798077	0.853653	1.00237	0.00341168	0.977382	0.982884	1.06348	0.0887922	0.457989	0.586515	1.03421	0.0485248	0.687509	0.773561
100_2	3.00242	0.746411	2.51689	1.10772	2.7468	1.45775	7.56284e-13	5.20723e-12	1.97579	0.98243	1.07222e-07	7.2852e-07	-1.06539	-0.0913825	0.571783	0.682747	-1.49455	-0.579707	0.00910762	0.0237962
100_20	44.7368	74.0466	33.098	99.0972	-2.42129	-1.27577	0	0	-3.44124	-1.78293	0	0	1.06352	0.0888531	0.484597	0.605828	-1.34844	-0.431296	0.00030989	0.00116515
100_21	46.9368	30.4843	34.3194	32.4481	1.05245	0.073747	0.564869	0.653306	-1.08676	-0.120038	0.349624	0.487606	1.07611	0.105828	0.405738	0.54265	-1.07248	-0.100951	0.434464	0.568798
100_22	677.947	1030.69	233.37	240.106	-2.22408	-1.15321	0	0	-1.18261	-0.241978	0.0373266	0.0821526	2.2858	1.1927	0	0	4.26025	2.09094	0	0
100_23	4.72701	5.49255	4.67467	6.1077	-1.69954	-0.765147	0.000127559	0.000390671	-1.50151	-0.586415	0.00197595	0.00635597	-1.25668	-0.329614	0.106918	0.198703	-1.1203	-0.163889	0.374204	0.505611
100_24	43.2235	14.9482	45.6231	24.06	1.97622	0.982746	7.96252e-13	5.47219e-12	1.64958	0.722101	2.77792e-08	2.02537e-07	-1.34143	-0.423768	0.000835604	0.0030831	-1.62159	-0.697411	6.46512e-07	3.88717e-06
100_25	21.6009	37.1071	15.2199	27.1109	-2.51285	-1.32933	0	0	-2.04724	-1.03368	1.23346e-13	1.46572e-12	1.11669	0.159224	0.268509	0.403821	1.35837	0.441876	0.000707563	0.00246009
100_26	23.7016	10.7695	14.3868	10.3009	1.5041	0.588903	7.59473e-05	0.000241509	1.21495	0.2809	0.0672065	0.133501	1.29619	0.374276	0.00924685	0.025582	1.03763	0.0532853	0.736249	0.812279
100_27	115.488	79.6586	113.11	63.3455	-1.00907	-0.0130333	0.914837	0.9381	1.55342	0.635444	2.0644e-07	1.34807e-06	-1.24472	-0.315817	0.00886073	0.0246555	1.24804	0.319668	0.00967327	0.0250373
100_28	52.8725	35.4088	54.6864	42.9334	1.02065	0.0294814	0.825723	0.875238	1.10812	0.148119	0.255717	0.385964	-1.31447	-0.39448	0.00246646	0.00805584	-1.22166	-0.288839	0.0310067	0.0680213
100_29	1345.09	738.83	1190.01	925.992	1.24447	0.315532	0.00609915	0.013677	1.11804	0.160973	0.161237	0.271466	-1.12436	-0.169108	0.140843	0.247655	-1.26283	-0.33666	0.00345381	0.0101105
100_3	2.43269	1.22582	2.57507	1.03746	1.35584	0.439191	0.0319081	0.0601559	2.1578	1.10956	7.83017e-08	5.40306e-07	-1.34512	-0.427736	0.0178149	0.0449392	1.17255	0.22965	0.313853	0.447453
100_30	123.438	64.6642	106.923	85.3873	1.3048	0.383829	0.00217761	0.00537145	1.0894	0.123533	0.316801	0.452288	-1.10086	-0.138626	0.258358	0.39392	-1.33045	-0.411916	0.00107614	0.00358571
100_31	789.738	369.103	459.425	294.68	1.46254	0.548481	2.32621e-06	9.04921e-06	1.35637	0.439746	0.000165926	0.000682625	1.35256	0.435694	0.000169933	0.000726608	1.24312	0.313966	0.00729865	0.0195748
100_32	197.823	123.586	130.258	121.53	1.09415	0.12981	0.284097	0.38788	-1.07242	-0.100866	0.408221	0.544442	1.19497	0.256977	0.0336644	0.0765785	1.00927	0.0133071	0.913259	0.947329
100_33	18.4439	12.2868	16.8564	11.859	1.02591	0.0369056	0.836343	0.883629	1.23638	0.306127	0.0839648	0.160468	-1.16148	-0.215959	0.205578	0.330989	1.02831	0.0402691	0.8276	0.882473
100_34	19.2908	7.17058	13.3334	7.54719	1.83692	0.877285	0.000188355	0.000561455	1.5359	0.619088	0.00903545	0.0243948	1.13819	0.186747	0.36136	0.497573	-1.06027	-0.0844299	0.748895	0.822838
100_35	3.14447	4.22078	4.63872	2.98533	-1.9598	-0.970708	0.0358066	0.0664283	1.34906	0.431956	0.323284	0.458962	-1.86968	-0.90279	0.0475322	0.10258	1.40135	0.486819	0.27335	0.401639
100_4	22.9978	15.7783	14.3255	7.86472	-1.00371	-0.00533883	0.966376	0.975474	1.58454	0.664062	8.14165e-07	4.88434e-06	1.26315	0.337024	0.00810941	0.0228405	1.99092	0.993438	1.24567e-13	1.46287e-12
100_5	38.5119	23.1011	25.405	22.3964	1.13954	0.188451	0.123831	0.195828	-1.01332	-0.0190908	0.877065	0.916973	1.19278	0.254327	0.0371516	0.0831947	1.0237	0.0337929	0.784939	0.849754
100_6	77.4094	87.2658	50.3809	88.2505	-1.64919	-0.721756	8.76467e-10	4.75428e-09	-2.01339	-1.00963	0	0	1.20897	0.273773	0.0212286	0.0521829	-1.01896	-0.0270909	0.817086	0.87571
100_7	42.4887	42.9284	32.9544	32.5474	-1.47806	-0.563703	3.32072e-06	1.25941e-05	-1.13524	-0.182994	0.134886	0.236296	1.01449	0.0207523	0.865102	0.910854	1.309	0.388468	0.00138355	0.00449867
100_8	53.6069	83.5471	24.2644	38.4967	-2.27995	-1.189	0	0	-1.82358	-0.866775	1.98841e-12	2.18036e-11	1.7383	0.797676	8.2634e-11	8.54837e-10	2.15384	1.10691	0	0
100_9	58.3436	62.156	10.75	19.7319	-1.55851	-0.640168	8.09047e-08	3.68307e-07	-2.10964	-1.077	6.66134e-16	9.32672e-15	4.26983	2.09418	0	0	3.1261	1.64436	0	0
1010_1	0	0	0	0	#N/A	#N/A	#N/A	#N/A	#N/A	#N/A	#N/A	#N/A	#N/A	#N/A	#N/A	#N/A	#N/A	#N/A	#N/A	#N/A
1011_1	0.264842	0.0947982	0.426212	0.287358	1.87162	0.904288	0.300136	0.404626	1.28619	0.363103	0.518582	0.633358	-2.03279	-1.02346	0.0937379	0.178863	-2.98695	-1.57867	0.0601745	0.119365
1012_1	0	0	0	0	#N/A	#N/A	#N/A	#N/A	#N/A	#N/A	#N/A	#N/A	#N/A	#N/A	#N/A	#N/A	#N/A	#N/A	#N/A	#N/A
1012_2	0	0	0	0	#N/A	#N/A	#N/A	#N/A	#N/A	#N/A	#N/A	#N/A	#N/A	#N/A	#N/A	#N/A	#N/A	#N/A	#N/A	#N/A
1012_3	0	0	0	0	#N/A	#N/A	#N/A	#N/A	#N/A	#N/A	#N/A	#N/A	#N/A	#N/A	#N/A	#N/A	#N/A	#N/A	#N/A	#N/A
1012_4	0	0	0	0	#N/A	#N/A	#N/A	#N/A	#N/A	#N/A	#N/A	#N/A	#N/A	#N/A	#N/A	#N/A	#N/A	#N/A	#N/A	#N/A
1013_1	0.811476	0.367616	0.326479	0.20636	1.49754	0.582596	0.348952	0.455105	1.36441	0.448281	0.590029	0.694946	1.93905	0.955349	0.138088	0.243838	1.75194	0.808952	0.320985	0.455568
1014_1	0	0	0	0	#N/A	#N/A	#N/A	#N/A	#N/A	#N/A	#N/A	#N/A	#N/A	#N/A	#N/A	#N/A	#N/A	#N/A	#N/A	#N/A
1015_1	0	0	0	0	#N/A	#N/A	#N/A	#N/A	#N/A	#N/A	#N/A	#N/A	#N/A	#N/A	#N/A	#N/A	#N/A	#N/A	#N/A	#N/A
1015_2	0	0	0	0	#N/A	#N/A	#N/A	#N/A	#N/A	#N/A	#N/A	#N/A	#N/A	#N/A	#N/A	#N/A	#N/A	#N/A	#N/A	#N/A
1015_3	0	0	0	0	#N/A	#N/A	#N/A	#N/A	#N/A	#N/A	#N/A	#N/A	#N/A	#N/A	#N/A	#N/A	#N/A	#N/A	#N/A	#N/A
1016_1	0.149737	0.0401979	0.240972	0.0406168	2.43253	1.28246	0.268903	0.371314	4.91225	2.29638	0.0346407	0.0770682	-2.02668	-1.01912	0.166097	0.280906	-1.01256	-0.0180135	0.989809	0.996671
1017_1	0	0	0	0	#N/A	#N/A	#N/A	#N/A	#N/A	#N/A	#N/A	#N/A	#N/A	#N/A	#N/A	#N/A	#N/A	#N/A	#N/A	#N/A
1017_2	0	0	0	0	#N/A	#N/A	#N/A	#N/A	#N/A	#N/A	#N/A	#N/A	#N/A	#N/A	#N/A	#N/A	#N/A	#N/A	#N/A	#N/A
1018_1	8.27917	4.55232	7.11669	5.655	1.24277	0.313564	0.0871363	0.145017	1.09474	0.130589	0.456688	0.585044	-1.09245	-0.12757	0.455214	0.58508	-1.2514	-0.323544	0.0845983	0.157697
1018_2	0	0	0.26435	0.534687	#N/A	#N/A	#N/A	#N/A	-2.2543	-1.17268	0.340477	0.477436	-18.0865	-4.17684	0.32878	0.465558	-32.0668	-5.00301	0.217381	0.337791
1019_1	0	0	0	0	#N/A	#N/A	#N/A	#N/A	#N/A	#N/A	#N/A	#N/A	#N/A	#N/A	#N/A	#N/A	#N/A	#N/A	#N/A	#N/A
1019_2	0	0	0.26435	0.133672	#N/A	#N/A	#N/A	#N/A	1.62797	0.703074	0.677661	0.766237	-18.0865	-4.17684	0.32878	0.465558	-8.71278	-3.12313	0.459203	0.5816
1019_3	0	0	0	0	#N/A	#N/A	#N/A	#N/A	#N/A	#N/A	#N/A	#N/A	#N/A	#N/A	#N/A	#N/A	#N/A	#N/A	#N/A	#N/A
1019_4	0	0	0	0	#N/A	#N/A	#N/A	#N/A	#N/A	#N/A	#N/A	#N/A	#N/A	#N/A	#N/A	#N/A	#N/A	#N/A	#N/A	#N/A
101_1	21.9097	18.425	12.8447	15.6795	-1.23025	-0.298955	0.0115253	0.0241665	-1.40311	-0.488623	4.34292e-05	0.00019908	1.34214	0.424532	0.00036964	0.00147337	1.16625	0.221871	0.0614418	0.121174
101_10	54.1438	31.458	37.6764	28.9271	1.17647	0.234469	0.0577035	0.101454	1.13311	0.180289	0.148091	0.254331	1.13074	0.177272	0.148384	0.258005	1.0793	0.110099	0.380418	0.512367
101_11	36.388	25.453	26.0686	21.3209	-1.02333	-0.0332653	0.792932	0.84996	1.0637	0.0890877	0.488884	0.610406	1.09831	0.135283	0.28512	0.422387	1.1848	0.244644	0.0576631	0.115441
101_12	36.6356	33.7461	28.9568	42.2415	-1.34755	-0.430334	0.000585633	0.0016125	-1.67672	-0.745639	1.99362e-09	1.65017e-08	-1.00453	-0.00651528	0.958753	0.979205	-1.26122	-0.334815	0.00670071	0.0181564
101_13	968.526	571.883	1022.02	921.508	1.15766	0.211213	0.0655812	0.113347	-1.03639	-0.0515717	0.652428	0.746913	-1.34109	-0.423402	0.000218669	0.000914757	-1.62358	-0.69918	1.07868e-09	8.94633e-09
101_14	18.5053	26.6646	23.7216	24.2879	-2.1078	-1.07574	1.9984e-15	1.61333e-14	-1.17687	-0.234953	0.0739344	0.144362	-1.62903	-0.704011	2.42248e-07	1.63802e-06	1.08958	0.123778	0.343167	0.475429
101_15	12.0426	6.62752	11.9781	9.09211	1.2418	0.312435	0.0583752	0.102365	1.14605	0.196666	0.203458	0.324029	-1.26403	-0.338031	0.027331	0.0645185	-1.38204	-0.466801	0.00503133	0.014111
101_16	49.4369	42.7221	47.5248	58.8908	-1.26423	-0.33826	0.00728127	0.0160348	-1.42431	-0.510262	3.64613e-05	0.000169312	-1.22173	-0.288924	0.0213043	0.0523456	-1.38888	-0.473922	0.000135001	0.000544493
101_17	19.2599	12.6437	13.3162	19.0315	1.04115	0.058176	0.69967	0.771559	-1.64262	-0.715998	1.16825e-06	6.84933e-06	1.13799	0.186484	0.213453	0.340546	-1.51644	-0.600687	5.06794e-05	0.000222711
101_18	1.58447	1.00018	8.09766	4.70451	1.08129	0.112756	0.776253	0.836874	1.49691	0.58199	0.00257082	0.00801348	-6.47759	-2.69546	0	0	-4.72227	-2.23948	1.3729e-12	1.49021e-11
101_19	74.2198	39.2271	26.6038	27.4971	1.29327	0.371022	0.0035843	0.00847281	-1.18802	-0.248563	0.0689051	0.136248	2.19494	1.13418	0	0	1.41579	0.501606	0.000166738	0.00066138
101_2	16.4079	11.8182	12.7479	12.9858	-1.05373	-0.075502	0.545279	0.635909	-1.17088	-0.227593	0.0676814	0.13426	1.01274	0.0182695	0.883266	0.926015	-1.10712	-0.146815	0.240055	0.364357
101_20	66.0338	102.33	57.7263	55.9158	-2.26695	-1.18075	0	0	-1.11339	-0.154955	0.227151	0.353777	-1.111	-0.151865	0.237569	0.368866	1.81622	0.860942	6.63203e-12	6.79768e-11
101_21	2.81122	6.35869	2.31019	3.84524	-3.30419	-1.72429	1.7173e-10	9.89351e-10	-1.91116	-0.934447	0.00114552	0.00390357	-1.04453	-0.0628569	0.854385	0.903006	1.64035	0.714004	0.00234504	0.00717089
101_22	668.774	3617.27	412.879	3116.15	-7.91259	-2.98415	0	0	-8.67509	-3.11688	0	0	1.27452	0.34995	0.00257819	0.00837628	1.15207	0.204227	0.0740912	0.14126
101_23	13.2801	7.56363	9.50516	10.7472	1.1997	0.262679	0.193141	0.284255	-1.2995	-0.377962	0.0509062	0.106175	1.09919	0.136443	0.480584	0.601899	-1.43117	-0.517198	0.0104595	0.0268331
101_24	66.8864	52.2455	48.6442	42.6356	-1.14273	-0.192486	0.150304	0.230426	-1.00748	-0.010746	0.937456	0.956368	1.0819	0.113563	0.398452	0.535575	1.21614	0.282312	0.0383117	0.0815195
101_25	216.726	254.489	155.657	231.823	-1.7178	-0.780564	1.24934e-10	7.29267e-10	-1.71184	-0.775546	2.1642e-10	1.99905e-09	1.09554	0.131647	0.285028	0.422362	1.0895	0.123672	0.304046	0.436288
101_26	1681.72	371.732	950.803	369.817	3.09234	1.6287	0	0	2.23671	1.16138	0	0	1.39171	0.476863	3.82557e-05	0.00018443	-1.0024	-0.0034517	0.976915	0.991009
101_3	24.5151	32.4572	20.5046	20.8665	-1.93683	-0.953698	2.77556e-15	2.22125e-14	-1.16972	-0.226157	0.0635779	0.12742	-1.06299	-0.0881239	0.470396	0.592694	1.54373	0.626424	2.00835e-07	1.28448e-06
101_4	11.3566	5.9663	9.8341	9.75164	1.30101	0.379628	0.00566148	0.0127811	-1.1398	-0.188775	0.151457	0.258657	-1.10051	-0.138176	0.29542	0.433917	-1.6467	-0.719576	1.43153e-07	9.27389e-07
101_5	14.0124	11.9456	9.41139	8.92088	-1.24716	-0.318649	0.0150059	0.030741	-1.08953	-0.123712	0.360441	0.495332	1.17148	0.22833	0.0861629	0.166843	1.32894	0.410276	0.00207856	0.00646162
101_6	3.82728	3.01136	4.47044	3.14321	-1.15116	-0.203092	0.259246	0.360276	1.23715	0.307019	0.0719549	0.141244	-1.48425	-0.569735	0.000855628	0.00314963	-1.05163	-0.072625	0.68623	0.772743
101_7	22.3863	24.4467	19.4766	19.0716	-1.59755	-0.675862	9.45078e-08	4.27064e-07	-1.12553	-0.170607	0.181258	0.296805	-1.10571	-0.14497	0.257095	0.392521	1.27217	0.347291	0.00597588	0.0164303
101_8	157.734	170.237	87.6847	108.829	-1.57888	-0.6589	1.37122e-08	6.73952e-08	-1.4266	-0.512577	1.19507e-05	6.02978e-05	1.41543	0.501241	1.79392e-05	9.18874e-05	1.55248	0.634572	4.82306e-08	3.34014e-07
101_9	25.7681	22.8282	23.1373	16.109	-1.29603	-0.374094	0.00381649	0.00897559	1.24951	0.321361	0.0145074	0.0367917	-1.14114	-0.190471	0.140465	0.247148	1.40639	0.491992	0.000184288	0.000723453
1020_1	8.90406	4.94404	8.81123	7.38083	1.23048	0.299217	0.156789	0.238871	1.03848	0.0544712	0.774639	0.840761	-1.25753	-0.33059	0.0832724	0.162278	-1.50352	-0.588349	0.00524542	0.0146408
1020_2	0.393059	0.949675	0.316276	0.106619	-3.45366	-1.78812	0.0631002	0.109581	2.39358	1.25917	0.430211	0.560232	-1.02564	-0.0365236	0.975033	0.988228	8.01322	3.00238	0.0390877	0.0829786
1020_3	0	0	0.163995	0	#N/A	#N/A	#N/A	#N/A	7.83815	2.97051	0.492293	0.610406	-9.59357	-3.26207	0.456107	0.58508	#N/A	#N/A	#N/A	#N/A
1021_1	0.0506006	0.0407523	0.183222	0.0617655	-1.1882	-0.248782	0.859974	0.90101	2.51343	1.32966	0.16665	0.278588	-4.40302	-2.13849	0.0547512	0.115261	-1.49036	-0.575666	0.656367	0.748531
1023_1	5.17912	1.67279	4.77515	3.4024	2.11397	1.07996	1.66537e-06	6.56869e-06	1.22073	0.287747	0.128747	0.227796	-1.17172	-0.228627	0.210236	0.336616	-2.0475	-1.03386	7.69562e-06	3.90796e-05
1024_1	0	0	0.0338005	0	#N/A	#N/A	#N/A	#N/A	7.83815	2.97051	0.492293	0.610406	-9.59357	-3.26207	0.456107	0.58508	#N/A	#N/A	#N/A	#N/A
1024_2	0	0	0	0.0593113	#N/A	#N/A	#N/A	#N/A	-10.3353	-3.36951	0.431543	0.560232	#N/A	#N/A	#N/A	#N/A	-8.71278	-3.12313	0.459203	0.5816
1025_1	0.865612	0.473059	0.696518	0.603775	1.24718	0.318672	0.489575	0.58924	1.00299	0.00431038	0.992114	0.994113	-1.02296	-0.0327557	0.938097	0.964051	-1.28356	-0.36015	0.447672	0.581259
1026_1	0	0	0	0	#N/A	#N/A	#N/A	#N/A	#N/A	#N/A	#N/A	#N/A	#N/A	#N/A	#N/A	#N/A	#N/A	#N/A	#N/A	#N/A
1026_2	0	0	0	0	#N/A	#N/A	#N/A	#N/A	#N/A	#N/A	#N/A	#N/A	#N/A	#N/A	#N/A	#N/A	#N/A	#N/A	#N/A	#N/A
1026_3	0	0	0	0	#N/A	#N/A	#N/A	#N/A	#N/A	#N/A	#N/A	#N/A	#N/A	#N/A	#N/A	#N/A	#N/A	#N/A	#N/A	#N/A
1027_1	0	0	0.0442787	0.04478	#N/A	#N/A	#N/A	#N/A	-1.1596	-0.213633	0.911923	0.938152	-9.59357	-3.26207	0.456107	0.58508	-8.71278	-3.12313	0.459203	0.5816
1027_2	0	0	0	0	#N/A	#N/A	#N/A	#N/A	#N/A	#N/A	#N/A	#N/A	#N/A	#N/A	#N/A	#N/A	#N/A	#N/A	#N/A	#N/A
1027_3	0	0	0	0	#N/A	#N/A	#N/A	#N/A	#N/A	#N/A	#N/A	#N/A	#N/A	#N/A	#N/A	#N/A	#N/A	#N/A	#N/A	#N/A
1027_4	0	0	0	0	#N/A	#N/A	#N/A	#N/A	#N/A	#N/A	#N/A	#N/A	#N/A	#N/A	#N/A	#N/A	#N/A	#N/A	#N/A	#N/A
1028_1	0.062532	0.0503616	0.0503167	0	-1.19717	-0.259626	0.893068	0.921971	7.83815	2.97051	0.492293	0.610406	-1.03101	-0.0440593	0.9818	0.988228	9.31637	3.21977	0.463952	0.5816
1028_2	0	0.107438	0.107342	0.0542788	-21.6717	-4.43774	0.307943	0.411784	1.62797	0.703074	0.677661	0.766237	-18.0865	-4.17684	0.32878	0.465558	1.86999	0.903027	0.593772	0.695625
1028_3	0	0	0	0	#N/A	#N/A	#N/A	#N/A	#N/A	#N/A	#N/A	#N/A	#N/A	#N/A	#N/A	#N/A	#N/A	#N/A	#N/A	#N/A
1029_1	0.0199017	0	0	0.0485859	7.06964	2.82164	0.499125	0.591643	-28.7317	-4.84457	0.242283	0.371133	8.45442	3.07971	0.467268	0.589997	-24.2822	-4.60182	0.258872	0.385809
1029_2	0	0	0	0	#N/A	#N/A	#N/A	#N/A	#N/A	#N/A	#N/A	#N/A	#N/A	#N/A	#N/A	#N/A	#N/A	#N/A	#N/A	#N/A
102_1	169.701	382.662	78.3392	259.281	-3.29876	-1.72192	0	0	-3.80424	-1.92761	0	0	1.70447	0.769323	4.8339e-11	5.15973e-10	1.46474	0.550645	1.68807e-06	9.62034e-06
102_10	20.2544	4.77889	15.951	9.49552	2.89552	1.53382	0	0	1.46125	0.547201	0.000255979	0.00100674	-1.00089	-0.00128619	0.992724	0.995152	-2.00127	-1.00091	1.01878e-08	7.63498e-08
102_11	106.912	76.3755	66.526	72.5218	-1.04509	-0.0636322	0.598413	0.68337	-1.25302	-0.325412	0.00761643	0.0209674	1.2645	0.338564	0.00526275	0.015652	1.04521	0.0637915	0.599355	0.699988
102_12	38.6352	11.126	38.0239	17.8807	2.37306	1.24675	0	0	1.84986	0.887417	5.69799e-11	5.53554e-10	-1.25077	-0.322815	0.0126903	0.0336855	-1.61905	-0.695146	3.49057e-06	1.87597e-05
102_13	2.92926	3.2691	2.02032	2.65615	-1.6322	-0.706815	0.00524981	0.0119618	-1.5104	-0.594928	0.0290313	0.0663943	1.14035	0.189475	0.495577	0.615799	1.22128	0.288388	0.243259	0.367624
102_14	11.4785	12.9492	11.9345	11.6148	-1.65023	-0.722671	8.55545e-06	3.07974e-05	-1.11865	-0.161762	0.309216	0.443367	-1.32128	-0.401933	0.0141367	0.0369403	1.10648	0.145979	0.35432	0.486243
102_15	71.4915	42.5382	22.0667	53.9195	1.14878	0.2001	0.114781	0.183583	-2.80827	-1.48968	0	0	2.54887	1.34986	0	0	-1.27714	-0.352912	0.00556235	0.0154046
102_16	0.145449	0.390468	0.156048	0.31563	-3.83177	-1.93801	0.0414314	0.0756812	-2.28852	-1.19441	0.179145	0.294629	-1.35336	-0.436548	0.690365	0.776748	1.22558	0.29347	0.675565	0.765074
102_17	24.8871	24.8983	19.892	22.0525	-1.46356	-0.54948	0.000169838	0.000511368	-1.27423	-0.34963	0.0181751	0.044533	-1.01584	-0.0226668	0.879321	0.922666	1.12054	0.16419	0.256954	0.384559
102_18	0	0	0	0	#N/A	#N/A	#N/A	#N/A	#N/A	#N/A	#N/A	#N/A	#N/A	#N/A	#N/A	#N/A	#N/A	#N/A	#N/A	#N/A
102_19	0	0.056099	0	0	-11.5162	-3.52559	0.428242	0.529172	#N/A	#N/A	#N/A	#N/A	#N/A	#N/A	#N/A	#N/A	9.31637	3.21977	0.463952	0.5816
102_2	22.873	16.3591	26.2106	27.7696	-1.04634	-0.0653521	0.62397	0.70671	-1.2178	-0.284272	0.0249907	0.0585018	-1.45629	-0.542302	2.89924e-05	0.000143011	-1.71026	-0.77422	2.98709e-09	2.36038e-08
102_20	0.376905	0.364259	0.363934	0.368055	-1.41263	-0.498386	0.571564	0.659322	-1.16193	-0.216518	0.797143	0.857538	-1.22418	-0.291816	0.740431	0.817295	-1.01617	-0.0231396	0.978084	0.991557
102_21	1.60499	0.246212	0.922472	0.995111	4.33536	2.11615	0.00776731	0.0169664	-1.23909	-0.309276	0.570095	0.678466	1.36507	0.44898	0.384011	0.520399	-3.97281	-1.99016	0.0145096	0.0355148
102_22	0.747956	0.602383	1.63358	0.347806	-1.18117	-0.240221	0.759197	0.823308	3.99007	1.99641	0.0128169	0.0331428	-2.74738	-1.45806	0.0263551	0.0626557	1.70034	0.765826	0.399732	0.532478
102_23	1460.27	3754.65	4153.88	4430.75	-3.76146	-1.91129	0	0	-1.22605	-0.294016	0.010195	0.0270818	-3.61516	-1.85406	0	0	-1.18902	-0.249778	0.0290961	0.0646122
102_24	0.632508	0.509404	0.81432	0.205885	-1.18234	-0.241641	0.792305	0.849371	3.2919	1.71892	0.126604	0.224918	-1.62361	-0.699208	0.400745	0.536963	2.37806	1.24978	0.29388	0.424347
102_25	0.951105	0.765993	0.65598	0.221136	-1.18117	-0.240221	0.759197	0.823308	2.48172	1.31134	0.259009	0.389111	1.13594	0.183885	0.821166	0.878806	3.30503	1.72466	0.130951	0.225835
102_26	0	0	0	0	#N/A	#N/A	#N/A	#N/A	#N/A	#N/A	#N/A	#N/A	#N/A	#N/A	#N/A	#N/A	#N/A	#N/A	#N/A	#N/A
102_27	0	0	0	0	#N/A	#N/A	#N/A	#N/A	#N/A	#N/A	#N/A	#N/A	#N/A	#N/A	#N/A	#N/A	#N/A	#N/A	#N/A	#N/A
102_3	27.4517	20.1391	17.852	17.6277	-1.07326	-0.102002	0.433721	0.5346	-1.13499	-0.182679	0.170288	0.28315	1.20992	0.274911	0.0362904	0.081497	1.13386	0.181243	0.170459	0.279101
102_4	107.931	78.6928	58.9975	66.2127	-1.06663	-0.0930575	0.432168	0.533042	-1.29	-0.367369	0.00218262	0.00693416	1.43945	0.525518	1.04436e-05	5.53905e-05	1.17953	0.238213	0.0455631	0.0946324
102_5	18.2441	13.8264	9.24547	12.8099	-1.10873	-0.14891	0.284269	0.38806	-1.59245	-0.671245	4.55293e-06	2.46336e-05	1.55249	0.634583	1.16425e-05	6.15137e-05	1.07122	0.0992586	0.480865	0.597483
102_6	31.8523	15.312	31.5105	21.1343	1.42181	0.507732	0.000160527	0.000485183	1.29707	0.375259	0.00388249	0.0115216	-1.25724	-0.330258	0.0100437	0.0274843	-1.39062	-0.475728	0.00047417	0.00171281
102_7	59.1109	46.2005	49.6112	51.4007	-1.14342	-0.193355	0.115888	0.184978	-1.19089	-0.252044	0.0394789	0.0860179	-1.06665	-0.0930862	0.447966	0.58508	-1.12099	-0.164769	0.179337	0.290961
102_8	14.2566	11.0976	7.72777	9.75695	-1.13881	-0.187533	0.204718	0.297722	-1.45113	-0.537179	0.000622213	0.0022638	1.4514	0.537448	0.000497552	0.00192029	1.12882	0.174815	0.245811	0.370495
102_9	23.3258	55.2992	20.7864	28.2363	-3.46788	-1.79405	0	0	-1.56133	-0.642777	1.02777e-06	6.07393e-06	-1.13253	-0.179547	0.183211	0.303414	1.94361	0.958735	2.26485e-14	2.79037e-13
1030_1	0	0	0	0	#N/A	#N/A	#N/A	#N/A	#N/A	#N/A	#N/A	#N/A	#N/A	#N/A	#N/A	#N/A	#N/A	#N/A	#N/A	#N/A
1030_2	0	0	0	0	#N/A	#N/A	#N/A	#N/A	#N/A	#N/A	#N/A	#N/A	#N/A	#N/A	#N/A	#N/A	#N/A	#N/A	#N/A	#N/A
1030_3	0	0	0	0	#N/A	#N/A	#N/A	#N/A	#N/A	#N/A	#N/A	#N/A	#N/A	#N/A	#N/A	#N/A	#N/A	#N/A	#N/A	#N/A
1031_1	0	0	0	0	#N/A	#N/A	#N/A	#N/A	#N/A	#N/A	#N/A	#N/A	#N/A	#N/A	#N/A	#N/A	#N/A	#N/A	#N/A	#N/A
1031_2	0	0	0	0	#N/A	#N/A	#N/A	#N/A	#N/A	#N/A	#N/A	#N/A	#N/A	#N/A	#N/A	#N/A	#N/A	#N/A	#N/A	#N/A
1032_1	0	0	0	0	#N/A	#N/A	#N/A	#N/A	#N/A	#N/A	#N/A	#N/A	#N/A	#N/A	#N/A	#N/A	#N/A	#N/A	#N/A	#N/A
1032_2	0	0	0	0	#N/A	#N/A	#N/A	#N/A	#N/A	#N/A	#N/A	#N/A	#N/A	#N/A	#N/A	#N/A	#N/A	#N/A	#N/A	#N/A
1032_3	0	0	0	0	#N/A	#N/A	#N/A	#N/A	#N/A	#N/A	#N/A	#N/A	#N/A	#N/A	#N/A	#N/A	#N/A	#N/A	#N/A	#N/A
1032_4	0	0	0	0	#N/A	#N/A	#N/A	#N/A	#N/A	#N/A	#N/A	#N/A	#N/A	#N/A	#N/A	#N/A	#N/A	#N/A	#N/A	#N/A
1033_1	0.326313	0.119456	0.167089	0	1.83771	0.877906	0.265851	0.36765	49.5905	5.63199	0.173945	0.288045	1.52524	0.609034	0.39329	0.530414	42.2719	5.40163	0.201622	0.318427
1033_2	0	0	0	0	#N/A	#N/A	#N/A	#N/A	#N/A	#N/A	#N/A	#N/A	#N/A	#N/A	#N/A	#N/A	#N/A	#N/A	#N/A	#N/A
1033_3	0	0	0	0	#N/A	#N/A	#N/A	#N/A	#N/A	#N/A	#N/A	#N/A	#N/A	#N/A	#N/A	#N/A	#N/A	#N/A	#N/A	#N/A
1033_4	0	0	0	0	#N/A	#N/A	#N/A	#N/A	#N/A	#N/A	#N/A	#N/A	#N/A	#N/A	#N/A	#N/A	#N/A	#N/A	#N/A	#N/A
1034_1	0	0	0	0	#N/A	#N/A	#N/A	#N/A	#N/A	#N/A	#N/A	#N/A	#N/A	#N/A	#N/A	#N/A	#N/A	#N/A	#N/A	#N/A
1035_1	0	0	0	0	#N/A	#N/A	#N/A	#N/A	#N/A	#N/A	#N/A	#N/A	#N/A	#N/A	#N/A	#N/A	#N/A	#N/A	#N/A	#N/A
1035_2	0	0	0	0	#N/A	#N/A	#N/A	#N/A	#N/A	#N/A	#N/A	#N/A	#N/A	#N/A	#N/A	#N/A	#N/A	#N/A	#N/A	#N/A
1036_1	1.71648	0.772519	4.63098	4.88883	1.51333	0.597729	0.181008	0.269414	-1.21335	-0.278994	0.206228	0.327358	-3.4206	-1.77425	5.1664e-09	4.38886e-08	-6.3392	-2.6643	9.39693e-13	1.03526e-11
1037_1	13.2482	15.8656	14.8243	20.4107	-1.75184	-0.80887	5.19318e-08	2.41082e-07	-1.58248	-0.662186	2.47978e-06	1.39764e-05	-1.42199	-0.507916	0.000675239	0.0025487	-1.29615	-0.374234	0.00738667	0.0197685
1038_1	0	0	0	0	#N/A	#N/A	#N/A	#N/A	#N/A	#N/A	#N/A	#N/A	#N/A	#N/A	#N/A	#N/A	#N/A	#N/A	#N/A	#N/A
1039_1	6.84016	2.6485	4.41023	1.74838	1.76357	0.818499	0.000430149	0.00121312	2.19121	1.13173	2.47204e-05	0.000117805	1.22006	0.286951	0.166291	0.281142	1.50238	0.587254	0.0416164	0.087639
1039_2	0	0	0	0.308828	#N/A	#N/A	#N/A	#N/A	-19.5335	-4.28788	0.305079	0.438628	#N/A	#N/A	#N/A	#N/A	-16.4975	-4.04417	0.325622	0.458825
103_1	0.631033	0.40485	0.404489	0.261108	1.06452	0.0901989	0.784939	0.843603	1.34581	0.428473	0.257429	0.387684	1.22666	0.294738	0.372555	0.508046	1.53701	0.620122	0.101213	0.182207
103_10	86.8934	65.4466	68.4363	61.4423	-1.10186	-0.139939	0.241532	0.340674	-1.03197	-0.0454011	0.704593	0.78806	-1.00095	-0.00136458	0.990879	0.994202	1.05715	0.0801798	0.503577	0.618774
103_11	56.8406	39.1565	46.5824	37.9187	-1.0078	-0.0112139	0.927275	0.947786	1.06876	0.0959336	0.435377	0.563887	-1.04154	-0.058713	0.630687	0.730773	1.02487	0.035441	0.774521	0.841281
103_12	39.7309	47.0536	34.9145	50.4364	-1.73252	-0.792875	1.50718e-10	8.73766e-10	-1.6604	-0.73153	2.81249e-09	2.2836e-08	-1.11683	-0.159407	0.20259	0.327367	-1.08002	-0.111056	0.361806	0.492871
103_13	10.0885	1.73197	1.04335	1.90444	3.97527	1.99105	0	0	-2.09512	-1.06704	0.000425542	0.00160685	7.5872	2.92357	0	0	-1.10757	-0.147404	0.581824	0.687687
103_14	39.1099	1.43873	1.18076	0.597067	18.539	4.21249	0	0	1.71601	0.779058	0.0551371	0.113334	25.9917	4.69998	0	0	2.38475	1.25384	0.00155373	0.00498303
103_15	110.153	1373.22	31.576	470.543	-18.237	-4.18879	0	0	-17.1271	-4.09821	0	0	2.74472	1.45666	0	0	2.89638	1.53425	0	0
103_16	0	0	0	0	#N/A	#N/A	#N/A	#N/A	#N/A	#N/A	#N/A	#N/A	#N/A	#N/A	#N/A	#N/A	#N/A	#N/A	#N/A	#N/A
103_17	52.3868	34.0909	33.4066	25.6831	1.05038	0.0709162	0.575266	0.662693	1.13159	0.178348	0.170586	0.283456	1.23387	0.303189	0.0167075	0.0425237	1.31734	0.39763	0.00222738	0.00686051
103_18	746.776	254.766	529.573	354.487	2.00365	1.00263	0	0	1.29969	0.378168	0.00103492	0.0035684	1.10957	0.150001	0.191968	0.314379	-1.40197	-0.487459	2.55192e-05	0.000118464
103_19	43.3102	49.252	51.1569	87.4442	-1.66359	-0.734304	5.97236e-09	3.02147e-08	-1.96471	-0.974314	1.33227e-15	1.82384e-14	-1.50111	-0.586027	3.32661e-06	1.91384e-05	-1.78885	-0.839035	6.36591e-12	6.54923e-11
103_2	6.95514	33.126	6.73293	13.9111	-6.96638	-2.80041	0	0	-2.37463	-1.2477	0	0	-1.23026	-0.298964	0.0359159	0.0807379	2.36321	1.24075	0	0
103_20	26.0028	22.5648	20.1437	14.8531	-1.26952	-0.344283	0.012473	0.0260008	1.1798	0.238544	0.0968961	0.180858	1.01569	0.0224633	0.871649	0.91644	1.50765	0.592301	3.22942e-05	0.000146465
103_21	155.075	200.654	79.7745	85.0267	-1.89288	-0.92058	7.10543e-15	5.54183e-14	-1.22511	-0.292907	0.0162748	0.0405314	1.52953	0.613091	3.78049e-07	2.49085e-06	2.34205	1.22777	0	0
103_22	310.387	510.725	182.271	385.977	-2.40714	-1.26732	0	0	-2.43401	-1.28333	0	0	1.3399	0.422125	0.000317807	0.00128669	1.31323	0.393121	0.000672565	0.00235025
103_23	9.85505	0.926653	3.78381	0.773473	7.23191	2.85438	0	0	4.23416	2.08208	2.08442e-07	1.36034e-06	2.0478	1.03407	1.30962e-06	7.94747e-06	1.18832	0.248927	0.602724	0.702847
103_24	251.1	402.134	279.171	271.897	-2.34284	-1.22826	0	0	-1.11949	-0.162839	0.163569	0.274621	-1.41296	-0.498723	2.14015e-05	0.000107728	1.46784	0.5537	1.99212e-06	1.11686e-05
103_25	3.75053	2.52539	4.25471	3.30221	1.01444	0.0206856	0.949014	0.963319	1.12048	0.164123	0.531062	0.644761	-1.44107	-0.52714	0.0482506	0.103908	-1.31653	-0.396741	0.174066	0.283785
103_26	0.710041	0.171554	0.342803	0.288903	2.73964	1.45399	0.125315	0.197882	1.02862	0.0407034	0.963143	0.973604	1.61454	0.69112	0.362118	0.498171	-1.6647	-0.735264	0.483527	0.599602
103_27	47.5382	33.2386	45.5701	38.7472	-1.02294	-0.0327161	0.817978	0.868379	1.02316	0.0330343	0.811361	0.867846	-1.21826	-0.284817	0.0396385	0.0877167	-1.17451	-0.232062	0.102533	0.184043
103_28	3.07134	2.33615	3.22651	2.29107	-1.11354	-0.155153	0.68722	0.763547	1.22392	0.291508	0.430759	0.560232	-1.33432	-0.416104	0.251499	0.385948	1.01223	0.0175419	0.964313	0.982559
103_29	1.89159	0.900213	1.45289	1.04953	1.4292	0.515204	0.332356	0.438064	1.2017	0.265075	0.607301	0.709554	1.02373	0.0338285	0.942826	0.967435	-1.17226	-0.229294	0.688013	0.773748
103_3	15.6837	12.2392	12.6635	12.9499	-1.14166	-0.191127	0.138601	0.215411	-1.17543	-0.233185	0.0700177	0.138127	-1.02616	-0.0372619	0.772359	0.841213	-1.06608	-0.0923135	0.474064	0.591188
103_30	149.966	96.5151	136.593	107.11	1.06208	0.0868955	0.498499	0.591643	1.10944	0.149833	0.238088	0.366549	-1.15756	-0.211088	0.0942705	0.179725	-1.11817	-0.161145	0.212362	0.33172
103_31	0	0	0	0	#N/A	#N/A	#N/A	#N/A	#N/A	#N/A	#N/A	#N/A	#N/A	#N/A	#N/A	#N/A	#N/A	#N/A	#N/A	#N/A
103_32	0	0	0	0	#N/A	#N/A	#N/A	#N/A	#N/A	#N/A	#N/A	#N/A	#N/A	#N/A	#N/A	#N/A	#N/A	#N/A	#N/A	#N/A
103_4	61.9974	9.1811	16.2397	6.42831	4.61519	2.20639	0	0	2.19753	1.13588	1.11022e-16	1.61999e-15	3.00368	1.58673	0	0	1.41739	0.50324	0.000378172	0.00139807
103_5	41.03	30.4598	29.8782	26.6597	-1.08606	-0.119105	0.332264	0.438048	-1.02562	-0.0365031	0.768371	0.83576	1.08052	0.111725	0.363412	0.49962	1.13393	0.181334	0.143206	0.242498
103_6	36.9813	19.1728	30.5348	22.7752	1.31842	0.398812	0.00153234	0.00390474	1.16638	0.222036	0.0750476	0.146179	-1.04936	-0.0695075	0.572907	0.683615	-1.19688	-0.259277	0.0416395	0.0876542
103_7	164.462	55.2036	108.887	73.1352	2.03641	1.02603	0	0	1.29527	0.373253	0.00147605	0.0049076	1.18845	0.249076	0.0325137	0.0742969	-1.33486	-0.416693	0.000446005	0.00162169
103_8	2.35997	4.86129	2.24589	2.30825	-3.01163	-1.59054	3.44169e-15	2.74045e-14	-1.1813	-0.240381	0.265205	0.396376	-1.20933	-0.274209	0.219635	0.347902	2.08923	1.06297	3.97972e-08	2.78934e-07
103_9	48.116	37.9221	32.642	29.4411	-1.153	-0.205395	0.0951966	0.156684	-1.03673	-0.052039	0.677679	0.766237	1.15984	0.21392	0.0839967	0.163503	1.27835	0.354284	0.0044343	0.0126291
1040_1	0	0	0	0	#N/A	#N/A	#N/A	#N/A	#N/A	#N/A	#N/A	#N/A	#N/A	#N/A	#N/A	#N/A	#N/A	#N/A	#N/A	#N/A
1040_2	0	0.0509404	0	0	-11.5162	-3.52559	0.428242	0.529172	#N/A	#N/A	#N/A	#N/A	#N/A	#N/A	#N/A	#N/A	9.31637	3.21977	0.463952	0.5816
1042_1	0.0336564	0.0271059	0.108327	0.0547768	-1.19717	-0.259626	0.893068	0.921971	1.67154	0.741182	0.546981	0.658673	-3.7692	-1.91426	0.215783	0.343225	-1.90802	-0.932076	0.581047	0.687111
1042_2	0.0761636	0	0.0306427	0	13.4043	3.74463	0.357297	0.460979	7.83815	2.97051	0.492293	0.610406	1.83561	0.876258	0.603983	0.708059	#N/A	#N/A	#N/A	#N/A
1043_1	0.632508	1.63009	0.40716	0.720598	-3.71559	-1.89359	0.0118163	0.0247111	-2.00681	-1.0049	0.268997	0.400822	1.21249	0.277975	0.774379	0.842584	2.22555	1.15416	0.0857802	0.159389
1043_2	0	0	0	0	#N/A	#N/A	#N/A	#N/A	#N/A	#N/A	#N/A	#N/A	#N/A	#N/A	#N/A	#N/A	#N/A	#N/A	#N/A	#N/A
1043_3	0	0	0	0	#N/A	#N/A	#N/A	#N/A	#N/A	#N/A	#N/A	#N/A	#N/A	#N/A	#N/A	#N/A	#N/A	#N/A	#N/A	#N/A
1044_1	0	0	0	0	#N/A	#N/A	#N/A	#N/A	#N/A	#N/A	#N/A	#N/A	#N/A	#N/A	#N/A	#N/A	#N/A	#N/A	#N/A	#N/A
1044_2	0	0	0	0	#N/A	#N/A	#N/A	#N/A	#N/A	#N/A	#N/A	#N/A	#N/A	#N/A	#N/A	#N/A	#N/A	#N/A	#N/A	#N/A
1044_3	0	0	0	0	#N/A	#N/A	#N/A	#N/A	#N/A	#N/A	#N/A	#N/A	#N/A	#N/A	#N/A	#N/A	#N/A	#N/A	#N/A	#N/A
1044_4	0	0	0	0	#N/A	#N/A	#N/A	#N/A	#N/A	#N/A	#N/A	#N/A	#N/A	#N/A	#N/A	#N/A	#N/A	#N/A	#N/A	#N/A
1045_1	0	0	0	0	#N/A	#N/A	#N/A	#N/A	#N/A	#N/A	#N/A	#N/A	#N/A	#N/A	#N/A	#N/A	#N/A	#N/A	#N/A	#N/A
1045_2	0	0	0	0	#N/A	#N/A	#N/A	#N/A	#N/A	#N/A	#N/A	#N/A	#N/A	#N/A	#N/A	#N/A	#N/A	#N/A	#N/A	#N/A
1045_3	0	0	0	0	#N/A	#N/A	#N/A	#N/A	#N/A	#N/A	#N/A	#N/A	#N/A	#N/A	#N/A	#N/A	#N/A	#N/A	#N/A	#N/A
1046_1	0	0	0	0	#N/A	#N/A	#N/A	#N/A	#N/A	#N/A	#N/A	#N/A	#N/A	#N/A	#N/A	#N/A	#N/A	#N/A	#N/A	#N/A
1046_2	0	0	0	0	#N/A	#N/A	#N/A	#N/A	#N/A	#N/A	#N/A	#N/A	#N/A	#N/A	#N/A	#N/A	#N/A	#N/A	#N/A	#N/A
1047_1	0.133402	0.268595	0.375698	0.108558	-2.8586	-1.51531	0.203336	0.29622	2.88681	1.52947	0.180122	0.295446	-3.43846	-1.78176	0.118603	0.21564	2.37806	1.24978	0.29388	0.424347
1047_2	1.3757	1.10795	1.10697	1.1195	-1.17937	-0.238013	0.64037	0.722542	-1.16227	-0.216948	0.670229	0.762093	-1.02315	-0.0330156	0.94833	0.97177	-1.01744	-0.0249426	0.960952	0.980512
1047_3	0	0	0	0	#N/A	#N/A	#N/A	#N/A	#N/A	#N/A	#N/A	#N/A	#N/A	#N/A	#N/A	#N/A	#N/A	#N/A	#N/A	#N/A
104_1	4.97361	1.67466	3.79101	2.24853	2.02935	1.02101	3.05093e-10	1.71125e-09	1.46656	0.552435	0.000383284	0.00145822	1.03227	0.0458242	0.752204	0.826007	-1.35262	-0.435751	0.011085	0.0281435
104_10	25.6216	13.3658	26.2861	17.8409	1.31022	0.38981	0.00471055	0.0108711	1.28175	0.35811	0.00699081	0.0194677	-1.30383	-0.382751	0.00354487	0.011103	-1.34485	-0.427448	0.00216154	0.00669696
104_11	0.108967	0.0877588	0.146134	0.118231	-1.18499	-0.244878	0.833801	0.881787	1.06944	0.0968608	0.920447	0.943797	-1.68109	-0.749393	0.47544	0.597668	-1.33952	-0.421711	0.700258	0.783514
104_12	6.10177	9.70779	5.69297	6.30576	-2.3268	-1.21834	1.14941e-11	7.27874e-11	-1.27307	-0.348308	0.0591295	0.120114	-1.18569	-0.245723	0.200059	0.32394	1.52766	0.611322	0.000373529	0.00138183
104_13	39.1739	17.3554	44.031	22.9537	1.54272	0.625476	4.9819e-06	1.85378e-05	1.66873	0.738754	1.9675e-08	1.45753e-07	-1.42843	-0.51443	6.25881e-05	0.000290355	-1.33251	-0.414147	0.00306689	0.00909846
104_14	102.719	53.9282	79.857	65.5202	1.30197	0.380691	0.00187569	0.00468985	1.06035	0.0845395	0.487355	0.610406	1.01211	0.0173657	0.885725	0.927803	-1.22415	-0.29178	0.0179764	0.0428182
104_15	8.02902	2.83889	4.91635	4.04773	1.93149	0.949715	1.00456e-05	3.58925e-05	1.05652	0.0793153	0.701144	0.785869	1.28471	0.361442	0.0584615	0.121466	-1.4359	-0.521953	0.0226944	0.0521707
104_16	0.264135	0.141818	0.106269	0.143296	1.25569	0.328477	0.725272	0.793767	-1.53324	-0.616587	0.573587	0.681231	1.91238	0.935369	0.357881	0.493569	-1.01524	-0.0218193	0.982922	0.993998
104_17	38.2469	24.8328	27.2259	28.7924	1.05274	0.074152	0.586162	0.672229	-1.21556	-0.281619	0.0383033	0.0838855	1.10533	0.144474	0.285268	0.422387	-1.1682	-0.224291	0.101449	0.182512
104_18	64.5399	45.2807	53.6954	50.8182	-1.02641	-0.0376043	0.769427	0.831382	-1.08785	-0.121477	0.34019	0.477436	-1.05735	-0.0804575	0.526885	0.644707	-1.13079	-0.177325	0.16759	0.275342
104_19	361.072	104.25	369.184	175.206	2.3674	1.2433	0	0	1.83317	0.874338	1.60649e-13	1.89679e-12	-1.29944	-0.377892	0.00127485	0.00448977	-1.69332	-0.759853	4.72126e-10	4.03702e-09
104_2	26.0089	17.5015	16.5248	13.0918	1.01582	0.0226411	0.854061	0.898176	1.09811	0.135017	0.283071	0.417278	1.23842	0.308497	0.0123954	0.0329661	1.32674	0.407881	0.00115477	0.00382234
104_20	238.456	109.85	189.513	187.957	1.48378	0.569278	2.80746e-06	1.07472e-05	-1.14	-0.189029	0.114166	0.207006	-1.01005	-0.0144231	0.903989	0.94088	-1.72396	-0.785725	1.04036e-10	9.57844e-10
104_21	0	0	0.064172	0	#N/A	#N/A	#N/A	#N/A	7.83815	2.97051	0.492293	0.610406	-9.59357	-3.26207	0.456107	0.58508	#N/A	#N/A	#N/A	#N/A
104_22	706.371	602.033	720.164	625.908	-1.24684	-0.318275	0.00626625	0.014026	1.001	0.00144831	0.990051	0.992381	-1.29571	-0.37374	0.00130408	0.00458254	-1.04754	-0.06701	0.564612	0.675344
104_23	0	0	0	0	#N/A	#N/A	#N/A	#N/A	#N/A	#N/A	#N/A	#N/A	#N/A	#N/A	#N/A	#N/A	#N/A	#N/A	#N/A	#N/A
104_24	13.5178	10.7905	12.1285	11.9738	-1.16797	-0.224003	0.31631	0.420985	-1.13477	-0.182404	0.39719	0.533845	-1.14024	-0.189332	0.387044	0.523739	-1.11786	-0.160737	0.46536	0.582769
104_25	2172.03	1354.19	1011.25	1092.14	1.09638	0.13275	0.250401	0.350165	-1.24138	-0.311939	0.00724134	0.0200595	1.69003	0.757048	6.18342e-11	6.46921e-10	1.2306	0.299365	0.00978521	0.025309
104_26	1.28399	2.36364	2.36153	1.49267	-2.6713	-1.41754	0.0348659	0.064956	1.37034	0.45453	0.451564	0.579498	-2.31653	-1.21196	0.0711984	0.142771	1.56575	0.646855	0.284049	0.413615
104_3	29.7763	17.9983	20.6199	16.066	1.13085	0.177411	0.148008	0.227596	1.11657	0.159077	0.19893	0.319066	1.13624	0.184264	0.131056	0.234128	1.11183	0.152937	0.21904	0.340178
104_4	10.2068	10.5894	7.35597	7.29481	-1.51773	-0.601916	5.70497e-06	2.10651e-05	-1.13988	-0.188877	0.168782	0.281149	1.09176	0.126661	0.351473	0.486583	1.44064	0.52671	8.48204e-05	0.000355749
104_5	36.9367	23.5223	37.1434	26.7119	1.07337	0.102144	0.400446	0.505663	1.20973	0.274679	0.0225224	0.0535385	-1.278	-0.353883	0.00318653	0.0101036	-1.1442	-0.194341	0.110811	0.196408
104_6	61.0594	41.0603	33.9128	34.104	1.01649	0.0235941	0.843985	0.89017	-1.15591	-0.209034	0.0858913	0.163501	1.41668	0.502513	3.06063e-05	0.000150302	1.1949	0.256892	0.0338468	0.0734056
104_7	32.7534	15.997	31.2152	21.9859	1.39949	0.484897	0.000154262	0.000467631	1.23517	0.304709	0.0148852	0.0375605	-1.2112	-0.276439	0.0258287	0.0616425	-1.38475	-0.469623	0.000278232	0.0010551
104_8	3.71384	0.893659	2.40526	0.773976	2.83498	1.50334	8.27069e-09	4.14435e-08	2.6983	1.43205	3.02463e-07	1.92627e-06	1.21463	0.280516	0.16822	0.283845	1.14574	0.196286	0.573615	0.683226
104_9	15.685	11.8743	14.1776	11.4237	-1.10756	-0.147379	0.299354	0.403819	1.07968	0.110598	0.433855	0.562376	-1.14875	-0.200059	0.152633	0.264065	1.03163	0.0449244	0.754123	0.82677
1050_1	2.75141	0.738636	1.82035	0.646822	2.53022	1.33927	0.00375395	0.00883973	2.43363	1.28311	0.00946765	0.0253891	1.18832	0.248926	0.493369	0.613745	1.13284	0.179942	0.752679	0.825681
1050_2	0	0	0	0	#N/A	#N/A	#N/A	#N/A	#N/A	#N/A	#N/A	#N/A	#N/A	#N/A	#N/A	#N/A	#N/A	#N/A	#N/A	#N/A
1052_1	0.203808	0.218855	0.10933	0.221136	-1.5631	-0.644413	0.556571	0.646212	-2.2543	-1.17268	0.340477	0.477436	1.43284	0.518874	0.688416	0.775422	-1.01524	-0.0218193	0.982922	0.993998
1054_1	0	0	0	0	#N/A	#N/A	#N/A	#N/A	#N/A	#N/A	#N/A	#N/A	#N/A	#N/A	#N/A	#N/A	#N/A	#N/A	#N/A	#N/A
1054_2	0	0	0	0	#N/A	#N/A	#N/A	#N/A	#N/A	#N/A	#N/A	#N/A	#N/A	#N/A	#N/A	#N/A	#N/A	#N/A	#N/A	#N/A
1054_3	91.6339	83.8192	115.125	102.021	-1.33817	-0.420261	0.00582119	0.0130989	-1.01863	-0.0266236	0.852342	0.898845	-1.59654	-0.674945	5.14793e-06	2.86632e-05	-1.2263	-0.294309	0.0460426	0.095395
1054_4	0	0	0	0	#N/A	#N/A	#N/A	#N/A	#N/A	#N/A	#N/A	#N/A	#N/A	#N/A	#N/A	#N/A	#N/A	#N/A	#N/A	#N/A
1054_5	0	0	0	0	#N/A	#N/A	#N/A	#N/A	#N/A	#N/A	#N/A	#N/A	#N/A	#N/A	#N/A	#N/A	#N/A	#N/A	#N/A	#N/A
1055_1	0	0	0	0	#N/A	#N/A	#N/A	#N/A	#N/A	#N/A	#N/A	#N/A	#N/A	#N/A	#N/A	#N/A	#N/A	#N/A	#N/A	#N/A
1055_2	0	0	0	0	#N/A	#N/A	#N/A	#N/A	#N/A	#N/A	#N/A	#N/A	#N/A	#N/A	#N/A	#N/A	#N/A	#N/A	#N/A	#N/A
1055_3	0	0	0	0	#N/A	#N/A	#N/A	#N/A	#N/A	#N/A	#N/A	#N/A	#N/A	#N/A	#N/A	#N/A	#N/A	#N/A	#N/A	#N/A
1056_1	0	0	0	0	#N/A	#N/A	#N/A	#N/A	#N/A	#N/A	#N/A	#N/A	#N/A	#N/A	#N/A	#N/A	#N/A	#N/A	#N/A	#N/A
1056_2	0	0	0	0	#N/A	#N/A	#N/A	#N/A	#N/A	#N/A	#N/A	#N/A	#N/A	#N/A	#N/A	#N/A	#N/A	#N/A	#N/A	#N/A
1057_1	0.069073	0.148345	0.11116	0.131155	-3.07555	-1.62084	0.096976	0.15921	-1.35167	-0.434744	0.593063	0.69674	-2.00881	-1.00634	0.322918	0.463068	1.1218	0.165812	0.827387	0.882473
1058_1	10.4728	5.1003	10.1585	6.78788	1.40331	0.488836	0.00153626	0.00391114	1.30188	0.380593	0.00944054	0.0253464	-1.23273	-0.301855	0.0348267	0.0787049	-1.3408	-0.423097	0.00728015	0.0195347
1059_1	0	0	0	0	#N/A	#N/A	#N/A	#N/A	#N/A	#N/A	#N/A	#N/A	#N/A	#N/A	#N/A	#N/A	#N/A	#N/A	#N/A	#N/A
1059_2	0	0	0	0	#N/A	#N/A	#N/A	#N/A	#N/A	#N/A	#N/A	#N/A	#N/A	#N/A	#N/A	#N/A	#N/A	#N/A	#N/A	#N/A
105_1	18.4085	13.6167	12.8591	13.605	-1.08213	-0.11388	0.35301	0.459236	-1.2161	-0.282267	0.0220229	0.052441	1.1264	0.171718	0.162224	0.276277	-1.00672	-0.00966175	0.937397	0.965201
105_10	15.1777	9.63606	11.306	11.3755	1.07658	0.10646	0.456775	0.558033	-1.15649	-0.209757	0.139288	0.242284	1.05627	0.0789755	0.575078	0.685573	-1.1894	-0.250236	0.082343	0.154117
105_11	44.0226	51.7314	21.5758	30.084	-1.71907	-0.781632	1.75161e-10	1.00807e-09	-1.60265	-0.680459	1.03594e-07	7.06032e-07	1.60537	0.68291	7.58736e-08	5.58779e-07	1.70656	0.771093	4.13577e-10	3.56122e-09
105_12	72.8123	68.673	71.0471	68.1877	-1.37976	-0.464415	0.000104878	0.000326274	-1.10317	-0.141661	0.23484	0.362473	-1.24008	-0.310431	0.00946551	0.0261477	-1.00047	-0.000671402	0.995511	0.997499
105_13	16.4831	12.4581	12.1205	11.9276	-1.10574	-0.145011	0.300562	0.405052	-1.13114	-0.177775	0.210004	0.332209	1.07003	0.0976445	0.486771	0.607928	1.03662	0.0518886	0.713826	0.794748
105_14	9.66748	10.1173	8.2844	10.6228	-1.53094	-0.614414	5.92625e-05	0.000191765	-1.47376	-0.559502	0.00021658	0.000866867	-1.08908	-0.123105	0.430687	0.567332	-1.05789	-0.0811893	0.583135	0.688797
105_15	41.5563	79.872	29.2959	55.1158	-2.81164	-1.49141	0	0	-2.16238	-1.11262	0	0	1.11612	0.158497	0.214647	0.342303	1.43823	0.524299	1.43326e-05	6.95766e-05
105_16	243.041	58.3786	133.1	78.6849	2.84567	1.50877	0	0	1.47161	0.5574	2.73376e-06	1.52911e-05	1.43678	0.522837	7.94334e-06	4.28901e-05	-1.35804	-0.441525	0.000264967	0.00100966
105_17	69.2886	54.2357	51.2445	60.6988	-1.14512	-0.195497	0.111073	0.17874	-1.36148	-0.445179	0.00028356	0.00110462	1.0639	0.0893626	0.46728	0.589997	-1.12765	-0.173314	0.156787	0.261131
105_18	24.5804	30.2538	28.858	28.6762	-1.80051	-0.848404	2.2046e-10	1.25245e-09	-1.14219	-0.191806	0.142129	0.246257	-1.49199	-0.577239	1.65498e-05	8.52441e-05	1.04707	0.0663628	0.610581	0.709263
105_19	98.3709	56.5014	64.1442	38.9707	1.19007	0.251045	0.0415121	0.0758035	1.43191	0.517944	4.1449e-05	0.000190952	1.20668	0.271043	0.0269802	0.0639008	1.43889	0.524951	3.54687e-05	0.000159486
105_2	15.1636	7.23478	11.4497	7.27675	1.43259	0.518625	6.28738e-05	0.000202384	1.36883	0.452943	0.000493549	0.0018361	1.04206	0.0594405	0.637562	0.73635	-1.01342	-0.0192345	0.885291	0.925185
105_20	120.384	58.8108	103.541	79.7976	1.39917	0.484568	9.41628e-05	0.000294349	1.12884	0.174837	0.152865	0.260157	-1.09308	-0.1284	0.290473	0.428299	-1.36711	-0.451125	0.00030426	0.00114554
105_21	1.76775	1.92887	1.51419	1.94897	-1.59539	-0.673909	0.0779605	0.13157	-1.47817	-0.563816	0.134774	0.236212	-1.08865	-0.122544	0.759032	0.830785	-1.01781	-0.0254669	0.943408	0.969582
105_22	8.51103	4.37273	5.19536	6.2095	1.3294	0.410778	0.0908345	0.150561	-1.37346	-0.457818	0.0543442	0.111915	1.28845	0.365638	0.117464	0.214062	-1.42994	-0.515955	0.036821	0.0788798
105_23	9.27618	8.48376	8.66597	5.56552	-1.33798	-0.420053	0.0505379	0.0902702	1.35398	0.437203	0.0553844	0.113737	-1.1872	-0.247566	0.247392	0.380753	1.51227	0.596715	0.00915168	0.0238831
105_24	0	0.0726527	0	0	-11.5162	-3.52559	0.428242	0.529172	#N/A	#N/A	#N/A	#N/A	#N/A	#N/A	#N/A	#N/A	9.31637	3.21977	0.463952	0.5816
105_25	879.028	274.696	836.485	449.73	2.18735	1.12918	0	0	1.61815	0.694342	2.46698e-09	2.02084e-08	-1.20938	-0.274273	0.0179178	0.0451472	-1.64959	-0.722106	9.65709e-10	8.05171e-09
105_26	27.5665	14.5195	20.8321	12.7943	1.29737	0.375585	0.0387159	0.0712986	1.41611	0.501931	0.007547	0.0208051	1.04114	0.0581706	0.734159	0.813454	1.12625	0.171534	0.384857	0.516892
105_27	11.474	8.39216	7.91364	6.57409	-1.07034	-0.0980694	0.682746	0.760029	1.04696	0.0662126	0.799361	0.858954	1.14049	0.189655	0.434769	0.571484	1.26661	0.340974	0.185999	0.299438
105_28	0	0	0	0	#N/A	#N/A	#N/A	#N/A	#N/A	#N/A	#N/A	#N/A	#N/A	#N/A	#N/A	#N/A	#N/A	#N/A	#N/A	#N/A
105_29	0	0	0	0	#N/A	#N/A	#N/A	#N/A	#N/A	#N/A	#N/A	#N/A	#N/A	#N/A	#N/A	#N/A	#N/A	#N/A	#N/A	#N/A
105_3	60.211	17.131	49.58	30.044	2.40242	1.26449	0	0	1.43568	0.521735	1.14607e-05	5.79839e-05	-1.0465	-0.0655765	0.577603	0.687398	-1.76702	-0.821322	1.83411e-11	1.80775e-10
105_30	0	0	0	0	#N/A	#N/A	#N/A	#N/A	#N/A	#N/A	#N/A	#N/A	#N/A	#N/A	#N/A	#N/A	#N/A	#N/A	#N/A	#N/A
105_4	44.1888	20.3571	22.8449	17.5798	1.48374	0.569234	3.2689e-06	1.24061e-05	1.13053	0.176997	0.156095	0.264659	1.52196	0.605928	6.49598e-07	4.13717e-06	1.14925	0.200699	0.109321	0.194143
105_5	18.3818	15.2891	11.2244	11.5557	-1.21681	-0.283101	0.0286435	0.0545883	-1.18335	-0.242875	0.0699008	0.137946	1.28853	0.365721	0.00555889	0.0163865	1.31308	0.392957	0.00280656	0.00841158
105_6	33.7575	19.905	23.1025	17.1411	1.15923	0.213171	0.0870647	0.144942	1.17253	0.229626	0.0691096	0.136601	1.14973	0.201291	0.103877	0.19439	1.15249	0.204754	0.107253	0.191147
105_7	27.6425	22.5284	20.3239	18.121	-1.19228	-0.253728	0.0432304	0.07872	-1.02486	-0.0354212	0.781011	0.846185	1.07017	0.0978456	0.437783	0.574694	1.23384	0.30316	0.0168411	0.0404591
105_8	76.177	40.6036	70.0916	60.2203	1.28241	0.358862	0.0026865	0.00650508	1.0126	0.0180599	0.878618	0.916999	-1.16937	-0.225726	0.0561509	0.117648	-1.49436	-0.579523	1.26902e-06	7.36526e-06
105_9	20.7504	14.8186	15.029	12.608	-1.04476	-0.0631765	0.633624	0.715954	1.03702	0.0524481	0.697919	0.783284	1.08637	0.119518	0.366725	0.502324	1.16647	0.222151	0.100513	0.181094
1060_1	6.05107	4.10475	4.29716	2.80908	1.00754	0.0108342	0.94863	0.963018	1.33053	0.412006	0.0236498	0.0558826	1.10791	0.147837	0.376118	0.511879	1.44998	0.53603	0.00341945	0.0100242
1061_1	0.556912	0.256298	0.341426	0.0431615	1.47703	0.562702	0.304245	0.409168	6.5326	2.70766	0.0111806	0.0293841	1.28044	0.356643	0.482145	0.603308	5.62247	2.4912	0.0220302	0.0508787
1062_1	0	0	0	0	#N/A	#N/A	#N/A	#N/A	#N/A	#N/A	#N/A	#N/A	#N/A	#N/A	#N/A	#N/A	#N/A	#N/A	#N/A	#N/A
1063_1	0	0	0	0	#N/A	#N/A	#N/A	#N/A	#N/A	#N/A	#N/A	#N/A	#N/A	#N/A	#N/A	#N/A	#N/A	#N/A	#N/A	#N/A
1064_1	0	0.0449931	0.0899059	0	-11.5162	-3.52559	0.428242	0.529172	14.7969	3.88722	0.357473	0.492047	-18.0865	-4.17684	0.32878	0.465558	9.31637	3.21977	0.463952	0.5816
1065_1	0	0	0	0	#N/A	#N/A	#N/A	#N/A	#N/A	#N/A	#N/A	#N/A	#N/A	#N/A	#N/A	#N/A	#N/A	#N/A	#N/A	#N/A
1066_1	0	0	0	0	#N/A	#N/A	#N/A	#N/A	#N/A	#N/A	#N/A	#N/A	#N/A	#N/A	#N/A	#N/A	#N/A	#N/A	#N/A	#N/A
1066_2	0	0	0	0	#N/A	#N/A	#N/A	#N/A	#N/A	#N/A	#N/A	#N/A	#N/A	#N/A	#N/A	#N/A	#N/A	#N/A	#N/A	#N/A
1066_3	0	0	0	0	#N/A	#N/A	#N/A	#N/A	#N/A	#N/A	#N/A	#N/A	#N/A	#N/A	#N/A	#N/A	#N/A	#N/A	#N/A	#N/A
1067_1	0	0	0	0.0331704	#N/A	#N/A	#N/A	#N/A	-10.3353	-3.36951	0.431543	0.560232	#N/A	#N/A	#N/A	#N/A	-8.71278	-3.12313	0.459203	0.5816
1068_1	0	0.0387058	0.0386713	0.0391092	-11.5162	-3.52559	0.428242	0.529172	-1.1596	-0.213633	0.911923	0.938152	-9.59357	-3.26207	0.456107	0.58508	-1.00768	-0.0110361	0.995441	0.997499
1068_2	0	0	0	0	#N/A	#N/A	#N/A	#N/A	#N/A	#N/A	#N/A	#N/A	#N/A	#N/A	#N/A	#N/A	#N/A	#N/A	#N/A	#N/A
1068_3	0	0	0	0	#N/A	#N/A	#N/A	#N/A	#N/A	#N/A	#N/A	#N/A	#N/A	#N/A	#N/A	#N/A	#N/A	#N/A	#N/A	#N/A
1069_1	0	0	0.0286593	0	#N/A	#N/A	#N/A	#N/A	7.83815	2.97051	0.492293	0.610406	-9.59357	-3.26207	0.456107	0.58508	#N/A	#N/A	#N/A	#N/A
1069_2	0	0	0	0	#N/A	#N/A	#N/A	#N/A	#N/A	#N/A	#N/A	#N/A	#N/A	#N/A	#N/A	#N/A	#N/A	#N/A	#N/A	#N/A
1069_3	0	0	0	0	#N/A	#N/A	#N/A	#N/A	#N/A	#N/A	#N/A	#N/A	#N/A	#N/A	#N/A	#N/A	#N/A	#N/A	#N/A	#N/A
106_1	17.0184	7.42138	11.3464	6.61084	1.56737	0.64835	7.31986e-07	3.00076e-06	1.49309	0.578299	1.45814e-05	7.22868e-05	1.18016	0.238981	0.0605071	0.124816	1.11415	0.155939	0.254458	0.381239
106_10	34.2036	10.6813	12.2445	8.93707	2.18855	1.12997	0	0	1.19188	0.253238	0.0776587	0.150415	2.19771	1.136	0	0	1.18614	0.246279	0.0897444	0.165418
106_11	65.2581	348.122	70.6313	103.112	-7.80375	-2.96417	0	0	-1.678	-0.746746	2.69604e-10	2.47789e-09	-1.37552	-0.459982	0.000123543	0.000544171	3.35066	1.74445	0	0
106_12	21.248	39.2617	17.5728	25.0047	-2.70299	-1.43455	0	0	-1.63548	-0.709716	5.33704e-08	3.77926e-07	-1.05108	-0.0718678	0.58976	0.69767	1.5583	0.639977	3.34064e-07	2.08582e-06
106_13	15.0855	14.2386	18.3802	16.7438	-1.38079	-0.465493	0.000843809	0.00225206	-1.04711	-0.0664176	0.619104	0.720002	-1.54837	-0.630747	4.16431e-06	2.35658e-05	-1.18482	-0.24467	0.0721976	0.138334
106_14	9.60121	11.2903	12.3282	13.8808	-1.72018	-0.782563	1.63568e-07	7.21135e-07	-1.29416	-0.372016	0.00786537	0.0215776	-1.63169	-0.706364	1.92477e-06	1.14545e-05	-1.23869	-0.308819	0.0286418	0.0637616
106_15	26.2946	21.129	19.2193	14.7653	-1.17556	-0.233345	0.0796319	0.133982	1.13238	0.179359	0.193324	0.311758	1.07648	0.106325	0.427481	0.564577	1.42015	0.506038	0.0002219	0.000857387
106_16	4.30655	2.04731	4.50006	3.16381	1.43678	0.522841	0.0217309	0.0427343	1.2371	0.306963	0.125426	0.223506	-1.32781	-0.409048	0.0372762	0.0834399	-1.55611	-0.637944	0.00579301	0.0159833
106_17	28.0418	17.533	26.2761	27.6532	1.0932	0.128562	0.339659	0.445722	-1.20967	-0.274611	0.0339948	0.0758445	-1.19086	-0.252001	0.0544442	0.114724	-1.58906	-0.668171	5.24909e-07	3.19783e-06
106_18	132.464	6.92056	49.3315	15.1149	13.0775	3.70902	0	0	2.83902	1.50539	0	0	2.11275	1.07912	0	0	-2.2	-1.1375	4.62408e-13	5.19809e-12
106_19	312.272	425.374	262.98	468.516	-1.99277	-0.994775	0	0	-2.04778	-1.03406	0	0	-1.07028	-0.0979938	0.398036	0.535342	-1.10978	-0.150272	0.191919	0.306731
106_2	35.8075	20.9217	28.6613	24.3037	1.16988	0.226363	0.0661344	0.114212	1.02597	0.0369916	0.762756	0.831859	-1.01726	-0.0246912	0.839358	0.892579	-1.17044	-0.227057	0.0669171	0.13019
106_20	56.8739	29.4537	49.0366	41.4146	1.31986	0.400382	0.00165924	0.00419617	1.0301	0.0427786	0.731754	0.809142	-1.09576	-0.131936	0.288118	0.425757	-1.4167	-0.502535	8.49509e-05	0.000356161
106_21	70.4731	44.0947	62.139	39.6247	1.09244	0.127558	0.315232	0.419793	1.36426	0.448116	0.000435884	0.00164254	-1.1206	-0.164268	0.188733	0.310623	1.10443	0.143297	0.268099	0.396722
106_22	1.49815	0.139219	1.76187	1.07847	7.0728	2.82228	0.00133399	0.00343256	1.41839	0.504255	0.227367	0.353777	-1.4928	-0.578018	0.153685	0.265347	-7.51806	-2.91036	0.00101836	0.00341379
106_23	325.13	176.76	241.948	210.796	1.25732	0.330351	0.00512423	0.0117241	-1.00144	-0.0020793	0.985916	0.9894	1.05736	0.0804697	0.493033	0.613464	-1.2016	-0.264955	0.0252591	0.0571501
106_24	41.7585	58.7532	36.182	31.8834	-2.05818	-1.04137	7.54952e-15	5.87989e-14	-1.0129	-0.018487	0.894025	0.928394	-1.10118	-0.139045	0.313776	0.4533	1.82873	0.870844	1.0111e-10	9.33241e-10
106_25	401.382	294.18	404.759	325.753	-1.07221	-0.100586	0.391716	0.496912	1.08099	0.112357	0.336741	0.474389	-1.28158	-0.357927	0.00221115	0.00732564	-1.11572	-0.157978	0.178571	0.290018
106_26	3.74192	2.65909	4.54594	2.32856	-1.04032	-0.0570212	0.867446	0.906518	1.69586	0.762018	0.0125553	0.0325643	-1.54293	-0.62567	0.0276413	0.0650428	1.13318	0.180371	0.615818	0.713402
106_27	3.16709	3.06082	8.0275	5.60556	-1.41368	-0.49946	0.157766	0.240094	1.24536	0.316567	0.170714	0.283585	-3.21492	-1.68478	3.51405e-09	3.03172e-08	-1.84279	-0.881894	0.00183838	0.00579494
106_28	11.4984	9.26051	8.98791	8.48815	-1.17835	-0.236767	0.251967	0.351932	-1.08557	-0.118452	0.575179	0.682244	1.00654	0.00940164	0.963901	0.982542	1.08277	0.114729	0.585414	0.6905
106_29	1243.64	347.792	1006.46	543.26	2.44424	1.28939	0	0	1.61177	0.688643	2.79582e-09	2.2734e-08	-1.02852	-0.0405706	0.724995	0.805847	-1.57386	-0.654308	2.27399e-08	1.64715e-07
106_3	40.1804	29.6066	24.4319	29.7297	-1.07796	-0.108303	0.372906	0.477326	-1.39866	-0.484046	7.96713e-05	0.000350143	1.29401	0.371852	0.00237031	0.00778313	-1.01177	-0.0168832	0.889838	0.928338
106_30	26.463	12.7477	33.3334	21.7359	1.41829	0.504157	0.010656	0.0225018	1.33393	0.415682	0.0143924	0.0365536	-1.60057	-0.678582	6.63766e-05	0.00030703	-1.71722	-0.780073	7.62225e-05	0.00032189
106_31	0	0	0	0	#N/A	#N/A	#N/A	#N/A	#N/A	#N/A	#N/A	#N/A	#N/A	#N/A	#N/A	#N/A	#N/A	#N/A	#N/A	#N/A
106_32	6.41996	2.58523	6.6418	2.98533	1.67943	0.74797	0.274794	0.377983	1.9195	0.940729	0.137356	0.239675	-1.31298	-0.392849	0.467296	0.589997	-1.15921	-0.213144	0.779228	0.845063
106_4	61.9921	32.8413	53.455	41.8461	1.29028	0.36768	0.00235424	0.00577014	1.11133	0.152294	0.203945	0.324618	-1.09588	-0.132086	0.268348	0.403669	-1.28384	-0.360466	0.00299228	0.00890584
106_5	39.6518	23.8161	28.1989	25.4261	1.13804	0.186551	0.133116	0.208382	-1.03641	-0.0516017	0.678421	0.766841	1.10641	0.145883	0.236876	0.367997	-1.07569	-0.105263	0.400942	0.533483
106_6	17.8741	102.967	24.9997	46.7902	-8.42651	-3.07493	0	0	-2.15124	-1.10517	0	0	-1.77745	-0.829806	1.33842e-10	1.34559e-09	2.18399	1.12697	0	0
106_7	34.546	54.1054	33.5773	52.2461	-2.29115	-1.19607	0	0	-1.78847	-0.838728	4.32521e-12	4.55339e-11	-1.23525	-0.3048	0.0135005	0.0355209	1.02779	0.0395472	0.740725	0.816135
106_8	33.6452	15.0926	36.0331	21.8435	1.52371	0.607588	2.67915e-06	1.0306e-05	1.43509	0.52114	3.18542e-05	0.000149485	-1.36107	-0.444744	0.000331911	0.00133938	-1.4582	-0.544188	3.15163e-05	0.000143172
106_9	83.3415	50.3866	59.2893	49.3881	1.13062	0.177113	0.13911	0.215928	1.0444	0.062675	0.601928	0.704762	1.10604	0.145408	0.222762	0.351856	1.01254	0.017976	0.881538	0.922398
1071_1	2.84089	1.40521	8.56774	6.57138	1.38084	0.465541	0.0491941	0.0880693	1.13421	0.181685	0.232372	0.359532	-3.83026	-1.93744	0	0	-4.70559	-2.23438	0	0
1072_1	0	0	0	0	#N/A	#N/A	#N/A	#N/A	#N/A	#N/A	#N/A	#N/A	#N/A	#N/A	#N/A	#N/A	#N/A	#N/A	#N/A	#N/A
1072_2	0.075901	0	0	0	7.06964	2.82164	0.499125	0.591643	#N/A	#N/A	#N/A	#N/A	8.45442	3.07971	0.467268	0.589997	#N/A	#N/A	#N/A	#N/A
1073_1	0	0	0	0	#N/A	#N/A	#N/A	#N/A	#N/A	#N/A	#N/A	#N/A	#N/A	#N/A	#N/A	#N/A	#N/A	#N/A	#N/A	#N/A
1073_2	0	0	0	0	#N/A	#N/A	#N/A	#N/A	#N/A	#N/A	#N/A	#N/A	#N/A	#N/A	#N/A	#N/A	#N/A	#N/A	#N/A	#N/A
1074_1	0	0	0	0	#N/A	#N/A	#N/A	#N/A	#N/A	#N/A	#N/A	#N/A	#N/A	#N/A	#N/A	#N/A	#N/A	#N/A	#N/A	#N/A
1074_2	0	0	0	0	#N/A	#N/A	#N/A	#N/A	#N/A	#N/A	#N/A	#N/A	#N/A	#N/A	#N/A	#N/A	#N/A	#N/A	#N/A	#N/A
1074_3	0	0	0	0	#N/A	#N/A	#N/A	#N/A	#N/A	#N/A	#N/A	#N/A	#N/A	#N/A	#N/A	#N/A	#N/A	#N/A	#N/A	#N/A
1075_1	1.54964	0.789577	0.788873	0.643391	1.33897	0.421121	0.258868	0.359842	1.06579	0.0919264	0.828275	0.880003	1.54301	0.625751	0.0934113	0.178363	1.2173	0.283687	0.503245	0.618494
1075_2	0	0	0.276742	0	#N/A	#N/A	#N/A	#N/A	7.83815	2.97051	0.492293	0.610406	-9.59357	-3.26207	0.456107	0.58508	#N/A	#N/A	#N/A	#N/A
1075_3	0	0	0	0	#N/A	#N/A	#N/A	#N/A	#N/A	#N/A	#N/A	#N/A	#N/A	#N/A	#N/A	#N/A	#N/A	#N/A	#N/A	#N/A
1076_1	0	0	0	0	#N/A	#N/A	#N/A	#N/A	#N/A	#N/A	#N/A	#N/A	#N/A	#N/A	#N/A	#N/A	#N/A	#N/A	#N/A	#N/A
1076_2	0	0	0	0	#N/A	#N/A	#N/A	#N/A	#N/A	#N/A	#N/A	#N/A	#N/A	#N/A	#N/A	#N/A	#N/A	#N/A	#N/A	#N/A
1077_1	0	0	0	0	#N/A	#N/A	#N/A	#N/A	#N/A	#N/A	#N/A	#N/A	#N/A	#N/A	#N/A	#N/A	#N/A	#N/A	#N/A	#N/A
1077_2	0	0	0	0	#N/A	#N/A	#N/A	#N/A	#N/A	#N/A	#N/A	#N/A	#N/A	#N/A	#N/A	#N/A	#N/A	#N/A	#N/A	#N/A
1077_3	0	0	0	0	#N/A	#N/A	#N/A	#N/A	#N/A	#N/A	#N/A	#N/A	#N/A	#N/A	#N/A	#N/A	#N/A	#N/A	#N/A	#N/A
1078_1	0.110056	0.0886363	0.531344	0.26868	-1.19717	-0.259626	0.893068	0.921971	1.68722	0.754647	0.458429	0.586271	-5.59466	-2.48405	0.0960099	0.182318	-2.80836	-1.48973	0.349715	0.48178
1079_1	0	0	0	0	#N/A	#N/A	#N/A	#N/A	#N/A	#N/A	#N/A	#N/A	#N/A	#N/A	#N/A	#N/A	#N/A	#N/A	#N/A	#N/A
1079_2	0	0	0	0	#N/A	#N/A	#N/A	#N/A	#N/A	#N/A	#N/A	#N/A	#N/A	#N/A	#N/A	#N/A	#N/A	#N/A	#N/A	#N/A
1079_3	0	0	0	0	#N/A	#N/A	#N/A	#N/A	#N/A	#N/A	#N/A	#N/A	#N/A	#N/A	#N/A	#N/A	#N/A	#N/A	#N/A	#N/A
107_1	7.61467	2.47723	6.82139	3.3089	2.10074	1.07089	4.45199e-14	3.3289e-13	1.79331	0.842623	7.11121e-10	6.24062e-09	-1.13849	-0.187122	0.150045	0.260565	-1.34573	-0.428389	0.0038124	0.0110546
107_10	0.207654	0.0836192	0.0835447	0.168981	1.58377	0.663367	0.694307	0.76733	-2.19163	-1.132	0.503099	0.618751	1.83561	0.876258	0.603983	0.708059	-1.90802	-0.932076	0.581047	0.687111
107_11	9.40288	4.47484	6.27639	2.34769	1.43455	0.520598	0.0598936	0.104729	2.31928	1.21368	0.000959406	0.00333399	1.17832	0.236736	0.353451	0.488799	1.88813	0.916957	0.0166117	0.0399512
107_12	0.265196	0.106791	0.106696	0.107904	1.58377	0.663367	0.694307	0.76733	-1.1596	-0.213633	0.911923	0.938152	1.83561	0.876258	0.603983	0.708059	-1.00768	-0.0110361	0.995441	0.997499
107_13	0	0	0	0	#N/A	#N/A	#N/A	#N/A	#N/A	#N/A	#N/A	#N/A	#N/A	#N/A	#N/A	#N/A	#N/A	#N/A	#N/A	#N/A
107_14	5.3686	5.40466	7.99176	8.51912	-1.4721	-0.557877	0.230177	0.32725	-1.22498	-0.292762	0.432551	0.561146	-1.88713	-0.916195	0.0352664	0.0795525	-1.58478	-0.664285	0.102922	0.18464
107_15	0	0	0	0	#N/A	#N/A	#N/A	#N/A	#N/A	#N/A	#N/A	#N/A	#N/A	#N/A	#N/A	#N/A	#N/A	#N/A	#N/A	#N/A
107_16	0	0	0	0	#N/A	#N/A	#N/A	#N/A	#N/A	#N/A	#N/A	#N/A	#N/A	#N/A	#N/A	#N/A	#N/A	#N/A	#N/A	#N/A
107_17	0	0	0	0	#N/A	#N/A	#N/A	#N/A	#N/A	#N/A	#N/A	#N/A	#N/A	#N/A	#N/A	#N/A	#N/A	#N/A	#N/A	#N/A
107_2	210.42	140.914	166.215	167.675	1.02073	0.029601	0.798061	0.853653	-1.15953	-0.213542	0.064649	0.129338	-1.00391	-0.00562526	0.961175	0.980756	-1.19894	-0.261762	0.0236824	0.0541264
107_3	67.715	48.9803	68.1543	90.2652	-1.05819	-0.0815934	0.492522	0.591643	-1.52233	-0.60628	2.35903e-07	1.52696e-06	-1.27913	-0.355166	0.00265379	0.0085816	-1.85684	-0.892848	3.85247e-14	4.6888e-13
107_4	12.704	3.3193	5.86738	2.96691	2.61483	1.38672	1.11022e-16	9.45359e-16	1.71986	0.782292	1.38082e-05	6.88545e-05	1.70336	0.768384	4.48896e-07	2.92801e-06	1.11033	0.150983	0.434691	0.568818
107_5	34.0084	28.188	27.1257	25.7115	-1.21256	-0.278062	0.0329349	0.0618699	-1.08952	-0.123688	0.345984	0.483688	-1.0137	-0.0196254	0.880603	0.923748	1.08806	0.121755	0.35252	0.484436
107_6	51.6805	8.56032	21.8195	10.5225	4.12503	2.0444	0	0	1.80366	0.850924	1.94791e-08	1.44592e-07	1.8635	0.898013	1.93144e-11	2.13792e-10	-1.23838	-0.308455	0.0649479	0.12694
107_7	10.7487	1.8624	5.34101	3.41513	3.93719	1.97717	5.55112e-16	4.58195e-15	1.36	0.443605	0.0421072	0.0906352	1.58296	0.662621	0.000375937	0.00149524	-1.84542	-0.883949	0.00104168	0.00348037
107_8	0	0	0	0	#N/A	#N/A	#N/A	#N/A	#N/A	#N/A	#N/A	#N/A	#N/A	#N/A	#N/A	#N/A	#N/A	#N/A	#N/A	#N/A
107_9	18.2694	10.5773	20.8405	14.0311	1.18033	0.239196	0.187812	0.277782	1.29199	0.369598	0.0265206	0.061511	-1.44958	-0.535639	0.00117714	0.00419367	-1.3363	-0.418242	0.0222674	0.051328
1080_1	0.566686	0.576497	0.527984	0.72813	-1.48748	-0.572867	0.227168	0.323472	-1.5826	-0.662295	0.131716	0.232212	-1.18357	-0.243148	0.614299	0.717039	-1.27074	-0.345673	0.421892	0.555759
1082_1	0	0	0	0	#N/A	#N/A	#N/A	#N/A	#N/A	#N/A	#N/A	#N/A	#N/A	#N/A	#N/A	#N/A	#N/A	#N/A	#N/A	#N/A
1083_1	81.9561	41.6378	94.3394	85.4667	1.3454	0.428039	0.000583768	0.00160776	-1.04133	-0.0584312	0.626662	0.726503	-1.4629	-0.548834	5.73541e-06	3.16319e-05	-2.06809	-1.0483	0	0
1084_1	9.29136	5.90909	10.4558	9.34661	1.07461	0.103814	0.551602	0.642131	-1.02753	-0.0391814	0.803161	0.861919	-1.43003	-0.516042	0.0014246	0.00495565	-1.59333	-0.672045	7.79849e-05	0.000328955
1085_1	1.94393	1.13204	3.51342	1.19251	1.17256	0.229662	0.480577	0.58158	2.55897	1.35556	2.78534e-07	1.78517e-06	-2.29477	-1.19835	8.4523e-07	5.2828e-06	-1.06104	-0.085481	0.80218	0.863892
1085_2	0	0	0	0	#N/A	#N/A	#N/A	#N/A	#N/A	#N/A	#N/A	#N/A	#N/A	#N/A	#N/A	#N/A	#N/A	#N/A	#N/A	#N/A
1085_3	0	0	0	0	#N/A	#N/A	#N/A	#N/A	#N/A	#N/A	#N/A	#N/A	#N/A	#N/A	#N/A	#N/A	#N/A	#N/A	#N/A	#N/A
1085_4	0	0	0	0	#N/A	#N/A	#N/A	#N/A	#N/A	#N/A	#N/A	#N/A	#N/A	#N/A	#N/A	#N/A	#N/A	#N/A	#N/A	#N/A
1086_1	0.57399	0.623067	2.69086	2.96503	-1.58687	-0.66618	0.123208	0.195084	-1.26643	-0.340763	0.099412	0.184885	-5.93264	-2.56867	8.62643e-14	1.16874e-12	-4.77862	-2.2566	1.89737e-13	2.1978e-12
1087_1	0	0	0	0	#N/A	#N/A	#N/A	#N/A	#N/A	#N/A	#N/A	#N/A	#N/A	#N/A	#N/A	#N/A	#N/A	#N/A	#N/A	#N/A
1087_2	0	0	0	0	#N/A	#N/A	#N/A	#N/A	#N/A	#N/A	#N/A	#N/A	#N/A	#N/A	#N/A	#N/A	#N/A	#N/A	#N/A	#N/A
1087_3	0	0	0	0	#N/A	#N/A	#N/A	#N/A	#N/A	#N/A	#N/A	#N/A	#N/A	#N/A	#N/A	#N/A	#N/A	#N/A	#N/A	#N/A
1087_4	0	0	0	0	#N/A	#N/A	#N/A	#N/A	#N/A	#N/A	#N/A	#N/A	#N/A	#N/A	#N/A	#N/A	#N/A	#N/A	#N/A	#N/A
1088_1	0	0	0	0.0630704	#N/A	#N/A	#N/A	#N/A	-10.3353	-3.36951	0.431543	0.560232	#N/A	#N/A	#N/A	#N/A	-8.71278	-3.12313	0.459203	0.5816
1088_2	0	0	0	0	#N/A	#N/A	#N/A	#N/A	#N/A	#N/A	#N/A	#N/A	#N/A	#N/A	#N/A	#N/A	#N/A	#N/A	#N/A	#N/A
1089_1	0.0809238	0	0.130231	0.131706	7.06964	2.82164	0.499125	0.591643	-1.16094	-0.215296	0.878663	0.916999	-1.94374	-0.958835	0.571065	0.682184	-16.4975	-4.04417	0.325622	0.458825
1089_2	0	0	0	0	#N/A	#N/A	#N/A	#N/A	#N/A	#N/A	#N/A	#N/A	#N/A	#N/A	#N/A	#N/A	#N/A	#N/A	#N/A	#N/A
108_1	14.9446	7.68752	11.3949	8.02716	1.3288	0.410129	0.000814464	0.00218165	1.23497	0.304479	0.0129508	0.0334102	1.03195	0.0453789	0.707342	0.791133	-1.05209	-0.0732647	0.555049	0.666433
108_10	66.6878	33.5885	43.1961	41.0851	1.35713	0.440561	0.00025657	0.000748429	-1.09326	-0.128639	0.285444	0.419604	1.21475	0.280661	0.0189924	0.0474875	-1.23245	-0.301533	0.0129172	0.0321082
108_11	42.6592	24.8086	33.2607	24.5044	1.17537	0.233113	0.0595449	0.104168	1.18085	0.239823	0.0530521	0.109823	1.00918	0.0131867	0.914165	0.94781	1.0048	0.00690328	0.956076	0.977126
108_12	50.3942	34.8574	34.4535	32.0719	-1.01191	-0.017088	0.889328	0.921971	-1.06999	-0.0975914	0.431	0.560232	1.15089	0.202745	0.0988677	0.186455	1.07867	0.109248	0.377837	0.509459
108_13	55.1521	29.7451	44.6177	27.9371	1.26739	0.341856	0.00577886	0.0130142	1.3894	0.474465	0.000134431	0.000564219	-1.02815	-0.0400502	0.742619	0.819057	1.0567	0.0795659	0.528145	0.641527
108_14	12.4901	11.399	13.3248	13.434	-1.33514	-0.416987	0.00403956	0.00944587	-1.15885	-0.212695	0.127247	0.225661	-1.35576	-0.439102	0.00215747	0.0071801	-1.1874	-0.247808	0.079711	0.150236
108_15	86.2491	64.9384	90.6175	70.8395	-1.10147	-0.139436	0.253598	0.353686	1.11288	0.154296	0.202054	0.322674	-1.33525	-0.417112	0.000565413	0.00216334	-1.09914	-0.136374	0.264039	0.391764
108_16	7.60502	3.58529	11.5921	7.94971	1.44863	0.534685	0.0274124	0.0524412	1.2683	0.342893	0.0672146	0.133501	-1.93636	-0.953347	1.31621e-06	7.97873e-06	-2.23177	-1.15819	7.9209e-07	4.71622e-06
108_17	18.4611	5.37537	15.7689	9.53381	2.34532	1.22979	3.1761e-09	1.63911e-08	1.43855	0.524615	0.00396015	0.0117175	-1.08557	-0.118451	0.483269	0.604373	-1.78588	-0.836632	0.000128319	0.000518869
108_18	768.494	265.463	1136.66	1947.83	1.97882	0.984642	0	0	-1.96973	-0.977995	0	0	-1.87973	-0.910525	3.21965e-15	4.82903e-14	-7.39298	-2.88616	0	0
108_19	10.6644	9.20719	1.71623	3.74902	-1.26312	-0.336991	0.112795	0.181089	-2.50398	-1.32422	0.000659742	0.00238079	4.86882	2.28357	9.81148e-12	1.11046e-10	2.4344	1.28356	7.07119e-07	4.23542e-06
108_2	13.9121	8.41953	11.065	7.13302	1.12944	0.175604	0.178217	0.265833	1.3495	0.43242	0.00107107	0.00367363	-1.01082	-0.0155218	0.903721	0.940777	1.17146	0.228302	0.0890209	0.16438
108_20	370.445	165.675	242.967	153.395	1.52837	0.611996	5.11498e-07	2.13815e-06	1.37797	0.462544	0.000167817	0.000689638	1.19967	0.262635	0.0290303	0.0677068	1.07192	0.100191	0.420748	0.554583
108_21	47.0378	10.3207	39.5475	19.875	3.11168	1.63769	6.32827e-15	4.94968e-14	1.73048	0.79117	1.0479e-05	5.35306e-05	-1.06853	-0.0956274	0.553594	0.668455	-1.9388	-0.955165	2.05312e-05	9.68976e-05
108_3	60.8431	36.7022	52.2786	42.6821	1.13316	0.180358	0.126508	0.199565	1.06559	0.0916578	0.435873	0.564002	-1.092	-0.12697	0.279322	0.415846	-1.17175	-0.228664	0.05325	0.107918
108_4	8.48275	4.79009	6.73742	3.96722	1.21039	0.275468	0.0529661	0.0941051	1.4773	0.562963	0.000112071	0.000477749	-1.00942	-0.0135301	0.921864	0.952943	1.19829	0.260975	0.0817145	0.153253
108_5	22.446	16.6868	17.1218	13.6665	-1.08759	-0.121128	0.329151	0.434978	1.08993	0.124238	0.322396	0.45808	1.03152	0.0447736	0.718035	0.80088	1.2118	0.277147	0.0274422	0.0614241
108_6	82.6123	44.5743	47.4831	34.6644	1.26687	0.341269	0.00368104	0.00868476	1.1917	0.253022	0.0329719	0.0738451	1.36896	0.453084	0.000113384	0.000502423	1.27619	0.351845	0.00305491	0.00907023
108_7	2.90362	0.528046	1.89676	0.558956	3.74915	1.90656	2.0931e-12	1.39591e-11	2.94642	1.55897	9.88318e-09	7.58533e-08	1.20428	0.268165	0.168723	0.284434	-1.06614	-0.0923955	0.795005	0.857875
108_8	13.2541	9.06787	12.9639	9.63011	-1.00092	-0.0013277	0.992271	0.993506	1.17112	0.227891	0.0908635	0.170996	-1.24305	-0.313882	0.0187953	0.0470904	-1.07004	-0.0976581	0.479866	0.596738
108_9	54.352	32.4864	41.0139	37.0484	1.14362	0.193613	0.108206	0.174711	-1.0383	-0.0542288	0.652144	0.74667	1.04273	0.060368	0.614255	0.717039	-1.14907	-0.200468	0.0977132	0.176979
1090_1	0	0	0	0	#N/A	#N/A	#N/A	#N/A	#N/A	#N/A	#N/A	#N/A	#N/A	#N/A	#N/A	#N/A	#N/A	#N/A	#N/A	#N/A
1092_1	0	0	0	0	#N/A	#N/A	#N/A	#N/A	#N/A	#N/A	#N/A	#N/A	#N/A	#N/A	#N/A	#N/A	#N/A	#N/A	#N/A	#N/A
1093_1	0	0	0	0	#N/A	#N/A	#N/A	#N/A	#N/A	#N/A	#N/A	#N/A	#N/A	#N/A	#N/A	#N/A	#N/A	#N/A	#N/A	#N/A
1093_2	0	0	0	0	#N/A	#N/A	#N/A	#N/A	#N/A	#N/A	#N/A	#N/A	#N/A	#N/A	#N/A	#N/A	#N/A	#N/A	#N/A	#N/A
1094_1	6.36601	3.67456	4.08058	2.9477	1.18404	0.243714	0.123787	0.195804	1.20418	0.268055	0.110337	0.200951	1.22741	0.295622	0.0582693	0.121213	1.23711	0.306979	0.0709047	0.1366
1095_1	0	0	0	0	#N/A	#N/A	#N/A	#N/A	#N/A	#N/A	#N/A	#N/A	#N/A	#N/A	#N/A	#N/A	#N/A	#N/A	#N/A	#N/A
1095_2	0	0	0	0	#N/A	#N/A	#N/A	#N/A	#N/A	#N/A	#N/A	#N/A	#N/A	#N/A	#N/A	#N/A	#N/A	#N/A	#N/A	#N/A
1095_3	0	0	0	0	#N/A	#N/A	#N/A	#N/A	#N/A	#N/A	#N/A	#N/A	#N/A	#N/A	#N/A	#N/A	#N/A	#N/A	#N/A	#N/A
1096_1	0	0.0224396	0.0224196	0.0453468	-11.5162	-3.52559	0.428242	0.529172	-2.19163	-1.132	0.503099	0.618751	-9.59357	-3.26207	0.456107	0.58508	-1.90802	-0.932076	0.581047	0.687111
1096_2	0	0	0	0	#N/A	#N/A	#N/A	#N/A	#N/A	#N/A	#N/A	#N/A	#N/A	#N/A	#N/A	#N/A	#N/A	#N/A	#N/A	#N/A
1097_1	0	0	0	0	#N/A	#N/A	#N/A	#N/A	#N/A	#N/A	#N/A	#N/A	#N/A	#N/A	#N/A	#N/A	#N/A	#N/A	#N/A	#N/A
1097_2	0	0	0	0	#N/A	#N/A	#N/A	#N/A	#N/A	#N/A	#N/A	#N/A	#N/A	#N/A	#N/A	#N/A	#N/A	#N/A	#N/A	#N/A
1098_1	0	0	0	0	#N/A	#N/A	#N/A	#N/A	#N/A	#N/A	#N/A	#N/A	#N/A	#N/A	#N/A	#N/A	#N/A	#N/A	#N/A	#N/A
1099_1	0	0	0	0	#N/A	#N/A	#N/A	#N/A	#N/A	#N/A	#N/A	#N/A	#N/A	#N/A	#N/A	#N/A	#N/A	#N/A	#N/A	#N/A
1099_2	0	0	0	0	#N/A	#N/A	#N/A	#N/A	#N/A	#N/A	#N/A	#N/A	#N/A	#N/A	#N/A	#N/A	#N/A	#N/A	#N/A	#N/A
109_1	23.5321	13.978	19.4677	14.1614	1.15075	0.202571	0.102908	0.167302	1.19595	0.258157	0.0374723	0.0823915	-1.05139	-0.072298	0.55543	0.67038	-1.0208	-0.0297063	0.813112	0.872526
109_10	7.65335	5.37422	7.20165	3.7574	-1.02743	-0.0390427	0.825786	0.875238	1.66681	0.73709	7.41998e-05	0.000328493	-1.19584	-0.258023	0.129442	0.231657	1.41925	0.505128	0.0087389	0.0229852
109_11	44.4669	40.2442	40.5659	46.3098	-1.324	-0.404908	0.00138427	0.00355038	-1.31217	-0.391958	0.00174091	0.00567077	-1.15939	-0.213372	0.0918262	0.175853	-1.15943	-0.213416	0.0883401	0.163293
109_12	9.50153	9.45454	6.40565	5.58257	-1.45565	-0.54166	0.00109928	0.00287689	-1.00182	-0.00262353	0.988601	0.991196	1.16698	0.222782	0.203018	0.327964	1.68044	0.748841	1.88154e-05	8.94888e-05
109_13	4.72725	4.25335	3.95239	2.70483	-1.31631	-0.396498	0.0581417	0.102085	1.27073	0.345652	0.128606	0.227634	-1.06261	-0.0876157	0.679212	0.768889	1.56002	0.641564	0.00436086	0.012436
109_14	83.9538	123.234	84.2447	88.0951	-2.14735	-1.10256	0	0	-1.20197	-0.265396	0.0281064	0.0645138	-1.27529	-0.350823	0.00397384	0.0122627	1.38833	0.473348	7.77582e-05	0.000328124
109_15	64.2068	61.4849	68.0106	69.4179	-1.4009	-0.486357	9.8841e-05	0.000308536	-1.17322	-0.230468	0.0610716	0.12329	-1.34617	-0.428856	0.000569371	0.00217698	-1.13757	-0.185962	0.132173	0.227426
109_16	21.6429	9.34576	25.7891	15.4763	1.58254	0.662244	3.60101e-05	0.000119752	1.44955	0.535609	0.000221768	0.000885076	-1.51426	-0.59861	2.80848e-05	0.00013903	-1.66815	-0.738249	5.31189e-06	2.76986e-05
109_17	125.659	50.3021	83.7371	57.8172	1.70751	0.771891	4.50986e-10	2.50034e-09	1.25999	0.333409	0.00702475	0.0195524	1.18076	0.239715	0.0480748	0.103549	-1.1581	-0.211761	0.0932461	0.170345
109_18	122.21	120.623	68.0736	81.4607	-1.44391	-0.529983	1.06751e-05	3.7994e-05	-1.37546	-0.459914	0.00018938	0.000769683	1.41257	0.498318	4.72837e-05	0.000224435	1.46957	0.555395	4.52343e-06	2.38463e-05
109_19	179.042	126.307	153.848	132.02	-1.03205	-0.0455062	0.703087	0.774553	1.01384	0.0198246	0.867847	0.90974	-1.09206	-0.127056	0.285207	0.422387	-1.05316	-0.0747193	0.532283	0.645417
109_2	89.8218	68.458	73.9302	74.4058	-1.11498	-0.157015	0.181235	0.269607	-1.15683	-0.210175	0.073132	0.143073	-1.04604	-0.0649428	0.579864	0.689495	-1.09513	-0.131096	0.264192	0.391885
109_20	30.8361	25.774	17.0177	17.0866	-1.22279	-0.290182	0.0388341	0.0714687	-1.15408	-0.206744	0.173037	0.286885	1.42561	0.511577	0.000473428	0.00183744	1.49695	0.58203	6.7488e-05	0.000287978
109_21	2.19044	0.64541	1.5476	0.999942	2.30589	1.20533	0.00984276	0.0209852	1.34399	0.426518	0.311375	0.445656	1.11295	0.154389	0.677824	0.767632	-1.5556	-0.637469	0.209006	0.327544
109_22	95.8713	70.8598	66.4672	73.4392	-1.08129	-0.112751	0.369448	0.47345	-1.26999	-0.344818	0.00634268	0.017865	1.13492	0.182586	0.147316	0.256552	-1.04426	-0.0624745	0.619892	0.716844
109_23	101.504	87.0345	127.715	73.1047	-1.25439	-0.326989	0.008942	0.0192506	1.51983	0.603908	1.14896e-06	6.74335e-06	-1.59903	-0.677198	4.10959e-08	3.13717e-07	1.18157	0.240705	0.055664	0.111987
109_24	1010.21	376.465	668.01	426.439	1.83426	0.8752	4.90719e-14	3.65935e-13	1.36282	0.446597	0.000120517	0.000510218	1.18993	0.250872	0.0299007	0.069415	-1.14134	-0.190724	0.102396	0.183866
109_25	2.7712	0.701439	1.2105	0.193295	2.67693	1.42058	0.00686022	0.0152168	5.26745	2.3971	0.00754809	0.0208051	1.79529	0.844219	0.0577666	0.120395	3.50505	1.80944	0.054313	0.109669
109_26	710.458	261.509	450.177	197.161	1.85704	0.893004	2.60902e-14	1.97492e-13	1.98641	0.990163	1.11022e-16	1.61999e-15	1.24178	0.312405	0.00724719	0.0207553	1.31638	0.396571	0.000873489	0.00297698
109_27	16.6364	10.5814	17.025	10.9694	1.07442	0.103565	0.591194	0.676736	1.3499	0.432855	0.019891	0.0482042	-1.30045	-0.379014	0.0342904	0.0776833	-1.04443	-0.0627206	0.752851	0.825787
109_28	1.53567	0.274841	0.75514	0.76369	3.71942	1.89508	0.0185867	0.037313	-1.16216	-0.21681	0.733045	0.809904	1.5921	0.67093	0.244086	0.37687	-2.74049	-1.45443	0.0867225	0.160896
109_29	2.70774	1.40693	1.54624	0.924032	1.3117	0.391442	0.381597	0.48704	1.45038	0.536434	0.312888	0.447385	1.37516	0.459599	0.292743	0.430843	1.50719	0.591858	0.273334	0.401639
109_3	2.8128	0.575327	1.47296	1.12631	3.3311	1.736	1.57056e-08	7.65793e-08	1.13724	0.185537	0.488844	0.610406	1.50164	0.586543	0.0122676	0.032689	-1.9683	-0.976947	0.00635579	0.0173495
109_30	0	0.115112	0	0	-11.5162	-3.52559	0.428242	0.529172	#N/A	#N/A	#N/A	#N/A	#N/A	#N/A	#N/A	#N/A	9.31637	3.21977	0.463952	0.5816
109_4	604.418	335.552	649.716	1260.68	1.23127	0.300152	0.00900566	0.0193612	-2.2303	-1.15724	0	0	-1.36614	-0.450105	8.66856e-05	0.000393409	-3.78551	-1.92049	0	0
109_5	33.0169	29.3016	28.5877	28.4114	-1.29831	-0.376637	0.00310366	0.00742245	-1.14235	-0.191999	0.131021	0.231207	-1.1004	-0.138032	0.278996	0.415529	1.02357	0.0336116	0.791272	0.854682
109_6	0.784186	0.696895	0.739791	0.572128	-1.30032	-0.378869	0.352631	0.458873	1.12378	0.168365	0.683503	0.77109	-1.19854	-0.261277	0.516688	0.635187	1.2083	0.272981	0.513264	0.628012
109_7	17.5684	157.791	12.3606	53.0507	-13.1371	-3.71557	0	0	-4.93236	-2.30228	0	0	1.11831	0.161316	0.258499	0.394067	2.95185	1.56162	0	0
109_8	55.2342	50.646	32.2974	41.7628	-1.3414	-0.423742	0.000561917	0.00155107	-1.48627	-0.571692	5.15014e-06	2.76748e-05	1.34561	0.428256	0.000616936	0.00235073	1.20356	0.267314	0.0300125	0.0662218
109_9	42.1392	283.968	34.0733	96.1932	-9.85767	-3.30125	0	0	-3.24482	-1.69814	0	0	-1.02764	-0.0393285	0.755181	0.828454	2.92977	1.55079	0	0
10_1	61.6534	27.8645	47.2476	30.4105	1.51243	0.596873	3.9879e-07	1.68551e-06	1.35166	0.434735	0.000219212	0.000877085	1.02675	0.0380906	0.744292	0.820329	-1.09965	-0.137041	0.247814	0.372802
10_10	45.0002	31.7651	49.0212	52.2812	-1.03268	-0.046399	0.711807	0.78213	-1.22587	-0.293805	0.015972	0.0398643	-1.38443	-0.469296	0.000144893	0.000629197	-1.65829	-0.729698	4.04153e-09	3.16864e-08
10_100	10.4198	38.1844	6.66705	43.1455	-5.35918	-2.42201	0	0	-7.43448	-2.89423	0	0	1.22954	0.298114	0.0949307	0.180672	-1.13847	-0.187101	0.145086	0.244633
10_101	349.097	154.835	432.305	253.407	1.54115	0.62401	1.20611e-07	5.39207e-07	1.48417	0.569656	1.00744e-06	5.96973e-06	-1.57381	-0.654259	1.86145e-08	1.48554e-07	-1.64902	-0.721607	9.84416e-10	8.1953e-09
10_102	7.55289	14.512	22.6169	11.3267	-2.80964	-1.49039	6.66134e-16	5.4738e-15	1.73677	0.796404	4.89796e-07	3.04575e-06	-3.80332	-1.92726	0	0	1.27148	0.346512	0.0359815	0.0774118
10_103	119.423	90.4751	189.456	297.978	-1.10833	-0.148387	0.227424	0.323794	-1.80781	-0.854247	3.97571e-13	4.57702e-12	-2.01613	-1.01159	0	0	-3.31831	-1.73045	0	0
10_104	29.4401	80.6591	49.3707	114.973	-4.00664	-2.00239	0	0	-2.67632	-1.42025	0	0	-2.1307	-1.09133	4.29291e-11	4.60895e-10	-1.43614	-0.522197	9.4696e-05	0.000392841
10_105	11.9102	4.73537	10.5541	3.92592	1.7159	0.778965	0.0104313	0.022095	2.3332	1.22231	0.000126578	0.000534041	-1.12615	-0.171398	0.495387	0.615633	1.19665	0.259004	0.500611	0.616081
10_106	0	0	0	0	#N/A	#N/A	#N/A	#N/A	#N/A	#N/A	#N/A	#N/A	#N/A	#N/A	#N/A	#N/A	#N/A	#N/A	#N/A	#N/A
10_11	35.2067	26.1786	13.4095	18.8145	-1.08781	-0.12143	0.34464	0.450865	-1.61265	-0.68943	6.16371e-07	3.76313e-06	2.06562	1.04658	9.21485e-15	1.3492e-13	1.38088	0.465589	0.000414414	0.00151682
10_12	130.379	66.4773	71.3144	76.9553	1.34061	0.422893	0.000388314	0.00110387	-1.24035	-0.310745	0.00944312	0.0253472	1.43851	0.524579	1.03928e-05	5.51475e-05	-1.16639	-0.222052	0.0640981	0.125435
10_13	5.06376	3.88963	2.00196	4.74001	-1.12387	-0.16848	0.385143	0.490321	-2.71914	-1.44315	4.3062e-11	4.213e-10	1.98861	0.991758	8.25373e-06	4.44577e-05	-1.22764	-0.295886	0.119225	0.208677
10_14	76.2266	57.5633	93.4884	81.1892	-1.10475	-0.143726	0.237004	0.33553	1.00178	0.00256823	0.982818	0.986917	-1.55867	-0.640316	9.72243e-08	7.02006e-07	-1.42111	-0.507017	2.66624e-05	0.000123097
10_15	29.7055	17.492	16.8755	16.2212	1.16077	0.215077	0.112774	0.181081	-1.10487	-0.14388	0.30432	0.438628	1.38497	0.469853	0.000552272	0.0021204	1.07022	0.0979065	0.483319	0.599602
10_16	31.8773	210.498	6.4191	104.637	-9.65928	-3.27192	0	0	-18.7277	-4.2271	0	0	3.90591	1.96566	0	0	1.99652	0.997491	0	0
10_17	95.6073	70.5284	55.8781	54.3404	-1.07919	-0.109955	0.361933	0.465901	-1.11781	-0.160669	0.190637	0.30889	1.34627	0.428965	0.000413344	0.00162706	1.28811	0.365259	0.00273519	0.0082227
10_18	9.51746	2.8988	30.0482	14.4197	2.24236	1.16502	7.26713e-09	3.65641e-08	1.81269	0.858133	4.80621e-10	4.28919e-09	-4.01116	-2.00402	0	0	-5.007	-2.32395	0	0
10_19	163.897	150.541	106.747	117.395	-1.34371	-0.426226	0.000291357	0.000842122	-1.26409	-0.338094	0.00435494	0.0127393	1.2081	0.272739	0.0211649	0.0520725	1.27269	0.347877	0.00317281	0.00937993
10_2	41.2038	16.3869	29.4856	16.4794	1.71871	0.781329	8.39243e-11	4.96444e-10	1.55659	0.638388	1.19959e-07	8.11575e-07	1.09955	0.136916	0.2479	0.38143	-1.01327	-0.019018	0.876523	0.918544
10_20	5.92342	3.21801	4.54068	2.99484	1.25763	0.330702	0.113046	0.181334	1.31854	0.398939	0.0620919	0.125053	1.02637	0.0375445	0.847733	0.89812	1.06644	0.0927986	0.681266	0.768417
10_21	11.7609	5.67736	9.00044	9.04381	1.41557	0.50138	0.00378523	0.00890396	-1.15497	-0.20785	0.201085	0.321696	1.02813	0.0400214	0.804203	0.865758	-1.6046	-0.68221	9.01376e-05	0.000375908
10_22	6.43867	26.7718	5.84358	11.2102	-6.07961	-2.60398	0	0	-2.20436	-1.14036	2.88156e-11	2.84686e-10	-1.15339	-0.205887	0.276683	0.413149	2.36975	1.24474	0	0
10_23	22.5408	12.6101	15.0334	18.4352	1.22172	0.288913	0.048932	0.0877424	-1.40946	-0.49514	0.000577651	0.00211746	1.17971	0.23843	0.0975784	0.184625	-1.47286	-0.55862	0.000139528	0.000561112
10_24	25.3298	13.9721	27.1756	19.1768	1.23906	0.309243	0.0349324	0.0650576	1.2328	0.301937	0.0297774	0.0678988	-1.36345	-0.447267	0.00119224	0.0042352	-1.38278	-0.467572	0.00152438	0.00489887
10_25	1.21802	1.19116	0.735061	0.566388	-1.43038	-0.516399	0.203476	0.296268	1.12717	0.172703	0.733599	0.810354	1.3014	0.380068	0.398228	0.535405	2.07978	1.05643	0.0242997	0.0553423
10_26	91.9793	65.3743	97.7737	90.0463	-1.03979	-0.0562985	0.650198	0.730747	-1.05859	-0.0821501	0.499478	0.616692	-1.35094	-0.433965	0.000393085	0.00155451	-1.38781	-0.472811	0.000126986	0.000514234
10_27	177.888	110.488	188.995	148.262	1.10053	0.138197	0.25066	0.350416	1.10901	0.14927	0.208947	0.330962	-1.35024	-0.433214	0.000267804	0.00110034	-1.35204	-0.435136	0.000295842	0.00111537
10_28	283.983	228.911	166.667	155.623	-1.17923	-0.237844	0.0437668	0.0795393	-1.07327	-0.102016	0.39365	0.530309	1.34069	0.422973	0.000364932	0.00145667	1.45984	0.545808	4.41193e-06	2.3303e-05
10_29	146.806	115.175	102.54	119.256	-1.14773	-0.198788	0.10292	0.167302	-1.3368	-0.418787	0.000620754	0.00225998	1.12651	0.171863	0.160152	0.27361	-1.04328	-0.061129	0.616037	0.713552
10_3	7.7679	7.79056	7.20467	5.86586	-1.46717	-0.553035	7.30784e-05	0.000232788	1.06852	0.0956075	0.498491	0.615847	-1.17873	-0.23723	0.090782	0.174244	1.31806	0.39842	0.00455271	0.0129296
10_30	183.454	77.7322	189.283	108.116	1.61316	0.689891	3.36959e-08	1.59647e-07	1.52308	0.606994	6.88891e-07	4.17596e-06	-1.31127	-0.390963	0.00121719	0.00431138	-1.40139	-0.486855	0.0001161	0.0004738
10_31	27.7257	24.2045	12.2618	14.3813	-1.27717	-0.352948	0.0358164	0.0664354	-1.34793	-0.430748	0.0310577	0.070267	1.7784	0.830578	1.00965e-05	5.36524e-05	1.66996	0.739815	4.39501e-05	0.00019508
10_32	0	0.100723	0	0	-11.5162	-3.52559	0.428242	0.529172	#N/A	#N/A	#N/A	#N/A	#N/A	#N/A	#N/A	#N/A	9.31637	3.21977	0.463952	0.5816
10_33	34.2175	22.8352	28.5134	24.4538	1.02427	0.0346016	0.771348	0.833131	1.01442	0.02065	0.862048	0.906181	-1.05903	-0.0827481	0.485093	0.60638	-1.079	-0.109694	0.358138	0.489899
10_34	56.719	33.946	39.1461	32.5283	1.14212	0.191719	0.103671	0.168225	1.04698	0.0662404	0.575168	0.682244	1.14006	0.189113	0.107602	0.199548	1.03572	0.0506404	0.669055	0.759221
10_35	14.2077	5.86848	12.7815	8.53539	1.65471	0.726578	8.87519e-08	4.02206e-07	1.30272	0.381532	0.00358651	0.0107527	-1.14331	-0.193215	0.132616	0.236344	-1.46536	-0.551257	6.67135e-05	0.000285114
10_36	167.268	109.386	106.835	106.43	1.04526	0.0638683	0.582665	0.669192	-1.14507	-0.195439	0.0935032	0.175279	1.23193	0.300924	0.00964181	0.0265618	1.02004	0.0286231	0.80592	0.867116
10_37	44.3876	30.0893	29.5044	24.1055	1.00837	0.0120241	0.921481	0.943086	1.06483	0.0906286	0.46414	0.591525	1.18375	0.243359	0.0461896	0.100082	1.23882	0.308971	0.0125155	0.0312789
10_38	12.5993	7.42915	7.73934	5.24849	1.15916	0.213077	0.135115	0.211002	1.28273	0.35922	0.0181362	0.0444672	1.28086	0.357112	0.0119023	0.0318768	1.40471	0.49027	0.0013144	0.00429536
10_39	14.5601	6.49081	11.7159	5.75412	1.53311	0.61646	1.77326e-05	6.12379e-05	1.77109	0.824634	1.62475e-08	1.21911e-07	-1.02264	-0.0323021	0.811988	0.871765	1.11952	0.162881	0.288094	0.418401
10_4	51.1181	79.262	67.4566	74.9773	-2.26833	-1.18163	0	0	-1.27758	-0.353414	0.00255511	0.00797121	-1.67708	-0.745953	2.88399e-10	2.80271e-09	1.04919	0.0692699	0.553525	0.664965
10_40	10.2987	8.26349	7.76414	9.39136	-1.17387	-0.231269	0.108337	0.174897	-1.39027	-0.475366	0.000919386	0.003208	1.04367	0.0616692	0.670354	0.761306	-1.14506	-0.195423	0.170491	0.279113
10_41	30.8937	22.7944	24.3885	24.8707	-1.07942	-0.110252	0.379715	0.485031	-1.17216	-0.229167	0.0671677	0.133456	-1.00329	-0.00474468	0.969754	0.986147	-1.09935	-0.136653	0.276471	0.405081
10_42	19.3241	16.2473	16.1375	15.9182	-1.23002	-0.298677	0.0226633	0.0443233	-1.13382	-0.181188	0.16663	0.278588	-1.06132	-0.0858647	0.512492	0.631079	1.013	0.0186306	0.886868	0.926547
10_43	61.5628	52.3183	56.2111	59.4817	-1.24325	-0.314116	0.00871489	0.0188298	-1.21631	-0.28251	0.0177003	0.043572	-1.16041	-0.214638	0.0726236	0.145182	-1.14554	-0.196026	0.100358	0.180933
10_44	159.158	128.753	102.789	99.6704	-1.18345	-0.243001	0.0372252	0.0687254	-1.11456	-0.156475	0.182387	0.298142	1.21835	0.284924	0.0148507	0.0385603	1.28205	0.358457	0.00219102	0.00677307
10_45	57.1862	31.6889	66.1575	37.8923	1.23352	0.302784	0.0138939	0.0286865	1.51891	0.603039	6.49295e-07	3.95107e-06	-1.47025	-0.556065	3.84195e-06	2.18871e-05	-1.20481	-0.268804	0.0300282	0.06623
10_46	68.9588	77.0178	49.5442	56.7012	-1.63388	-0.708303	3.14348e-09	1.62303e-08	-1.31547	-0.395575	0.00105557	0.00362831	1.09517	0.13116	0.277617	0.414088	1.34807	0.430894	0.00031242	0.00117346
10_47	29.7925	24.8311	20.0701	19.43	-1.21931	-0.286068	0.0267096	0.0512208	-1.11277	-0.154161	0.244612	0.373665	1.16798	0.224011	0.0866424	0.167489	1.26833	0.342926	0.00878959	0.0230965
10_48	131.49	317.65	72.4178	303.765	-3.53405	-1.82132	0	0	-4.8213	-2.26942	0	0	1.42867	0.514671	1.44219e-05	7.50521e-05	1.03784	0.0535777	0.642323	0.736075
10_49	91.9246	57.4364	64.0712	62.289	1.094	0.129607	0.28069	0.384036	-1.11746	-0.160225	0.182956	0.298776	1.1289	0.174918	0.144249	0.252561	-1.09271	-0.127909	0.289124	0.419609
10_5	31.7221	18.9525	22.5821	17.1876	1.14409	0.194196	0.118823	0.189089	1.14302	0.192856	0.125004	0.22297	1.10531	0.144446	0.242445	0.374861	1.09438	0.130113	0.304177	0.43642
10_50	41.2853	5.36364	23.252	7.11887	5.25898	2.39478	0	0	2.84083	1.50631	0	0	1.39703	0.482365	0.000170337	0.000727977	-1.33709	-0.4191	0.0131004	0.0324969
10_51	34.414	16.4643	22.8735	16.7519	1.42866	0.514667	0.00010637	0.000330636	1.18786	0.248364	0.0639806	0.128135	1.18381	0.243432	0.0605192	0.124816	-1.02517	-0.0358637	0.793622	0.856466
10_52	55.8471	34.9797	39.0601	42.2478	1.09131	0.126061	0.315896	0.420484	-1.24323	-0.314094	0.0122565	0.0318939	1.12499	0.169917	0.174157	0.291117	-1.21692	-0.283231	0.024653	0.0560315
10_53	1.98598	2.09928	2.23058	1.78447	-1.54594	-0.628482	0.0536861	0.0952311	1.08701	0.120359	0.676471	0.766237	-1.4266	-0.512585	0.112206	0.206314	1.16736	0.223247	0.444267	0.578392
10_54	56.6305	35.0131	39.4267	23.5395	1.10555	0.14477	0.260835	0.362211	1.45706	0.54306	4.76983e-05	0.00021748	1.13016	0.176533	0.167393	0.282622	1.47614	0.561833	2.90711e-05	0.000133197
10_55	2.87104	1.9697	2.18185	2.55268	-1.00442	-0.00635672	0.984944	0.988611	-1.34428	-0.426834	0.189436	0.307266	1.03507	0.0497295	0.880299	0.923604	-1.30474	-0.38376	0.247692	0.37272
10_56	14.1112	13.1638	9.4695	8.91167	-1.36471	-0.448591	0.00731842	0.0160877	-1.08176	-0.113374	0.532482	0.645937	1.17238	0.229441	0.19016	0.312297	1.46579	0.551677	0.00152595	0.00490248
10_57	8.37743	4.18928	5.33106	3.38635	1.36605	0.45001	0.0409727	0.0749673	1.36882	0.45293	0.0589868	0.119978	1.23613	0.30583	0.143859	0.252077	1.22756	0.295789	0.235738	0.359534
10_58	0.275141	0.354545	0.974131	0.26868	-1.87322	-0.905524	0.276564	0.379944	3.10834	1.63614	0.0162904	0.0405431	-4.41965	-2.14393	0.00324276	0.0102554	1.30512	0.384183	0.627275	0.723108
10_59	88.561	91.5909	76.7958	79.3912	-1.51296	-0.597377	1.48625e-06	5.88953e-06	-1.18828	-0.248871	0.0454804	0.0966414	-1.10206	-0.1402	0.261736	0.397606	1.14497	0.195312	0.114103	0.200986
10_6	20.8992	16.8625	22.1085	15.3219	-1.18038	-0.239251	0.0651015	0.112658	1.25529	0.328022	0.0108506	0.0285645	-1.3444	-0.426966	0.00084663	0.00312066	1.09226	0.127313	0.329322	0.462238
10_60	134.143	77.3415	96.907	84.8006	1.18555	0.245553	0.0474653	0.0853896	-1.00585	-0.00840848	0.945893	0.96255	1.08918	0.123239	0.315445	0.454939	-1.10475	-0.143717	0.250292	0.376221
10_61	215.598	241.932	184.551	215.116	-1.6416	-0.715104	1.90636e-09	1.00592e-08	-1.33979	-0.422011	0.000398749	0.0015129	-1.08788	-0.121524	0.31002	0.449575	1.11618	0.158575	0.180999	0.293054
10_62	2.47228	1.60573	2.43854	1.49267	1.05076	0.0714355	0.866136	0.905663	1.41839	0.504255	0.227367	0.353777	-1.25296	-0.325335	0.403017	0.539549	1.0677	0.0944999	0.833763	0.886696
10_63	162.849	106.571	143.629	121.326	1.04451	0.0628234	0.613371	0.696849	1.02991	0.0425207	0.730275	0.808214	-1.1209	-0.164653	0.180412	0.299608	-1.14707	-0.19795	0.112547	0.198912
10_64	206.473	126.97	314.189	221.297	1.11155	0.152577	0.215855	0.31004	1.23517	0.304706	0.0106387	0.0280718	-1.93387	-0.951489	2.55351e-15	3.84556e-14	-1.75608	-0.812356	3.14856e-11	3.02234e-10
10_65	2.28419	2.00686	6.51648	7.94212	-1.28609	-0.362996	0.560391	0.649814	-1.40005	-0.485476	0.173533	0.287491	-3.59835	-1.84733	0.000380009	0.00150872	-3.95453	-1.98351	6.27831e-05	0.000269989
10_66	23.6629	13.6718	19.5073	12.9685	1.18307	0.242536	0.0454935	0.0822577	1.30862	0.388045	0.00139903	0.00466696	-1.0477	-0.0672286	0.575435	0.685847	1.04629	0.0652876	0.59458	0.696178
10_67	18.1667	7.46888	12.6182	7.0887	1.66252	0.733373	6.32058e-09	3.19325e-08	1.54854	0.630913	7.31252e-07	4.40621e-06	1.13282	0.179923	0.1438	0.252015	1.0457	0.0644705	0.621187	0.718115
10_68	64.7305	53.665	58.1033	48.5173	-1.21284	-0.278393	0.0172385	0.0348239	1.04188	0.0591917	0.612643	0.713837	-1.14078	-0.190016	0.103732	0.194245	1.09777	0.134575	0.250121	0.376056
10_69	44.734	24.2643	39.5602	27.5961	1.2602	0.333652	0.00519697	0.011861	1.24716	0.318648	0.00734055	0.0202937	-1.12391	-0.168523	0.153872	0.265628	-1.14593	-0.19652	0.101666	0.182872
10_7	32.4938	22.2806	20.9656	17.2898	-1.00314	-0.00451683	0.971345	0.979415	1.05493	0.0771473	0.549156	0.660287	1.21948	0.28626	0.0232145	0.0563388	1.27893	0.354933	0.00571421	0.0157816
10_70	11.7138	6.90017	6.74456	3.0987	1.16035	0.214555	0.108699	0.175405	1.89322	0.920845	6.59258e-10	5.80849e-09	1.3665	0.450484	0.000773618	0.00288007	2.20961	1.14379	1.57652e-14	1.96203e-13
10_71	14.901	10.0025	12.2692	9.50965	1.01828	0.0261359	0.841617	0.888097	1.12242	0.166612	0.204007	0.32467	-1.04644	-0.065489	0.612237	0.715083	1.04391	0.0619937	0.640474	0.734745
10_72	25.3215	52.2362	37.7336	43.5598	-3.01779	-1.59349	0	0	-1.3269	-0.408062	0.000612495	0.00223285	-1.89381	-0.921293	3.64153e-14	5.10229e-13	1.19015	0.251142	0.033872	0.0734459
10_73	0.63015	0.424888	0.530637	0.441241	1.01275	0.0182851	0.96042	0.971593	1.0457	0.0644667	0.859203	0.904016	-1.07028	-0.0979876	0.781044	0.847669	-1.04594	-0.0648008	0.864205	0.908654
10_74	10.7041	5.86862	8.66703	5.77983	1.24663	0.318036	0.0283704	0.0541332	1.30446	0.383451	0.00837627	0.0228097	-1.02905	-0.0413065	0.76739	0.837489	1.00773	0.0111163	0.941183	0.968156
10_75	22.8208	114.603	14.0528	33.5535	-7.3461	-2.87698	0	0	-2.74428	-1.45643	0	0	1.27774	0.353597	0.00610976	0.0178159	3.3897	1.76116	0	0
10_76	25.3616	28.1707	16.5661	16.3723	-1.62494	-0.700387	1.78297e-08	8.65924e-08	-1.13598	-0.183944	0.152876	0.260157	1.20458	0.268529	0.0348106	0.0786847	1.70761	0.771982	8.55011e-10	7.15577e-09
10_77	45.1716	53.8469	24.6603	40.4116	-1.74387	-0.802289	2.2782e-11	1.41034e-10	-1.88356	-0.913463	8.43769e-14	1.01906e-12	1.44127	0.527344	1.72446e-05	8.84935e-05	1.32242	0.403177	0.000753876	0.00260226
10_78	1.28732	1.16819	1.10879	1.20987	-1.3276	-0.408822	0.117608	0.187345	-1.25403	-0.326568	0.20262	0.323253	-1.09466	-0.130478	0.620933	0.72242	-1.04335	-0.0612263	0.809246	0.869841
10_79	31.6847	28.5191	25.8681	28.1564	-1.31677	-0.397004	0.00138411	0.00355038	-1.25111	-0.323205	0.00924716	0.0248875	-1.03759	-0.0532381	0.669197	0.76043	1.00526	0.00756699	0.951227	0.974185
10_8	20.9135	19.4735	15.6797	14.1599	-1.36219	-0.445933	0.000918283	0.00243494	-1.03804	-0.0538552	0.697686	0.783103	1.04946	0.0696519	0.610229	0.713416	1.36485	0.448739	0.00101752	0.00341204
10_80	40.5294	21.2185	23.3331	19.4703	1.30561	0.384723	0.00217372	0.00536459	1.04258	0.0601522	0.638041	0.735382	1.3667	0.450702	0.000307896	0.00125298	1.08158	0.113139	0.378452	0.510164
10_81	50.4741	24.2986	29.2137	30.2136	1.41986	0.505752	4.41802e-05	0.000145312	-1.18877	-0.249472	0.0443923	0.0946927	1.35944	0.443017	0.000309957	0.00125859	-1.25284	-0.3252	0.00932355	0.0242685
10_82	6.7183	4.02245	6.56178	3.83058	1.14145	0.190862	0.262849	0.364386	1.48994	0.575257	0.000643153	0.00232699	-1.24123	-0.31177	0.0508528	0.108478	1.0422	0.0596338	0.738778	0.814966
10_83	0.137	0.183893	0.202102	0.315876	-1.95223	-0.96512	0.203332	0.29622	-1.78902	-0.839171	0.149204	0.255795	-1.85959	-0.894985	0.23044	0.360377	-1.72039	-0.782734	0.190135	0.304497
10_84	50.5807	33.6332	22.7055	24.8437	1.02798	0.0398112	0.747521	0.812881	-1.25767	-0.33075	0.0101969	0.0270818	1.75275	0.809624	1.34834e-10	1.35433e-09	1.34357	0.426073	0.000748475	0.00258605
10_85	10.3615	6.99167	9.30641	7.52031	1.01291	0.0185035	0.907469	0.932635	1.07655	0.10641	0.495303	0.61304	-1.14146	-0.190884	0.214713	0.342359	-1.08371	-0.115973	0.472206	0.589337
10_86	142.507	61.6809	76.4917	59.3537	1.57926	0.659249	3.12783e-08	1.48831e-07	1.12119	0.165027	0.169583	0.282172	1.46591	0.551798	3.21327e-06	1.85345e-05	1.03138	0.0445827	0.712007	0.793443
10_87	78.6158	61.1452	62.4514	51.3804	-1.13783	-0.186288	0.122536	0.194261	1.05744	0.0805778	0.506626	0.622118	-1.00959	-0.0137636	0.909112	0.944701	1.18108	0.240109	0.0479555	0.0988389
10_88	32.6125	26.6142	29.3564	29.2422	-1.19387	-0.255645	0.0477088	0.0857578	-1.14496	-0.195298	0.126434	0.224905	-1.144	-0.194088	0.130792	0.233694	-1.10706	-0.146736	0.253324	0.379694
10_89	1.26875	1.44955	0.973419	0.744333	-1.67056	-0.740333	0.0270953	0.0519065	1.13673	0.184887	0.630077	0.729469	1.0252	0.0359094	0.920286	0.952112	1.9295	0.94823	0.00874953	0.0230034
10_9	2.55881	1.63977	1.50547	1.41057	1.06608	0.0923118	0.713984	0.784211	-1.07709	-0.107133	0.698565	0.783772	1.33657	0.418531	0.103051	0.193235	1.15359	0.20613	0.448786	0.5816
10_90	44.7662	15.188	34.2262	19.0012	2.01452	1.01043	2.95319e-14	2.22933e-13	1.56698	0.647984	7.30424e-07	4.40361e-06	1.02915	0.0414483	0.741961	0.818575	-1.2605	-0.333994	0.015234	0.0369845
10_91	1.94575	1.3222	2.91114	2.39981	1.00526	0.00756775	0.979159	0.984956	1.05514	0.0774319	0.733967	0.810679	-1.89995	-0.925961	0.000223493	0.000933525	-1.82661	-0.869171	0.00128476	0.0042072
10_92	45.0485	21.9588	29.8944	22.8454	1.40223	0.487722	0.000169328	0.000510247	1.13839	0.187001	0.152164	0.259584	1.18569	0.245726	0.0534319	0.113042	-1.04825	-0.0679874	0.609194	0.708099
10_93	3.49437	3.57702	3.38988	3.85347	-1.49737	-0.582436	0.00767624	0.0167974	-1.30646	-0.385665	0.0643461	0.128774	-1.23274	-0.301871	0.170712	0.28687	-1.08531	-0.118108	0.567346	0.677294
10_94	32.9189	23.8292	39.2333	36.9933	-1.05901	-0.0827171	0.530256	0.623035	-1.08381	-0.116118	0.35708	0.492047	-1.51462	-0.598956	3.04857e-06	1.76397e-05	-1.56412	-0.645354	6.39396e-07	3.85068e-06
10_95	15.3933	2.62081	21.4774	4.52263	4.00996	2.00359	0	0	4.12884	2.04574	0	0	-1.77301	-0.826205	1.01344e-08	8.37148e-08	-1.73757	-0.79707	0.000366535	0.00135778
10_96	187.445	138.011	240.57	181.517	-1.07712	-0.107178	0.363476	0.467369	1.15303	0.205425	0.0785897	0.151926	-1.63108	-0.705827	1.65604e-09	1.48547e-08	-1.32521	-0.406218	0.000554694	0.00197844
10_97	5.56329	4.67532	4.50896	3.9367	-1.22953	-0.298112	0.148251	0.227843	-1.00367	-0.00529075	0.980167	0.984791	-1.0301	-0.0427875	0.836596	0.890669	1.17858	0.237049	0.262612	0.39012
10_98	467.224	297.579	138.906	136.386	1.07325	0.101981	0.378763	0.484038	-1.12859	-0.174516	0.140478	0.243893	2.64659	1.40414	0	0	2.16542	1.11465	0	0
10_99	17.8008	7.78925	17.2083	8.48106	1.56167	0.643088	8.6809e-05	0.000273139	1.7648	0.819506	2.69755e-07	1.73291e-06	-1.22856	-0.296965	0.0449658	0.0976316	-1.09698	-0.133541	0.442952	0.577165
1100_1	0.0379505	0	0.030537	0.0617655	7.06964	2.82164	0.499125	0.591643	-2.19163	-1.132	0.503099	0.618751	-1.03101	-0.0440593	0.9818	0.988228	-16.4975	-4.04417	0.325622	0.458825
1101_1	0	0	0	0	#N/A	#N/A	#N/A	#N/A	#N/A	#N/A	#N/A	#N/A	#N/A	#N/A	#N/A	#N/A	#N/A	#N/A	#N/A	#N/A
1101_2	0	0	0	0	#N/A	#N/A	#N/A	#N/A	#N/A	#N/A	#N/A	#N/A	#N/A	#N/A	#N/A	#N/A	#N/A	#N/A	#N/A	#N/A
1101_3	0	0	0	0	#N/A	#N/A	#N/A	#N/A	#N/A	#N/A	#N/A	#N/A	#N/A	#N/A	#N/A	#N/A	#N/A	#N/A	#N/A	#N/A
1103_1	37.1008	32.5279	23.3925	30.2758	-1.28262	-0.359092	0.00550368	0.0124733	-1.4876	-0.572991	1.41772e-05	7.05041e-05	1.2479	0.319498	0.0155116	0.0400041	1.0663	0.0926067	0.473982	0.591152
1104_1	0.101904	0	0	0	7.06964	2.82164	0.499125	0.591643	#N/A	#N/A	#N/A	#N/A	8.45442	3.07971	0.467268	0.589997	#N/A	#N/A	#N/A	#N/A
1106_1	0.0286979	0	0	0	13.4043	3.74463	0.357297	0.460979	#N/A	#N/A	#N/A	#N/A	16.0002	4.00002	0.333002	0.467541	#N/A	#N/A	#N/A	#N/A
1106_2	0	0	0	0	#N/A	#N/A	#N/A	#N/A	#N/A	#N/A	#N/A	#N/A	#N/A	#N/A	#N/A	#N/A	#N/A	#N/A	#N/A	#N/A
1107_1	0	0	0	0.026497	#N/A	#N/A	#N/A	#N/A	-10.3353	-3.36951	0.431543	0.560232	#N/A	#N/A	#N/A	#N/A	-8.71278	-3.12313	0.459203	0.5816
1107_2	0	0	0	0	#N/A	#N/A	#N/A	#N/A	#N/A	#N/A	#N/A	#N/A	#N/A	#N/A	#N/A	#N/A	#N/A	#N/A	#N/A	#N/A
1108_1	0	0	0	0	#N/A	#N/A	#N/A	#N/A	#N/A	#N/A	#N/A	#N/A	#N/A	#N/A	#N/A	#N/A	#N/A	#N/A	#N/A	#N/A
1109_1	0	0	0	0	#N/A	#N/A	#N/A	#N/A	#N/A	#N/A	#N/A	#N/A	#N/A	#N/A	#N/A	#N/A	#N/A	#N/A	#N/A	#N/A
1109_2	0	0	0	0	#N/A	#N/A	#N/A	#N/A	#N/A	#N/A	#N/A	#N/A	#N/A	#N/A	#N/A	#N/A	#N/A	#N/A	#N/A	#N/A
110_1	32.7124	21.1396	22.9059	17.3102	1.05776	0.081016	0.497372	0.591643	1.15121	0.203154	0.0915373	0.172118	1.12371	0.168264	0.157911	0.270785	1.21202	0.27741	0.021458	0.0497532
110_10	44.1128	53.6359	29.1078	37.9162	-1.77872	-0.830837	8.21976e-12	5.2656e-11	-1.49724	-0.582306	2.53127e-06	1.42234e-05	1.19244	0.25392	0.040547	0.0894409	1.40392	0.489459	5.48018e-05	0.000238924
110_11	9.63311	8.18811	6.50375	5.77073	-1.24352	-0.314426	0.0411114	0.0751961	-1.01993	-0.0284711	0.86246	0.906495	1.16534	0.220757	0.163003	0.277155	1.40808	0.493727	0.00205785	0.00640627
110_12	75.2556	55.5925	58.1705	45.5427	-1.0807	-0.111964	0.356684	0.460979	1.1112	0.152122	0.214261	0.337458	1.01794	0.0256589	0.83248	0.887652	1.21147	0.276753	0.0240501	0.0548417
110_13	51.1115	39.0261	37.0639	38.2737	-1.11703	-0.159669	0.202801	0.29587	-1.18695	-0.247261	0.049915	0.104441	1.08506	0.117769	0.348633	0.483828	1.01198	0.0171843	0.891366	0.929707
110_14	22.3408	11.0663	15.988	11.4229	1.37978	0.464439	0.00137529	0.00352979	1.21758	0.284021	0.051886	0.107852	1.09946	0.136789	0.327659	0.465558	-1.04003	-0.0566203	0.708183	0.789978
110_15	51.2693	62.8091	25.3138	42.6857	-1.79217	-0.841705	9.91751e-12	6.30927e-11	-1.93814	-0.954672	1.249e-13	1.4826e-12	1.59355	0.672243	1.84852e-07	1.27644e-06	1.46032	0.546285	9.74118e-06	4.86795e-05
110_16	6.43142	4.8196	6.66948	7.50065	-1.09646	-0.132847	0.484337	0.585296	-1.2926	-0.370276	0.030821	0.0698327	-1.3178	-0.398127	0.0278416	0.0654167	-1.56761	-0.648566	0.000336759	0.00125888
110_17	126.217	56.686	118.008	88.1318	1.52197	0.60594	5.7641e-07	2.39318e-06	1.1649	0.220209	0.0648931	0.129564	-1.18823	-0.248811	0.0363394	0.0815905	-1.56649	-0.647536	1.01462e-07	6.72292e-07
110_18	320.848	270.461	200.489	168.702	-1.23319	-0.30239	0.00921003	0.0197544	1.03392	0.0481187	0.680963	0.769322	1.25921	0.332516	0.00430275	0.0131313	1.59111	0.670031	9.35605e-09	7.04993e-08
110_19	77.1929	59.3894	55.5103	70.4934	-1.12554	-0.170611	0.165356	0.249617	-1.45966	-0.545634	8.90223e-06	4.6244e-05	1.09418	0.12985	0.29223	0.430414	-1.19596	-0.258166	0.0351118	0.0758066
110_2	27.4993	23.3195	16.3898	17.7679	-1.24057	-0.311002	0.00970105	0.0207111	-1.24608	-0.317391	0.00943897	0.0253464	1.32017	0.400724	0.000971587	0.00352607	1.30255	0.381342	0.00163107	0.00520388
110_20	2.61481	1.91731	1.94701	1.71498	-1.07319	-0.1019	0.715331	0.785534	-1.01271	-0.0182193	0.950162	0.965151	1.05642	0.0791862	0.776095	0.843787	1.10949	0.149895	0.608242	0.70715
110_21	69.1659	35.0341	36.473	20.7439	1.34944	0.432356	0.000734729	0.00198443	1.52953	0.613087	6.77651e-06	3.5755e-05	1.49207	0.577317	6.1883e-06	3.391e-05	1.67604	0.74506	4.84063e-08	3.3502e-07
110_22	10.8438	6.95187	8.07435	4.82922	1.06597	0.092166	0.628827	0.71119	1.45396	0.539992	0.00928691	0.0249885	1.05663	0.0794673	0.668949	0.760303	1.42832	0.514321	0.015223	0.0369659
110_23	0.0821316	0.132293	0	0.0668358	-2.25289	-1.17178	0.489158	0.588846	-10.3353	-3.36951	0.431543	0.560232	8.45442	3.07971	0.467268	0.589997	1.86999	0.903027	0.593772	0.695625
110_3	49.8755	24.0488	42.3276	25.0649	1.41763	0.503478	2.34641e-05	7.97592e-05	1.46915	0.55498	3.02537e-06	1.6753e-05	-1.07856	-0.10911	0.354003	0.489454	-1.05015	-0.0706013	0.556894	0.668139
110_4	6.4271	5.07761	5.37846	4.2937	-1.1558	-0.208894	0.149564	0.229543	1.08973	0.123966	0.399475	0.53633	-1.06354	-0.0888798	0.537552	0.65444	1.17364	0.230989	0.118358	0.207455
110_5	4.28298	2.12494	3.53357	2.13238	1.37718	0.461719	0.0149957	0.0307259	1.44119	0.527257	0.00539729	0.0154857	-1.04855	-0.0683904	0.694624	0.780046	-1.01104	-0.0158414	0.938087	0.965822
110_6	44.3776	35.9361	23.7707	27.8107	-1.18466	-0.244468	0.0441692	0.0801652	-1.34478	-0.427367	0.0005886	0.00215424	1.46892	0.55476	6.81091e-06	3.71379e-05	1.28242	0.35887	0.00340709	0.00999757
110_7	19.2126	10.1429	11.2447	9.89469	1.29468	0.372598	0.00572218	0.012905	-1.01146	-0.0164419	0.905203	0.936665	1.34433	0.426887	0.00140742	0.00490358	1.01738	0.0248563	0.858253	0.904982
110_8	19.8102	10.5422	16.6456	11.7458	1.28439	0.361081	0.00736046	0.0161672	1.23285	0.302002	0.0235068	0.0555685	-1.06788	-0.0947541	0.467581	0.590154	-1.12259	-0.166827	0.225112	0.347311
110_9	10.3065	11.1522	6.04295	6.51512	-1.58291	-0.662576	4.70439e-06	1.75762e-05	-1.23921	-0.309419	0.0508965	0.106174	1.34183	0.424206	0.00597485	0.0174685	1.69864	0.76438	3.00063e-07	1.87884e-06
1110_1	0	0	0	0	#N/A	#N/A	#N/A	#N/A	#N/A	#N/A	#N/A	#N/A	#N/A	#N/A	#N/A	#N/A	#N/A	#N/A	#N/A	#N/A
1110_2	0	0	0	0	#N/A	#N/A	#N/A	#N/A	#N/A	#N/A	#N/A	#N/A	#N/A	#N/A	#N/A	#N/A	#N/A	#N/A	#N/A	#N/A
1111_1	0	0.0363264	0.145176	0	-11.5162	-3.52559	0.428242	0.529172	28.7143	4.8437	0.245169	0.373719	-35.0725	-5.13227	0.224064	0.352898	9.31637	3.21977	0.463952	0.5816
1111_2	0	0	0	0	#N/A	#N/A	#N/A	#N/A	#N/A	#N/A	#N/A	#N/A	#N/A	#N/A	#N/A	#N/A	#N/A	#N/A	#N/A	#N/A
1111_3	1.02378	0.618393	0.411895	1.24967	1.11471	0.156668	0.886262	0.921038	-3.34766	-1.74315	0.133345	0.234338	1.89202	0.919927	0.454438	0.58508	-1.98989	-0.992688	0.329144	0.462091
1111_4	0	0	0	0	#N/A	#N/A	#N/A	#N/A	#N/A	#N/A	#N/A	#N/A	#N/A	#N/A	#N/A	#N/A	#N/A	#N/A	#N/A	#N/A
1112_1	0	0	0	0	#N/A	#N/A	#N/A	#N/A	#N/A	#N/A	#N/A	#N/A	#N/A	#N/A	#N/A	#N/A	#N/A	#N/A	#N/A	#N/A
1112_2	0	0	0	0	#N/A	#N/A	#N/A	#N/A	#N/A	#N/A	#N/A	#N/A	#N/A	#N/A	#N/A	#N/A	#N/A	#N/A	#N/A	#N/A
1112_3	0	0	0	0	#N/A	#N/A	#N/A	#N/A	#N/A	#N/A	#N/A	#N/A	#N/A	#N/A	#N/A	#N/A	#N/A	#N/A	#N/A	#N/A
1114_1	0.0211241	0.0170127	0.0509927	0.13752	-1.19717	-0.259626	0.893068	0.921971	-3.02052	-1.5948	0.102124	0.188704	-2.85647	-1.51423	0.343251	0.477858	-7.31007	-2.86988	0.049085	0.100772
1115_1	0	0	0	0	#N/A	#N/A	#N/A	#N/A	#N/A	#N/A	#N/A	#N/A	#N/A	#N/A	#N/A	#N/A	#N/A	#N/A	#N/A	#N/A
1119_1	0	0	0	0	#N/A	#N/A	#N/A	#N/A	#N/A	#N/A	#N/A	#N/A	#N/A	#N/A	#N/A	#N/A	#N/A	#N/A	#N/A	#N/A
1119_2	0	0	0	0	#N/A	#N/A	#N/A	#N/A	#N/A	#N/A	#N/A	#N/A	#N/A	#N/A	#N/A	#N/A	#N/A	#N/A	#N/A	#N/A
111_1	11.1165	5.65023	8.23146	5.94361	1.34474	0.427323	0.00161731	0.0040967	1.20482	0.268812	0.0476386	0.100476	1.0626	0.0876049	0.505849	0.625055	-1.05988	-0.0838988	0.54749	0.659366
111_10	7.52522	6.17424	5.79029	5.74103	-1.20035	-0.263452	0.101578	0.16573	-1.13965	-0.188596	0.248799	0.378029	1.02256	0.0321874	0.8427	0.894243	1.06736	0.094052	0.56214	0.672752
111_11	92.7219	75.433	39.7179	42.4014	-1.19015	-0.251148	0.0347068	0.0647251	-1.22709	-0.295241	0.0162615	0.0405074	1.83684	0.877229	4.24882e-13	5.43074e-12	1.76558	0.820145	1.11963e-11	1.12667e-10
111_12	19.6054	10.9662	13.6131	10.5806	1.22195	0.289191	0.0390445	0.0717841	1.11929	0.16258	0.253284	0.383106	1.13316	0.180353	0.189251	0.311082	1.02865	0.0407509	0.778634	0.845058
111_13	17.8906	12.9038	13.3454	12.7467	-1.0552	-0.077522	0.576931	0.664006	-1.09788	-0.134715	0.336173	0.47374	1.0548	0.0769739	0.578516	0.688336	1.00472	0.00678845	0.961457	0.980827
111_14	64.6785	52.1121	46.7216	45.4418	-1.1787	-0.237198	0.0508346	0.0907414	-1.11795	-0.160854	0.188919	0.306695	1.08925	0.123336	0.311526	0.450814	1.13815	0.186687	0.126049	0.218606
111_15	60.7944	28.511	49.833	43.9453	1.45749	0.54349	1.34183e-05	4.71347e-05	-1.01364	-0.0195413	0.873268	0.913694	-1.04175	-0.0590126	0.628652	0.728949	-1.55298	-0.635039	4.0396e-07	2.49821e-06
111_16	10.6147	8.13711	6.75068	7.21864	-1.12154	-0.165477	0.296215	0.400612	-1.22907	-0.297568	0.0728419	0.142682	1.23708	0.30694	0.0586856	0.121806	1.11873	0.161862	0.317809	0.451867
111_17	73.9402	70.527	57.4096	62.9236	-1.39539	-0.480671	7.15073e-05	0.000228179	-1.25983	-0.333226	0.00613009	0.0173501	1.01341	0.0192145	0.874592	0.91901	1.11239	0.153665	0.203641	0.320921
111_18	33.918	43.1519	28.5093	41.6899	-1.86114	-0.896187	2.00784e-12	1.34147e-11	-1.68079	-0.749139	3.98798e-09	3.18205e-08	-1.06824	-0.0952294	0.463489	0.589997	1.02728	0.0388242	0.755661	0.82754
111_19	61.2929	38.6454	46.2951	35.0524	1.08412	0.116524	0.351272	0.457536	1.14901	0.200387	0.111678	0.203093	1.04175	0.059005	0.634265	0.733843	1.0942	0.129876	0.306241	0.438526
111_2	27.7011	23.1272	22.9991	20.7705	-1.22138	-0.288512	0.0184103	0.036968	-1.03806	-0.053892	0.660661	0.754156	-1.05518	-0.0774833	0.526751	0.644687	1.10507	0.144144	0.24025	0.364553
111_20	92.4406	70.223	63.4981	61.2779	-1.11133	-0.152287	0.207376	0.300915	-1.10925	-0.14958	0.21963	0.344241	1.14548	0.195952	0.105749	0.197285	1.13734	0.185667	0.1265	0.219151
111_21	152.822	549.177	83.5319	367.289	-5.25701	-2.39424	0	0	-5.05387	-2.33739	0	0	1.43952	0.525586	1.0996e-05	5.82926e-05	1.48395	0.569446	7.90717e-07	4.71059e-06
111_22	23.2251	16.3912	14.7487	10.6353	-1.03253	-0.0461828	0.748631	0.813847	1.20636	0.27066	0.0808925	0.155481	1.23897	0.309145	0.0338499	0.0768741	1.52944	0.613004	6.56773e-05	0.00028123
111_23	0.123659	0.199183	0.0663351	0	-2.31932	-1.2137	0.233354	0.331085	14.7969	3.88722	0.357473	0.492047	1.43284	0.518874	0.688416	0.775422	50.5108	5.65852	0.180195	0.292139
111_24	1077.04	333.642	890.739	564.489	2.20661	1.14183	0	0	1.37281	0.457129	7.06978e-05	0.000314064	-1.05106	-0.0718483	0.531477	0.648591	-1.70473	-0.769542	2.85889e-11	2.75868e-10
111_25	6920.97	1768.47	17228.7	5885.69	2.67514	1.41961	0	0	2.54665	1.3486	0	0	-3.16369	-1.66161	0	0	-3.35337	-1.74561	0	0
111_26	249.699	164.029	218.476	195.399	1.04056	0.05736	0.630382	0.712802	-1.02802	-0.0398749	0.73671	0.812899	-1.11198	-0.153132	0.196304	0.319681	-1.20027	-0.263361	0.027269	0.0610964
111_27	75.6723	55.9895	59.0749	55.7386	-1.08244	-0.114286	0.379826	0.485117	-1.08453	-0.117064	0.3696	0.505223	1.0079	0.0113593	0.930218	0.958411	-1.00306	-0.00441187	0.973111	0.989059
111_28	5.00256	1.34297	2.34811	2.03546	2.53421	1.34153	0.00105985	0.00278095	1.00312	0.00449271	0.990989	0.993231	1.67352	0.742883	0.0347086	0.0784862	-1.52324	-0.607144	0.177144	0.288081
111_29	93.6538	61.1932	80.0422	63.2087	1.04611	0.0650311	0.630324	0.712802	1.10165	0.139665	0.298648	0.433197	-1.08619	-0.119271	0.368279	0.503374	-1.04076	-0.0576307	0.673781	0.76372
111_3	17.8892	11.0985	8.74734	6.70878	1.10176	0.139804	0.278028	0.381624	1.1343	0.181805	0.187041	0.304272	1.60907	0.686229	1.61108e-07	1.1244e-06	1.64176	0.715243	1.38919e-07	9.01546e-07
111_30	5.56607	9.16928	4.98771	5.45596	-2.40719	-1.26735	1.12499e-05	3.98728e-05	-1.25703	-0.330022	0.322841	0.458478	-1.13873	-0.187431	0.587566	0.695814	1.66662	0.736923	0.00723614	0.0194355
111_31	6.41996	2.58523	8.48675	3.3585	1.67943	0.74797	0.274794	0.377983	2.18055	1.12469	0.0565863	0.115776	-1.67509	-0.744243	0.149986	0.260505	-1.30199	-0.380713	0.607708	0.706751
111_4	60.4961	31.2619	41.0316	27.7067	1.32275	0.403542	0.000820132	0.00219523	1.28837	0.365544	0.00264857	0.00822341	1.1601	0.21425	0.0734166	0.14637	1.11981	0.163258	0.182722	0.295152
111_5	11.0253	7.82085	9.20302	13.458	-1.0378	-0.0535335	0.711258	0.781683	-1.68075	-0.749102	5.7015e-08	4.01936e-07	-1.06085	-0.0852221	0.549554	0.665499	-1.73362	-0.79379	1.52911e-08	1.12909e-07
111_6	8.32806	8.73678	8.19037	7.77041	-1.53467	-0.617932	2.73608e-05	9.2182e-05	-1.09051	-0.125002	0.391985	0.528838	-1.24984	-0.321742	0.029891	0.069415	1.11589	0.158192	0.275857	0.404568
111_7	2.46101	2.61628	2.408	1.74634	-1.55504	-0.636953	0.0019426	0.0048462	1.19926	0.26214	0.220431	0.345349	-1.24338	-0.314268	0.131084	0.23414	1.48642	0.571841	0.00682833	0.0184479
111_8	47.9474	20.7904	26.3881	17.8462	1.57636	0.656595	1.35765e-07	6.03618e-07	1.28637	0.3633	0.00432714	0.012668	1.42966	0.515676	2.82998e-05	0.000139906	1.1562	0.20939	0.103701	0.185927
111_9	27.481	12.1853	28.9098	21.4118	1.54146	0.624294	2.72076e-06	1.04515e-05	1.17462	0.232188	0.0666756	0.132621	-1.33695	-0.418943	0.000911359	0.00333592	-1.77036	-0.824046	6.45813e-10	5.46712e-09
1120_1	0	0	0	0	#N/A	#N/A	#N/A	#N/A	#N/A	#N/A	#N/A	#N/A	#N/A	#N/A	#N/A	#N/A	#N/A	#N/A	#N/A	#N/A
1120_2	0	0	0	0	#N/A	#N/A	#N/A	#N/A	#N/A	#N/A	#N/A	#N/A	#N/A	#N/A	#N/A	#N/A	#N/A	#N/A	#N/A	#N/A
1121_1	0	0	0	0	#N/A	#N/A	#N/A	#N/A	#N/A	#N/A	#N/A	#N/A	#N/A	#N/A	#N/A	#N/A	#N/A	#N/A	#N/A	#N/A
1121_2	0.117081	0	0	0	13.4043	3.74463	0.357297	0.460979	#N/A	#N/A	#N/A	#N/A	16.0002	4.00002	0.333002	0.467541	#N/A	#N/A	#N/A	#N/A
1124_1	0	0	0	0	#N/A	#N/A	#N/A	#N/A	#N/A	#N/A	#N/A	#N/A	#N/A	#N/A	#N/A	#N/A	#N/A	#N/A	#N/A	#N/A
1124_2	0	0	0	0	#N/A	#N/A	#N/A	#N/A	#N/A	#N/A	#N/A	#N/A	#N/A	#N/A	#N/A	#N/A	#N/A	#N/A	#N/A	#N/A
1124_3	0	0	0	0.440459	#N/A	#N/A	#N/A	#N/A	-28.7317	-4.84457	0.242283	0.371133	#N/A	#N/A	#N/A	#N/A	-24.2822	-4.60182	0.258872	0.385809
1124_4	0	0	0	0	#N/A	#N/A	#N/A	#N/A	#N/A	#N/A	#N/A	#N/A	#N/A	#N/A	#N/A	#N/A	#N/A	#N/A	#N/A	#N/A
1125_1	0.0209631	0.0168831	0	0	-1.19717	-0.259626	0.893068	0.921971	#N/A	#N/A	#N/A	#N/A	8.45442	3.07971	0.467268	0.589997	9.31637	3.21977	0.463952	0.5816
1125_2	0	0	0	0	#N/A	#N/A	#N/A	#N/A	#N/A	#N/A	#N/A	#N/A	#N/A	#N/A	#N/A	#N/A	#N/A	#N/A	#N/A	#N/A
1126_1	0.252423	0.243953	0.0812453	0.246495	-1.41263	-0.498386	0.571564	0.659322	-3.34766	-1.74315	0.133345	0.234338	2.3512	1.2334	0.299578	0.438007	-1.01617	-0.0231396	0.978084	0.991557
1128_1	0	0	0	0	#N/A	#N/A	#N/A	#N/A	#N/A	#N/A	#N/A	#N/A	#N/A	#N/A	#N/A	#N/A	#N/A	#N/A	#N/A	#N/A
1129_1	0	0.0244852	0	0	-11.5162	-3.52559	0.428242	0.529172	#N/A	#N/A	#N/A	#N/A	#N/A	#N/A	#N/A	#N/A	9.31637	3.21977	0.463952	0.5816
112_1	4.51775	5.70391	5.5895	3.99427	-1.84681	-0.885038	3.63096e-08	1.71515e-07	1.21731	0.283693	0.0744647	0.145219	-1.57218	-0.652763	5.01895e-05	0.000236806	1.41713	0.502972	0.00153176	0.00491972
112_10	41.5958	22.1591	39.9883	22.1119	1.28306	0.359583	0.00626527	0.014026	1.57324	0.653735	5.57325e-07	3.44057e-06	-1.22177	-0.288969	0.0229741	0.0558778	-1.00543	-0.00781096	0.953844	0.975584
112_11	0.0351618	0.0283183	0	0	-1.19717	-0.259626	0.893068	0.921971	#N/A	#N/A	#N/A	#N/A	8.45442	3.07971	0.467268	0.589997	9.31637	3.21977	0.463952	0.5816
112_12	1.57223	1.2013	2.95191	2.91972	-1.1185	-0.161563	0.664929	0.743568	-1.1369	-0.185106	0.446798	0.574581	-2.38218	-1.25228	2.71159e-05	0.000134776	-2.44356	-1.28898	2.23499e-05	0.000104809
112_13	0	0	0	0	#N/A	#N/A	#N/A	#N/A	#N/A	#N/A	#N/A	#N/A	#N/A	#N/A	#N/A	#N/A	#N/A	#N/A	#N/A	#N/A
112_14	0.103339	0	0.0415762	0.042047	13.4043	3.74463	0.357297	0.460979	-1.1596	-0.213633	0.911923	0.938152	1.83561	0.876258	0.603983	0.708059	-8.71278	-3.12313	0.459203	0.5816
112_15	5.39597	3.44219	5.0727	5.43447	1.07099	0.098943	0.685183	0.76205	-1.23131	-0.30019	0.167336	0.279358	-1.19464	-0.256581	0.256872	0.3923	-1.58968	-0.668738	0.00457377	0.0129794
112_16	4.617	3.63193	2.80792	2.70864	-1.15108	-0.20299	0.414629	0.520596	-1.10885	-0.149067	0.594629	0.697618	1.29303	0.370757	0.158516	0.271444	1.33028	0.411731	0.122967	0.214241
112_17	0.300701	0.145305	0.145176	0.0978798	1.38553	0.47044	0.653883	0.733593	1.26646	0.340798	0.792346	0.854536	1.59992	0.678	0.518261	0.636414	1.45108	0.537127	0.678293	0.766186
112_18	0.420598	0.0564563	0	0.0570446	4.57765	2.19461	0.139486	0.216268	-10.3353	-3.36951	0.431543	0.560232	46.1836	5.52931	0.172544	0.289202	-1.00768	-0.0110361	0.995441	0.997499
112_19	2.0519	0.826271	1.35087	0.986678	1.68592	0.753539	0.176581	0.26357	1.18818	0.248758	0.651497	0.74631	1.19313	0.254747	0.602142	0.708059	-1.19996	-0.26299	0.667808	0.758516
112_2	0.939506	0.756652	0.771405	0.234042	-1.17863	-0.23711	0.483711	0.584731	2.85126	1.5116	0.000945673	0.0032904	-1.04364	-0.0616246	0.855038	0.903352	3.19182	1.67438	0.000257632	0.000984424
112_20	3.66855	1.89935	2.53021	2.13238	1.31596	0.396114	0.396972	0.502147	1.03136	0.0445545	0.924251	0.946383	1.1396	0.188529	0.665499	0.757705	-1.12974	-0.175996	0.723854	0.80332
112_21	0.26843	0.108093	1.07997	0.327659	1.58377	0.663367	0.694307	0.76733	2.78883	1.47966	0.119191	0.214292	-4.8853	-2.28845	0.0380368	0.0847824	-2.80836	-1.48973	0.349715	0.48178
112_22	0.647391	0.52139	0	0.526824	-1.18334	-0.242867	0.811679	0.862853	-37.9299	-5.24526	0.203369	0.323934	31.0919	4.95847	0.223547	0.352465	-1.01524	-0.0218193	0.982922	0.993998
112_23	0.186536	0	0	0	7.06964	2.82164	0.499125	0.591643	#N/A	#N/A	#N/A	#N/A	8.45442	3.07971	0.467268	0.589997	#N/A	#N/A	#N/A	#N/A
112_24	1.72637	0.52139	1.73642	1.58047	2.198	1.13619	0.243848	0.343284	-1.04734	-0.0667273	0.921928	0.944703	-1.27565	-0.351236	0.616433	0.718696	-2.96545	-1.56825	0.102592	0.184089
112_25	1.83427	1.29261	2.21393	0.932917	-1.03564	-0.0505189	0.947024	0.961829	2.03601	1.02575	0.188256	0.305844	-1.52752	-0.611191	0.366355	0.502004	1.36819	0.452273	0.59615	0.697265
112_26	0	0	0	0	#N/A	#N/A	#N/A	#N/A	#N/A	#N/A	#N/A	#N/A	#N/A	#N/A	#N/A	#N/A	#N/A	#N/A	#N/A	#N/A
112_3	2.04709	0.914113	1.76136	1.40195	1.52889	0.612483	0.0212255	0.0418747	1.09272	0.12792	0.591149	0.695377	-1.09351	-0.128972	0.574754	0.685309	-1.54387	-0.626556	0.02174	0.0503013
112_4	0.387235	0.213384	0.590382	0.265363	1.23533	0.304895	0.575999	0.663399	1.92747	0.94671	0.0419284	0.0903785	-1.93234	-0.950352	0.0319759	0.0733556	-1.2498	-0.321692	0.568072	0.67794
112_5	12.3314	7.55866	11.1416	9.0245	1.11506	0.157127	0.280804	0.384097	1.07405	0.103056	0.467502	0.594715	-1.14827	-0.199459	0.155524	0.267741	-1.20291	-0.266526	0.069904	0.134955
112_6	5.18039	2.96032	4.23761	2.239	1.19584	0.258019	0.160505	0.243449	1.64584	0.718822	0.000215653	0.00086378	-1.03963	-0.0560756	0.746661	0.822122	1.31198	0.391749	0.0542346	0.109591
112_7	1.01455	0.88814	0.58565	0.179479	-1.28085	-0.357103	0.295524	0.399873	2.81491	1.49309	0.00626283	0.017676	1.36131	0.445	0.230685	0.360556	4.866	2.28274	1.44727e-05	7.01337e-05
112_8	2.56724	2.26535	2.20944	1.8348	-1.29097	-0.368451	0.0912268	0.15105	1.04743	0.066853	0.76608	0.834252	-1.09378	-0.129319	0.554987	0.669919	1.22519	0.293	0.190496	0.304987
112_9	1.69886	0.991458	1.48586	0.861539	1.17011	0.226649	0.435947	0.536924	1.49866	0.583674	0.0503809	0.105218	-1.11154	-0.152554	0.566486	0.68026	1.14195	0.191503	0.579872	0.687111
1130_1	0	0	0	0	#N/A	#N/A	#N/A	#N/A	#N/A	#N/A	#N/A	#N/A	#N/A	#N/A	#N/A	#N/A	#N/A	#N/A	#N/A	#N/A
1130_2	0	0	0	0	#N/A	#N/A	#N/A	#N/A	#N/A	#N/A	#N/A	#N/A	#N/A	#N/A	#N/A	#N/A	#N/A	#N/A	#N/A	#N/A
1130_3	8.86565	3.57007	10.8237	5.97067	1.69308	0.75965	0.0402374	0.0737319	1.57534	0.655662	0.0203464	0.0491035	-1.55064	-0.632866	0.0187015	0.0468659	-1.68171	-0.749932	0.0485854	0.0999319
1130_4	0	0	0	0	#N/A	#N/A	#N/A	#N/A	#N/A	#N/A	#N/A	#N/A	#N/A	#N/A	#N/A	#N/A	#N/A	#N/A	#N/A	#N/A
1131_1	0.117081	0	0	0.0952766	7.06964	2.82164	0.499125	0.591643	-10.3353	-3.36951	0.431543	0.560232	8.45442	3.07971	0.467268	0.589997	-8.71278	-3.12313	0.459203	0.5816
1132_1	14.5238	23.6121	13.4288	14.2415	-2.37762	-1.24952	3.66784e-12	2.40687e-11	-1.21894	-0.285632	0.126674	0.225007	-1.17502	-0.232681	0.227474	0.356879	1.64514	0.718214	3.51113e-05	0.000157944
1133_1	1.90097	0.966942	3.05925	2.84964	1.33714	0.419146	0.451783	0.55273	-1.0709	-0.098819	0.794362	0.855544	-2.03931	-1.02808	0.0193773	0.0483515	-2.94742	-1.55945	0.0022577	0.0069384
1134_1	0.609309	0.3067	0.153213	0.123959	1.34977	0.432711	0.473499	0.574713	1.06944	0.0968608	0.920447	0.943797	3.07309	1.61969	0.0311412	0.0717829	2.4157	1.27244	0.139257	0.237085
1134_2	0.205329	0.0992198	0.0660876	0	1.38553	0.47044	0.653883	0.733593	14.7969	3.88722	0.357473	0.492047	2.3512	1.2334	0.299578	0.438007	25.7941	4.68897	0.2711	0.399396
1135_1	10.4327	12.0448	11.0393	11.287	-1.68887	-0.756057	6.98027e-07	2.87435e-06	-1.17521	-0.232921	0.117205	0.211511	-1.3447	-0.427288	0.00540756	0.0160215	1.05911	0.0828498	0.57407	0.683546
1135_2	4.00205	5.92489	3.93062	5.5556	-2.16443	-1.11399	5.61573e-06	2.07773e-05	-1.62389	-0.69945	0.00311168	0.00948579	-1.24795	-0.31956	0.222434	0.351481	1.05846	0.081967	0.707045	0.788949
1135_3	0	0	0	0	#N/A	#N/A	#N/A	#N/A	#N/A	#N/A	#N/A	#N/A	#N/A	#N/A	#N/A	#N/A	#N/A	#N/A	#N/A	#N/A
1135_4	0	0	0	0	#N/A	#N/A	#N/A	#N/A	#N/A	#N/A	#N/A	#N/A	#N/A	#N/A	#N/A	#N/A	#N/A	#N/A	#N/A	#N/A
1136_1	10.8126	9.52452	12.6621	6.99197	-1.28869	-0.365907	0.0370318	0.0683912	1.57504	0.655385	0.000200959	0.000810497	-1.48808	-0.573456	0.000708325	0.0026641	1.35177	0.434846	0.016983	0.0407466
1137_1	4.66121	2.25936	6.77203	4.10922	1.40885	0.494515	0.0510013	0.0910031	1.43317	0.51921	0.0107612	0.0283492	-1.84559	-0.884078	1.98033e-05	0.00010046	-1.83074	-0.872429	0.000495591	0.00178087
1138_1	0	0	0	0	#N/A	#N/A	#N/A	#N/A	#N/A	#N/A	#N/A	#N/A	#N/A	#N/A	#N/A	#N/A	#N/A	#N/A	#N/A	#N/A
1139_1	0	0	0	0	#N/A	#N/A	#N/A	#N/A	#N/A	#N/A	#N/A	#N/A	#N/A	#N/A	#N/A	#N/A	#N/A	#N/A	#N/A	#N/A
113_1	2.01701	2.02431	1.79778	1.57403	-1.46815	-0.554002	0.00203153	0.00504638	-1.00646	-0.00928337	0.959705	0.971459	-1.13274	-0.179817	0.324475	0.464514	1.27625	0.351912	0.0516186	0.105132
113_10	92.8411	53.995	89.0651	55.8312	1.17532	0.233057	0.0517781	0.0922021	1.38784	0.472841	7.45836e-05	0.000329746	-1.2192	-0.285936	0.0158491	0.0406756	-1.04185	-0.0591455	0.623993	0.720756
113_11	4.41758	1.97427	4.89017	3.67799	1.52842	0.612038	0.00461546	0.010675	1.15653	0.209804	0.251679	0.380994	-1.40664	-0.492256	0.00739218	0.0211104	-1.87581	-0.907513	2.52542e-05	0.000117332
113_12	13.7504	10.1299	10.3138	9.56319	-1.0778	-0.108083	0.460523	0.561929	-1.0658	-0.091934	0.535867	0.648873	1.04899	0.0689974	0.636914	0.735909	1.05129	0.072155	0.627691	0.723437
113_13	42.2126	21.2774	58.2082	31.9755	1.35604	0.439398	0.000685409	0.00186215	1.58367	0.663272	9.00547e-08	6.18707e-07	-1.75242	-0.809349	5.91691e-11	6.21388e-10	-1.51411	-0.598471	4.02936e-06	2.14362e-05
113_14	4.53566	2.41735	1.63697	2.6868	1.28175	0.358111	0.114178	0.182777	-1.88505	-0.914601	0.000455106	0.00170742	2.17747	1.12266	6.92094e-06	3.77193e-05	-1.11962	-0.163008	0.495133	0.610633
113_15	525.047	255.673	341.378	265.695	1.40375	0.489283	2.36816e-05	8.03253e-05	1.11781	0.160673	0.165555	0.277177	1.21018	0.275228	0.0171633	0.0435352	-1.04708	-0.0663761	0.567638	0.677495
113_16	217.352	189.213	166.159	137.048	-1.27353	-0.348833	0.00288572	0.00695393	1.05479	0.0769498	0.513313	0.628239	1.02927	0.0416193	0.72266	0.804094	1.37022	0.454409	0.000110343	0.000451975
113_17	93.0333	53.1499	160.869	93.4581	1.19647	0.258779	0.0354703	0.0659152	1.49748	0.582541	9.61991e-07	5.72183e-06	-2.19751	-1.13587	0	0	-1.77166	-0.825105	1.55473e-11	1.54758e-10
113_18	51.2585	29.6967	25.6607	18.3351	1.17981	0.238551	0.0690279	0.118358	1.21751	0.283932	0.0438105	0.0937045	1.57165	0.65228	8.76941e-07	5.4625e-06	1.60734	0.684676	9.17083e-07	5.41373e-06
113_19	67.727	41.4773	25.5075	30.2744	1.11612	0.158495	0.215211	0.309196	-1.3642	-0.448051	0.00105994	0.00364109	2.08899	1.06281	9.99201e-16	1.53827e-14	1.35969	0.443273	0.000816901	0.0028049
113_2	19.9917	13.7889	14.0961	10.3133	-1.00905	-0.0129944	0.917056	0.940038	1.18907	0.249835	0.0497972	0.104234	1.11592	0.158234	0.20429	0.329633	1.32691	0.408072	0.00136909	0.00445559
113_20	8.73542	6.63779	11.3179	7.79132	-1.1118	-0.152893	0.428028	0.529172	1.26353	0.337459	0.0554028	0.113753	-1.64624	-0.719172	5.90525e-05	0.000275222	-1.18249	-0.241828	0.203622	0.320921
113_21	10.6473	4.61734	9.59714	6.95652	1.57525	0.655582	0.00130274	0.00336313	1.2	0.26303	0.156088	0.264659	-1.14552	-0.195998	0.272755	0.408432	-1.51735	-0.601558	0.00414378	0.0119061
113_22	31.5814	25.6489	34.1823	24.7913	-1.18815	-0.248716	0.0785241	0.1324	1.19948	0.26241	0.0585467	0.11917	-1.3755	-0.459959	0.000878748	0.00322937	1.02681	0.0381728	0.78781	0.85186
113_23	2.1461	2.48182	1.99254	2.05988	-1.69079	-0.757697	0.0288379	0.0549303	-1.18814	-0.248702	0.474875	0.602393	-1.17971	-0.238437	0.507123	0.626406	1.19546	0.257561	0.441728	0.575774
113_24	5.71103	2.97052	3.39869	1.74279	1.31295	0.392812	0.132432	0.207429	1.69381	0.760275	0.0260877	0.0606722	1.32144	0.402108	0.111741	0.205698	1.6896	0.756679	0.0296149	0.065528
113_25	6.19067	20.4468	7.44687	8.80334	-4.82774	-2.27135	0	0	-1.35862	-0.442141	0.0253185	0.0591566	-1.52826	-0.611891	0.00525128	0.0156254	2.30428	1.20432	4.05964e-12	4.25588e-11
113_26	166.961	135.17	150.447	153.473	-1.18439	-0.244146	0.054474	0.0965203	-1.17255	-0.229654	0.0675281	0.134028	-1.14519	-0.195585	0.121575	0.220032	-1.144	-0.194088	0.124217	0.216112
113_27	0	0	0	0	#N/A	#N/A	#N/A	#N/A	#N/A	#N/A	#N/A	#N/A	#N/A	#N/A	#N/A	#N/A	#N/A	#N/A	#N/A	#N/A
113_3	36.1049	18.9177	24.2826	18.4598	1.30455	0.383549	0.00183174	0.00459452	1.14439	0.194583	0.116415	0.210325	1.16992	0.226408	0.0632815	0.129691	1.01709	0.0244488	0.845043	0.894728
113_4	58.2167	41.8567	39.6202	34.5565	-1.05182	-0.0728922	0.539627	0.630637	-1.00253	-0.00365195	0.975679	0.982064	1.15616	0.20934	0.0784861	0.154777	1.20213	0.265588	0.0264443	0.0595145
113_5	11.7001	5.7875	9.06225	6.60951	1.38172	0.466462	0.000991161	0.00261125	1.19277	0.254316	0.0697561	0.137709	1.01587	0.0227095	0.86734	0.912658	-1.15064	-0.202431	0.164913	0.272119
113_6	127.976	47.3377	89.6765	64.8244	1.84794	0.885916	7.78266e-14	5.71108e-13	1.20352	0.267257	0.023458	0.0554648	1.12289	0.16722	0.153296	0.264882	-1.37978	-0.464434	9.99376e-05	0.00041257
113_7	111.293	57.2675	68.5518	52.0642	1.32841	0.409696	0.00053855	0.00149066	1.14549	0.195965	0.100104	0.185951	1.27743	0.353242	0.00274637	0.00884995	1.09166	0.126518	0.290128	0.420856
113_8	14.5002	15.0956	10.1704	6.81395	-1.52296	-0.60688	9.51357e-06	3.40577e-05	1.2984	0.376734	0.0117988	0.0308187	1.12178	0.16579	0.241084	0.373267	2.19835	1.13642	5.66214e-15	7.20096e-14
113_9	130.639	54.575	129.023	73.9329	1.63623	0.710377	2.43164e-09	1.26974e-08	1.51824	0.602399	3.25648e-07	2.06442e-06	-1.25518	-0.32789	0.00514281	0.0153397	-1.36496	-0.448862	0.000179208	0.000706275
1141_1	0	0	0	0	#N/A	#N/A	#N/A	#N/A	#N/A	#N/A	#N/A	#N/A	#N/A	#N/A	#N/A	#N/A	#N/A	#N/A	#N/A	#N/A
1142_1	0.710041	0.285924	1.6664	1.54082	1.67648	0.745436	0.31083	0.415192	-1.06308	-0.0882466	0.822039	0.87514	-2.96397	-1.56753	0.00214688	0.00715058	-5.33378	-2.41516	0.00024705	0.000948154
1143_1	8.66401	4.33752	13.4909	6.6122	1.36502	0.448921	0.00696609	0.0154268	1.77473	0.827598	2.25791e-08	1.66487e-07	-1.97864	-0.984511	1.96891e-11	2.17721e-10	-1.53564	-0.61884	0.000219845	0.00085034
1144_1	0	0	0	0.0668358	#N/A	#N/A	#N/A	#N/A	-10.3353	-3.36951	0.431543	0.560232	#N/A	#N/A	#N/A	#N/A	-8.71278	-3.12313	0.459203	0.5816
1144_2	0	0	0	0	#N/A	#N/A	#N/A	#N/A	#N/A	#N/A	#N/A	#N/A	#N/A	#N/A	#N/A	#N/A	#N/A	#N/A	#N/A	#N/A
1145_1	0	0	0	0	#N/A	#N/A	#N/A	#N/A	#N/A	#N/A	#N/A	#N/A	#N/A	#N/A	#N/A	#N/A	#N/A	#N/A	#N/A	#N/A
1145_2	0	0	0	0	#N/A	#N/A	#N/A	#N/A	#N/A	#N/A	#N/A	#N/A	#N/A	#N/A	#N/A	#N/A	#N/A	#N/A	#N/A	#N/A
1146_1	0	0	0	0	#N/A	#N/A	#N/A	#N/A	#N/A	#N/A	#N/A	#N/A	#N/A	#N/A	#N/A	#N/A	#N/A	#N/A	#N/A	#N/A
1146_2	0	0	0	0	#N/A	#N/A	#N/A	#N/A	#N/A	#N/A	#N/A	#N/A	#N/A	#N/A	#N/A	#N/A	#N/A	#N/A	#N/A	#N/A
1146_3	0	0	0	0	#N/A	#N/A	#N/A	#N/A	#N/A	#N/A	#N/A	#N/A	#N/A	#N/A	#N/A	#N/A	#N/A	#N/A	#N/A	#N/A
1147_1	0	0	0	0	#N/A	#N/A	#N/A	#N/A	#N/A	#N/A	#N/A	#N/A	#N/A	#N/A	#N/A	#N/A	#N/A	#N/A	#N/A	#N/A
1147_2	0	0	0	0	#N/A	#N/A	#N/A	#N/A	#N/A	#N/A	#N/A	#N/A	#N/A	#N/A	#N/A	#N/A	#N/A	#N/A	#N/A	#N/A
1147_3	0	0	0	0	#N/A	#N/A	#N/A	#N/A	#N/A	#N/A	#N/A	#N/A	#N/A	#N/A	#N/A	#N/A	#N/A	#N/A	#N/A	#N/A
1147_4	0	0	0	0	#N/A	#N/A	#N/A	#N/A	#N/A	#N/A	#N/A	#N/A	#N/A	#N/A	#N/A	#N/A	#N/A	#N/A	#N/A	#N/A
1148_1	0	0	0	0	#N/A	#N/A	#N/A	#N/A	#N/A	#N/A	#N/A	#N/A	#N/A	#N/A	#N/A	#N/A	#N/A	#N/A	#N/A	#N/A
1148_2	0	0	0	0	#N/A	#N/A	#N/A	#N/A	#N/A	#N/A	#N/A	#N/A	#N/A	#N/A	#N/A	#N/A	#N/A	#N/A	#N/A	#N/A
1148_3	0	0	0	0	#N/A	#N/A	#N/A	#N/A	#N/A	#N/A	#N/A	#N/A	#N/A	#N/A	#N/A	#N/A	#N/A	#N/A	#N/A	#N/A
114_1	72.8139	40.6522	55.7854	47.0854	1.22435	0.292012	0.0121662	0.0253947	1.03074	0.0436797	0.707313	0.789829	1.02703	0.0384806	0.74027	0.817295	-1.16703	-0.222845	0.0562269	0.112996
114_10	10.2253	7.75839	7.90304	9.48154	-1.11006	-0.150642	0.333818	0.439624	-1.37893	-0.46355	0.00250335	0.00782297	1.01802	0.0257631	0.868421	0.91348	-1.23126	-0.300141	0.0508576	0.103855
114_11	2.19543	1.19406	1.83539	1.53134	1.25547	0.328224	0.245637	0.345054	1.04243	0.0599447	0.821337	0.87472	-1.06253	-0.0875072	0.733335	0.812785	-1.29128	-0.368797	0.204316	0.321747
114_12	55.3281	39.4396	28.3528	38.728	-1.04284	-0.0605141	0.625932	0.708568	-1.57	-0.650765	2.89497e-07	1.84794e-06	1.5354	0.61861	9.35705e-07	5.80242e-06	1.01071	0.0153669	0.902063	0.938006
114_13	50.7977	26.719	43.818	29.6118	1.29951	0.377962	0.00307852	0.00737349	1.28733	0.364379	0.00401764	0.0118686	-1.09627	-0.132604	0.287258	0.424974	-1.11665	-0.15918	0.219725	0.340948
114_14	283.673	614.391	299.595	497.802	-3.16844	-1.66377	0	0	-1.90987	-0.933475	6.66134e-16	9.32672e-15	-1.34222	-0.424624	0.000253813	0.00104674	1.22491	0.292678	0.010937	0.0278637
114_15	20.127	13.2782	17.9182	16.065	1.03604	0.051074	0.735402	0.802734	-1.03058	-0.0434582	0.767064	0.834994	-1.13141	-0.178126	0.223766	0.352628	-1.21896	-0.285654	0.0592194	0.117979
114_16	21.8737	24.929	15.4606	15.2625	-1.66719	-0.737416	2.52086e-07	1.09135e-06	-1.13471	-0.182318	0.229923	0.356688	1.11317	0.154672	0.300712	0.439011	1.62089	0.696783	1.68531e-06	9.60955e-06
114_17	16.8142	10.0947	11.5617	13.633	1.13831	0.186891	0.286292	0.389578	-1.35525	-0.438557	0.0106068	0.0280374	1.14419	0.194322	0.257293	0.39277	-1.36049	-0.444122	0.0113169	0.0286632
114_18	194.841	111.452	170.938	133.953	1.19497	0.25698	0.0343863	0.0642032	1.11019	0.150803	0.210963	0.333488	-1.11498	-0.157018	0.190706	0.312962	-1.21099	-0.27619	0.0236078	0.0539894
114_19	1106.03	459.667	834.47	584.365	1.64474	0.717864	5.5644e-10	3.065e-09	1.24234	0.313061	0.00674355	0.0188741	1.04291	0.0606158	0.598903	0.705546	-1.28092	-0.357181	0.00208505	0.00647813
114_2	108.745	61.0359	54.5132	53.867	1.21787	0.284358	0.0145522	0.0298781	-1.13581	-0.183721	0.116813	0.210942	1.56962	0.650419	2.39139e-08	1.88267e-07	1.12455	0.169348	0.147736	0.248416
114_20	0	0.128458	0	0.0648986	-21.6717	-4.43774	0.307943	0.411784	-10.3353	-3.36951	0.431543	0.560232	#N/A	#N/A	#N/A	#N/A	1.86999	0.903027	0.593772	0.695625
114_21	42.414	46.3636	99.4567	249.941	-1.5991	-0.677257	1.91172e-06	7.50287e-06	-2.88845	-1.5303	0	0	-2.97967	-1.57515	0	0	-5.43094	-2.4412	0	0
114_22	0	0	0.0776819	0	#N/A	#N/A	#N/A	#N/A	7.83815	2.97051	0.492293	0.610406	-9.59357	-3.26207	0.456107	0.58508	#N/A	#N/A	#N/A	#N/A
114_23	0	0	0	0	#N/A	#N/A	#N/A	#N/A	#N/A	#N/A	#N/A	#N/A	#N/A	#N/A	#N/A	#N/A	#N/A	#N/A	#N/A	#N/A
114_24	0	0	0	0	#N/A	#N/A	#N/A	#N/A	#N/A	#N/A	#N/A	#N/A	#N/A	#N/A	#N/A	#N/A	#N/A	#N/A	#N/A	#N/A
114_25	18.8161	4.8607	16.8545	6.50032	2.63861	1.39978	4.75439e-06	1.7745e-05	2.252	1.17121	2.36307e-05	0.000112994	-1.13836	-0.186953	0.404242	0.541058	-1.34586	-0.428532	0.246955	0.371864
114_26	170.358	169.702	178.406	226.326	-1.45727	-0.54327	5.32219e-05	0.000172979	-1.45813	-0.544117	2.80874e-05	0.000133049	-1.3309	-0.412398	0.00209008	0.00698735	-1.34373	-0.426242	0.00107468	0.00358303
114_3	14.1797	14.8792	15.9348	14.164	-1.53507	-0.618307	2.92268e-06	1.11611e-05	-1.02171	-0.0309883	0.811505	0.867846	-1.42815	-0.514149	9.5002e-05	0.000427123	1.04259	0.0601751	0.644563	0.737952
114_4	3.48393	1.82741	1.88328	1.16312	1.30261	0.3814	0.0566668	0.0998608	1.40785	0.493492	0.0351205	0.0779009	1.45507	0.541087	0.00651162	0.0188634	1.55858	0.64023	0.00650673	0.017709
114_5	12.0615	5.18408	7.4996	4.82501	1.59005	0.66907	1.06005e-05	3.77773e-05	1.35205	0.435145	0.00559489	0.0159823	1.26538	0.339569	0.0192458	0.0480666	1.06633	0.0926577	0.570653	0.680505
114_6	11.0918	6.45259	6.2562	4.94245	1.17486	0.232493	0.122328	0.194	1.10115	0.139009	0.389993	0.526921	1.39485	0.480108	0.00147929	0.00512335	1.29562	0.373642	0.0204411	0.0477261
114_7	33.5245	24.9185	16.5233	20.3904	-1.0874	-0.120886	0.339122	0.445229	-1.41841	-0.504273	0.000124038	0.000524121	1.59636	0.674782	1.89568e-07	1.30655e-06	1.21285	0.278405	0.0300904	0.0663406
114_8	41.6073	27.2527	24.5035	23.545	1.04358	0.0615418	0.624257	0.706962	-1.10447	-0.143357	0.264426	0.395372	1.33603	0.417954	0.000936984	0.00341617	1.14875	0.200063	0.117459	0.20601
114_9	37.0532	13.1036	12.7087	11.9141	1.93266	0.950589	8.03024e-13	5.5153e-12	-1.07758	-0.107799	0.444479	0.572396	2.29383	1.19776	0	0	1.09155	0.126383	0.368833	0.500743
1151_1	0	0	0	0	#N/A	#N/A	#N/A	#N/A	#N/A	#N/A	#N/A	#N/A	#N/A	#N/A	#N/A	#N/A	#N/A	#N/A	#N/A	#N/A
1151_2	0	0	0	0	#N/A	#N/A	#N/A	#N/A	#N/A	#N/A	#N/A	#N/A	#N/A	#N/A	#N/A	#N/A	#N/A	#N/A	#N/A	#N/A
1152_1	0	0	0	0	#N/A	#N/A	#N/A	#N/A	#N/A	#N/A	#N/A	#N/A	#N/A	#N/A	#N/A	#N/A	#N/A	#N/A	#N/A	#N/A
1152_2	0.14293	0	0	0	7.06964	2.82164	0.499125	0.591643	#N/A	#N/A	#N/A	#N/A	8.45442	3.07971	0.467268	0.589997	#N/A	#N/A	#N/A	#N/A
1152_3	0.815233	0	0	0	26.0738	4.70453	0.240568	0.339444	#N/A	#N/A	#N/A	#N/A	31.0919	4.95847	0.223547	0.352465	#N/A	#N/A	#N/A	#N/A
1153_1	0	0	0.0176761	0	#N/A	#N/A	#N/A	#N/A	7.83815	2.97051	0.492293	0.610406	-9.59357	-3.26207	0.456107	0.58508	#N/A	#N/A	#N/A	#N/A
1153_2	0	0	0	0	#N/A	#N/A	#N/A	#N/A	#N/A	#N/A	#N/A	#N/A	#N/A	#N/A	#N/A	#N/A	#N/A	#N/A	#N/A	#N/A
1154_1	0	0	0	0	#N/A	#N/A	#N/A	#N/A	#N/A	#N/A	#N/A	#N/A	#N/A	#N/A	#N/A	#N/A	#N/A	#N/A	#N/A	#N/A
1154_2	0	0	0	0	#N/A	#N/A	#N/A	#N/A	#N/A	#N/A	#N/A	#N/A	#N/A	#N/A	#N/A	#N/A	#N/A	#N/A	#N/A	#N/A
1154_3	0	0	0	0	#N/A	#N/A	#N/A	#N/A	#N/A	#N/A	#N/A	#N/A	#N/A	#N/A	#N/A	#N/A	#N/A	#N/A	#N/A	#N/A
1155_1	1.14807	0.44637	0.541538	0.483238	1.74843	0.806062	0.105974	0.171484	-1.02651	-0.0377505	0.944021	0.96147	1.66239	0.733255	0.120372	0.218354	-1.0893	-0.123405	0.825925	0.88227
1155_2	0	0	0	0	#N/A	#N/A	#N/A	#N/A	#N/A	#N/A	#N/A	#N/A	#N/A	#N/A	#N/A	#N/A	#N/A	#N/A	#N/A	#N/A
1156_1	6.88842	5.32456	7.35854	6.08879	-1.13095	-0.177539	0.358704	0.462363	1.05131	0.0721855	0.691181	0.777377	-1.35745	-0.440901	0.0167444	0.0426079	-1.15203	-0.204181	0.284976	0.414473
1156_2	4.91112	3.47874	5.23726	4.3817	-1.0367	-0.0519979	0.840211	0.886951	1.03965	0.0560962	0.810531	0.867056	-1.35492	-0.438212	0.0663128	0.134731	-1.26851	-0.34314	0.176028	0.286483
1157_1	0	0	0	0	#N/A	#N/A	#N/A	#N/A	#N/A	#N/A	#N/A	#N/A	#N/A	#N/A	#N/A	#N/A	#N/A	#N/A	#N/A	#N/A
1158_1	8.01988	10.2896	10.6436	13.3634	-1.8767	-0.908196	4.76231e-08	2.22295e-07	-1.44304	-0.529115	0.00046724	0.00174761	-1.68637	-0.753922	5.40623e-06	2.99958e-05	-1.30844	-0.387848	0.0106501	0.0272335
1159_1	0.149737	0.100495	0.20081	0.345243	1.0111	0.0159307	0.985568	0.988611	-1.96569	-0.975037	0.102694	0.189461	-1.69251	-0.759161	0.316935	0.456137	-3.39693	-1.76423	0.0180976	0.0430466
115_1	35.1773	19.4836	24.5719	19.9962	1.23414	0.303508	0.0103006	0.0218307	1.06907	0.0963519	0.416242	0.552346	1.12645	0.171781	0.144726	0.253126	-1.03409	-0.0483686	0.684484	0.771337
115_10	10.781	7.95918	13.139	5.28221	-1.08008	-0.111142	0.454408	0.555388	2.16348	1.11335	2.29927e-13	2.68329e-12	-1.54875	-0.631101	9.00673e-06	4.81854e-05	1.49527	0.580405	0.000237411	0.000913165
115_11	2.16226	1.38922	0.0977454	0.217475	1.06331	0.0885633	0.729555	0.79798	-2.52237	-1.33478	0.0908225	0.170977	16.9893	4.08656	1.62071e-09	1.45614e-08	6.28344	2.65156	9.17083e-08	6.10964e-07
115_12	32.5223	20.8395	19.801	21.6604	1.06672	0.0931809	0.480858	0.581856	-1.25735	-0.33039	0.0138995	0.0354939	1.2923	0.36994	0.00529636	0.0157299	-1.04726	-0.0666229	0.618627	0.715681
115_13	0.832041	0.304592	0.456481	0.27699	1.85229	0.889308	0.121253	0.19254	1.42624	0.512221	0.415433	0.551669	1.42971	0.51572	0.313256	0.452785	1.09119	0.1259	0.853298	0.901134
115_14	79.9993	67.8874	56.187	59.2317	-1.24144	-0.312019	0.0111713	0.0234823	-1.21172	-0.277053	0.0257848	0.0600686	1.1203	0.163888	0.185698	0.306514	1.1375	0.185861	0.132053	0.227317
115_15	1.68924	1.52537	1.72996	1.45795	-1.32115	-0.401793	0.297575	0.401714	1.03177	0.0451154	0.903529	0.935318	-1.3008	-0.379398	0.314247	0.453685	1.03849	0.054492	0.886289	0.926053
115_16	226.695	192.159	150.251	161.079	-1.24005	-0.310402	0.00859017	0.0185946	-1.23227	-0.301319	0.0113042	0.0296598	1.18717	0.247524	0.0369713	0.0828411	1.18395	0.243614	0.039655	0.0839598
115_17	24.9886	17.0422	12.2355	11.1626	1.00221	0.00318037	0.983145	0.987945	-1.04868	-0.0685765	0.683779	0.771245	1.60667	0.684077	1.35032e-05	7.05696e-05	1.51503	0.599342	0.000219282	0.000848702
115_18	83.965	37.7893	48.3825	29.2708	1.5187	0.602839	3.13044e-06	1.19092e-05	1.43793	0.523996	9.2832e-05	0.000403499	1.36547	0.449401	0.000413816	0.00162834	1.28126	0.357568	0.00855839	0.0225695
115_19	12.4094	15.647	10.5275	12.246	-1.84435	-0.88311	1.63131e-07	7.19497e-07	-1.33696	-0.418953	0.0150556	0.0379043	-1.07817	-0.108585	0.539695	0.656615	1.26802	0.34258	0.0363279	0.0781114
115_2	17.391	14.7839	13.8016	12.1075	-1.24362	-0.314549	0.0113289	0.0237863	-1.00836	-0.0120059	0.923716	0.946098	-1.00859	-0.0123468	0.921029	0.952614	1.21184	0.277203	0.0266435	0.0598895
115_20	14.0545	16.4696	5.9836	12.4053	-1.71409	-0.777445	1.21484e-05	4.28924e-05	-2.38145	-1.25184	2.34674e-09	1.92806e-08	1.84696	0.885152	2.89069e-05	0.000142653	1.31749	0.397792	0.0232347	0.0532242
115_21	50.6104	45.1921	48.2076	37.0223	-1.30631	-0.3855	0.00524488	0.0119555	1.13278	0.179873	0.194776	0.313785	-1.21054	-0.275646	0.044889	0.0975032	1.21145	0.276734	0.0470993	0.0973104
115_22	94.2916	51.1855	50.1027	59.5453	1.25912	0.332413	0.014377	0.0295624	-1.36602	-0.449974	0.00114464	0.00390177	1.4807	0.566281	3.15195e-05	0.000154307	-1.1721	-0.229098	0.097158	0.176286
115_3	65.9176	556.526	41.3164	149.593	-12.3509	-3.62654	0	0	-4.16162	-2.05714	0	0	1.25535	0.328093	0.00545515	0.0161409	3.69224	1.8845	0	0
115_4	21.6645	13.0162	12.9075	10.2933	1.13769	0.186109	0.146128	0.225144	1.09092	0.125547	0.341835	0.478997	1.32063	0.401222	0.00173738	0.00590455	1.25499	0.32767	0.0130684	0.0324256
115_5	56.2896	51.6326	43.0226	56.392	-1.34189	-0.424269	0.000353513	0.00101067	-1.50661	-0.591306	6.34461e-07	3.8693e-06	1.02948	0.0419221	0.725036	0.805847	-1.10046	-0.138109	0.243016	0.367387
115_6	10.3541	8.38145	9.0116	7.78098	-1.18424	-0.243967	0.0850413	0.141937	1.00756	0.010866	0.938927	0.957692	-1.10611	-0.145494	0.301383	0.439759	1.06906	0.0963455	0.499558	0.615196
115_7	48.0773	10.9543	35.2676	20.8799	2.99961	1.58478	0	0	1.46942	0.555245	9.78543e-06	5.03829e-05	1.07263	0.101155	0.408158	0.544781	-1.92035	-0.941372	2.37377e-12	2.52844e-11
115_8	5.72808	9.46837	4.22935	4.9581	-2.41772	-1.27364	4.44089e-16	3.67931e-15	-1.34738	-0.43016	0.0112886	0.0296399	1.0656	0.0916608	0.592258	0.699947	1.89495	0.922161	2.9155e-09	2.30711e-08
115_9	172.066	42.041	134.149	126.11	2.79759	1.48418	0	0	-1.08055	-0.111772	0.337347	0.475031	1.00925	0.0132871	0.909099	0.944701	-3.02234	-1.59566	0	0
1162_1	0	0	0	0	#N/A	#N/A	#N/A	#N/A	#N/A	#N/A	#N/A	#N/A	#N/A	#N/A	#N/A	#N/A	#N/A	#N/A	#N/A	#N/A
1162_2	0	0	0	0	#N/A	#N/A	#N/A	#N/A	#N/A	#N/A	#N/A	#N/A	#N/A	#N/A	#N/A	#N/A	#N/A	#N/A	#N/A	#N/A
1162_3	0.205713	0.0828377	0	0	1.58377	0.663367	0.694307	0.76733	#N/A	#N/A	#N/A	#N/A	16.0002	4.00002	0.333002	0.467541	9.31637	3.21977	0.463952	0.5816
1162_4	0	0	0	0	#N/A	#N/A	#N/A	#N/A	#N/A	#N/A	#N/A	#N/A	#N/A	#N/A	#N/A	#N/A	#N/A	#N/A	#N/A	#N/A
1162_5	0	0	0	0	#N/A	#N/A	#N/A	#N/A	#N/A	#N/A	#N/A	#N/A	#N/A	#N/A	#N/A	#N/A	#N/A	#N/A	#N/A	#N/A
1163_1	0	0	0	0	#N/A	#N/A	#N/A	#N/A	#N/A	#N/A	#N/A	#N/A	#N/A	#N/A	#N/A	#N/A	#N/A	#N/A	#N/A	#N/A
1163_2	0	0	0	0	#N/A	#N/A	#N/A	#N/A	#N/A	#N/A	#N/A	#N/A	#N/A	#N/A	#N/A	#N/A	#N/A	#N/A	#N/A	#N/A
1164_1	40.664	24.968	23.2965	21.0375	1.11325	0.154782	0.207005	0.300612	-1.03798	-0.0537815	0.667094	0.759632	1.3734	0.457756	0.000197888	0.000835403	1.17789	0.2362	0.0582154	0.116336
1166_1	0.228491	0.12268	0.0306427	0.0929689	1.25569	0.328477	0.725272	0.793767	-3.22365	-1.6887	0.28972	0.423304	5.29835	2.40554	0.105832	0.197315	1.30077	0.379367	0.729219	0.807022
1166_2	0.112878	0.0909091	0.045414	0	-1.1882	-0.248782	0.859974	0.90101	7.83815	2.97051	0.492293	0.610406	1.83561	0.876258	0.603983	0.708059	17.5553	4.13383	0.336047	0.467914
1167_1	0.0295057	0.0356446	0	0	-1.745	-0.80323	0.535165	0.626297	#N/A	#N/A	#N/A	#N/A	16.0002	4.00002	0.333002	0.467541	25.7941	4.68897	0.2711	0.399396
1168_1	0	0	0	0.0705197	#N/A	#N/A	#N/A	#N/A	-10.3353	-3.36951	0.431543	0.560232	#N/A	#N/A	#N/A	#N/A	-8.71278	-3.12313	0.459203	0.5816
1168_2	0	0	0	0	#N/A	#N/A	#N/A	#N/A	#N/A	#N/A	#N/A	#N/A	#N/A	#N/A	#N/A	#N/A	#N/A	#N/A	#N/A	#N/A
1168_3	0	0	0	0	#N/A	#N/A	#N/A	#N/A	#N/A	#N/A	#N/A	#N/A	#N/A	#N/A	#N/A	#N/A	#N/A	#N/A	#N/A	#N/A
1169_1	0	0	0	0	#N/A	#N/A	#N/A	#N/A	#N/A	#N/A	#N/A	#N/A	#N/A	#N/A	#N/A	#N/A	#N/A	#N/A	#N/A	#N/A
1169_2	0	0	0	0	#N/A	#N/A	#N/A	#N/A	#N/A	#N/A	#N/A	#N/A	#N/A	#N/A	#N/A	#N/A	#N/A	#N/A	#N/A	#N/A
116_1	17.519	11.0928	13.2041	9.98389	1.07952	0.110387	0.382431	0.487766	1.15057	0.202346	0.112599	0.204399	1.04397	0.0620753	0.620379	0.722025	1.1027	0.141042	0.272656	0.401206
116_10	8.06394	3.14783	8.95505	8.58772	1.7504	0.807682	2.34143e-06	9.10201e-06	-1.10229	-0.140508	0.331224	0.468254	-1.41124	-0.496962	0.000843281	0.00311039	-2.74759	-1.45816	0	0
116_11	3.79864	2.09542	3.7684	2.64657	1.23851	0.3086	0.159135	0.241722	1.23841	0.308488	0.128549	0.227571	-1.26065	-0.334162	0.0898318	0.17269	-1.27216	-0.347281	0.121996	0.212818
116_12	88.2832	38.6506	62.054	41.6799	1.56129	0.642738	1.24388e-07	5.55045e-07	1.29524	0.373221	0.0021542	0.00686555	1.11943	0.162759	0.17419	0.291123	-1.08655	-0.119752	0.33188	0.464986
116_13	18.1467	15.7876	17.4185	15.6787	-1.27276	-0.347961	0.0120162	0.025096	-1.03464	-0.0491304	0.71957	0.800044	-1.21987	-0.286733	0.0370684	0.083025	-1.00062	-0.000897013	0.994809	0.997499
116_14	3.36283	1.9697	2.87811	3.65703	1.16631	0.221956	0.356244	0.460979	-1.46016	-0.54613	0.00997768	0.0265695	-1.08772	-0.121308	0.586265	0.694644	-1.8692	-0.90242	9.03899e-05	0.000376676
116_15	25.7965	19.2899	19.068	17.5496	-1.09398	-0.129581	0.338623	0.444891	-1.05792	-0.08123	0.554311	0.664178	1.06447	0.09014	0.505986	0.625145	1.09088	0.125499	0.360568	0.492612
116_16	0.609433	0.346461	0.721151	0.641798	1.19724	0.259711	0.647702	0.728954	-1.02353	-0.0335517	0.941185	0.959288	-1.50103	-0.585955	0.226057	0.355278	-1.85638	-0.892491	0.100663	0.181275
116_17	0	0	0.0303279	0.0306712	#N/A	#N/A	#N/A	#N/A	-1.1596	-0.213633	0.911923	0.938152	-9.59357	-3.26207	0.456107	0.58508	-8.71278	-3.12313	0.459203	0.5816
116_18	6.1807	4.30336	3.4332	2.98533	-1.01883	-0.0269096	0.895464	0.923781	1.00035	0.000503874	0.998286	0.998685	1.41593	0.501747	0.0191239	0.047784	1.43019	0.516203	0.0224247	0.0516476
116_19	0	0	0.0550046	0	#N/A	#N/A	#N/A	#N/A	7.83815	2.97051	0.492293	0.610406	-9.59357	-3.26207	0.456107	0.58508	#N/A	#N/A	#N/A	#N/A
116_2	2.041	1.56203	1.76026	1.63337	-1.11977	-0.1632	0.393574	0.498752	-1.06662	-0.0930495	0.620991	0.721893	-1.09608	-0.132356	0.480661	0.601927	-1.05351	-0.075201	0.694992	0.779519
116_20	73.885	110.09	53.4164	70.7353	-2.17969	-1.12412	0	0	-1.52206	-0.606022	3.10348e-06	1.71769e-05	1.08833	0.122121	0.351497	0.486583	1.5446	0.627229	5.81649e-07	3.51826e-06
116_21	1.59624	0.947259	2.70404	4.99075	1.14793	0.199031	0.709781	0.780526	-2.11837	-1.08295	0.00110641	0.00378662	-2.14628	-1.10184	0.0116109	0.0311944	-5.26806	-2.39727	1.24757e-07	8.14906e-07
116_22	198.379	232.466	271.923	177.991	-1.71427	-0.777597	1.31532e-10	7.66159e-10	1.32909	0.410444	0.000641391	0.00232365	-1.74201	-0.800754	3.162e-11	3.43476e-10	1.2962	0.374293	0.00191953	0.0060181
116_23	0.746145	1.05162	0.825535	0.303593	-2.05182	-1.03691	0.115327	0.184296	2.32114	1.21483	0.152713	0.26	-1.40159	-0.487061	0.478922	0.600566	3.3695	1.75254	0.033886	0.0734619
116_24	0.211647	0	0.340605	0	13.4043	3.74463	0.357297	0.460979	28.7143	4.8437	0.245169	0.373719	-1.99162	-0.993941	0.419441	0.556089	#N/A	#N/A	#N/A	#N/A
116_25	51.6515	40.6921	106.068	58.9264	-1.15258	-0.204869	0.178587	0.26632	1.56584	0.646938	2.0696e-06	1.17603e-05	-2.60937	-1.3837	0	0	-1.45892	-0.544901	0.000220289	0.000851758
116_26	0.253003	0.101881	0.10179	0	1.58377	0.663367	0.694307	0.76733	7.83815	2.97051	0.492293	0.610406	1.83561	0.876258	0.603983	0.708059	9.31637	3.21977	0.463952	0.5816
116_27	658.909	701.954	623.812	634.829	-1.55849	-0.640147	5.06456e-08	2.35607e-07	-1.16973	-0.226181	0.0539516	0.111373	-1.2032	-0.266872	0.0233187	0.0565348	1.09741	0.1341	0.252461	0.378759
116_28	0	0	0	0	#N/A	#N/A	#N/A	#N/A	#N/A	#N/A	#N/A	#N/A	#N/A	#N/A	#N/A	#N/A	#N/A	#N/A	#N/A	#N/A
116_29	0	0	0	0	#N/A	#N/A	#N/A	#N/A	#N/A	#N/A	#N/A	#N/A	#N/A	#N/A	#N/A	#N/A	#N/A	#N/A	#N/A	#N/A
116_3	49.5077	28.9229	38.3496	29.9332	1.17004	0.226561	0.0571421	0.10057	1.1146	0.156531	0.188812	0.306611	1.01578	0.0225936	0.848657	0.898927	-1.04278	-0.0604301	0.614021	0.711993
116_4	24.6544	13.2654	15.2122	9.70942	1.27037	0.345251	0.00660268	0.0147164	1.36298	0.446764	0.000671615	0.00241677	1.27521	0.350735	0.00542961	0.0160696	1.35591	0.439258	0.000898602	0.00305221
116_5	11.1363	7.78527	7.66008	5.36829	-1.02278	-0.032489	0.816373	0.867009	1.24129	0.311845	0.0343816	0.0765841	1.14387	0.193925	0.166313	0.281142	1.4392	0.525272	0.00035983	0.00133698
116_6	0.0173865	0	0.0279802	0	7.06964	2.82164	0.499125	0.591643	14.7969	3.88722	0.357473	0.492047	-1.94374	-0.958835	0.571065	0.682184	#N/A	#N/A	#N/A	#N/A
116_7	1.64554	1.08302	1.08205	1.18069	1.03807	0.0539063	0.829547	0.878496	-1.25403	-0.326568	0.20262	0.323253	1.19611	0.258355	0.302178	0.440454	-1.09817	-0.135103	0.598116	0.69891
116_8	44.9549	39.268	33.5694	37.7878	-1.27786	-0.353733	0.00345587	0.00819907	-1.29386	-0.371687	0.0022026	0.00698962	1.05371	0.0754769	0.534527	0.65133	1.03135	0.0445294	0.712558	0.793896
116_9	31.9889	15.3896	20.1281	16.2881	1.42076	0.506662	8.06215e-05	0.000255197	1.07508	0.104438	0.420125	0.556233	1.25047	0.322473	0.0107842	0.0292646	-1.0664	-0.0927438	0.480732	0.59741
1170_1	0	0.0142273	0	0	-11.5162	-3.52559	0.428242	0.529172	#N/A	#N/A	#N/A	#N/A	#N/A	#N/A	#N/A	#N/A	9.31637	3.21977	0.463952	0.5816
1171_1	0	0	0	0	#N/A	#N/A	#N/A	#N/A	#N/A	#N/A	#N/A	#N/A	#N/A	#N/A	#N/A	#N/A	#N/A	#N/A	#N/A	#N/A
1172_1	0	0	0	0	#N/A	#N/A	#N/A	#N/A	#N/A	#N/A	#N/A	#N/A	#N/A	#N/A	#N/A	#N/A	#N/A	#N/A	#N/A	#N/A
1172_2	0	0	0	0	#N/A	#N/A	#N/A	#N/A	#N/A	#N/A	#N/A	#N/A	#N/A	#N/A	#N/A	#N/A	#N/A	#N/A	#N/A	#N/A
1173_1	0	0	0	0	#N/A	#N/A	#N/A	#N/A	#N/A	#N/A	#N/A	#N/A	#N/A	#N/A	#N/A	#N/A	#N/A	#N/A	#N/A	#N/A
1173_2	0	0	0	0	#N/A	#N/A	#N/A	#N/A	#N/A	#N/A	#N/A	#N/A	#N/A	#N/A	#N/A	#N/A	#N/A	#N/A	#N/A	#N/A
1174_1	0	0.0410353	0.0409988	0.041463	-11.5162	-3.52559	0.428242	0.529172	-1.1596	-0.213633	0.911923	0.938152	-9.59357	-3.26207	0.456107	0.58508	-1.00768	-0.0110361	0.995441	0.997499
1174_2	0	0	0	0	#N/A	#N/A	#N/A	#N/A	#N/A	#N/A	#N/A	#N/A	#N/A	#N/A	#N/A	#N/A	#N/A	#N/A	#N/A	#N/A
1175_1	0	0	0	0.337962	#N/A	#N/A	#N/A	#N/A	-19.5335	-4.28788	0.305079	0.438628	#N/A	#N/A	#N/A	#N/A	-16.4975	-4.04417	0.325622	0.458825
1176_1	0	0	0	0	#N/A	#N/A	#N/A	#N/A	#N/A	#N/A	#N/A	#N/A	#N/A	#N/A	#N/A	#N/A	#N/A	#N/A	#N/A	#N/A
1176_2	0	0	0	0	#N/A	#N/A	#N/A	#N/A	#N/A	#N/A	#N/A	#N/A	#N/A	#N/A	#N/A	#N/A	#N/A	#N/A	#N/A	#N/A
1177_1	0.0323695	0	0.0520926	0.158047	7.06964	2.82164	0.499125	0.591643	-3.34766	-1.74315	0.133345	0.234338	-1.94374	-0.958835	0.571065	0.682184	-47.6362	-5.57399	0.167202	0.27495
1177_2	0	0	0	0	#N/A	#N/A	#N/A	#N/A	#N/A	#N/A	#N/A	#N/A	#N/A	#N/A	#N/A	#N/A	#N/A	#N/A	#N/A	#N/A
1178_1	0	0	0	0	#N/A	#N/A	#N/A	#N/A	#N/A	#N/A	#N/A	#N/A	#N/A	#N/A	#N/A	#N/A	#N/A	#N/A	#N/A	#N/A
1178_2	0	0	0	0	#N/A	#N/A	#N/A	#N/A	#N/A	#N/A	#N/A	#N/A	#N/A	#N/A	#N/A	#N/A	#N/A	#N/A	#N/A	#N/A
1179_1	0	0	0	0	#N/A	#N/A	#N/A	#N/A	#N/A	#N/A	#N/A	#N/A	#N/A	#N/A	#N/A	#N/A	#N/A	#N/A	#N/A	#N/A
117_1	3.04821	2.69613	3.39083	1.48832	-1.29398	-0.371813	0.0235341	0.0457993	1.98131	0.986453	1.5784e-08	1.18836e-07	-1.41361	-0.499384	0.00179755	0.00609405	1.79739	0.845901	2.11437e-06	1.1812e-05
117_10	11.2496	4.91211	12.1057	6.33097	1.56498	0.646148	9.11583e-05	0.000285522	1.66322	0.733977	2.16779e-06	1.22993e-05	-1.36754	-0.451579	0.00220995	0.00732393	-1.29841	-0.376749	0.0282776	0.0630745
117_11	95.0588	57.982	80.5046	60.03	1.12065	0.164334	0.171111	0.256585	1.16671	0.222447	0.0634778	0.127266	-1.07631	-0.106097	0.373148	0.508647	-1.04317	-0.0609774	0.613707	0.71197
117_12	629.919	155.136	279.675	389.086	2.77552	1.47276	0	0	-1.5991	-0.677258	4.27613e-09	3.40461e-08	1.77223	0.825565	7.65721e-13	9.60971e-12	-2.52703	-1.33744	0	0
117_13	235.356	578.312	154.598	538.193	-3.59464	-1.84585	0	0	-4.00141	-2.00051	0	0	1.19787	0.260473	0.0253414	0.0606625	1.06645	0.0928176	0.418819	0.552448
117_14	7.07066	7.25432	6.08523	5.45366	-1.50085	-0.585781	0.000601939	0.00165327	-1.03019	-0.0429136	0.80746	0.865191	-1.09377	-0.129314	0.459098	0.587487	1.32002	0.400565	0.020007	0.0468513
117_15	13.0101	9.86879	5.35605	16.3424	-1.10978	-0.150278	0.346461	0.452819	-3.50546	-1.8096	0	0	1.91055	0.933991	1.06358e-07	7.63474e-07	-1.66824	-0.738323	1.35265e-06	7.82187e-06
117_16	5.98482	2.62027	3.32898	2.32072	1.55992	0.641475	0.00516709	0.0118011	1.24733	0.318846	0.202012	0.322655	1.41395	0.499735	0.0213647	0.0524708	1.1205	0.164147	0.528823	0.642279
117_17	78.6117	56.9433	102.25	87.1517	-1.05971	-0.0836641	0.502871	0.595509	1.02071	0.0295693	0.807093	0.864882	-1.65301	-0.725098	3.17397e-09	2.74903e-08	-1.54206	-0.624861	4.26054e-07	2.62603e-06
117_18	35.1502	50.4095	33.5504	41.8999	-2.09789	-1.06894	6.66134e-16	5.4738e-15	-1.43544	-0.521498	7.65901e-05	0.000337942	-1.21303	-0.278618	0.0394297	0.0873768	1.19402	0.255827	0.0469466	0.0970429
117_19	22.1087	12.4718	6.66139	37.1714	1.21134	0.276605	0.140693	0.217926	-6.40615	-2.67946	0	0	2.6089	1.38344	1.48275e-10	1.48261e-09	-3.00134	-1.5856	0	0
117_2	8.49166	6.70397	5.91132	4.92126	-1.15498	-0.207872	0.140824	0.218089	1.04497	0.0634637	0.667104	0.759632	1.13026	0.176654	0.216007	0.343483	1.35191	0.435002	0.00288065	0.00860843
117_20	0	0	0	0	#N/A	#N/A	#N/A	#N/A	#N/A	#N/A	#N/A	#N/A	#N/A	#N/A	#N/A	#N/A	#N/A	#N/A	#N/A	#N/A
117_3	13.3724	14.8544	8.39322	11.4323	-1.62501	-0.70045	1.23794e-07	5.52621e-07	-1.56554	-0.646664	2.53131e-06	1.42234e-05	1.25357	0.326039	0.0180505	0.0454506	1.28952	0.366834	0.00544708	0.0151386
117_4	22.0456	21.3721	22.0014	29.114	-1.41823	-0.504092	6.64162e-05	0.000213103	-1.52099	-0.605012	1.01074e-06	5.98289e-06	-1.26833	-0.342933	0.00658916	0.0190482	-1.37254	-0.456849	0.000226599	0.000873709
117_5	45.6567	31.6966	22.8602	18.7772	-1.01564	-0.0223826	0.854738	0.89868	1.05915	0.0829061	0.515151	0.630071	1.57145	0.652092	1.413e-07	9.96842e-07	1.67527	0.744391	3.2728e-09	2.5806e-08
117_6	92.7588	42.2779	62.5582	91.2498	1.49971	0.584688	1.00943e-06	4.07611e-06	-1.67659	-0.74553	2.75121e-10	2.5265e-09	1.1667	0.22243	0.0604031	0.124669	-2.17465	-1.12078	0	0
117_7	15.5374	9.12433	10.3838	11.8711	1.1639	0.218961	0.120269	0.19117	-1.31403	-0.394004	0.00485197	0.0140609	1.17731	0.235495	0.0907054	0.174127	-1.31081	-0.390464	0.00582421	0.0160498
117_8	4.41108	2.02496	5.73227	3.98443	1.48816	0.573526	0.00494795	0.0113631	1.25142	0.323569	0.056653	0.115848	-1.65122	-0.723529	2.81732e-05	0.000139405	-1.98138	-0.986509	9.82993e-07	5.78117e-06
117_9	9.90508	3.38265	6.83157	4.44145	2.0007	1.0005	3.85063e-09	1.97981e-08	1.33794	0.420012	0.0106917	0.028193	1.14077	0.190007	0.212538	0.339474	-1.32269	-0.40348	0.025647	0.0579209
1180_1	0	0	0	0	#N/A	#N/A	#N/A	#N/A	#N/A	#N/A	#N/A	#N/A	#N/A	#N/A	#N/A	#N/A	#N/A	#N/A	#N/A	#N/A
1180_2	0	0	0	0	#N/A	#N/A	#N/A	#N/A	#N/A	#N/A	#N/A	#N/A	#N/A	#N/A	#N/A	#N/A	#N/A	#N/A	#N/A	#N/A
1181_1	1.0152	1.18925	0.761185	0.450616	-1.71281	-0.776369	0.0189772	0.0380026	1.46657	0.552451	0.176124	0.290957	1.04898	0.0689847	0.846904	0.897585	2.61167	1.38497	0.000327708	0.00122713
1182_1	0	0	0	0	#N/A	#N/A	#N/A	#N/A	#N/A	#N/A	#N/A	#N/A	#N/A	#N/A	#N/A	#N/A	#N/A	#N/A	#N/A	#N/A
1182_2	0	0	0	0	#N/A	#N/A	#N/A	#N/A	#N/A	#N/A	#N/A	#N/A	#N/A	#N/A	#N/A	#N/A	#N/A	#N/A	#N/A	#N/A
1183_1	0	0	0	0	#N/A	#N/A	#N/A	#N/A	#N/A	#N/A	#N/A	#N/A	#N/A	#N/A	#N/A	#N/A	#N/A	#N/A	#N/A	#N/A
1183_2	0.239253	0.770751	0.385032	0	-4.36432	-2.12576	0.169865	0.254958	14.7969	3.88722	0.357473	0.492047	-1.94374	-0.958835	0.571065	0.682184	34.033	5.08886	0.230248	0.35277
1185_1	0.114245	0.12268	0.0612854	0.0619793	-1.5631	-0.644413	0.556571	0.646212	-1.16094	-0.215296	0.878663	0.916999	1.43284	0.518874	0.688416	0.775422	1.91457	0.937019	0.446626	0.580233
1185_2	0	0	0.0637103	0.193295	#N/A	#N/A	#N/A	#N/A	-3.22365	-1.6887	0.28972	0.423304	-9.59357	-3.26207	0.456107	0.58508	-24.2822	-4.60182	0.258872	0.385809
1186_1	1.58761	1.38697	0.931043	0.744509	-1.27821	-0.354122	0.212471	0.306095	1.08721	0.120633	0.746395	0.819909	1.34043	0.422693	0.209299	0.335467	1.84621	0.884569	0.0117795	0.0296813
1187_1	2.53628	4.66891	1.3484	3.53817	-2.69027	-1.42775	2.97094e-08	1.4161e-07	-3.00969	-1.58961	1.30926e-07	8.77725e-07	1.47803	0.563671	0.108051	0.200229	1.30936	0.388857	0.0848042	0.157958
1187_2	0	0	0	0	#N/A	#N/A	#N/A	#N/A	#N/A	#N/A	#N/A	#N/A	#N/A	#N/A	#N/A	#N/A	#N/A	#N/A	#N/A	#N/A
1188_1	0	0	0	0	#N/A	#N/A	#N/A	#N/A	#N/A	#N/A	#N/A	#N/A	#N/A	#N/A	#N/A	#N/A	#N/A	#N/A	#N/A	#N/A
1188_2	0	0	0	0	#N/A	#N/A	#N/A	#N/A	#N/A	#N/A	#N/A	#N/A	#N/A	#N/A	#N/A	#N/A	#N/A	#N/A	#N/A	#N/A
1189_1	0	0	0	0	#N/A	#N/A	#N/A	#N/A	#N/A	#N/A	#N/A	#N/A	#N/A	#N/A	#N/A	#N/A	#N/A	#N/A	#N/A	#N/A
1189_2	0	0	0	0	#N/A	#N/A	#N/A	#N/A	#N/A	#N/A	#N/A	#N/A	#N/A	#N/A	#N/A	#N/A	#N/A	#N/A	#N/A	#N/A
118_1	3.14833	2.27403	2.80916	2.16559	-1.05677	-0.079656	0.618708	0.70183	1.12843	0.174318	0.27441	0.40733	-1.13397	-0.181377	0.245067	0.377911	1.04218	0.0596045	0.715322	0.795851
118_10	55.7433	32.0493	34.1221	28.2848	1.18887	0.249592	0.0470394	0.0847201	1.04952	0.0697308	0.586046	0.692278	1.28539	0.362207	0.00383801	0.0119133	1.12456	0.169354	0.187309	0.301107
118_11	72.4909	22.7227	55.7451	41.3633	2.18051	1.12467	0	0	1.17246	0.229542	0.0632018	0.126896	1.02321	0.0331026	0.786089	0.851817	-1.83403	-0.875019	1.20333e-11	1.2054e-10
118_12	16.6677	8.77813	7.60283	5.87468	1.29769	0.375942	0.0156239	0.0318945	1.12577	0.170912	0.331665	0.468758	1.72461	0.786271	7.37316e-07	4.65034e-06	1.48274	0.568268	0.00102682	0.00343903
118_13	10.0623	6.45779	8.82411	2.17503	1.06489	0.0906986	0.608369	0.692877	3.52476	1.81752	8.88178e-16	1.22957e-14	-1.1145	-0.156398	0.355001	0.490636	2.94343	1.5575	1.85035e-11	1.82213e-10
118_14	15.6925	11.4924	12.1893	7.55982	-1.07146	-0.0995841	0.525969	0.618879	1.40246	0.487964	0.00361921	0.0108361	1.01295	0.0185629	0.90522	0.941895	1.50851	0.593128	0.00044043	0.00160419
118_15	278.794	62.6707	95.0981	58.2698	3.04069	1.6044	0	0	1.41981	0.505702	3.95837e-05	0.000183043	2.30669	1.20583	0	0	1.06743	0.0941379	0.450404	0.5816
118_16	15.563	11.7531	15.4878	11.0865	-1.10488	-0.143893	0.37585	0.480767	1.21523	0.281227	0.0791163	0.15281	-1.26469	-0.33878	0.0312207	0.0718765	1.05215	0.0733452	0.657254	0.749203
118_17	54.8497	39.7666	39.1088	42.8436	-1.06067	-0.0849784	0.523849	0.616713	-1.25918	-0.332487	0.012969	0.0334494	1.10351	0.142105	0.286993	0.42464	-1.08553	-0.118396	0.375757	0.507088
118_18	35.9559	28.5046	54.5936	43.5079	-1.1598	-0.213873	0.13337	0.208661	1.09164	0.126491	0.337048	0.47473	-1.92949	-0.948216	3.33489e-12	3.96497e-11	-1.53778	-0.620853	7.11907e-06	3.62823e-05
118_19	47.215	9.87855	34.2061	15.7926	3.2648	1.70699	0	0	1.88383	0.913666	1.5804e-08	1.1887e-07	1.08605	0.119088	0.409226	0.545711	-1.6102	-0.68724	0.000307148	0.00115563
118_2	16.7887	7.7249	10.2189	7.142	1.48547	0.570916	1.463e-05	5.10502e-05	1.24474	0.315847	0.0189447	0.0462142	1.29266	0.370344	0.00413124	0.0126848	1.07347	0.102284	0.455588	0.5816
118_20	925.522	1002.36	579.207	954.525	-1.58438	-0.663921	9.14288e-09	4.56483e-08	-1.89424	-0.921619	1.77636e-15	2.40503e-14	1.25731	0.330337	0.0044054	0.013415	1.04221	0.0596463	0.605148	0.704814
118_21	0	0	0	0	#N/A	#N/A	#N/A	#N/A	#N/A	#N/A	#N/A	#N/A	#N/A	#N/A	#N/A	#N/A	#N/A	#N/A	#N/A	#N/A
118_3	405.829	220.635	210.446	191.066	1.25732	0.330352	0.00405359	0.00947469	-1.04358	-0.0615416	0.593296	0.696792	1.51737	0.601571	1.67382e-07	1.16525e-06	1.14606	0.196684	0.0877813	0.162451
118_4	73.2426	47.2915	42.4343	47.6704	1.05865	0.0822295	0.489024	0.588846	-1.29126	-0.36878	0.00205852	0.00659669	1.3581	0.441588	0.000210389	0.00088346	-1.01566	-0.0224149	0.851058	0.899543
118_5	51.5227	47.5846	41.5072	49.2414	-1.35111	-0.434142	0.000319223	0.00091786	-1.3636	-0.447424	0.000205969	0.000828212	-1.02385	-0.034001	0.778807	0.845963	-1.04267	-0.0602775	0.615784	0.713402
118_6	17.5079	14.3331	9.06889	12.7187	-1.19767	-0.260233	0.056953	0.100285	-1.6119	-0.688762	1.65353e-06	9.51318e-06	1.51887	0.603002	2.33222e-05	0.000116706	1.11844	0.161483	0.241772	0.365895
118_7	7.19881	4.7954	3.5148	2.81985	1.026	0.0370266	0.826655	0.876075	1.08423	0.116665	0.556064	0.66599	1.61107	0.688015	0.000110877	0.000491902	1.68727	0.75469	7.25731e-05	0.000307892
118_8	66.7876	99.3213	56.1429	98.0498	-2.1755	-1.12135	0	0	-2.00736	-1.0053	1.11022e-16	1.61999e-15	-1.06834	-0.0953693	0.433819	0.570641	1.00534	0.00768444	0.948288	0.972189
118_9	48.5488	156.574	75.9598	120.263	-4.71781	-2.23812	0	0	-1.8198	-0.863784	3.67595e-13	4.23633e-12	-1.98838	-0.991593	5.55112e-16	8.67871e-15	1.29212	0.369745	0.00163216	0.00520434
1190_1	0	0	0	0	#N/A	#N/A	#N/A	#N/A	#N/A	#N/A	#N/A	#N/A	#N/A	#N/A	#N/A	#N/A	#N/A	#N/A	#N/A	#N/A
1191_1	0	0.0229628	0	0	-11.5162	-3.52559	0.428242	0.529172	#N/A	#N/A	#N/A	#N/A	#N/A	#N/A	#N/A	#N/A	9.31637	3.21977	0.463952	0.5816
1191_2	0	0	0	0	#N/A	#N/A	#N/A	#N/A	#N/A	#N/A	#N/A	#N/A	#N/A	#N/A	#N/A	#N/A	#N/A	#N/A	#N/A	#N/A
1192_1	47.5728	51.1803	39.2795	42.9021	-1.57377	-0.654224	6.00601e-05	0.000194062	-1.25539	-0.328136	0.0481655	0.101375	-1.04936	-0.069515	0.679637	0.769213	1.18393	0.243582	0.129589	0.223765
1192_2	37.2969	48.75	46.0006	42.541	-1.91163	-0.934806	3.45404e-06	1.30728e-05	-1.06304	-0.0881928	0.643416	0.739424	-1.56701	-0.648018	0.00140542	0.00489818	1.13728	0.185588	0.325826	0.458892
1193_1	0	0	0	0	#N/A	#N/A	#N/A	#N/A	#N/A	#N/A	#N/A	#N/A	#N/A	#N/A	#N/A	#N/A	#N/A	#N/A	#N/A	#N/A
1193_2	0	0	0	0	#N/A	#N/A	#N/A	#N/A	#N/A	#N/A	#N/A	#N/A	#N/A	#N/A	#N/A	#N/A	#N/A	#N/A	#N/A	#N/A
1193_3	0.135872	0	0	0	7.06964	2.82164	0.499125	0.591643	#N/A	#N/A	#N/A	#N/A	8.45442	3.07971	0.467268	0.589997	#N/A	#N/A	#N/A	#N/A
1194_1	0	0	0	0	#N/A	#N/A	#N/A	#N/A	#N/A	#N/A	#N/A	#N/A	#N/A	#N/A	#N/A	#N/A	#N/A	#N/A	#N/A	#N/A
1195_1	0.182414	0.440733	0.391414	0.445326	-3.45366	-1.78812	0.0631002	0.109581	-1.3051	-0.384161	0.592123	0.696226	-2.66426	-1.41373	0.147553	0.256803	-1.0168	-0.024035	0.972499	0.988558
1196_1	0	0	0	0	#N/A	#N/A	#N/A	#N/A	#N/A	#N/A	#N/A	#N/A	#N/A	#N/A	#N/A	#N/A	#N/A	#N/A	#N/A	#N/A
1197_1	0.0846588	0	0	0	7.06964	2.82164	0.499125	0.591643	#N/A	#N/A	#N/A	#N/A	8.45442	3.07971	0.467268	0.589997	#N/A	#N/A	#N/A	#N/A
1197_2	0	0	0	0	#N/A	#N/A	#N/A	#N/A	#N/A	#N/A	#N/A	#N/A	#N/A	#N/A	#N/A	#N/A	#N/A	#N/A	#N/A	#N/A
1197_3	0	0	0	0	#N/A	#N/A	#N/A	#N/A	#N/A	#N/A	#N/A	#N/A	#N/A	#N/A	#N/A	#N/A	#N/A	#N/A	#N/A	#N/A
1197_4	0	0	0	0	#N/A	#N/A	#N/A	#N/A	#N/A	#N/A	#N/A	#N/A	#N/A	#N/A	#N/A	#N/A	#N/A	#N/A	#N/A	#N/A
1197_5	0	0	0	0	#N/A	#N/A	#N/A	#N/A	#N/A	#N/A	#N/A	#N/A	#N/A	#N/A	#N/A	#N/A	#N/A	#N/A	#N/A	#N/A
1198_1	2.73637	1.08979	2.08086	1.10115	1.71345	0.776908	0.0066551	0.0148183	1.64194	0.715405	0.0131855	0.0339367	1.03453	0.0489805	0.841531	0.893774	-1.01783	-0.0254933	0.941849	0.96843
1199_1	1.07135	0.745173	1.29309	0.435912	-1.01934	-0.0276283	0.954335	0.966969	2.56185	1.35719	0.0102991	0.0273268	-1.53159	-0.615027	0.154739	0.26671	1.68995	0.756977	0.184822	0.29776
119_1	5.28336	3.65281	4.9184	2.81777	-1.01156	-0.0165856	0.919403	0.941712	1.5182	0.60236	0.000343415	0.00132014	-1.18307	-0.24254	0.124617	0.224363	1.28647	0.363418	0.0366045	0.0784921
119_10	2.21085	0.880493	3.59703	3.79592	1.71345	0.776908	0.0066551	0.0148183	-1.21294	-0.278505	0.137391	0.239698	-2.06646	-1.04716	1.41928e-06	8.56598e-06	-4.33395	-2.11568	1.22125e-15	1.62818e-14
119_11	55.6266	28.8749	46.4141	32.627	1.3168	0.397042	0.00142319	0.00364256	1.2376	0.307542	0.0129007	0.0333043	-1.06042	-0.0846348	0.48839	0.609469	-1.1385	-0.187129	0.137423	0.234541
119_12	84.0599	47.4003	75.433	53.5212	1.2122	0.277633	0.0215574	0.0424689	1.22615	0.29414	0.0143394	0.0364658	-1.14046	-0.189621	0.112154	0.206314	-1.13769	-0.186108	0.125773	0.218235
119_13	60.5863	38.5947	40.2958	33.5288	1.07304	0.1017	0.408803	0.514627	1.04557	0.0642884	0.606224	0.708819	1.18304	0.242494	0.0485083	0.104422	1.14242	0.19209	0.124136	0.216006
119_14	0	0	0	0	#N/A	#N/A	#N/A	#N/A	#N/A	#N/A	#N/A	#N/A	#N/A	#N/A	#N/A	#N/A	#N/A	#N/A	#N/A	#N/A
119_15	0.710041	0	1.14268	0.83461	114.76	6.84247	0.0839827	0.14034	1.18964	0.250531	0.540047	0.653163	-2.03898	-1.02785	0.0223178	0.0545332	-203.33	-7.66768	0.0554347	0.111607
119_16	5.3224	2.6155	5.80704	4.478	1.38979	0.474871	0.0515298	0.0917896	1.12795	0.173702	0.402492	0.539139	-1.38633	-0.471266	0.024055	0.0580224	-1.72365	-0.785466	0.00121114	0.0039886
119_17	6.7727	5.49465	6.33125	4.90351	-1.18701	-0.247332	0.235554	0.333862	1.12306	0.167431	0.421333	0.557632	-1.18798	-0.248509	0.222296	0.351373	1.11208	0.153262	0.471819	0.588987
119_18	690.826	395.34	1358.78	1261.41	1.19446	0.256363	0.0273796	0.0523874	-1.06706	-0.0936472	0.414746	0.551087	-2.49969	-1.32175	0	0	-3.21486	-1.68475	0	0
119_19	29.3753	12.1223	166.305	129.599	1.65577	0.727507	2.60288e-05	8.7909e-05	1.11639	0.158842	0.192877	0.311159	-7.19301	-2.8466	0	0	-10.7651	-3.42829	0	0
119_2	16.6716	15.0032	16.4957	13.455	-1.31653	-0.39674	0.00239247	0.00585733	1.06658	0.0929958	0.474556	0.602167	-1.25747	-0.330522	0.0109947	0.0297702	1.10667	0.14622	0.263323	0.390912
119_20	0	0	0.116523	0	#N/A	#N/A	#N/A	#N/A	7.83815	2.97051	0.492293	0.610406	-9.59357	-3.26207	0.456107	0.58508	#N/A	#N/A	#N/A	#N/A
119_21	15.8481	23.7545	24.0876	19.1061	-2.19187	-1.13216	4.13903e-08	1.94352e-07	1.09665	0.13311	0.484193	0.610406	-1.93071	-0.949131	4.09733e-06	2.32224e-05	1.23381	0.303124	0.111887	0.197872
119_22	11.1861	5.66691	11.7593	9.10282	1.3472	0.429961	0.207934	0.301486	1.12339	0.167862	0.532065	0.645554	-1.33556	-0.417446	0.120207	0.218168	-1.61619	-0.692599	0.0425135	0.0892048
119_23	0.786117	0.316558	0	1.27943	1.58377	0.663367	0.694307	0.76733	-37.9299	-5.24526	0.203369	0.323934	16.0002	4.00002	0.333002	0.467541	-3.7087	-1.89091	0.219907	0.340948
119_24	0	0	0	0	#N/A	#N/A	#N/A	#N/A	#N/A	#N/A	#N/A	#N/A	#N/A	#N/A	#N/A	#N/A	#N/A	#N/A	#N/A	#N/A
119_3	7.1038	5.7212	6.88466	3.9583	-1.17825	-0.236646	0.120733	0.191825	1.5129	0.597314	0.000146473	0.000609846	-1.23165	-0.300594	0.0445446	0.0969263	1.43433	0.520378	0.00114889	0.00380517
119_4	37.9505	28.0172	45.4274	50.7066	-1.08003	-0.111072	0.365747	0.469632	-1.283	-0.359526	0.00262302	0.00815782	-1.52126	-0.605267	5.7938e-07	3.71777e-06	-1.82351	-0.866716	8.6664e-13	9.57642e-12
119_5	39.5111	26.6724	40.6322	26.7857	1.01257	0.0180228	0.884325	0.919544	1.31969	0.4002	0.00113608	0.00387499	-1.30694	-0.386197	0.00156157	0.00536468	-1.01186	-0.0170133	0.89151	0.929747
119_6	9.44545	7.30146	13.6738	13.6227	-1.13092	-0.177496	0.236605	0.33513	-1.14514	-0.195524	0.147375	0.253286	-1.83962	-0.87941	6.32418e-10	5.94753e-09	-1.87962	-0.910443	1.9694e-10	1.75869e-09
119_7	24.9433	22.5184	10.7705	17.4798	-1.32071	-0.401314	0.00170509	0.00430226	-1.86531	-0.899413	3.22418e-11	3.17968e-10	1.82207	0.865575	1.22216e-10	1.23771e-09	1.27853	0.354487	0.00600802	0.0165022
119_8	52.052	26.7289	29.8407	51.6451	1.33112	0.412643	0.000819374	0.00219374	-1.98926	-0.992228	4.44089e-16	6.28937e-15	1.37248	0.45679	0.000198078	0.000835885	-1.94676	-0.961076	4.77396e-15	6.10657e-14
119_9	64.9924	39.8959	39.708	38.8479	1.11353	0.155145	0.20161	0.294288	-1.12454	-0.169332	0.167337	0.279358	1.28786	0.364973	0.00266766	0.00861888	1.01925	0.0275032	0.822522	0.879742
11_1	29.019	22.186	22.6922	18.8002	-1.11846	-0.161511	0.163825	0.247711	1.0501	0.0705226	0.543978	0.656485	1.00623	0.00895566	0.93845	0.964324	1.17121	0.227996	0.0498331	0.102023
11_10	13.7064	13.377	10.8478	12.8937	-1.42775	-0.513748	0.000212825	0.000628253	-1.36617	-0.450135	0.00124407	0.00419681	-1.00586	-0.00842541	0.952373	0.974546	1.02968	0.0421938	0.75819	0.829583
11_100	23.7282	22.5136	18.2074	19.0942	-1.38804	-0.473048	0.00085982	0.00229147	-1.2054	-0.269514	0.0626664	0.126047	1.0254	0.0361907	0.802409	0.863994	1.17018	0.226733	0.110558	0.19605
11_101	29.076	19.6239	26.5672	25.0299	1.01274	0.0182624	0.898634	0.926053	-1.08293	-0.114942	0.407896	0.54427	-1.16122	-0.215645	0.122306	0.220957	-1.28507	-0.361846	0.011224	0.0284635
11_102	160.02	86.2047	131.073	106.561	1.26885	0.343522	0.00445378	0.010327	1.07011	0.0977578	0.415351	0.551669	-1.04099	-0.0579615	0.627458	0.728233	-1.2455	-0.316719	0.00906359	0.0236943
11_103	55.0282	38.7636	39.5163	34.9483	-1.03056	-0.0434353	0.738836	0.805261	-1.01658	-0.0237219	0.857491	0.902643	1.0957	0.131849	0.310923	0.450354	1.10081	0.13857	0.294786	0.425378
11_104	506.112	242.721	354.388	253.247	1.42532	0.511287	1.12137e-05	3.97699e-05	1.21744	0.283851	0.0148199	0.0374299	1.12372	0.168281	0.146665	0.255724	-1.05128	-0.072148	0.537279	0.649976
11_105	46.5707	35.8912	51.3894	38.5152	-1.12748	-0.173103	0.196508	0.288556	1.16076	0.21507	0.100622	0.186493	-1.40235	-0.487851	0.00019918	0.000839896	-1.08123	-0.112674	0.400014	0.532596
11_106	33.127	16.2205	13.195	18.4941	1.3958	0.481087	0.00122718	0.00318219	-1.61084	-0.687816	1.37583e-05	6.86368e-05	1.97497	0.981828	1.43612e-10	1.43859e-09	-1.14875	-0.200062	0.194054	0.309129
11_107	198.285	125.273	123.882	106.775	1.08194	0.113624	0.344853	0.451036	1.00937	0.0134507	0.911977	0.938152	1.25941	0.332745	0.00568349	0.016696	1.16439	0.21958	0.0710515	0.136716
11_108	51.1929	22.8306	51.6585	32.1602	1.53212	0.61553	0.000581984	0.00160325	1.39719	0.482526	0.00343072	0.0103473	-1.28238	-0.358824	0.0237696	0.0574342	-1.41896	-0.504831	0.00619988	0.0169617
11_11	29.7152	14.1449	16.8074	12.8369	1.43589	0.521944	7.34882e-05	0.000234026	1.13904	0.187817	0.165225	0.276793	1.39106	0.476187	0.000249174	0.00102915	1.09359	0.129069	0.345892	0.478543
11_12	69.192	1038.99	282.421	729.389	-21.9665	-4.45724	0	0	-2.96855	-1.56976	0	0	-5.18724	-2.37497	0	0	1.41374	0.499517	1.27795e-05	6.2588e-05
11_13	46.5604	242.954	20.1463	105.705	-7.63321	-2.93229	0	0	-6.03031	-2.59223	0	0	1.81838	0.862655	1.09959e-11	1.23692e-10	2.28109	1.18972	0	0
11_14	15.0741	36.5257	5.68698	13.6675	-3.54435	-1.82552	0	0	-2.76167	-1.46554	0	0	2.08508	1.0601	1.02749e-11	1.15936e-10	2.65204	1.4071	0	0
11_15	0.797066	1.11104	1.57874	1.24735	-2.03618	-1.02586	0.00932665	0.0199852	1.10058	0.13826	0.667923	0.760252	-2.51071	-1.3281	0.000424935	0.00166735	-1.13062	-0.177115	0.605417	0.704905
11_16	562.025	3849.66	687.433	2941.5	-10.0204	-3.32487	0	0	-4.91837	-2.29818	0	0	-1.55447	-0.636424	3.026e-08	2.34886e-07	1.29889	0.377276	0.000953518	0.00321696
11_17	117.245	71.0884	176.091	131.57	1.12737	0.172962	0.1484	0.22801	1.16437	0.219553	0.0608805	0.122949	-1.90874	-0.932617	2.44249e-15	3.69343e-14	-1.8648	-0.899021	4.25215e-14	5.16955e-13
11_18	64.2793	47.1956	91.4579	61.2642	-1.07414	-0.103176	0.402268	0.507615	1.29874	0.377114	0.0017214	0.00561546	-1.80821	-0.854564	1.59195e-12	1.94926e-11	-1.30791	-0.387268	0.00158002	0.00506295
11_19	70.065	45.7869	63.0199	54.8034	1.04599	0.0648724	0.597917	0.682945	1.00042	0.000606237	0.99603	0.99684	-1.1431	-0.192955	0.112832	0.20728	-1.20599	-0.270215	0.0282347	0.0630044
11_2	3.13189	1.94493	3.04637	2.01638	1.10047	0.138123	0.441437	0.542355	1.31412	0.394102	0.0239838	0.056527	-1.23613	-0.305826	0.068951	0.139167	-1.04452	-0.0628427	0.734744	0.811165
11_20	0.514884	0.311005	0.336621	0.209497	1.12729	0.172859	0.763681	0.826871	1.39002	0.475107	0.476164	0.60317	1.20062	0.263782	0.6397	0.737741	1.46754	0.553397	0.413423	0.546888
11_21	126.63	119.475	105.509	97.0852	-1.38027	-0.46495	8.51338e-05	0.000268327	-1.05767	-0.0808843	0.495665	0.61335	-1.05892	-0.0825928	0.486096	0.60736	1.22135	0.28848	0.0148838	0.0362779
11_22	6.35584	18.4277	16.5271	18.9464	-4.23976	-2.08398	0	0	-1.31766	-0.397975	0.00426049	0.0124927	-3.30331	-1.72391	0	0	-1.03593	-0.0509252	0.712088	0.793453
11_23	20.5349	15.133	12.5816	11.3861	-1.07814	-0.108549	0.444166	0.544798	-1.04024	-0.0569207	0.70411	0.787817	1.28414	0.3608	0.0125159	0.0332705	1.319	0.399441	0.00671433	0.0181888
11_24	529.29	160.933	356.408	261.183	2.24812	1.16872	0	0	1.18718	0.247538	0.032496	0.0729563	1.16852	0.224683	0.051491	0.109628	-1.63523	-0.709495	1.1778e-09	9.72453e-09
11_25	3.29799	3.61111	4.08497	4.88509	-1.60151	-0.679429	0.00332314	0.00790225	-1.37436	-0.458755	0.0235167	0.05558	-1.57352	-0.653997	0.00396791	0.0122517	-1.36259	-0.446353	0.0314166	0.0687839
11_26	75.1324	110.235	54.3173	78.1468	-2.14638	-1.1019	0	0	-1.65366	-0.725665	3.49599e-09	2.80363e-08	1.08836	0.122161	0.323883	0.463845	1.39998	0.485407	5.46641e-05	0.000238676
11_27	163.438	179.958	277.081	360.561	-1.61079	-0.687765	5.38669e-09	2.73646e-08	-1.49573	-0.580853	5.43361e-07	3.36374e-06	-2.15455	-1.10739	0	0	-2.01877	-1.01347	0	0
11_28	2.8651	3.77254	2.52498	4.51501	-1.92522	-0.945024	0.000238908	0.000700424	-2.05367	-1.0382	2.3085e-05	0.000110726	-1.11999	-0.163482	0.553413	0.668324	-1.20554	-0.269678	0.22889	0.352057
11_29	4.09255	2.00434	8.58873	5.22058	1.39377	0.478989	0.104803	0.169813	1.4307	0.516717	0.0114035	0.0298779	-2.66459	-1.41391	5.35324e-10	5.0819e-09	-2.61949	-1.38929	5.58727e-07	3.38517e-06
11_3	52.2991	25.9301	38.8389	25.8664	1.37865	0.463254	0.000145418	0.000442444	1.30628	0.385465	0.00161585	0.00532605	1.05953	0.0834287	0.488225	0.6094	-1.00511	-0.0073534	0.95264	0.974805
11_30	112.003	95.7164	78.0817	61.1083	-1.25021	-0.322172	0.00949913	0.0203075	1.11162	0.152657	0.231921	0.359184	1.12866	0.174606	0.163396	0.277567	1.55449	0.636444	5.04223e-07	3.08031e-06
11_31	1.88453	4.43182	6.12623	10.8576	-3.43073	-1.77852	2.21463e-06	8.63948e-06	-2.03604	-1.02576	1.45542e-06	8.4215e-06	-4.1169	-2.04156	2.19409e-09	1.9398e-08	-2.46576	-1.30203	1.66211e-08	1.22315e-07
11_32	11.971	13.2177	12.7398	14.1411	-1.6148	-0.691352	0.00945226	0.0202269	-1.27564	-0.351226	0.156513	0.265165	-1.35202	-0.43512	0.104544	0.195393	-1.07775	-0.108017	0.660692	0.75205
11_33	21.818	14.3577	18.1235	13.4143	1.03872	0.0548116	0.655115	0.734602	1.17539	0.233138	0.0579718	0.118152	-1.05569	-0.0781916	0.520725	0.638801	1.06226	0.0871417	0.481931	0.598496
11_34	61.6851	61.7401	63.2822	67.5829	-1.46423	-0.550139	2.57255e-06	9.92358e-06	-1.22755	-0.295781	0.0111527	0.0293248	-1.30379	-0.382716	0.00106728	0.00384185	-1.10294	-0.141352	0.225323	0.347539
11_35	14.8074	6.55578	6.79797	5.13762	1.54379	0.62648	2.22924e-06	8.68421e-06	1.15109	0.203003	0.146884	0.252702	1.71378	0.777178	3.92115e-09	3.36198e-08	1.26638	0.340713	0.0151787	0.0368825
11_36	45.8466	38.1067	38.1811	31.4108	-1.21596	-0.28209	0.0175303	0.0353809	1.05751	0.080667	0.498527	0.615847	-1.0584	-0.0818895	0.490444	0.611412	1.20403	0.267875	0.0246153	0.0559687
11_37	24.5126	12.8608	13.898	14.6124	1.30281	0.381622	0.00242946	0.00594067	-1.20851	-0.273235	0.0313963	0.0708753	1.38775	0.472751	0.000162295	0.000696568	-1.1448	-0.195098	0.125901	0.218388
11_38	43.4255	32.4053	30.7275	25.6201	-1.09168	-0.126556	0.290939	0.394879	1.04342	0.0613186	0.612371	0.713596	1.112	0.153153	0.201837	0.32635	1.2553	0.328034	0.00664518	0.0180325
11_39	21.3415	9.31724	18.1279	10.3434	1.56558	0.646698	8.36891e-07	3.41434e-06	1.52466	0.608492	2.87253e-06	1.59866e-05	-1.07953	-0.110398	0.381283	0.517525	-1.11852	-0.161597	0.231479	0.354312
11_4	26.2933	11.0871	18.9809	13.6633	1.62092	0.696815	1.2061e-07	5.39207e-07	1.20854	0.273269	0.0360571	0.0797388	1.08996	0.124281	0.328129	0.465558	-1.24165	-0.31226	0.0205481	0.0479151
11_40	52.0743	32.4872	42.6046	34.2215	1.09567	0.13182	0.273028	0.376064	1.0831	0.115171	0.33749	0.475111	-1.03979	-0.0562861	0.637482	0.736334	-1.06137	-0.0859282	0.477203	0.593895
11_41	55.1327	29.1154	33.9376	32.2104	1.29435	0.372232	0.00211623	0.00523675	-1.09094	-0.125569	0.301723	0.43658	1.27824	0.354155	0.00329761	0.010417	-1.11469	-0.156639	0.199812	0.316188
11_42	30.5406	19.0125	22.715	16.7477	1.098	0.134878	0.284406	0.388159	1.17994	0.238713	0.0608478	0.122905	1.05792	0.081227	0.515621	0.634184	1.12667	0.17207	0.18013	0.292119
11_43	22.4338	15.3915	14.8059	12.8479	-1.00372	-0.00536156	0.967085	0.975921	1.00256	0.00369377	0.977858	0.983225	1.19219	0.253612	0.0515048	0.109636	1.18894	0.249676	0.060067	0.119237
11_44	33.8337	25.2753	24.2506	22.8968	-1.09289	-0.128151	0.305167	0.410041	-1.08527	-0.118056	0.349585	0.487606	1.09777	0.134574	0.282424	0.419224	1.09557	0.131676	0.295953	0.426727
11_45	147.584	251.179	151.745	181.653	-2.48979	-1.31602	0	0	-1.37597	-0.460452	7.25746e-05	0.000321763	-1.30673	-0.385956	0.00092457	0.00337981	1.37232	0.456621	7.84368e-05	0.000330609
11_46	36.5313	20.4273	29.9904	24.2151	1.22239	0.289708	0.0229325	0.0447865	1.07747	0.107647	0.39352	0.530284	-1.04335	-0.061218	0.624225	0.725259	-1.19439	-0.256273	0.0461837	0.09566
11_47	40.5775	17.001	26.0277	16.3503	1.63137	0.706085	3.77139e-08	1.77921e-07	1.38485	0.469726	0.000301225	0.00116564	1.22668	0.294756	0.018585	0.0466163	1.03197	0.0454045	0.732767	0.809792
11_48	8.31228	4.63751	45.9041	27.4915	1.22495	0.292725	0.0759597	0.128508	1.45263	0.538663	1.3196e-05	6.59502e-05	-7.01645	-2.81074	0	0	-5.9704	-2.57783	0	0
11_49	12.8141	8.28105	9.81199	9.06112	1.05763	0.0808411	0.589362	0.675269	-1.06149	-0.0860954	0.563769	0.672818	1.02756	0.0392226	0.789623	0.854573	-1.10245	-0.140707	0.354184	0.486182
11_5	46.5855	10.7001	63.6127	40.7467	2.97563	1.57319	0	0	1.35819	0.441682	0.000219818	0.000878873	-1.73538	-0.795251	3.14948e-11	3.42789e-10	-3.83643	-1.93976	0	0
11_50	30.4225	18.0572	24.5675	20.7344	1.15159	0.203627	0.122785	0.194566	1.03081	0.0437763	0.737806	0.813541	-1.02631	-0.037467	0.772124	0.84108	-1.15694	-0.210312	0.114677	0.201804
11_51	12.9839	9.02071	9.64042	7.73164	-1.01647	-0.0235696	0.875552	0.912484	1.0847	0.117299	0.44847	0.576463	1.05969	0.0836465	0.575494	0.685847	1.15791	0.211526	0.174676	0.284655
11_52	120.725	68.0827	53.5862	55.8379	1.21208	0.277486	0.0198092	0.0394684	-1.19773	-0.260303	0.0320163	0.0720253	1.77265	0.825909	5.58875e-12	6.48448e-11	1.2101	0.275128	0.0225617	0.0519305
11_53	1.39465	0.634861	1.43936	0.937543	1.49771	0.582758	0.138386	0.215138	1.33418	0.41595	0.229235	0.35597	-1.31108	-0.39076	0.239181	0.37085	-1.48517	-0.570631	0.15899	0.264123
11_54	13.588	13.4935	10.1173	9.48135	-1.45273	-0.538768	0.000241193	0.000706561	-1.0772	-0.107289	0.484803	0.610406	1.05672	0.0795967	0.598124	0.705174	1.41234	0.498088	0.000855462	0.00292186
11_55	127.653	67.9884	137.023	111.219	1.28341	0.359979	0.0026101	0.00633817	1.07184	0.100086	0.395488	0.532203	-1.36417	-0.448027	0.000145282	0.000630636	-1.64823	-0.720914	1.58262e-09	1.28365e-08
11_56	10.6563	4.86796	7.89988	5.9991	1.49577	0.580887	0.00113473	0.00296404	1.14549	0.195964	0.260027	0.390111	1.06132	0.0858586	0.602873	0.708059	-1.24148	-0.312059	0.0947871	0.172694
11_57	39.578	36.6193	32.8968	28.332	-1.35356	-0.436763	0.000667806	0.00181656	1.01015	0.0145684	0.910806	0.938152	-1.05636	-0.0790991	0.539982	0.656893	1.28275	0.359239	0.00548212	0.0152321
11_58	27.3549	20.4918	17.9393	19.2367	-1.09593	-0.132158	0.332465	0.438082	-1.23255	-0.301641	0.0304525	0.0691535	1.19977	0.26276	0.0566412	0.118496	1.05723	0.0802857	0.560448	0.670945
11_59	169.321	133.757	103.361	121.7	-1.15566	-0.208721	0.0781486	0.131827	-1.35336	-0.436548	0.000256393	0.00100801	1.28895	0.366199	0.00211252	0.00706022	1.09079	0.125378	0.291145	0.421944
11_6	21.028	14.6052	12.8423	10.8795	-1.01613	-0.0230794	0.859704	0.90101	1.02692	0.0383297	0.77761	0.843394	1.28832	0.365492	0.00551825	0.0162841	1.33229	0.413911	0.00210712	0.00653981
11_60	71.7568	32.2636	49.4858	49.7237	1.52018	0.604241	2.68247e-06	1.03152e-05	-1.15496	-0.20784	0.100333	0.186169	1.14094	0.190228	0.129883	0.232332	-1.55277	-0.634849	9.64668e-07	5.67945e-06
11_61	61.9179	38.5532	29.9871	31.4916	1.09778	0.134591	0.29411	0.398155	-1.20709	-0.271538	0.0424736	0.0912679	1.62459	0.700072	7.97739e-08	5.85123e-07	1.215	0.280953	0.0329747	0.071754
11_62	53.6461	36.9799	48.6859	44.3218	-1.00848	-0.0121794	0.926253	0.947004	-1.04641	-0.0654483	0.612806	0.713951	-1.15338	-0.205868	0.111736	0.205698	-1.20759	-0.272132	0.0384608	0.0818097
11_63	377.225	433.352	240.127	399.174	-1.68058	-0.748963	1.49708e-10	8.68826e-10	-1.91073	-0.934127	1.88738e-15	2.54601e-14	1.23608	0.305776	0.00947279	0.0261613	1.07745	0.107617	0.355766	0.487561
11_64	6.55965	4.10897	3.40154	2.96556	1.09057	0.125087	0.625757	0.708443	-1.0024	-0.00346451	0.991558	0.993712	1.51603	0.600296	0.0251834	0.0603497	1.37442	0.458821	0.113865	0.200791
11_65	131.181	113.621	104.724	160.908	-1.2671	-0.34153	0.00571299	0.0128895	-1.76606	-0.820533	1.98714e-11	1.98804e-10	-1.01457	-0.0208754	0.866246	0.911712	-1.42689	-0.512873	2.61021e-05	0.000120763
11_66	64.6953	52.1637	63.9049	47.5636	-1.17958	-0.238269	0.0740326	0.12571	1.16885	0.225087	0.0898048	0.169436	-1.25535	-0.328084	0.0127442	0.0338123	1.08845	0.122278	0.362686	0.493705
11_67	51.8611	124.537	43.769	72.8722	-3.51263	-1.81255	0	0	-1.91358	-0.936276	2.51599e-12	2.71584e-11	-1.0726	-0.101107	0.465759	0.589997	1.69605	0.762175	1.5248e-09	1.24315e-08
11_68	0.877261	0	0.513376	0.0648986	70.4168	6.13785	0.12198	0.193555	6.22161	2.63729	0.0713107	0.140154	1.33762	0.41967	0.541757	0.658574	-8.71278	-3.12313	0.459203	0.5816
11_69	33.4755	13.8125	23.2463	6.64237	1.656	0.727701	2.5174e-05	8.5126e-05	3.04171	1.60488	9.76996e-15	1.26405e-13	1.133	0.180142	0.257536	0.392924	2.06247	1.04438	1.64608e-06	9.41021e-06
11_7	218.719	382.443	86.2472	194.171	-2.558	-1.35502	0	0	-2.58772	-1.37168	0	0	1.99538	0.996665	0	0	1.95478	0.967006	0	0
11_70	92.1539	69.8454	81.5908	82.6341	-1.10883	-0.149037	0.290054	0.3939	-1.16413	-0.219247	0.111961	0.203373	-1.12521	-0.1702	0.220931	0.349705	-1.19202	-0.253406	0.0698365	0.134895
11_71	9.82294	5.14091	12.0412	7.70216	1.30607	0.385234	0.00152862	0.00389706	1.36008	0.443693	0.000195336	0.000791854	-1.55787	-0.639573	7.68136e-08	5.65326e-07	-1.50954	-0.594109	1.04378e-06	6.11914e-06
11_72	13.9841	7.85768	9.83268	6.04886	1.21646	0.282693	0.0262162	0.0503884	1.41413	0.499919	0.000122632	0.000518378	1.11904	0.162267	0.196673	0.319955	1.28922	0.366502	0.00535139	0.0148951
11_73	10.7202	5.7796	7.21608	4.478	1.26779	0.342319	0.0102389	0.0217209	1.40184	0.487317	0.000409433	0.00155078	1.1689	0.225151	0.0860601	0.166684	1.2809	0.357159	0.0107087	0.0273579
11_74	2.6776	1.21352	4.46473	1.34216	1.50756	0.592214	0.00154077	0.00392171	2.89253	1.53233	0	0	-2.11867	-1.08316	5.70488e-12	6.61229e-11	-1.11423	-0.156047	0.434667	0.568818
11_75	22.7919	14.3979	17.3045	13.9574	1.08205	0.113772	0.357562	0.461053	1.07861	0.109172	0.379106	0.515545	1.03635	0.0515172	0.674802	0.765197	1.02379	0.0339241	0.786073	0.850648
11_76	23.3366	22.3308	23.9708	22.7511	-1.39987	-0.485295	7.02289e-05	0.000224424	-1.09095	-0.125585	0.299824	0.434513	-1.30542	-0.384514	0.00159804	0.00547298	-1.02655	-0.0377983	0.75548	0.827438
11_77	37.6972	38.6641	22.2232	28.8666	-1.50044	-0.585387	8.6076e-07	3.50654e-06	-1.49303	-0.578239	1.65213e-06	9.51006e-06	1.3347	0.41652	0.000547262	0.00210262	1.32931	0.410676	0.000565865	0.00201503
11_78	62.3228	53.5461	43.3362	46.0824	-1.25691	-0.329879	0.00491874	0.0112984	-1.22227	-0.289564	0.0139886	0.0356886	1.13158	0.178336	0.129601	0.231903	1.15321	0.205657	0.079979	0.150612
11_79	20.6416	12.7586	16.6972	11.412	1.10587	0.145187	0.248414	0.347717	1.27286	0.348079	0.00596251	0.016932	-1.02804	-0.0398962	0.748202	0.823164	1.10957	0.150003	0.241462	0.365783
11_8	24.2251	25.0797	33.7773	42.3265	-1.51452	-0.598859	2.59033e-06	9.97824e-06	-1.44034	-0.526412	1.61131e-05	7.93123e-05	-1.77195	-0.825342	5.65543e-11	5.95623e-10	-1.70042	-0.765893	5.65603e-10	4.80654e-09
11_80	53.0154	22.9436	28.737	26.7105	1.57945	0.659418	4.15397e-08	1.9497e-07	-1.06838	-0.0954258	0.429335	0.560232	1.45159	0.537633	6.7598e-06	3.68921e-05	-1.173	-0.230204	0.0581945	0.116315
11_81	92.6296	43.9105	60.5355	46.2982	1.44196	0.528026	7.42986e-06	2.70097e-05	1.13752	0.185892	0.115353	0.208713	1.204	0.267839	0.0222837	0.0544739	-1.06237	-0.087289	0.462111	0.5816
11_82	13.0018	1.59314	29.2297	9.02917	5.57273	2.47838	0	0	2.816	1.49365	0	0	-2.85685	-1.51442	0	0	-5.70487	-2.51219	0	0
11_83	52.4933	40.5413	26.3462	28.4667	-1.12985	-0.176129	0.146577	0.225773	-1.24194	-0.312591	0.0123463	0.0321049	1.56769	0.648642	1.41629e-07	9.98529e-07	1.41342	0.499189	4.96766e-05	0.000218565
11_84	3.80666	1.79358	0.916829	1.05365	1.44966	0.535717	0.0180411	0.0362915	-1.32044	-0.401016	0.244201	0.373421	3.26005	1.70489	4.00654e-10	3.84969e-09	1.68798	0.755302	0.00709559	0.0190905
11_85	2.07011	1.39286	4.17485	11.8347	1.01536	0.0219955	0.934113	0.953583	-3.25703	-1.70355	0	0	-2.56082	-1.35661	1.2178e-09	1.11128e-08	-8.5461	-3.09527	0	0
11_86	65.636	35.4545	50.2323	36.8815	1.26542	0.339614	0.00571945	0.0129015	1.1849	0.244768	0.0464585	0.0984366	1.02813	0.0400202	0.741623	0.818366	-1.04813	-0.067819	0.585695	0.690675
11_87	24.1952	15.6444	21.1567	17.5612	1.05711	0.0801274	0.556412	0.646212	1.04808	0.0677538	0.614085	0.714964	-1.11129	-0.152234	0.253244	0.388196	-1.131	-0.177602	0.195905	0.311433
11_88	6.91866	7.40595	4.08726	4.94124	-1.56586	-0.646955	0.00012325	0.000378419	-1.38941	-0.474473	0.0111639	0.0293472	1.33161	0.413174	0.0244876	0.0588351	1.48728	0.572678	0.000875273	0.0029811
11_89	39.464	33.5402	31.3095	46.7938	-1.24334	-0.314222	0.0140026	0.0289002	-1.71783	-0.78059	6.21335e-10	5.49251e-09	-1.0083	-0.0119188	0.925999	0.955611	-1.40569	-0.491282	9.35769e-05	0.000388929
11_9	26.8654	21.4565	19.3854	23.2092	-1.16841	-0.224543	0.0803506	0.135026	-1.37613	-0.460616	0.000346275	0.00132975	1.09044	0.124904	0.333395	0.467903	-1.08988	-0.124163	0.332096	0.465171
11_90	184.789	140.757	150.813	182.552	-1.11434	-0.156183	0.183232	0.272258	-1.39134	-0.476471	4.62703e-05	0.000211404	-1.03722	-0.0527218	0.652938	0.748407	-1.30677	-0.386003	0.000977092	0.00329146
11_91	37.677	26.7506	33.2422	26.3839	-1.03871	-0.0547896	0.673465	0.751241	1.09612	0.1324	0.306949	0.440801	-1.1213	-0.165176	0.198467	0.322021	1.00627	0.00901996	0.945169	0.970849
11_92	125.779	70.7205	76.5254	64.4887	1.21571	0.281804	0.0186705	0.0374495	1.03237	0.0459579	0.703871	0.787817	1.29326	0.371014	0.00191434	0.00644458	1.08837	0.122176	0.313275	0.446743
11_93	60.4635	41.3818	42.024	51.291	-1.00126	-0.00181901	0.988357	0.990599	-1.40288	-0.488393	8.60669e-05	0.000374977	1.13209	0.178984	0.150748	0.261542	-1.24884	-0.320585	0.0100017	0.0258146
11_94	58.3853	72.9438	97.608	80.5195	-1.82768	-0.870011	1.29596e-12	8.74854e-12	1.05462	0.0767266	0.521561	0.636015	-2.1246	-1.08719	0	0	-1.11222	-0.153448	0.203047	0.320206
11_95	15.0752	9.14864	8.71336	6.16265	1.12622	0.171488	0.272021	0.37501	1.22988	0.298517	0.0823508	0.157764	1.36116	0.444834	0.00464218	0.0140433	1.47313	0.558884	0.00107536	0.00358422
11_96	53.673	36.2483	43.4195	43.7106	1.01212	0.0173806	0.892368	0.921971	-1.15714	-0.210562	0.0978897	0.182421	-1.02811	-0.0400003	0.753202	0.826856	-1.21498	-0.280937	0.0287286	0.0639385
11_97	51.7718	41.3968	48.4246	46.0546	-1.16977	-0.226229	0.0767116	0.129601	-1.09318	-0.128535	0.308794	0.442934	-1.18872	-0.249406	0.0492816	0.105819	-1.12094	-0.164707	0.195552	0.310962
11_98	625.537	235.622	855.621	390.987	1.81472	0.859748	1.2379e-13	9.00023e-13	1.90385	0.928921	7.77156e-16	1.07993e-14	-1.73835	-0.797717	4.07541e-12	4.79391e-11	-1.67196	-0.741538	1.73262e-10	1.55626e-09
11_99	57.6486	88.8122	100.47	193.3	-2.25367	-1.17228	0	0	-2.21141	-1.14497	0	0	-2.21482	-1.14719	0	0	-2.19296	-1.13288	0	0
1200_1	0	0	0	0	#N/A	#N/A	#N/A	#N/A	#N/A	#N/A	#N/A	#N/A	#N/A	#N/A	#N/A	#N/A	#N/A	#N/A	#N/A	#N/A
1200_2	0	0	0	0	#N/A	#N/A	#N/A	#N/A	#N/A	#N/A	#N/A	#N/A	#N/A	#N/A	#N/A	#N/A	#N/A	#N/A	#N/A	#N/A
1200_3	0	0	0	0	#N/A	#N/A	#N/A	#N/A	#N/A	#N/A	#N/A	#N/A	#N/A	#N/A	#N/A	#N/A	#N/A	#N/A	#N/A	#N/A
1200_4	0	0	0	0	#N/A	#N/A	#N/A	#N/A	#N/A	#N/A	#N/A	#N/A	#N/A	#N/A	#N/A	#N/A	#N/A	#N/A	#N/A	#N/A
1201_1	0	0	0	0	#N/A	#N/A	#N/A	#N/A	#N/A	#N/A	#N/A	#N/A	#N/A	#N/A	#N/A	#N/A	#N/A	#N/A	#N/A	#N/A
1201_2	0	0	0.0520926	0.0526824	#N/A	#N/A	#N/A	#N/A	-1.1596	-0.213633	0.911923	0.938152	-9.59357	-3.26207	0.456107	0.58508	-8.71278	-3.12313	0.459203	0.5816
1202_1	0	0.668954	0.0835447	0	-82.6049	-6.36816	0.135792	0.21188	7.83815	2.97051	0.492293	0.610406	-9.59357	-3.26207	0.456107	0.58508	66.9886	6.06584	0.149867	0.25135
1204_1	0.336907	0.0904452	0.0903646	0.182776	2.33224	1.22172	0.442731	0.54322	-2.19163	-1.132	0.503099	0.618751	2.70129	1.43365	0.368311	0.503374	-1.90802	-0.932076	0.581047	0.687111
1204_2	0	0	0	0	#N/A	#N/A	#N/A	#N/A	#N/A	#N/A	#N/A	#N/A	#N/A	#N/A	#N/A	#N/A	#N/A	#N/A	#N/A	#N/A
1204_3	0	0	0	0	#N/A	#N/A	#N/A	#N/A	#N/A	#N/A	#N/A	#N/A	#N/A	#N/A	#N/A	#N/A	#N/A	#N/A	#N/A	#N/A
1205_1	0	0	0	0	#N/A	#N/A	#N/A	#N/A	#N/A	#N/A	#N/A	#N/A	#N/A	#N/A	#N/A	#N/A	#N/A	#N/A	#N/A	#N/A
1206_1	0.859816	0.507812	1.63739	1.04953	1.15483	0.207685	0.636423	0.718824	1.35598	0.439335	0.139498	0.242533	-2.41495	-1.27199	0.000382496	0.00151588	-2.07563	-1.05355	0.0106265	0.0271792
1207_1	0	0	0	0	#N/A	#N/A	#N/A	#N/A	#N/A	#N/A	#N/A	#N/A	#N/A	#N/A	#N/A	#N/A	#N/A	#N/A	#N/A	#N/A
1207_2	0	0	0	0	#N/A	#N/A	#N/A	#N/A	#N/A	#N/A	#N/A	#N/A	#N/A	#N/A	#N/A	#N/A	#N/A	#N/A	#N/A	#N/A
1208_1	0	0	0.0590382	0.17912	#N/A	#N/A	#N/A	#N/A	-3.22365	-1.6887	0.28972	0.423304	-9.59357	-3.26207	0.456107	0.58508	-24.2822	-4.60182	0.258872	0.385809
1209_1	46.2971	33.2091	29.9914	33.9731	-1.04942	-0.0695912	0.622739	0.705604	-1.30199	-0.380722	0.00823568	0.0224655	1.21456	0.280434	0.0496106	0.106361	-1.03075	-0.043688	0.759517	0.830504
120_1	21.8159	10.9025	17.6787	12.6258	1.36775	0.451809	0.000229146	0.000673774	1.21814	0.284684	0.0195724	0.04763	-1.02988	-0.0424812	0.72476	0.805701	-1.16683	-0.2226	0.0724051	0.138595
120_10	9.29365	4.58658	9.33366	8.89914	1.38455	0.469416	0.0104278	0.0220918	-1.09594	-0.132167	0.411709	0.547867	-1.27629	-0.351952	0.032509	0.0742969	-1.95416	-0.966546	7.94008e-08	5.33804e-07
120_11	5.11373	3.28283	4.94967	2.38224	1.0644	0.0900385	0.677835	0.755449	1.80617	0.852934	0.000179652	0.000734187	-1.23001	-0.298667	0.138302	0.24404	1.36723	0.451255	0.0614449	0.121174
120_12	0	0	0	0.0314246	#N/A	#N/A	#N/A	#N/A	-10.3353	-3.36951	0.431543	0.560232	#N/A	#N/A	#N/A	#N/A	-8.71278	-3.12313	0.459203	0.5816
120_13	1.55009	3.62036	5.02033	8.70372	-3.41083	-1.77012	7.69646e-10	4.19131e-09	-1.9921	-0.994288	5.47043e-08	3.8663e-07	-4.10704	-2.0381	2.7367e-13	3.55129e-12	-2.42067	-1.2754	7.89079e-11	7.35696e-10
120_14	22.0113	13.1674	21.1923	16.6178	1.14247	0.192153	0.243255	0.342754	1.1094	0.149775	0.338785	0.47619	-1.22357	-0.291093	0.0605008	0.124816	-1.27145	-0.34647	0.0369716	0.0791535
120_15	163.684	104.054	140.887	187.425	1.07527	0.104697	0.391545	0.496752	-1.5291	-0.612682	3.30893e-07	2.09648e-06	-1.09389	-0.129467	0.284769	0.422083	-1.81484	-0.859842	1.29075e-12	1.40657e-11
120_16	249.305	166.409	195.042	337.215	1.02406	0.0343002	0.773815	0.835061	-1.98727	-0.990786	0	0	1.00575	0.00827455	0.944533	0.968597	-2.04175	-1.02981	0	0
120_17	12.8983	4.40359	10.0967	7.13058	2.00001	1.00001	9.41367e-06	3.37219e-05	1.23153	0.300457	0.139108	0.242046	1.00512	0.00736111	0.969024	0.986147	-1.63037	-0.705203	0.00295364	0.00881224
120_18	4.96156	6.03018	3.70199	3.45026	-1.77713	-0.829549	0.0025877	0.0062879	-1.07144	-0.0995495	0.768868	0.836054	1.0542	0.0761434	0.817068	0.875774	1.73292	0.793204	0.00566945	0.0156698
120_19	0	0.0813177	0.406226	0.246495	-11.5162	-3.52559	0.428242	0.529172	1.41182	0.497553	0.635558	0.733897	-43.5654	-5.44511	0.195848	0.319081	-2.80836	-1.48973	0.349715	0.48178
120_2	7.13991	5.71704	4.93707	4.50039	-1.17143	-0.228271	0.115644	0.184615	-1.04779	-0.0673535	0.655907	0.749656	1.13786	0.186322	0.205757	0.331096	1.26072	0.33425	0.0249308	0.056523
120_20	1.72637	1.82487	3.12555	5.44384	-1.54505	-0.627652	0.216146	0.310298	-1.99897	-0.999256	0.00407079	0.0119968	-2.29195	-1.19658	0.0101403	0.0277212	-2.99293	-1.58156	8.46889e-05	0.000355333
120_21	4.85195	1.04839	3.90414	2.31123	3.13431	1.64815	0.00143771	0.00367804	1.46657	0.552451	0.176124	0.290957	-1.02286	-0.0326069	0.928246	0.956948	-2.20609	-1.14149	0.0381598	0.081212
120_22	0	0	0	0	#N/A	#N/A	#N/A	#N/A	#N/A	#N/A	#N/A	#N/A	#N/A	#N/A	#N/A	#N/A	#N/A	#N/A	#N/A	#N/A
120_3	130.607	76.6624	101.954	83.7468	1.16455	0.219771	0.061042	0.106433	1.05913	0.0828784	0.479569	0.606325	1.00798	0.0114711	0.921804	0.952943	-1.1007	-0.138415	0.239553	0.363896
120_4	33.2937	23.7621	21.1887	18.6396	-1.04413	-0.0623016	0.620596	0.703537	-1.01116	-0.0160178	0.901135	0.933414	1.23634	0.30607	0.0156035	0.0402224	1.2652	0.339363	0.00813519	0.021541
120_5	25.5387	21.2879	20.1525	13.6062	-1.21944	-0.286218	0.027121	0.0519466	1.28849	0.365685	0.00625585	0.0176608	-1.00287	-0.00412968	0.974642	0.988228	1.5527	0.634784	1.93934e-06	1.09171e-05
120_6	5.01837	7.96327	5.13753	5.94371	-2.32085	-1.21465	6.44818e-13	4.47322e-12	-1.32971	-0.411112	0.0143248	0.0364372	-1.30095	-0.379565	0.0321949	0.0737511	1.32959	0.410978	0.00979072	0.0253173
120_7	31.7188	2.86364	23.5018	3.9039	7.56416	2.91918	0	0	5.23426	2.38798	0	0	1.06194	0.0867004	0.504451	0.623746	-1.37315	-0.457489	0.0251479	0.0569801
120_8	35.1596	43.1677	19.1221	32.1518	-1.79608	-0.844852	3.14379e-11	1.91823e-10	-1.93251	-0.950478	7.37299e-13	8.37496e-12	1.44667	0.532738	6.44052e-05	0.000298358	1.33249	0.414121	0.00105272	0.00351407
120_9	26.6086	22.9445	16.5344	17.0901	-1.26149	-0.335128	0.0131777	0.0273533	-1.18805	-0.248597	0.0786734	0.152061	1.26618	0.340483	0.0141499	0.0369658	1.3324	0.414025	0.00267008	0.00804229
1210_1	0	0	0.0262004	0	#N/A	#N/A	#N/A	#N/A	7.83815	2.97051	0.492293	0.610406	-9.59357	-3.26207	0.456107	0.58508	#N/A	#N/A	#N/A	#N/A
1210_2	0	0	0	0	#N/A	#N/A	#N/A	#N/A	#N/A	#N/A	#N/A	#N/A	#N/A	#N/A	#N/A	#N/A	#N/A	#N/A	#N/A	#N/A
1211_1	0	0	0	0	#N/A	#N/A	#N/A	#N/A	#N/A	#N/A	#N/A	#N/A	#N/A	#N/A	#N/A	#N/A	#N/A	#N/A	#N/A	#N/A
1211_2	0	0	0	0	#N/A	#N/A	#N/A	#N/A	#N/A	#N/A	#N/A	#N/A	#N/A	#N/A	#N/A	#N/A	#N/A	#N/A	#N/A	#N/A
1211_3	0	0	0	0	#N/A	#N/A	#N/A	#N/A	#N/A	#N/A	#N/A	#N/A	#N/A	#N/A	#N/A	#N/A	#N/A	#N/A	#N/A	#N/A
1212_1	0.472464	0.201446	0.402533	0.29401	1.59046	0.669448	0.277079	0.380463	1.18818	0.248758	0.651497	0.74631	-1.08291	-0.114914	0.82377	0.880729	-1.4628	-0.548735	0.39517	0.52761
1213_1	6.2026	3.02286	21.2179	10.1208	1.40184	0.487326	0.016479	0.0334242	1.82361	0.866801	1.92095e-09	1.59839e-08	-4.34549	-2.11952	0	0	-3.37079	-1.75309	0	0
1214_1	3.30844	1.7401	2.87947	2.14285	1.2973	0.375511	0.310392	0.414758	1.16815	0.224222	0.521358	0.635956	-1.1061	-0.145478	0.662981	0.755849	-1.23952	-0.309784	0.420473	0.554287
1214_2	0	0	0	0	#N/A	#N/A	#N/A	#N/A	#N/A	#N/A	#N/A	#N/A	#N/A	#N/A	#N/A	#N/A	#N/A	#N/A	#N/A	#N/A
1214_3	0	0	0	0	#N/A	#N/A	#N/A	#N/A	#N/A	#N/A	#N/A	#N/A	#N/A	#N/A	#N/A	#N/A	#N/A	#N/A	#N/A	#N/A
1214_4	0	0	0	0	#N/A	#N/A	#N/A	#N/A	#N/A	#N/A	#N/A	#N/A	#N/A	#N/A	#N/A	#N/A	#N/A	#N/A	#N/A	#N/A
1215_1	1.46299	1.74059	0.882898	1.4611	-1.73952	-0.79869	0.0155659	0.0318058	-1.89927	-0.925445	0.010612	0.0280392	1.30228	0.381041	0.308302	0.447436	1.18209	0.241336	0.403405	0.535883
1217_1	0	0.138494	0	0	-11.5162	-3.52559	0.428242	0.529172	#N/A	#N/A	#N/A	#N/A	#N/A	#N/A	#N/A	#N/A	9.31637	3.21977	0.463952	0.5816
1218_1	0	0.0503616	0.0503167	0.101773	-11.5162	-3.52559	0.428242	0.529172	-2.19163	-1.132	0.503099	0.618751	-9.59357	-3.26207	0.456107	0.58508	-1.90802	-0.932076	0.581047	0.687111
1218_2	17.9957	9.70209	8.25737	7.86676	1.26701	0.341429	0.148521	0.228131	-1.09514	-0.131111	0.632294	0.7315	1.7133	0.776782	0.00156006	0.00536117	1.22375	0.291303	0.273019	0.401473
1218_3	0	0	0	0	#N/A	#N/A	#N/A	#N/A	#N/A	#N/A	#N/A	#N/A	#N/A	#N/A	#N/A	#N/A	#N/A	#N/A	#N/A	#N/A
1219_1	0	0	0	0	#N/A	#N/A	#N/A	#N/A	#N/A	#N/A	#N/A	#N/A	#N/A	#N/A	#N/A	#N/A	#N/A	#N/A	#N/A	#N/A
121_1	26.2267	11.2691	12.0464	7.9263	1.59079	0.669748	3.26672e-08	1.55106e-07	1.32218	0.402914	0.00125724	0.0042335	1.71302	0.776545	1.3325e-10	1.34085e-09	1.411	0.496721	7.2642e-05	0.000307948
121_10	14.2927	6.45273	11.9966	6.73491	1.51369	0.598074	0.000150641	0.000457432	1.54938	0.631693	5.40922e-05	0.000244619	-1.06674	-0.0932028	0.523827	0.641896	-1.05159	-0.072576	0.664526	0.755479
121_11	0.296648	0.167238	0.143219	0.168981	1.20354	0.267279	0.712841	0.783033	-1.35167	-0.434744	0.593063	0.69674	1.61454	0.69112	0.362118	0.498171	-1.01644	-0.0235219	0.976055	0.990228
121_12	27.7313	18.4562	25.0815	19.2083	1.02702	0.0384696	0.780249	0.840116	1.13596	0.183913	0.177695	0.292939	-1.14945	-0.200944	0.135736	0.240701	-1.04862	-0.0684951	0.623668	0.720531
121_13	0.868866	0.97189	0.388409	0.628491	-1.63462	-0.708956	0.137256	0.213892	-1.8509	-0.888225	0.141242	0.244929	1.74927	0.806755	0.17281	0.289604	1.53136	0.614811	0.21122	0.330404
121_14	1.8754	2.14635	1.46934	1.32533	-1.67333	-0.74272	0.0341538	0.0638446	-1.03712	-0.0525827	0.891567	0.926363	1.00397	0.00570943	0.987849	0.992066	1.60538	0.682918	0.059359	0.118215
121_15	14.3624	10.6807	23.512	41.6902	-1.08804	-0.121726	0.479326	0.580383	-2.0379	-1.02708	1.17462e-13	1.3988e-12	-2.08007	-1.05663	2.13646e-11	2.35074e-10	-3.93132	-1.97501	0	0
121_16	21.3604	13.5337	66.6085	81.3263	1.07871	0.109309	0.498638	0.591643	-1.40339	-0.488915	9.68118e-05	0.000419351	-3.96209	-1.98626	0	0	-6.0524	-2.59751	0	0
121_17	9.85781	7.50418	9.56202	7.967	-1.11384	-0.155536	0.449615	0.550504	1.04403	0.0621618	0.753451	0.825613	-1.23265	-0.301764	0.126842	0.227666	-1.0696	-0.0970667	0.637433	0.73199
121_18	4.87879	4.02062	3.83444	4.15485	-1.20602	-0.270249	0.445223	0.545793	-1.24516	-0.316326	0.371746	0.507501	1.00087	0.0012522	0.997203	0.998055	-1.04089	-0.0578197	0.869147	0.912806
121_2	4.56391	0.920556	3.05483	1.28228	3.38641	1.75976	0	0	2.07187	1.05093	4.06608e-10	3.65518e-09	1.17547	0.233242	0.109225	0.201974	-1.40306	-0.488581	0.0129352	0.0321459
121_3	8.26748	1.05282	3.93746	7.70532	5.35942	2.42208	0	0	-2.24885	-1.16919	7.17204e-14	8.71903e-13	1.65179	0.724034	4.59711e-06	2.5804e-05	-7.36289	-2.88027	0	0
121_4	30.1078	7.22525	48.0927	15.9751	2.84778	1.50984	0	0	2.61887	1.38894	0	0	-2.02998	-1.02147	1.11022e-16	1.8452e-15	-2.2274	-1.15536	2.22045e-16	3.06011e-15
121_5	44.4294	81.0015	26.1907	59.2818	-2.66706	-1.41525	0	0	-2.60159	-1.37939	0	0	1.33476	0.416579	0.00074624	0.00279153	1.35608	0.439443	0.000205181	0.000798938
121_6	1.64768	1.05479	0.917869	0.601651	1.06707	0.0936533	0.729141	0.797607	1.32567	0.406723	0.254864	0.384944	1.41127	0.496997	0.0753449	0.149702	1.73771	0.797185	0.0228302	0.0524392
121_7	30.1449	30.0516	22.8626	27.992	-1.45839	-0.544374	1.43544e-05	5.01519e-05	-1.40729	-0.492919	9.45791e-05	0.000410448	1.03747	0.0530632	0.676069	0.765963	1.0655	0.091524	0.463088	0.5816
121_8	112.316	80.4393	91.3653	99.0985	-1.04774	-0.0672778	0.568091	0.656139	-1.24672	-0.318139	0.00676721	0.0189229	-1.03383	-0.0480043	0.683163	0.771941	-1.24131	-0.311859	0.00806695	0.021386
121_9	21.6028	15.792	17.7115	15.6828	-1.06946	-0.0968812	0.468663	0.569533	-1.01779	-0.0254448	0.849062	0.89684	-1.04198	-0.0593221	0.654719	0.749511	-1.00061	-0.000879235	0.994793	0.997499
1220_1	0	0	0	0	#N/A	#N/A	#N/A	#N/A	#N/A	#N/A	#N/A	#N/A	#N/A	#N/A	#N/A	#N/A	#N/A	#N/A	#N/A	#N/A
1220_2	0	0	0	0	#N/A	#N/A	#N/A	#N/A	#N/A	#N/A	#N/A	#N/A	#N/A	#N/A	#N/A	#N/A	#N/A	#N/A	#N/A	#N/A
1220_3	0	0	0	0	#N/A	#N/A	#N/A	#N/A	#N/A	#N/A	#N/A	#N/A	#N/A	#N/A	#N/A	#N/A	#N/A	#N/A	#N/A	#N/A
1220_4	0	0	0	0	#N/A	#N/A	#N/A	#N/A	#N/A	#N/A	#N/A	#N/A	#N/A	#N/A	#N/A	#N/A	#N/A	#N/A	#N/A	#N/A
1220_5	0	0	0	0	#N/A	#N/A	#N/A	#N/A	#N/A	#N/A	#N/A	#N/A	#N/A	#N/A	#N/A	#N/A	#N/A	#N/A	#N/A	#N/A
1222_1	0	0	0	0	#N/A	#N/A	#N/A	#N/A	#N/A	#N/A	#N/A	#N/A	#N/A	#N/A	#N/A	#N/A	#N/A	#N/A	#N/A	#N/A
1223_1	0	0	0	0	#N/A	#N/A	#N/A	#N/A	#N/A	#N/A	#N/A	#N/A	#N/A	#N/A	#N/A	#N/A	#N/A	#N/A	#N/A	#N/A
1223_2	0	0	0	0	#N/A	#N/A	#N/A	#N/A	#N/A	#N/A	#N/A	#N/A	#N/A	#N/A	#N/A	#N/A	#N/A	#N/A	#N/A	#N/A
1223_3	0	0	0	0	#N/A	#N/A	#N/A	#N/A	#N/A	#N/A	#N/A	#N/A	#N/A	#N/A	#N/A	#N/A	#N/A	#N/A	#N/A	#N/A
1224_1	57.817	291.858	46.0418	169.475	-7.3842	-2.88444	0	0	-4.23061	-2.08087	0	0	-1.01207	-0.0173087	0.893172	0.933307	1.70914	0.773273	4.56782e-11	4.32455e-10
1225_1	0	0	0	0	#N/A	#N/A	#N/A	#N/A	#N/A	#N/A	#N/A	#N/A	#N/A	#N/A	#N/A	#N/A	#N/A	#N/A	#N/A	#N/A
1226_1	0	0	0	0	#N/A	#N/A	#N/A	#N/A	#N/A	#N/A	#N/A	#N/A	#N/A	#N/A	#N/A	#N/A	#N/A	#N/A	#N/A	#N/A
1226_2	0	0	0	0	#N/A	#N/A	#N/A	#N/A	#N/A	#N/A	#N/A	#N/A	#N/A	#N/A	#N/A	#N/A	#N/A	#N/A	#N/A	#N/A
1226_3	0	0	0	0	#N/A	#N/A	#N/A	#N/A	#N/A	#N/A	#N/A	#N/A	#N/A	#N/A	#N/A	#N/A	#N/A	#N/A	#N/A	#N/A
1227_1	0	0	0	0	#N/A	#N/A	#N/A	#N/A	#N/A	#N/A	#N/A	#N/A	#N/A	#N/A	#N/A	#N/A	#N/A	#N/A	#N/A	#N/A
1228_1	0	0	0.041674	0	#N/A	#N/A	#N/A	#N/A	14.7969	3.88722	0.357473	0.492047	-18.0865	-4.17684	0.32878	0.465558	#N/A	#N/A	#N/A	#N/A
1229_1	0.483356	0.389281	0.388934	0.302568	-1.17981	-0.238558	0.685516	0.762269	1.11541	0.157576	0.801794	0.86087	-1.02335	-0.033294	0.954931	0.976545	1.27455	0.349992	0.577168	0.686421
122_1	84.8381	83.8916	59.8643	51.0573	-1.4466	-0.532668	5.08337e-06	1.89026e-05	1.02006	0.0286506	0.80781	0.865399	1.11509	0.157165	0.180151	0.299378	1.6307	0.705491	1.80588e-09	1.45831e-08
122_10	18.1282	13.9607	14.0863	12.8666	-1.12664	-0.172028	0.200352	0.29276	-1.04992	-0.0702809	0.604204	0.70683	1.01261	0.0180739	0.892901	0.933112	1.07686	0.106828	0.431059	0.56534
122_11	244.401	134.34	104.864	116.325	1.24358	0.314494	0.00687666	0.0152502	-1.27506	-0.350561	0.00282437	0.00870337	1.83384	0.874868	6.67244e-14	9.09572e-13	1.14617	0.196819	0.0925697	0.169381
122_12	20.2108	74.9937	5.61135	34.9779	-5.42769	-2.44034	0	0	-7.16214	-2.84039	0	0	2.83314	1.5024	0	0	2.12781	1.08937	0	0
122_13	196.632	46.7053	110.914	59.2522	2.87771	1.52492	0	0	1.62851	0.703553	3.26369e-09	2.62684e-08	1.39493	0.480198	4.00795e-05	0.00019272	-1.27825	-0.354166	0.00345491	0.010111
122_14	5.12556	3.83462	5.75727	4.171	-1.09463	-0.130437	0.48525	0.586014	1.20066	0.263827	0.13485	0.23627	-1.42733	-0.513319	0.00362302	0.0113286	-1.09586	-0.132057	0.479845	0.596738
122_15	21.5467	18.5926	23.7399	19.7079	-1.26237	-0.336136	0.0132882	0.0275388	1.04796	0.0675799	0.609984	0.71157	-1.40021	-0.485644	0.000279297	0.00114394	-1.06801	-0.0949243	0.480718	0.59741
122_16	30.3592	47.7758	20.7822	23.9566	-2.30206	-1.20292	0	0	-1.32498	-0.405966	0.00259262	0.00807005	1.14941	0.200891	0.13527	0.240114	1.97912	0.984859	2.15383e-14	2.65953e-13
122_17	103.899	82.7169	52.1126	54.9573	-1.16468	-0.219933	0.068345	0.117384	-1.21217	-0.277596	0.0254383	0.0594115	1.56873	0.649593	1.15123e-07	8.22657e-07	1.49375	0.578938	2.23335e-06	1.24389e-05
122_18	367.47	224.06	260.485	217.567	1.12107	0.164878	0.156272	0.238182	1.04161	0.0588139	0.613606	0.714508	1.11002	0.150579	0.194716	0.317798	1.02209	0.0315212	0.787001	0.851319
122_19	11.0056	7.09931	7.68057	8.956	1.05943	0.083287	0.656979	0.736293	-1.34017	-0.422415	0.0224266	0.0533336	1.12734	0.172916	0.350007	0.485187	-1.27084	-0.345782	0.0652248	0.127391
122_2	78.8552	53.3357	45.8294	56.38	1.01062	0.0152351	0.89729	0.925014	-1.41404	-0.499826	2.50977e-05	0.0001195	1.35385	0.437071	0.000222077	0.00092831	-1.0651	-0.0909827	0.441724	0.575774
122_20	164.666	106.075	94.766	114.724	1.06111	0.0855807	0.480422	0.581455	-1.3915	-0.476639	9.68198e-05	0.000419351	1.3672	0.451225	0.00021027	0.000883294	-1.08974	-0.123987	0.308721	0.441219
122_21	3.27549	6.59497	5.58755	6.1306	-2.94183	-1.55671	5.37436e-09	2.73271e-08	-1.261	-0.334567	0.137315	0.239675	-2.16541	-1.11464	4.25045e-05	0.000203496	1.06765	0.0944451	0.665499	0.756429
122_22	120.19	127.874	81.6456	85.9558	-1.55645	-0.638255	1.96493e-07	8.57057e-07	-1.21011	-0.275137	0.0281403	0.0645731	1.15829	0.211996	0.089091	0.171474	1.47644	0.562122	5.1681e-06	2.70126e-05
122_23	0	0	0	0	#N/A	#N/A	#N/A	#N/A	#N/A	#N/A	#N/A	#N/A	#N/A	#N/A	#N/A	#N/A	#N/A	#N/A	#N/A	#N/A
122_24	0	0	0	0	#N/A	#N/A	#N/A	#N/A	#N/A	#N/A	#N/A	#N/A	#N/A	#N/A	#N/A	#N/A	#N/A	#N/A	#N/A	#N/A
122_25	0.53686	0.648559	0.215994	0.873756	-1.745	-0.80323	0.535165	0.626297	-4.25568	-2.08939	0.175849	0.290633	1.83561	0.876258	0.603983	0.708059	-1.33952	-0.421711	0.700258	0.783514
122_3	21.9126	8.65165	20.0412	8.4339	1.7311	0.791686	2.83297e-09	1.47027e-08	2.06711	1.04761	3.33067e-15	4.41234e-14	-1.16235	-0.217049	0.0856425	0.165991	1.0181	0.0258842	0.852941	0.901015
122_4	14.0908	8.25335	10.1333	8.67705	1.16693	0.222723	0.109227	0.176001	1.01597	0.0228615	0.869992	0.911557	1.09412	0.129765	0.342064	0.477527	-1.05928	-0.083089	0.558742	0.669556
122_5	1.24226	1.75084	1.20263	0.821362	-2.06058	-1.04305	3.75652e-05	0.000124586	1.2729	0.34812	0.218189	0.342273	-1.23011	-0.298786	0.266994	0.402582	2.1132	1.07943	5.42089e-05	0.000236901
122_6	69.9688	91.6074	27.7051	63.5259	-1.91533	-0.937593	2.22045e-15	1.78997e-14	-2.63546	-1.39806	0	0	1.98709	0.990657	4.44089e-16	7.04244e-15	1.43118	0.517201	1.1753e-05	5.79718e-05
122_7	74.3815	483.553	73.937	115.38	-9.51018	-3.24947	0	0	-1.7937	-0.842937	6.98219e-13	7.9392e-12	-1.26329	-0.337191	0.00445932	0.0135605	4.15933	2.05635	0	0
122_8	29.2568	12.7255	15.3998	14.474	1.57141	0.652056	7.10585e-07	2.92171e-06	-1.08034	-0.111487	0.403062	0.539563	1.49478	0.579937	7.70501e-06	4.1705e-05	-1.14599	-0.196597	0.145728	0.245564
122_9	23.7256	15.733	12.0915	13.9507	1.03078	0.0437412	0.73815	0.804831	-1.32614	-0.407233	0.00275951	0.00853436	1.54382	0.626502	2.64844e-06	1.54537e-05	1.11925	0.162538	0.223542	0.345468
1230_1	0	0	0	0	#N/A	#N/A	#N/A	#N/A	#N/A	#N/A	#N/A	#N/A	#N/A	#N/A	#N/A	#N/A	#N/A	#N/A	#N/A	#N/A
1230_2	0	0	0.056049	0	#N/A	#N/A	#N/A	#N/A	7.83815	2.97051	0.492293	0.610406	-9.59357	-3.26207	0.456107	0.58508	#N/A	#N/A	#N/A	#N/A
1230_3	0	0	0	0	#N/A	#N/A	#N/A	#N/A	#N/A	#N/A	#N/A	#N/A	#N/A	#N/A	#N/A	#N/A	#N/A	#N/A	#N/A	#N/A
1231_1	9.20753	7.06594	28.7624	31.0559	-1.12275	-0.167041	0.312602	0.416803	-1.24108	-0.311592	0.0152901	0.0384161	-3.96885	-1.98872	0	0	-4.42689	-2.14629	0	0
1231_2	0	0	0	0	#N/A	#N/A	#N/A	#N/A	#N/A	#N/A	#N/A	#N/A	#N/A	#N/A	#N/A	#N/A	#N/A	#N/A	#N/A	#N/A
1232_1	0.213702	0	0	0	26.0738	4.70453	0.240568	0.339444	#N/A	#N/A	#N/A	#N/A	31.0919	4.95847	0.223547	0.352465	#N/A	#N/A	#N/A	#N/A
1232_2	0.111168	0	0	0	7.06964	2.82164	0.499125	0.591643	#N/A	#N/A	#N/A	#N/A	8.45442	3.07971	0.467268	0.589997	#N/A	#N/A	#N/A	#N/A
1233_1	0	0	0	0	#N/A	#N/A	#N/A	#N/A	#N/A	#N/A	#N/A	#N/A	#N/A	#N/A	#N/A	#N/A	#N/A	#N/A	#N/A	#N/A
1234_1	0	0.246212	0.245993	0	-31.8273	-4.99219	0.247491	0.34682	21.7556	4.44331	0.288608	0.422851	-26.5795	-4.73224	0.264423	0.400288	25.7941	4.68897	0.2711	0.399396
1234_2	0.611424	0	0	0	13.4043	3.74463	0.357297	0.460979	#N/A	#N/A	#N/A	#N/A	16.0002	4.00002	0.333002	0.467541	#N/A	#N/A	#N/A	#N/A
1236_1	0	0	0	0	#N/A	#N/A	#N/A	#N/A	#N/A	#N/A	#N/A	#N/A	#N/A	#N/A	#N/A	#N/A	#N/A	#N/A	#N/A	#N/A
1236_2	0	0	0.116523	0	#N/A	#N/A	#N/A	#N/A	7.83815	2.97051	0.492293	0.610406	-9.59357	-3.26207	0.456107	0.58508	#N/A	#N/A	#N/A	#N/A
1237_1	0.0263293	0	0.0423719	0	7.06964	2.82164	0.499125	0.591643	14.7969	3.88722	0.357473	0.492047	-1.94374	-0.958835	0.571065	0.682184	#N/A	#N/A	#N/A	#N/A
1237_2	0	0	0	0	#N/A	#N/A	#N/A	#N/A	#N/A	#N/A	#N/A	#N/A	#N/A	#N/A	#N/A	#N/A	#N/A	#N/A	#N/A	#N/A
123_1	34.6639	21.531	28.0417	21.3116	1.10049	0.13814	0.251509	0.351381	1.14472	0.194996	0.105692	0.193959	-1.0281	-0.0399854	0.738228	0.816532	1.00269	0.00387751	0.974508	0.989386
123_10	10.8986	11.1227	16.9362	18.1037	-1.49297	-0.578187	4.99679e-05	0.00016293	-1.22866	-0.297085	0.0232096	0.0549831	-1.97474	-0.981659	1.4212e-12	1.75376e-11	-1.63985	-0.713561	1.26551e-07	8.25646e-07
123_11	43.0453	52.9195	20.9317	61.1583	-1.79848	-0.846775	3.81362e-12	2.49364e-11	-3.35816	-1.74767	0	0	1.61804	0.694247	4.03396e-08	3.08157e-07	-1.16445	-0.219643	0.0671001	0.130477
123_12	4.54581	1.29101	2.84924	1.10977	2.40358	1.26518	6.78642e-08	3.11122e-07	2.23071	1.1575	4.35769e-06	2.36692e-05	1.25507	0.327769	0.0927126	0.177335	1.15439	0.207135	0.465224	0.582769
123_13	29.8724	19.3101	17.3688	17.5655	1.0574	0.0805272	0.549838	0.640414	-1.16244	-0.217161	0.118245	0.212903	1.3532	0.436377	0.00131443	0.00461447	1.09104	0.125699	0.361929	0.492948
123_14	28.1935	16.3047	18.2308	13.9868	1.18189	0.241094	0.0803356	0.135026	1.13391	0.181303	0.202536	0.323212	1.21678	0.283069	0.0381193	0.0849492	1.15692	0.210289	0.143	0.24233
123_15	5.57428	5.84194	2.27144	1.77375	-1.53304	-0.616396	0.00127068	0.00328342	1.11362	0.155262	0.566496	0.675126	1.92931	0.948085	3.59413e-05	0.000174336	3.26447	1.70685	1.00453e-12	1.10448e-11
123_16	37.5846	32.471	28.2747	17.9705	-1.2639	-0.337878	0.00925715	0.0198478	1.36874	0.452849	0.000878137	0.00308448	1.04591	0.0647626	0.62073	0.72226	1.79316	0.842501	4.49625e-10	3.85803e-09
123_17	12.4025	9.34091	11.8531	12.0562	-1.1019	-0.139992	0.400292	0.505526	-1.16912	-0.22542	0.1534	0.260728	-1.21454	-0.280416	0.082541	0.160938	-1.3003	-0.378845	0.0200606	0.046967
123_18	856.775	330.115	735.882	488.253	1.77409	0.827082	8.26228e-13	5.66762e-12	1.31123	0.390918	0.000691373	0.00247959	-1.09157	-0.126401	0.271727	0.407719	-1.49026	-0.57556	6.6479e-07	3.99489e-06
123_19	1.28287	1.14194	0.543297	0.714282	-1.30257	-0.381365	0.433653	0.534576	-1.50651	-0.591215	0.346266	0.48396	1.84581	0.884253	0.131768	0.235311	1.58206	0.661801	0.216732	0.337543
123_2	15.4505	11.4532	14.6581	12.1113	-1.08447	-0.116993	0.359934	0.463668	1.05292	0.0743984	0.556567	0.666448	-1.20571	-0.269881	0.0326109	0.0744729	-1.06547	-0.0914843	0.474883	0.592075
123_20	26.8347	28.3965	37.9375	33.3362	-1.54801	-0.630413	2.41157e-05	8.16723e-05	-1.01005	-0.0144222	0.917653	0.94224	-1.79651	-0.845197	6.84719e-09	5.75924e-08	-1.1828	-0.242208	0.090467	0.166416
123_21	741.245	221.711	767.397	298.876	2.2853	1.19238	0	0	2.23377	1.15948	0	0	-1.31573	-0.395865	0.000620822	0.00236472	-1.35826	-0.441761	0.00018801	0.000736495
123_22	0.0909557	0	0.146376	0.296066	7.06964	2.82164	0.499125	0.591643	-2.2543	-1.17268	0.340477	0.477436	-1.94374	-0.958835	0.571065	0.682184	-32.0668	-5.00301	0.217381	0.337791
123_23	38.5877	28.7795	28.6445	26.7574	-1.09119	-0.1259	0.453776	0.554737	-1.07374	-0.102648	0.550385	0.660965	1.05991	0.0839375	0.617651	0.719535	1.06747	0.0941995	0.583478	0.688953
123_3	0.166752	0.0206612	0.0412855	0.114821	5.21666	2.38313	0.0271782	0.0520273	-3.13365	-1.64785	0.0523659	0.108605	3.10686	1.63546	0.0493851	0.10598	-5.31277	-2.40946	0.027443	0.0614241
123_4	2.77415	4.07776	2.08585	1.75173	-2.14987	-1.10425	2.75165e-10	1.5481e-09	1.0358	0.050749	0.799241	0.858954	1.04639	0.0654186	0.732169	0.811655	2.30929	1.20745	5.39506e-11	5.05999e-10
123_5	5.27386	3.76418	3.31614	2.78831	-1.04426	-0.0624834	0.699841	0.77167	1.03459	0.0490647	0.778984	0.844567	1.2512	0.323317	0.0499853	0.106998	1.33968	0.421884	0.0142388	0.0349448
123_6	125.444	123.688	46.9715	59.9126	-1.44245	-0.52852	5.52024e-06	2.04445e-05	-1.4661	-0.551985	3.37284e-06	1.85473e-05	2.10134	1.07131	0	0	2.0489	1.03485	0	0
123_7	40.3972	33.8159	25.3467	22.5179	-1.2246	-0.29231	0.0165552	0.0335601	-1.02116	-0.0302107	0.809004	0.866031	1.25404	0.326579	0.0080411	0.0226711	1.49039	0.575687	3.29312e-06	1.77417e-05
123_8	4.58899	1.96792	4.90742	3.79903	1.59307	0.671806	0.00066062	0.00179914	1.12369	0.168246	0.320123	0.455702	-1.35895	-0.442488	0.00911282	0.025249	-1.94405	-0.959064	1.10964e-06	6.48109e-06
123_9	23.1838	15.7557	16.8011	12.4547	1.00579	0.00833309	0.949105	0.963323	1.17355	0.230878	0.0840257	0.160556	1.08575	0.118693	0.361309	0.497573	1.25549	0.328247	0.0144043	0.0353118
1240_1	0	0	0	0	#N/A	#N/A	#N/A	#N/A	#N/A	#N/A	#N/A	#N/A	#N/A	#N/A	#N/A	#N/A	#N/A	#N/A	#N/A	#N/A
1240_2	0	0	0	0	#N/A	#N/A	#N/A	#N/A	#N/A	#N/A	#N/A	#N/A	#N/A	#N/A	#N/A	#N/A	#N/A	#N/A	#N/A	#N/A
1240_3	0	0	0	0	#N/A	#N/A	#N/A	#N/A	#N/A	#N/A	#N/A	#N/A	#N/A	#N/A	#N/A	#N/A	#N/A	#N/A	#N/A	#N/A
1241_1	1.01528	0.654143	0.914984	1.09058	1.05877	0.0823925	0.859331	0.90101	-1.36898	-0.453104	0.267135	0.39857	-1.14513	-0.195513	0.650949	0.746824	-1.67496	-0.744128	0.0929013	0.169847
1241_2	4.29033	2.45377	2.65172	3.79492	1.19393	0.255716	0.381784	0.487166	-1.64377	-0.717005	0.0111901	0.0294022	1.27219	0.347311	0.226018	0.355267	-1.55662	-0.638418	0.026766	0.0600792
1242_1	2.39596	1.65398	1.77962	1.73549	-1.01033	-0.014828	0.9527	0.965906	-1.12096	-0.164731	0.512985	0.627908	1.05913	0.0828761	0.736352	0.815232	-1.05703	-0.0800156	0.754197	0.82677
1243_1	0	0	0.0212878	0	#N/A	#N/A	#N/A	#N/A	7.83815	2.97051	0.492293	0.610406	-9.59357	-3.26207	0.456107	0.58508	#N/A	#N/A	#N/A	#N/A
1243_2	0	0	0	0	#N/A	#N/A	#N/A	#N/A	#N/A	#N/A	#N/A	#N/A	#N/A	#N/A	#N/A	#N/A	#N/A	#N/A	#N/A	#N/A
1243_3	0	0	0	0	#N/A	#N/A	#N/A	#N/A	#N/A	#N/A	#N/A	#N/A	#N/A	#N/A	#N/A	#N/A	#N/A	#N/A	#N/A	#N/A
1244_1	0	0	0.037845	0	#N/A	#N/A	#N/A	#N/A	14.7969	3.88722	0.357473	0.492047	-18.0865	-4.17684	0.32878	0.465558	#N/A	#N/A	#N/A	#N/A
1244_2	0	0	0	0	#N/A	#N/A	#N/A	#N/A	#N/A	#N/A	#N/A	#N/A	#N/A	#N/A	#N/A	#N/A	#N/A	#N/A	#N/A	#N/A
1245_1	0	0.151085	0	0	-31.8273	-4.99219	0.247491	0.34682	#N/A	#N/A	#N/A	#N/A	#N/A	#N/A	#N/A	#N/A	25.7941	4.68897	0.2711	0.399396
1245_2	0	0	0	0	#N/A	#N/A	#N/A	#N/A	#N/A	#N/A	#N/A	#N/A	#N/A	#N/A	#N/A	#N/A	#N/A	#N/A	#N/A	#N/A
1245_3	0	0	0	0	#N/A	#N/A	#N/A	#N/A	#N/A	#N/A	#N/A	#N/A	#N/A	#N/A	#N/A	#N/A	#N/A	#N/A	#N/A	#N/A
1246_1	2.02071	0.464978	0.900091	0.411095	2.95207	1.56173	0.00041911	0.0011835	1.89587	0.922861	0.0617886	0.124533	1.7629	0.817954	0.025361	0.0606964	1.12217	0.166293	0.76383	0.833776
1247_1	0	0	0	0	#N/A	#N/A	#N/A	#N/A	#N/A	#N/A	#N/A	#N/A	#N/A	#N/A	#N/A	#N/A	#N/A	#N/A	#N/A	#N/A
1247_2	0	0	0	0	#N/A	#N/A	#N/A	#N/A	#N/A	#N/A	#N/A	#N/A	#N/A	#N/A	#N/A	#N/A	#N/A	#N/A	#N/A	#N/A
1247_3	0	0	0	0	#N/A	#N/A	#N/A	#N/A	#N/A	#N/A	#N/A	#N/A	#N/A	#N/A	#N/A	#N/A	#N/A	#N/A	#N/A	#N/A
1247_4	0	0	0	0	#N/A	#N/A	#N/A	#N/A	#N/A	#N/A	#N/A	#N/A	#N/A	#N/A	#N/A	#N/A	#N/A	#N/A	#N/A	#N/A
1248_1	0	0	0	0	#N/A	#N/A	#N/A	#N/A	#N/A	#N/A	#N/A	#N/A	#N/A	#N/A	#N/A	#N/A	#N/A	#N/A	#N/A	#N/A
1249_1	0	0	0	0	#N/A	#N/A	#N/A	#N/A	#N/A	#N/A	#N/A	#N/A	#N/A	#N/A	#N/A	#N/A	#N/A	#N/A	#N/A	#N/A
124_1	47.822	26.2158	38.7154	26.6227	1.24691	0.318363	0.00711066	0.0156997	1.26515	0.339308	0.00411452	0.0121128	-1.02888	-0.0410773	0.726595	0.806819	-1.02323	-0.033126	0.780823	0.846461
124_10	131.323	32.1452	230.984	210.642	2.79239	1.4815	0	0	-1.04821	-0.0679266	0.556987	0.666749	-2.23535	-1.1605	0	0	-6.60211	-2.72293	0	0
124_11	52.3266	202.696	74.7131	137.14	-5.66661	-2.50249	0	0	-2.10982	-1.07712	0	0	-1.81457	-0.859625	1.53222e-12	1.88123e-11	1.46688	0.552748	2.13027e-06	1.18888e-05
124_12	44.5707	63.1661	167.309	235.327	-2.07319	-1.05186	1.11022e-16	9.45359e-16	-1.61671	-0.693064	3.34145e-09	2.68358e-08	-4.77024	-2.25406	0	0	-3.75359	-1.90827	0	0
124_13	91.6841	32.2022	132.443	88.1516	1.94602	0.960525	5.58442e-14	4.13922e-13	1.3071	0.386367	0.00129433	0.00434913	-1.83584	-0.876441	3.89466e-13	5.00116e-12	-2.75795	-1.4636	0	0
124_14	25.2454	13.2955	14.8372	9.85946	1.29773	0.375987	0.0133096	0.0275729	1.30902	0.388485	0.0175227	0.0431828	1.33867	0.420796	0.00496297	0.0148795	1.33822	0.420313	0.0110819	0.0281419
124_15	112.183	21.7523	204.623	122.053	3.5246	1.81746	0	0	1.45853	0.544517	4.82012e-06	2.5977e-05	-2.31805	-1.21291	0	0	-5.65238	-2.49886	0	0
124_16	79.7181	48.8203	81.529	104.439	1.11613	0.158507	0.217602	0.312023	-1.47241	-0.55818	5.75881e-06	3.07368e-05	-1.29975	-0.37823	0.0025595	0.00833024	-2.15534	-1.10791	0	0
124_17	1744.6	11082.3	478.497	5579.69	-9.29297	-3.21614	0	0	-13.4032	-3.74451	0	0	2.86882	1.52046	0	0	1.97123	0.979097	0	0
124_18	805.919	573.836	554.885	623.859	-1.04164	-0.0588631	0.610995	0.694678	-1.29231	-0.369954	0.00139842	0.00466631	1.14282	0.1926	0.0961343	0.18243	-1.09542	-0.131485	0.256036	0.383342
124_19	121.997	45.7085	145.338	143.53	1.82426	0.86731	2.44037e-11	1.50567e-10	-1.13514	-0.182864	0.131313	0.231649	-1.51402	-0.598383	1.08646e-06	6.68855e-06	-3.16357	-1.66156	0	0
124_2	33.641	24.7157	23.6604	18.6152	-1.07481	-0.104079	0.38847	0.493341	1.10577	0.145048	0.235509	0.363267	1.11875	0.161891	0.180313	0.299543	1.3177	0.398025	0.0011174	0.00370643
124_20	95.571	95.4796	88.4271	107.735	-1.46151	-0.547464	1.68932e-05	5.84856e-05	-1.40039	-0.485831	0.000111798	0.000476951	-1.17589	-0.23375	0.0671474	0.136094	-1.1369	-0.185111	0.139598	0.23752
124_21	600.323	346.028	488.172	458.575	1.1859	0.245981	0.035748	0.0663419	-1.07975	-0.110693	0.342899	0.480102	-1.03347	-0.0474966	0.68382	0.772368	-1.3353	-0.417165	0.000372913	0.00138001
124_22	1268.47	2742.11	2068.14	2158.51	-3.16245	-1.66104	0	0	-1.19966	-0.262624	0.0223776	0.0532285	-2.07208	-1.05108	0	0	1.2608	0.334344	0.00360807	0.010523
124_23	264.528	180.122	332.09	192.394	1.00385	0.00554991	0.965415	0.974949	1.50162	0.586524	2.91715e-06	1.61942e-05	-1.59544	-0.673956	6.4679e-08	4.81137e-07	-1.07622	-0.105976	0.410311	0.543814
124_24	0	0	0	0	#N/A	#N/A	#N/A	#N/A	#N/A	#N/A	#N/A	#N/A	#N/A	#N/A	#N/A	#N/A	#N/A	#N/A	#N/A	#N/A
124_3	57.2803	66.3917	40.187	52.2145	-1.69562	-0.76181	1.00598e-10	5.90959e-10	-1.49343	-0.578633	1.05981e-06	6.25327e-06	1.12152	0.165456	0.163704	0.27775	1.26194	0.33564	0.00431039	0.0123158
124_4	7.20342	7.39234	8.22233	7.21556	-1.50126	-0.586172	4.55207e-05	0.000149444	-1.00872	-0.0125229	0.928577	0.949671	-1.45057	-0.536622	0.000167112	0.000715851	1.0168	0.0240302	0.864608	0.908819
124_5	88.9928	37.7443	93.6494	69.0856	1.61165	0.68854	6.25011e-09	3.16054e-08	1.17932	0.237952	0.0417315	0.0900753	-1.33739	-0.419419	0.000329044	0.0013293	-1.84421	-0.883002	9.60343e-14	1.13992e-12
124_6	22.8662	3.71822	20.4382	10.8155	4.20219	2.07114	0	0	1.64393	0.717148	2.91013e-08	2.11759e-07	-1.13594	-0.183892	0.142171	0.24956	-2.92998	-1.55089	0	0
124_7	10.3466	102.294	35.1401	103.021	-14.4603	-3.85403	0	0	-3.36967	-1.75261	0	0	-4.3155	-2.10953	0	0	-1.01474	-0.0211115	0.857017	0.903851
124_8	2.84162	26.155	6.0611	49.4415	-13.454	-3.74996	0	0	-9.37304	-3.22852	0	0	-2.70924	-1.43789	2.83107e-14	4.00218e-13	-1.90459	-0.929477	4.9738e-14	6.0072e-13
124_9	40.6414	31.7446	31.3511	26.5726	-1.14269	-0.192433	0.120604	0.191648	1.02643	0.0376389	0.763638	0.832574	1.02001	0.0285786	0.817763	0.876345	1.18563	0.245657	0.0495881	0.101597
1250_1	0	0	0	0.0758983	#N/A	#N/A	#N/A	#N/A	-19.5335	-4.28788	0.305079	0.438628	#N/A	#N/A	#N/A	#N/A	-16.4975	-4.04417	0.325622	0.458825
1250_2	0	0	0	0	#N/A	#N/A	#N/A	#N/A	#N/A	#N/A	#N/A	#N/A	#N/A	#N/A	#N/A	#N/A	#N/A	#N/A	#N/A	#N/A
1251_1	0	0	0	0	#N/A	#N/A	#N/A	#N/A	#N/A	#N/A	#N/A	#N/A	#N/A	#N/A	#N/A	#N/A	#N/A	#N/A	#N/A	#N/A
1252_1	0	0.0220488	0	0	-11.5162	-3.52559	0.428242	0.529172	#N/A	#N/A	#N/A	#N/A	#N/A	#N/A	#N/A	#N/A	9.31637	3.21977	0.463952	0.5816
1252_2	0	0	0	0	#N/A	#N/A	#N/A	#N/A	#N/A	#N/A	#N/A	#N/A	#N/A	#N/A	#N/A	#N/A	#N/A	#N/A	#N/A	#N/A
1253_1	0.410658	0.19844	0.627832	0.200508	1.39974	0.485162	0.522277	0.615125	2.68689	1.42594	0.0392863	0.0856487	-1.93298	-0.950823	0.105164	0.1964	-1.01617	-0.0231396	0.978084	0.991557
1253_2	0	0	0	0	#N/A	#N/A	#N/A	#N/A	#N/A	#N/A	#N/A	#N/A	#N/A	#N/A	#N/A	#N/A	#N/A	#N/A	#N/A	#N/A
1253_3	0	0	0	0	#N/A	#N/A	#N/A	#N/A	#N/A	#N/A	#N/A	#N/A	#N/A	#N/A	#N/A	#N/A	#N/A	#N/A	#N/A	#N/A
1254_1	0	0.0317693	0	0.0321004	-11.5162	-3.52559	0.428242	0.529172	-10.3353	-3.36951	0.431543	0.560232	#N/A	#N/A	#N/A	#N/A	-1.00768	-0.0110361	0.995441	0.997499
1254_2	0.161255	0.0324675	0.129754	0.0656117	3.08071	1.62326	0.291792	0.395429	1.67154	0.741182	0.546981	0.658673	-1.02491	-0.035496	0.972221	0.987385	-1.90802	-0.932076	0.581047	0.687111
1256_1	0	0	0	0	#N/A	#N/A	#N/A	#N/A	#N/A	#N/A	#N/A	#N/A	#N/A	#N/A	#N/A	#N/A	#N/A	#N/A	#N/A	#N/A
1257_1	0.0510703	0.0822611	0.0205469	0.0415592	-2.3018	-1.20277	0.328798	0.434671	-2.19163	-1.132	0.503099	0.618751	1.83561	0.876258	0.603983	0.708059	1.91457	0.937019	0.446626	0.580233
1258_1	0	0	0	0	#N/A	#N/A	#N/A	#N/A	#N/A	#N/A	#N/A	#N/A	#N/A	#N/A	#N/A	#N/A	#N/A	#N/A	#N/A	#N/A
1259_1	0	0	0	0	#N/A	#N/A	#N/A	#N/A	#N/A	#N/A	#N/A	#N/A	#N/A	#N/A	#N/A	#N/A	#N/A	#N/A	#N/A	#N/A
125_1	22.6248	14.083	18.4752	13.7383	1.09814	0.135064	0.27062	0.373358	1.16994	0.226439	0.0650063	0.12972	-1.0378	-0.053528	0.659501	0.753172	1.01738	0.0248537	0.840914	0.892153
125_10	68.0671	44.3702	45.9148	45.5154	1.04861	0.0684797	0.578774	0.665831	-1.13944	-0.18832	0.128968	0.228021	1.16646	0.222133	0.0713313	0.142986	-1.03359	-0.0476602	0.701201	0.784251
125_11	103.748	1501.79	172.822	1124.52	-21.1756	-4.40433	0	0	-7.47906	-2.90286	0	0	-2.11699	-1.08201	0	0	1.32543	0.406462	0.000382683	0.00141341
125_12	1489.83	1138.98	738.412	1000.79	-1.11841	-0.161451	0.158547	0.241018	-1.55786	-0.639562	2.44649e-08	1.79318e-07	1.58755	0.666799	5.99534e-09	5.06197e-08	1.12951	0.175694	0.125095	0.217503
125_13	34.5336	84.1889	11.2965	47.5649	-3.56615	-1.83437	0	0	-4.83848	-2.27455	0	0	2.40486	1.26595	0	0	1.75659	0.812781	4.12338e-11	3.91721e-10
125_14	0.98494	0.482844	1.34387	1.21969	1.38813	0.473142	0.360011	0.463668	-1.04353	-0.0614669	0.87058	0.911725	-1.73073	-0.791378	0.0571573	0.119372	-2.53025	-1.33928	0.00588224	0.016185
125_15	41.6779	29.6354	29.2239	27.2574	-1.04027	-0.0569525	0.672092	0.750095	-1.0721	-0.100436	0.462943	0.590272	1.12213	0.166241	0.217087	0.345052	1.07905	0.109765	0.422003	0.555839
125_16	19.4715	23.75	13.9648	10.0468	-1.78419	-0.835273	1.71178e-07	7.51986e-07	1.20904	0.273859	0.133716	0.234767	1.09702	0.133595	0.432772	0.569578	2.34527	1.22975	1.11744e-12	1.22375e-11
125_17	6.33004	3.5918	13.7756	82.0089	1.20367	0.267439	0.31254	0.41677	-6.83979	-2.77395	0	0	-2.76348	-1.46648	5.78171e-12	6.68733e-11	-22.959	-4.52099	0	0
125_18	0.257945	0.138494	0	0	1.23934	0.30957	0.810854	0.862724	#N/A	#N/A	#N/A	#N/A	23.5461	4.55741	0.265585	0.401058	17.5553	4.13383	0.336047	0.467914
125_19	25.4505	30.9119	27.1207	42.3171	-1.77659	-0.829111	3.22237e-06	1.22379e-05	-1.79315	-0.842499	2.94546e-07	1.87909e-06	-1.35413	-0.437365	0.0156466	0.0402944	-1.37913	-0.463763	0.00400443	0.0115478
125_2	11.8301	15.1176	11.6174	13.7071	-1.86941	-0.902584	6.4726e-13	4.48326e-12	-1.35617	-0.43954	0.000428378	0.00161535	-1.24803	-0.319648	0.011703	0.0314113	1.0946	0.130402	0.291079	0.421904
125_3	37.2691	15.0029	21.4014	12.3387	1.69797	0.763809	4.50176e-10	2.49711e-09	1.50893	0.593526	1.9771e-06	1.12636e-05	1.37022	0.454405	0.000169951	0.000726608	1.20675	0.271131	0.0319358	0.0697008
125_4	6.74195	2.02812	5.32845	2.82992	2.27124	1.18348	1.70375e-12	1.14384e-11	1.63775	0.711713	7.24431e-06	3.81143e-05	-1.00446	-0.00642609	0.964886	0.983184	-1.4056	-0.491187	0.00602369	0.0165371
125_5	11.3466	6.27014	9.37397	6.84417	1.23683	0.306644	0.0366982	0.0678318	1.19148	0.252755	0.0816984	0.156813	-1.04996	-0.0703292	0.617798	0.719535	-1.09978	-0.137213	0.363056	0.494116
125_6	47.4448	37.5843	31.793	30.0168	-1.15889	-0.212748	0.0796018	0.133972	-1.08522	-0.11799	0.337436	0.475096	1.1742	0.231675	0.0575823	0.120102	1.24267	0.31344	0.0104208	0.02674
125_7	8.0041	5.12569	6.06036	7.75735	1.06723	0.093876	0.583502	0.669874	-1.47114	-0.55693	0.000661426	0.00238609	1.03915	0.0554045	0.740158	0.817295	-1.52457	-0.608402	0.000288227	0.00108964
125_8	59.9865	4.40873	101.818	12.1746	9.29473	3.21641	0	0	7.27438	2.86282	0	0	-2.15709	-1.10909	0	0	-2.78115	-1.47568	0	0
125_9	3.59368	1.83475	2.11711	1.14887	1.33774	0.419799	0.0887459	0.147429	1.60117	0.679128	0.0202195	0.0488398	1.33495	0.41679	0.0806289	0.157822	1.5836	0.663204	0.0419599	0.0882108
1260_1	0	0	0	0	#N/A	#N/A	#N/A	#N/A	#N/A	#N/A	#N/A	#N/A	#N/A	#N/A	#N/A	#N/A	#N/A	#N/A	#N/A	#N/A
1260_2	0	0	0	0	#N/A	#N/A	#N/A	#N/A	#N/A	#N/A	#N/A	#N/A	#N/A	#N/A	#N/A	#N/A	#N/A	#N/A	#N/A	#N/A
1260_3	0	0	0	0	#N/A	#N/A	#N/A	#N/A	#N/A	#N/A	#N/A	#N/A	#N/A	#N/A	#N/A	#N/A	#N/A	#N/A	#N/A	#N/A
1261_1	1.58092	0.881466	1.17424	0.74221	1.22235	0.289656	0.540856	0.631818	1.37234	0.456641	0.364694	0.500185	1.05855	0.0820893	0.852835	0.901799	1.17788	0.236195	0.656676	0.748714
1262_1	0	0	0	0	#N/A	#N/A	#N/A	#N/A	#N/A	#N/A	#N/A	#N/A	#N/A	#N/A	#N/A	#N/A	#N/A	#N/A	#N/A	#N/A
1263_1	0.110944	0.0178702	0.178543	0.144452	3.82918	1.93704	0.198777	0.290922	1.07234	0.100756	0.885739	0.922211	-2.02305	-1.01653	0.2045	0.329732	-7.31007	-2.86988	0.049085	0.100772
1264_1	0	0	0	0	#N/A	#N/A	#N/A	#N/A	#N/A	#N/A	#N/A	#N/A	#N/A	#N/A	#N/A	#N/A	#N/A	#N/A	#N/A	#N/A
1264_2	0	0	0	0	#N/A	#N/A	#N/A	#N/A	#N/A	#N/A	#N/A	#N/A	#N/A	#N/A	#N/A	#N/A	#N/A	#N/A	#N/A	#N/A
1265_1	0	0	0	0	#N/A	#N/A	#N/A	#N/A	#N/A	#N/A	#N/A	#N/A	#N/A	#N/A	#N/A	#N/A	#N/A	#N/A	#N/A	#N/A
1266_1	0	0.0212049	0	0	-11.5162	-3.52559	0.428242	0.529172	#N/A	#N/A	#N/A	#N/A	#N/A	#N/A	#N/A	#N/A	9.31637	3.21977	0.463952	0.5816
1267_1	31.3905	78.0262	23.9061	48.1771	-3.63588	-1.86231	0	0	-2.31614	-1.21172	0	0	1.03316	0.0470616	0.741779	0.818456	1.60731	0.684652	6.68886e-08	4.55511e-07
1267_2	0	0	0	0	#N/A	#N/A	#N/A	#N/A	#N/A	#N/A	#N/A	#N/A	#N/A	#N/A	#N/A	#N/A	#N/A	#N/A	#N/A	#N/A
1268_1	0.292833	0.0393066	0.0981789	0	4.81892	2.26871	0.0365134	0.0675468	35.673	5.15676	0.214681	0.33763	2.31055	1.20824	0.12106	0.219156	17.5553	4.13383	0.336047	0.467914
1269_1	0	0	0	0	#N/A	#N/A	#N/A	#N/A	#N/A	#N/A	#N/A	#N/A	#N/A	#N/A	#N/A	#N/A	#N/A	#N/A	#N/A	#N/A
126_1	41.9135	34.5662	37.4321	29.7974	-1.20648	-0.270808	0.0230436	0.0449774	1.09289	0.12815	0.282864	0.417083	-1.13501	-0.1827	0.124601	0.224363	1.1513	0.203264	0.0890076	0.16438
126_10	6.47965	7.52622	4.95188	5.48489	-1.69901	-0.764697	1.27927e-05	4.5052e-05	-1.27307	-0.348308	0.0591295	0.120114	1.02953	0.0419812	0.821101	0.878806	1.36168	0.445384	0.0105159	0.026959
126_11	4.32246	3.98997	4.38774	4.16684	-1.35041	-0.433393	0.0365325	0.0675595	-1.0916	-0.126448	0.523017	0.63758	-1.28991	-0.367273	0.0720416	0.144096	-1.05214	-0.0733316	0.715468	0.795854
126_12	79.5728	83.1509	58.3142	51.4717	-1.5287	-0.612302	5.42061e-07	2.25906e-06	-1.01457	-0.0208684	0.86717	0.909461	1.07368	0.102569	0.406786	0.543452	1.60326	0.68101	3.36125e-08	2.38278e-07
126_13	57.5831	37.2352	48.4693	39.0626	1.05706	0.0800609	0.53914	0.630214	1.07947	0.110328	0.395168	0.531837	-1.06975	-0.0972754	0.448627	0.58508	-1.05702	-0.0800023	0.543609	0.656175
126_14	21.0896	22.4429	24.4732	28.2798	-1.55674	-0.638526	1.99205e-05	6.84087e-05	-1.32817	-0.409444	0.00375797	0.0111971	-1.47468	-0.560402	0.00016161	0.000693957	-1.26955	-0.34432	0.0156725	0.0379571
126_15	12.5586	6.68851	7.06286	6.3736	1.28288	0.359391	0.0762534	0.128926	-1.03736	-0.0529149	0.807024	0.864882	1.39862	0.484002	0.015761	0.0405058	1.04154	0.0587218	0.788327	0.852335
126_16	52.494	32.4806	35.8308	30.5211	1.10466	0.143605	0.305192	0.410041	1.02131	0.0304196	0.83138	0.882624	1.15272	0.205045	0.139573	0.245813	1.05619	0.078869	0.584129	0.689567
126_17	163.151	84.6238	100.046	83.3271	1.31783	0.398159	0.00134907	0.00346652	1.04453	0.062859	0.616625	0.71727	1.28313	0.359671	0.00353262	0.0110741	1.00792	0.0113786	0.928306	0.958703
126_18	75.7969	66.4058	69.6318	82.4819	-1.28168	-0.358037	0.00709673	0.0156753	-1.36153	-0.445225	0.000630372	0.00228822	-1.16751	-0.223439	0.0919498	0.176058	-1.25147	-0.323623	0.0132529	0.0328392
126_19	0	0	0	0	#N/A	#N/A	#N/A	#N/A	#N/A	#N/A	#N/A	#N/A	#N/A	#N/A	#N/A	#N/A	#N/A	#N/A	#N/A	#N/A
126_2	48.6768	74.4461	46.3201	61.4533	-2.23735	-1.16179	0	0	-1.52495	-0.60876	3.01614e-07	1.92197e-06	-1.20936	-0.274244	0.0222414	0.0543826	1.2023	0.265795	0.0240903	0.0549109
126_20	0	0	0	0	#N/A	#N/A	#N/A	#N/A	#N/A	#N/A	#N/A	#N/A	#N/A	#N/A	#N/A	#N/A	#N/A	#N/A	#N/A	#N/A
126_21	12.6241	6.51738	17.1905	10.0096	1.32091	0.401538	0.324226	0.429974	1.49213	0.577374	0.0899722	0.169723	-1.72867	-0.789659	0.0196479	0.0488945	-1.54427	-0.626926	0.12535	0.217603
126_3	110.992	100.13	93.6199	91.8438	-1.31975	-0.400269	0.000615284	0.00168741	-1.12763	-0.173292	0.13837	0.241028	-1.07198	-0.100277	0.391261	0.528219	1.082	0.113707	0.330504	0.463469
126_4	53.2657	317.324	1.92242	63.2498	-8.71489	-3.12348	0	0	-37.7797	-5.23954	0	0	21.7795	4.4449	0	0	4.9791	2.31589	0	0
126_5	13.8738	6.05234	9.6608	6.89341	1.5666	0.647637	1.57676e-05	5.47775e-05	1.21915	0.285871	0.0557045	0.114225	1.12993	0.176234	0.214948	0.342685	-1.14752	-0.198524	0.205838	0.323544
126_6	14.7337	12.4594	18.8252	12.6619	-1.23713	-0.306997	0.026581	0.0510186	1.29339	0.371159	0.00564021	0.0160952	-1.62372	-0.699301	2.09085e-07	1.42862e-06	-1.02395	-0.0341407	0.804365	0.865859
126_7	18.9791	23.7147	23.043	22.719	-1.82789	-0.870176	2.6934e-11	1.65439e-10	-1.13327	-0.180496	0.157626	0.266521	-1.54296	-0.6257	1.71553e-06	1.02589e-05	1.03597	0.050984	0.689376	0.774781
126_8	49.1039	37.8496	36.723	38.7204	-1.12764	-0.173313	0.157567	0.239891	-1.21195	-0.277327	0.0240199	0.056576	1.05212	0.0732949	0.550453	0.665971	-1.03076	-0.0437133	0.721773	0.801572
126_9	68.2701	43.4682	46.624	38.7684	1.07357	0.10241	0.398997	0.504236	1.04627	0.0652517	0.594295	0.697301	1.15214	0.20432	0.0916962	0.175694	1.11278	0.154169	0.209245	0.327779
1270_1	0	0	0	0	#N/A	#N/A	#N/A	#N/A	#N/A	#N/A	#N/A	#N/A	#N/A	#N/A	#N/A	#N/A	#N/A	#N/A	#N/A	#N/A
1270_2	0	0	0	0	#N/A	#N/A	#N/A	#N/A	#N/A	#N/A	#N/A	#N/A	#N/A	#N/A	#N/A	#N/A	#N/A	#N/A	#N/A	#N/A
1271_1	0	0	0.190446	0	#N/A	#N/A	#N/A	#N/A	14.7969	3.88722	0.357473	0.492047	-18.0865	-4.17684	0.32878	0.465558	#N/A	#N/A	#N/A	#N/A
1272_1	0.583632	0.100723	0.402533	0.23747	3.82293	1.93468	0.0349381	0.0650576	1.46439	0.550299	0.433517	0.562182	1.13837	0.186966	0.751595	0.825666	-2.31508	-1.21106	0.222853	0.344645
1272_2	0	0	0	0	#N/A	#N/A	#N/A	#N/A	#N/A	#N/A	#N/A	#N/A	#N/A	#N/A	#N/A	#N/A	#N/A	#N/A	#N/A	#N/A
1273_1	0	0	0	0	#N/A	#N/A	#N/A	#N/A	#N/A	#N/A	#N/A	#N/A	#N/A	#N/A	#N/A	#N/A	#N/A	#N/A	#N/A	#N/A
1273_2	0	0	0	0	#N/A	#N/A	#N/A	#N/A	#N/A	#N/A	#N/A	#N/A	#N/A	#N/A	#N/A	#N/A	#N/A	#N/A	#N/A	#N/A
1273_3	0	0	0.112098	0	#N/A	#N/A	#N/A	#N/A	7.83815	2.97051	0.492293	0.610406	-9.59357	-3.26207	0.456107	0.58508	#N/A	#N/A	#N/A	#N/A
1274_1	0	0	0	0	#N/A	#N/A	#N/A	#N/A	#N/A	#N/A	#N/A	#N/A	#N/A	#N/A	#N/A	#N/A	#N/A	#N/A	#N/A	#N/A
1274_2	0	0	0	0	#N/A	#N/A	#N/A	#N/A	#N/A	#N/A	#N/A	#N/A	#N/A	#N/A	#N/A	#N/A	#N/A	#N/A	#N/A	#N/A
1275_1	0	0	0.0744179	0	#N/A	#N/A	#N/A	#N/A	7.83815	2.97051	0.492293	0.610406	-9.59357	-3.26207	0.456107	0.58508	#N/A	#N/A	#N/A	#N/A
1275_2	1.55374	2.08556	2.50044	3.05558	-1.95789	-0.9693	0.0792616	0.13348	-1.40322	-0.488745	0.259175	0.389308	-2.03588	-1.02565	0.0559245	0.117272	-1.47267	-0.558431	0.217164	0.337791
1275_3	0	0	0	0	#N/A	#N/A	#N/A	#N/A	#N/A	#N/A	#N/A	#N/A	#N/A	#N/A	#N/A	#N/A	#N/A	#N/A	#N/A	#N/A
1276_1	0	0	0.032678	0	#N/A	#N/A	#N/A	#N/A	7.83815	2.97051	0.492293	0.610406	-9.59357	-3.26207	0.456107	0.58508	#N/A	#N/A	#N/A	#N/A
1276_2	0	0	0	0	#N/A	#N/A	#N/A	#N/A	#N/A	#N/A	#N/A	#N/A	#N/A	#N/A	#N/A	#N/A	#N/A	#N/A	#N/A	#N/A
1277_1	0	0.140693	0.351418	0.142159	-21.6717	-4.43774	0.307943	0.411784	2.07663	1.05425	0.375643	0.511672	-43.5654	-5.44511	0.195848	0.319081	-1.01256	-0.0180135	0.989809	0.996671
1279_1	0.113072	0.0607098	0.181967	0.0920137	1.23934	0.30957	0.810854	0.862724	1.68722	0.754647	0.458429	0.586271	-2.00881	-1.00634	0.322918	0.463068	-1.49036	-0.575666	0.656367	0.748531
127_1	13.3902	9.36427	14.1856	8.15991	-1.02311	-0.032958	0.797001	0.85284	1.51236	0.596799	3.00184e-06	1.66394e-05	-1.34636	-0.429067	0.000640232	0.00243196	1.13894	0.187696	0.149361	0.250614
127_10	76.9646	54.3676	81.9908	79.2637	-1.03342	-0.0474255	0.69322	0.76733	-1.1112	-0.152122	0.199386	0.319705	-1.35388	-0.437101	0.000243546	0.00100929	-1.46896	-0.554792	3.52505e-06	1.89266e-05
127_11	251.851	89.868	156.075	121.141	1.91562	0.937811	1.11022e-15	9.06231e-15	1.12087	0.164624	0.158486	0.267769	1.2697	0.344483	0.00301194	0.00960783	-1.3582	-0.441697	0.000172412	0.000682169
127_12	32.0515	21.2372	21.3958	20.7627	1.0316	0.044887	0.730466	0.79866	-1.11542	-0.157591	0.232438	0.359532	1.17868	0.237176	0.0685633	0.138465	1.01516	0.0217058	0.869428	0.912929
127_13	70.5551	102.291	58.041	72.8825	-2.12092	-1.08469	0	0	-1.44334	-0.529409	1.1454e-05	5.79769e-05	-1.04548	-0.0641694	0.597176	0.704406	1.39292	0.478118	5.96778e-05	0.000257841
127_14	89.8895	198.433	0.46225	18.8224	-3.22937	-1.69125	0	0	-46.5021	-5.53922	0	0	151.981	7.24774	0	0	10.4616	3.38703	0	0
127_15	20.6277	250.816	0.12651	41.5303	-17.785	-4.15259	0	0	-368.057	-8.52378	0	0	125.078	6.96669	0	0	5.9935	2.5834	0	0
127_16	14.2631	6.03644	10.4589	6.84568	1.61464	0.691214	2.09834e-05	7.19023e-05	1.32898	0.410319	0.010773	0.0283735	1.07299	0.101635	0.499805	0.6198	-1.14255	-0.192253	0.263861	0.391552
127_17	33.9909	21.5446	23.2234	22.2711	1.0784	0.108888	0.410733	0.516527	-1.1023	-0.140523	0.292467	0.426376	1.15163	0.203677	0.121895	0.220467	-1.04155	-0.0587263	0.661614	0.752701
127_18	36.7726	31.8249	28.906	28.3031	-1.2661	-0.340394	0.00819768	0.0178114	-1.12546	-0.170518	0.189033	0.30679	1.00097	0.00140285	0.991351	0.994586	1.11596	0.158285	0.220393	0.341606
127_19	29.8724	21.3104	15.5312	17.7759	-1.04366	-0.0616569	0.645553	0.727202	-1.31552	-0.395636	0.0049306	0.0142687	1.51328	0.597675	1.41044e-05	7.34692e-05	1.18979	0.250707	0.0676707	0.131355
127_2	69.3278	50.2897	71.6774	59.9379	-1.0612	-0.0856928	0.466151	0.567104	1.04039	0.0571201	0.625232	0.725225	-1.31396	-0.393923	0.000763389	0.00284894	-1.20089	-0.264105	0.0245844	0.0559215
127_20	17.041	9.03519	12.9408	12.3362	1.28901	0.366264	0.0178939	0.0360227	-1.09574	-0.131907	0.378929	0.515368	1.03612	0.0511878	0.729641	0.809826	-1.37552	-0.45998	0.00327389	0.00964003
127_21	10.4147	8.38773	6.86468	5.40967	-1.17827	-0.236674	0.155488	0.237118	1.10384	0.142528	0.436622	0.564773	1.1936	0.255324	0.136408	0.241469	1.53853	0.621549	0.000505639	0.0018152
127_22	700.94	2614.13	228.374	1593.08	-5.45589	-2.44782	0	0	-8.018	-3.00324	0	0	2.41501	1.27203	0	0	1.62857	0.703607	7.79374e-10	6.53762e-09
127_23	267.422	197.687	251.928	228.196	-1.08145	-0.112963	0.336568	0.442665	-1.04116	-0.0581889	0.619207	0.720046	-1.19726	-0.259732	0.026634	0.0632373	-1.16308	-0.217951	0.063554	0.124547
127_24	3.01272	1.83215	1.58315	1.00067	1.12262	0.166871	0.641323	0.723346	1.37335	0.457701	0.303788	0.438628	1.49499	0.580135	0.117083	0.213507	1.81275	0.858178	0.0486153	0.099956
127_25	0.461314	0.106151	1.16662	0.911689	2.83027	1.50094	0.187649	0.277578	1.11158	0.152613	0.758076	0.828795	-3.17824	-1.66823	0.00971804	0.0267119	-8.17957	-3.03203	0.00431091	0.0123158
127_26	9.65407	6.76435	3.02959	2.74965	-1.02542	-0.0362171	0.880139	0.9164	-1.04353	-0.0614669	0.87058	0.911725	2.50207	1.32312	7.25452e-06	3.94208e-05	2.43692	1.28506	3.41286e-05	0.000153962
127_27	2.57275	1.49646	1.72514	1.27943	1.17071	0.227379	0.679676	0.757031	1.16981	0.226273	0.703957	0.787817	1.17118	0.227958	0.667903	0.759583	1.15993	0.214034	0.726905	0.805926
127_28	1562.23	1018.25	973.978	678.958	1.04874	0.0686552	0.555671	0.645915	1.24801	0.319632	0.00652659	0.0183271	1.26207	0.335795	0.00396759	0.0122517	1.48842	0.573779	1.0325e-06	6.06263e-06
127_3	32.1283	27.5048	27.5463	28.2921	-1.25241	-0.324701	0.00745953	0.0163686	-1.18055	-0.239461	0.0479447	0.101024	-1.08965	-0.123859	0.3074	0.446536	-1.03642	-0.051613	0.669908	0.760032
127_4	21.3972	45.8779	13.4293	19.488	-3.13651	-1.64916	0	0	-1.66794	-0.738068	7.74661e-09	6.03331e-08	1.25366	0.326148	0.0111232	0.0300886	2.33634	1.22425	0	0
127_5	35.0394	23.5504	23.543	18.8446	1.01701	0.0243408	0.843538	0.889784	1.08688	0.120193	0.337774	0.475391	1.17106	0.227814	0.0647039	0.131895	1.24029	0.310674	0.013225	0.0327774
127_6	41.2469	31.906	31.8775	29.4743	-1.13164	-0.178412	0.145295	0.223987	-1.06278	-0.0878459	0.47532	0.602653	1.01811	0.025892	0.832611	0.887707	1.07435	0.103465	0.400477	0.533084
127_7	26.0764	20.8575	19.4667	17.67	-1.17015	-0.226695	0.0747614	0.12683	-1.04335	-0.06123	0.634771	0.73337	1.054	0.0758757	0.552272	0.667807	1.17149	0.228349	0.0754784	0.143458
127_8	5.92611	74.8601	3.00431	22.4695	-18.4727	-4.20733	0	0	-8.59124	-3.10287	0	0	1.5516	0.633757	0.000459094	0.00178431	3.30633	1.72523	0	0
127_9	74.3308	71.5576	43.9449	50.0424	-1.40834	-0.493999	3.52925e-05	0.000117507	-1.30891	-0.38837	0.00139238	0.00464758	1.33089	0.412395	0.000648541	0.00245846	1.41915	0.505032	2.57974e-05	0.000119604
1280_1	0	0	0	0	#N/A	#N/A	#N/A	#N/A	#N/A	#N/A	#N/A	#N/A	#N/A	#N/A	#N/A	#N/A	#N/A	#N/A	#N/A	#N/A
1280_2	0	0	0	0	#N/A	#N/A	#N/A	#N/A	#N/A	#N/A	#N/A	#N/A	#N/A	#N/A	#N/A	#N/A	#N/A	#N/A	#N/A	#N/A
1281_1	0	0	0	0.0306712	#N/A	#N/A	#N/A	#N/A	-10.3353	-3.36951	0.431543	0.560232	#N/A	#N/A	#N/A	#N/A	-8.71278	-3.12313	0.459203	0.5816
1282_1	4.99054	2.20925	8.1643	4.43766	1.54281	0.625564	0.00599441	0.0134557	1.60005	0.678119	0.000164635	0.000678071	-2.07834	-1.05543	8.34003e-09	6.95673e-08	-2.02219	-1.01592	6.36101e-06	3.26753e-05
1283_1	0	0	0	0	#N/A	#N/A	#N/A	#N/A	#N/A	#N/A	#N/A	#N/A	#N/A	#N/A	#N/A	#N/A	#N/A	#N/A	#N/A	#N/A
1283_2	0	0	0.260463	0	#N/A	#N/A	#N/A	#N/A	7.83815	2.97051	0.492293	0.610406	-9.59357	-3.26207	0.456107	0.58508	#N/A	#N/A	#N/A	#N/A
1283_3	0	0	0	0	#N/A	#N/A	#N/A	#N/A	#N/A	#N/A	#N/A	#N/A	#N/A	#N/A	#N/A	#N/A	#N/A	#N/A	#N/A	#N/A
1284_1	0.263083	0.176566	0.3881	0.28545	1.0111	0.0159307	0.985568	0.988611	1.17823	0.236622	0.730852	0.808567	-1.85959	-0.894985	0.23044	0.360377	-1.61108	-0.688025	0.408154	0.541214
1285_1	1.76234	0.448975	2.31522	0.526824	2.67477	1.41942	8.01891e-06	2.89888e-05	3.81327	1.93103	2.42861e-11	2.41444e-10	-1.6689	-0.7389	0.00067293	0.0025422	-1.18123	-0.240288	0.540818	0.65354
1286_1	0	0	0	0	#N/A	#N/A	#N/A	#N/A	#N/A	#N/A	#N/A	#N/A	#N/A	#N/A	#N/A	#N/A	#N/A	#N/A	#N/A	#N/A
1286_2	0	0	0	0	#N/A	#N/A	#N/A	#N/A	#N/A	#N/A	#N/A	#N/A	#N/A	#N/A	#N/A	#N/A	#N/A	#N/A	#N/A	#N/A
1287_1	0.769824	0.344442	1.56008	0.533648	1.52074	0.604771	0.220994	0.316025	2.53446	1.34168	0.000542104	0.0019986	-2.56897	-1.36119	0.000237748	0.000988592	-1.5556	-0.637469	0.209006	0.327544
1288_1	0.0531673	0.214097	0.0427813	0.389391	-5.42004	-2.4383	0.107908	0.174256	-9.41579	-3.23508	0.0257932	0.0600755	-1.03101	-0.0440593	0.9818	0.988228	-1.8095	-0.855595	0.293647	0.424347
1289_1	0.617139	0	0.165528	0	38.7432	5.27587	0.185863	0.275378	14.7969	3.88722	0.357473	0.492047	2.81038	1.49077	0.199028	0.322647	#N/A	#N/A	#N/A	#N/A
1289_2	0	0	0	0	#N/A	#N/A	#N/A	#N/A	#N/A	#N/A	#N/A	#N/A	#N/A	#N/A	#N/A	#N/A	#N/A	#N/A	#N/A	#N/A
1289_3	0	0	0	0	#N/A	#N/A	#N/A	#N/A	#N/A	#N/A	#N/A	#N/A	#N/A	#N/A	#N/A	#N/A	#N/A	#N/A	#N/A	#N/A
128_1	28.2254	16.8382	23.3802	17.0229	1.14581	0.196368	0.108632	0.175323	1.19488	0.256864	0.0356969	0.078994	-1.05273	-0.0741414	0.540353	0.657199	-1.01864	-0.0266389	0.829341	0.883014
128_10	17.0547	9.42164	10.6569	8.89095	1.23721	0.30709	0.0340795	0.0637445	1.04275	0.060387	0.685735	0.772742	1.25914	0.332437	0.0200798	0.0497902	1.05172	0.0727444	0.63015	0.725666
128_11	8.63187	3.93215	5.23096	3.09509	1.49999	0.584955	0.00089293	0.00237113	1.46984	0.555663	0.0035808	0.0107444	1.29821	0.376521	0.0248031	0.05952	1.26073	0.334254	0.0915659	0.167934
128_12	1.98325	0.989847	3.48385	1.36386	1.36765	0.451702	0.165947	0.250371	2.21956	1.15027	3.22971e-06	1.78132e-05	-2.23059	-1.15742	9.36381e-07	5.80336e-06	-1.38694	-0.471904	0.157902	0.262749
128_13	119.061	44.0879	20.6327	18.9355	1.84591	0.884329	2.48024e-13	1.77293e-12	-1.0549	-0.0771035	0.564252	0.673103	4.53998	2.18269	0	0	2.3106	1.20827	0	0
128_14	138.002	73.6599	105.769	77.7403	1.28063	0.35685	0.00285745	0.00689182	1.18365	0.243243	0.0419882	0.0904708	1.02663	0.0379186	0.749261	0.823919	-1.0634	-0.0886822	0.462145	0.5816
128_15	10.8672	18.8701	12.8659	15.7716	-2.53982	-1.34473	0	0	-1.40895	-0.494625	0.000686722	0.0024653	-1.50448	-0.589265	0.00014898	0.000645174	1.18743	0.247838	0.0781739	0.147869
128_16	163.601	126.813	109.751	114.181	-1.13397	-0.181388	0.126322	0.199301	-1.19582	-0.258	0.0306672	0.0695555	1.1729	0.230083	0.0531863	0.112588	1.10227	0.140478	0.237871	0.361865
128_17	0	0	0	0	#N/A	#N/A	#N/A	#N/A	#N/A	#N/A	#N/A	#N/A	#N/A	#N/A	#N/A	#N/A	#N/A	#N/A	#N/A	#N/A
128_18	164.723	118.598	108.098	144.515	-1.05329	-0.0749081	0.532356	0.624863	-1.53665	-0.619787	2.43968e-07	1.57538e-06	1.19901	0.261838	0.0294576	0.0685446	-1.22777	-0.296035	0.013446	0.0332293
128_19	95.3822	59.1357	66.7311	55.9976	1.10251	0.140788	0.262645	0.364221	1.03674	0.0520475	0.68152	0.769641	1.12466	0.169493	0.174996	0.292206	1.04809	0.0677601	0.595205	0.696763
128_2	23.7107	16.88	16.6371	11.206	-1.0415	-0.058663	0.637846	0.72021	1.29159	0.369152	0.00394906	0.011691	1.12138	0.165269	0.185058	0.305779	1.49495	0.580094	5.85143e-06	3.02832e-05
128_20	97.8214	59.4995	70.6104	59.7861	1.12378	0.168364	0.181849	0.270447	1.02749	0.0391257	0.757486	0.828477	1.09006	0.124406	0.319886	0.459727	-1.01243	-0.0178259	0.889012	0.92794
128_21	150.908	132.904	226.397	240.496	-1.2884	-0.365581	0.00252468	0.00614967	-1.22102	-0.288085	0.0145682	0.0369121	-1.90659	-0.930998	7.32747e-15	1.07856e-13	-1.82323	-0.866498	3.7681e-13	4.26189e-12
128_22	0	0	0	0	#N/A	#N/A	#N/A	#N/A	#N/A	#N/A	#N/A	#N/A	#N/A	#N/A	#N/A	#N/A	#N/A	#N/A	#N/A	#N/A
128_23	34.3509	18.3182	24.5814	19.7032	1.28163	0.357976	0.0186355	0.037386	1.08532	0.118118	0.438878	0.567096	1.09952	0.136869	0.351624	0.486669	-1.08371	-0.115981	0.461815	0.5816
128_24	2083.88	645.161	1967.79	1052.86	2.20789	1.14267	0	0	1.626	0.701331	1.0654e-09	9.16094e-09	-1.20009	-0.263145	0.0218428	0.0535024	-1.64431	-0.717479	5.49407e-10	4.67971e-09
128_25	78.6952	45.7301	76.6452	46.2859	1.17622	0.234153	0.0906642	0.150345	1.44051	0.52658	0.000117749	0.000499259	-1.23777	-0.30774	0.0207595	0.0512573	-1.01981	-0.0283063	0.841908	0.892607
128_26	0	0	0	0	#N/A	#N/A	#N/A	#N/A	#N/A	#N/A	#N/A	#N/A	#N/A	#N/A	#N/A	#N/A	#N/A	#N/A	#N/A	#N/A
128_3	123.969	89.5359	123.293	102.179	-1.05659	-0.0794151	0.495756	0.591643	1.04977	0.0700694	0.546527	0.658673	-1.26396	-0.337946	0.00364011	0.0113788	-1.14986	-0.201456	0.0839509	0.156728
128_4	100.469	112.176	153.48	216.683	-1.63339	-0.707866	1.36929e-09	7.30906e-09	-1.62276	-0.698451	1.4834e-09	1.25219e-08	-1.94144	-0.957131	2.22045e-16	3.60383e-15	-1.94627	-0.960709	1.11022e-16	1.55926e-15
128_5	0	0.0163536	0.032678	0.033048	-11.5162	-3.52559	0.428242	0.529172	-1.16094	-0.215296	0.878663	0.916999	-18.0865	-4.17684	0.32878	0.465558	-1.90802	-0.932076	0.581047	0.687111
128_6	7.44251	2.37722	3.15549	1.59561	2.13873	1.09675	2.38017e-09	1.24463e-08	1.71939	0.781897	0.000289708	0.00112579	1.85519	0.891568	2.74473e-07	1.84018e-06	1.47812	0.56376	0.0118745	0.0298866
128_7	19.5415	16.7502	11.4532	10.7719	-1.25397	-0.326505	0.0135375	0.0280187	-1.08107	-0.11246	0.421592	0.557908	1.34244	0.424857	0.00177781	0.00603083	1.54319	0.625914	4.39809e-06	2.32522e-05
128_8	11.2326	12.1532	6.68288	7.331	-1.58278	-0.662461	3.40396e-06	1.28921e-05	-1.26086	-0.334413	0.0306506	0.069532	1.32238	0.40314	0.0077173	0.0219314	1.64513	0.718203	9.01768e-07	5.32903e-06
128_9	3.05712	1.90547	2.16046	2.09839	1.09616	0.132459	0.570237	0.658411	-1.11644	-0.158902	0.498132	0.615847	1.11315	0.154654	0.496273	0.616526	-1.10934	-0.149696	0.533482	0.646303
1290_1	0	0	0	0	#N/A	#N/A	#N/A	#N/A	#N/A	#N/A	#N/A	#N/A	#N/A	#N/A	#N/A	#N/A	#N/A	#N/A	#N/A	#N/A
1290_2	0.184969	0	0	0.0752605	13.4043	3.74463	0.357297	0.460979	-10.3353	-3.36951	0.431543	0.560232	16.0002	4.00002	0.333002	0.467541	-8.71278	-3.12313	0.459203	0.5816
1291_1	0	0	0	0	#N/A	#N/A	#N/A	#N/A	#N/A	#N/A	#N/A	#N/A	#N/A	#N/A	#N/A	#N/A	#N/A	#N/A	#N/A	#N/A
1291_2	0	0	0	0	#N/A	#N/A	#N/A	#N/A	#N/A	#N/A	#N/A	#N/A	#N/A	#N/A	#N/A	#N/A	#N/A	#N/A	#N/A	#N/A
1292_1	0.546716	0.229727	0.229522	0.328838	1.61693	0.693257	0.199099	0.291239	-1.64149	-0.715006	0.208416	0.330262	1.86393	0.898351	0.0961345	0.18243	-1.43675	-0.522807	0.357658	0.489364
1293_1	0	0	0	0	#N/A	#N/A	#N/A	#N/A	#N/A	#N/A	#N/A	#N/A	#N/A	#N/A	#N/A	#N/A	#N/A	#N/A	#N/A	#N/A
1293_2	0	0	0	0	#N/A	#N/A	#N/A	#N/A	#N/A	#N/A	#N/A	#N/A	#N/A	#N/A	#N/A	#N/A	#N/A	#N/A	#N/A	#N/A
1293_3	0	0	0	0	#N/A	#N/A	#N/A	#N/A	#N/A	#N/A	#N/A	#N/A	#N/A	#N/A	#N/A	#N/A	#N/A	#N/A	#N/A	#N/A
1294_1	0.114245	0.06134	0.0306427	0	1.23934	0.30957	0.810854	0.862724	7.83815	2.97051	0.492293	0.610406	2.70129	1.43365	0.368311	0.503374	17.5553	4.13383	0.336047	0.467914
1295_1	1.35239	0.863829	1.16325	0.417441	1.06823	0.0952167	0.827682	0.876943	2.40718	1.26734	0.0173744	0.042846	-1.09319	-0.128541	0.753976	0.827378	2.04329	1.0309	0.0628288	0.123389
1295_2	0	0	0	0	#N/A	#N/A	#N/A	#N/A	#N/A	#N/A	#N/A	#N/A	#N/A	#N/A	#N/A	#N/A	#N/A	#N/A	#N/A	#N/A
1296_1	0	0	0	0	#N/A	#N/A	#N/A	#N/A	#N/A	#N/A	#N/A	#N/A	#N/A	#N/A	#N/A	#N/A	#N/A	#N/A	#N/A	#N/A
1298_1	0.127086	0.143292	0.143164	0.0620508	-1.64293	-0.71627	0.401352	0.506576	1.96262	0.972782	0.327811	0.4642	-1.4239	-0.509845	0.550225	0.665768	2.24546	1.16701	0.240612	0.364651
1299_1	0	0	0	0.0175608	#N/A	#N/A	#N/A	#N/A	-10.3353	-3.36951	0.431543	0.560232	#N/A	#N/A	#N/A	#N/A	-8.71278	-3.12313	0.459203	0.5816
129_1	37.5865	21.8045	18.6041	16.0563	1.1783	0.236706	0.0467801	0.0843075	1.00804	0.0115473	0.924201	0.946383	1.58966	0.668716	2.2151e-08	1.75011e-07	1.34776	0.430565	0.000368512	0.00136464
129_10	37.0281	41.7136	6.51572	11.7713	-1.64802	-0.720733	6.50909e-09	3.28699e-08	-2.0762	-1.05395	3.89244e-12	4.11736e-11	4.47013	2.16032	0	0	3.51647	1.81413	0	0
129_11	18.3686	11.9638	14.1151	11.5209	1.04943	0.0696044	0.618658	0.70183	1.06586	0.0920119	0.513925	0.628781	1.02393	0.0341222	0.804485	0.865968	1.03064	0.0435374	0.760642	0.831524
129_12	97.9588	23.6055	62.4757	51.5613	2.83639	1.50406	0	0	1.05414	0.0760688	0.530711	0.644477	1.23372	0.303018	0.0115342	0.0310563	-2.2007	-1.13797	0	0
129_13	17.3853	8.10876	18.9036	8.46391	1.46527	0.551168	0.00026825	0.000780442	1.94269	0.958055	8.11565e-11	7.80216e-10	-1.38183	-0.466576	0.000785148	0.00291736	-1.05167	-0.0726827	0.647737	0.741074
129_14	121.031	88.4596	72.1831	75.3223	-1.06924	-0.0965844	0.416688	0.522883	-1.19942	-0.262337	0.0290337	0.0663943	1.3193	0.399776	0.000819872	0.00303112	1.16557	0.221031	0.0646236	0.126374
129_15	464.01	371.351	537.466	631.278	-1.17079	-0.227485	0.0488941	0.0877029	-1.35006	-0.433025	0.000166046	0.000682867	-1.47208	-0.557859	1.30365e-06	7.91993e-06	-1.71284	-0.776393	1.59831e-11	1.58953e-10
129_16	12.3296	6.59774	18.7102	6.86851	1.27705	0.352815	0.0433446	0.0789149	2.36901	1.24428	3.30846e-14	4.11699e-13	-1.92825	-0.947292	7.54316e-10	7.02231e-09	-1.04886	-0.0688219	0.70778	0.78961
129_17	484.803	167.55	374.069	249.9	1.97784	0.983924	0	0	1.30226	0.38102	0.00103558	0.00356958	1.01977	0.0282477	0.807091	0.867939	-1.5028	-0.587651	5.27124e-07	3.20779e-06
129_18	142.465	161.506	114.798	151.303	-1.65844	-0.729828	1.00708e-09	5.44138e-09	-1.51493	-0.599248	5.49036e-07	3.39507e-06	-1.02409	-0.0343423	0.775413	0.843152	1.0594	0.083244	0.483319	0.599602
129_19	1.90692	11.1015	20.1665	24.5625	-8.49305	-3.08628	0	0	-1.39992	-0.485345	0.0008796	0.00308864	-13.398	-3.74394	0	0	-2.22866	-1.15618	2.59015e-13	2.96604e-12
129_2	51.3596	45.1664	31.8354	41.1091	-1.28652	-0.363472	0.00242974	0.00594067	-1.48424	-0.569727	2.52347e-06	1.42009e-05	1.26939	0.344134	0.00445698	0.0135571	1.09042	0.124886	0.297725	0.428835
129_20	18.7459	10.0812	18.0521	9.84176	1.27073	0.345661	0.0451323	0.0816848	1.59533	0.673852	7.62719e-05	0.000336672	-1.22381	-0.291379	0.0671208	0.136094	1.01665	0.0238193	0.896392	0.933428
129_21	16.5997	23.8975	24.3655	39.9804	-2.10577	-1.07435	9.80716e-12	6.24987e-11	-1.88587	-0.915231	7.49359e-11	7.21666e-10	-1.86512	-0.899269	1.13319e-08	9.28444e-08	-1.68548	-0.753163	8.99138e-08	5.99733e-07
129_22	22.619	9.08115	17.1138	10.5494	1.70181	0.767073	1.63133e-05	5.65664e-05	1.41101	0.496729	0.00441696	0.0129037	1.0399	0.0564496	0.725382	0.806004	-1.17031	-0.226887	0.233686	0.357108
129_23	37.9921	57.8565	42.459	41.5289	-2.22762	-1.15551	1.11022e-16	9.45359e-16	-1.12426	-0.168971	0.220928	0.345981	-1.42024	-0.506138	0.000358172	0.0014323	1.38262	0.467401	0.000543531	0.00194176
129_24	6.51167	4.0625	4.42787	4.2541	1.09479	0.13065	0.644196	0.726266	-1.10439	-0.143256	0.621235	0.722025	1.15661	0.209904	0.449057	0.58508	-1.05481	-0.0769811	0.811401	0.871564
129_25	88.7209	49.372	60.2811	38.1023	1.22825	0.296604	0.0294266	0.0559648	1.37628	0.460772	0.0011152	0.00381198	1.15803	0.211672	0.114178	0.209244	1.28597	0.362851	0.01142	0.0288744
129_26	171.097	76.572	201.714	252.592	1.52728	0.610963	1.94145e-06	7.61411e-06	-1.43934	-0.525409	1.315e-05	6.57795e-05	-1.49829	-0.583313	2.05585e-06	1.21821e-05	-3.32346	-1.73268	0	0
129_27	0.859816	0.415483	0.968596	0.699688	1.38553	0.47044	0.653883	0.733593	1.19651	0.258838	0.761642	0.831217	-1.4239	-0.509845	0.550225	0.665768	-1.6647	-0.735264	0.483527	0.599602
129_3	40.8493	24.0352	39.5999	25.7784	1.16172	0.216261	0.0796319	0.133982	1.33642	0.418377	0.000632592	0.00229553	-1.23202	-0.301022	0.0130942	0.0345835	-1.08065	-0.1119	0.368646	0.500612
129_4	127.617	720.639	65.032	321.977	-8.26085	-3.04629	0	0	-5.69078	-2.50863	0	0	1.54407	0.626738	9.46384e-08	6.85571e-07	2.22131	1.15141	0	0
129_5	24.5302	11.7662	19.8786	12.2987	1.42497	0.510934	0.000107944	0.000334964	1.4061	0.491699	0.000185961	0.0007569	-1.02991	-0.042514	0.73902	0.817126	-1.05317	-0.0747428	0.582	0.687796
129_6	4.5722	2.46031	3.82555	3.62191	1.26985	0.344653	0.0692394	0.118647	-1.08828	-0.122044	0.490409	0.610406	-1.06337	-0.0886497	0.614987	0.717615	-1.48283	-0.568351	0.00282937	0.00847123
129_7	26.1307	18.371	24.2914	24.1829	-1.02853	-0.0405812	0.752138	0.816936	-1.1443	-0.194462	0.12252	0.219354	-1.18143	-0.240536	0.0576413	0.120157	-1.3263	-0.407411	0.00142395	0.00461509
129_8	32.191	32.9102	18.9908	21.8607	-1.4956	-0.580723	2.86406e-06	1.09449e-05	-1.32312	-0.40394	0.00162458	0.00535006	1.33372	0.415459	0.00108404	0.00389586	1.49407	0.579251	3.67717e-06	1.96668e-05
129_9	12.9694	11.1404	15.1068	17.4905	-1.25663	-0.329565	0.0189246	0.0379098	-1.33078	-0.412267	0.00182498	0.00592195	-1.48027	-0.565861	3.78771e-05	0.000182844	-1.5818	-0.661563	1.037e-06	6.08257e-06
12_1	46.151	53.7628	32.7345	46.2789	-1.7042	-0.769097	3.04703e-11	1.86228e-10	-1.62502	-0.70046	1.55949e-09	1.31241e-08	1.10934	0.149702	0.197614	0.321061	1.15296	0.205346	0.0755872	0.143566
12_10	52.0906	43.2352	45.6603	57.9783	-1.21423	-0.280047	0.0206271	0.0408841	-1.45951	-0.545483	5.36021e-06	2.87062e-05	-1.11401	-0.15576	0.197276	0.320747	-1.35115	-0.434191	0.000298747	0.00112555
12_100	181.83	95.1173	139.644	107.616	1.30668	0.385911	0.00147348	0.00376518	1.1289	0.174918	0.148405	0.254701	1.02454	0.0349787	0.770642	0.839964	-1.13998	-0.189008	0.122552	0.213586
12_101	1.04523	1.38649	0.791574	0.550369	-1.93663	-0.953549	0.044626	0.0808216	1.24714	0.318629	0.58807	0.69404	1.03794	0.0537226	0.919204	0.95126	2.48497	1.31323	0.0149265	0.0363577
12_102	171.041	105.999	143.463	119.062	1.10298	0.141406	0.245412	0.344826	1.04828	0.0680262	0.574556	0.681943	-1.06598	-0.092185	0.444757	0.581986	-1.13175	-0.178559	0.144233	0.243417
12_103	341.722	164.61	417.485	275.689	1.41901	0.50488	2.15015e-05	7.35405e-05	1.31745	0.397745	0.00067924	0.00244081	-1.55265	-0.634735	5.85807e-08	4.37832e-07	-1.68747	-0.754865	2.13122e-10	1.89273e-09
12_104	133.097	137.482	161.569	201.478	-1.51111	-0.59561	1.37128e-06	5.46139e-06	-1.43334	-0.519376	1.60359e-05	7.90377e-05	-1.54273	-0.62549	3.47487e-07	2.30457e-06	-1.47657	-0.562252	3.36867e-06	1.81134e-05
12_105	5.59303	7.19262	10.4527	5.79938	-1.88034	-0.910997	0.000454688	0.00127613	1.56698	0.647987	0.00519259	0.0149565	-2.37267	-1.24651	4.44486e-07	2.90267e-06	1.23067	0.299442	0.222728	0.344645
12_106	2.49184	1.83962	1.16963	1.7743	-1.08137	-0.112854	0.805578	0.859927	-1.73825	-0.797633	0.128779	0.227796	1.66931	0.73925	0.149818	0.260253	1.02928	0.041635	0.929663	0.959634
12_107	1015.88	293.06	727.382	404.717	2.36947	1.24456	0	0	1.56359	0.644858	3.85552e-08	2.77452e-07	1.09893	0.136095	0.241692	0.373906	-1.39147	-0.476605	6.18096e-05	0.00026601
12_108	0.473361	1.04839	0.190446	0.770409	-3.18707	-1.67223	0.0491449	0.0879956	-4.44102	-2.15089	0.0558212	0.114443	1.89202	0.919927	0.454438	0.58508	1.34656	0.429279	0.532609	0.64567
12_109	51.6787	42.7767	41.1022	37.6736	-1.21097	-0.276159	0.0656826	0.113485	-1.05358	-0.0752982	0.62149	0.72217	-1.01082	-0.0155252	0.917924	0.950273	1.12689	0.172344	0.256527	0.383973
12_11	570.703	374.109	450.514	364.591	1.04277	0.0604224	0.598655	0.68348	1.07502	0.104369	0.36336	0.49891	-1.00325	-0.00467749	0.967479	0.98501	1.01838	0.0262753	0.819101	0.877341
12_110	111.068	84.1536	108.406	94.913	-1.10845	-0.148547	0.266851	0.368894	-1.00638	-0.0091743	0.944263	0.961592	-1.24042	-0.310823	0.0182307	0.0458418	-1.13638	-0.184446	0.166647	0.274405
12_111	808.617	298.369	371.941	253.915	1.85248	0.889457	8.84848e-14	6.48028e-13	1.27437	0.349779	0.00387883	0.0115169	1.71061	0.774511	6.50718e-11	6.7823e-10	1.16622	0.221841	0.0685606	0.132757
12_112	20196.1	13614.3	41160.2	23607.8	1.01403	0.0201007	0.860294	0.901089	1.51683	0.601064	1.3911e-07	9.29775e-07	-2.59011	-1.37301	0	0	-1.7472	-0.805045	1.78646e-12	1.91649e-11
12_113	69.9281	26.0454	70.5734	30.8638	1.83449	0.87538	2.66015e-07	1.14716e-06	1.98872	0.991842	9.68447e-10	8.36626e-09	-1.28257	-0.359035	0.0156441	0.0402944	-1.19381	-0.255569	0.160638	0.266258
12_12	28.3524	25.2579	20.6	21.4279	-1.30326	-0.382123	0.00252993	0.00615703	-1.19563	-0.257768	0.0444874	0.094859	1.08295	0.114961	0.368379	0.503406	1.16985	0.226324	0.0747805	0.142344
12_13	83.7689	108.484	69.6868	89.0655	-1.89453	-0.921843	5.55112e-15	4.36967e-14	-1.46906	-0.554894	2.68576e-06	1.50378e-05	-1.05725	-0.0803174	0.498921	0.618982	1.20885	0.273638	0.0197699	0.0463946
12_14	43.6341	28.8225	27.7549	21.1362	1.03481	0.049368	0.69404	0.76733	1.1424	0.192065	0.136578	0.238732	1.23699	0.306832	0.0146648	0.038158	1.35335	0.436538	0.000700767	0.00243723
12_15	19.8684	8.50142	16.7961	10.2477	1.59724	0.67558	3.12272e-06	1.18881e-05	1.42578	0.511753	0.000297979	0.00115421	-1.07438	-0.103503	0.445656	0.582886	-1.21447	-0.280324	0.0621952	0.122318
12_16	65.5053	64.6494	39.6006	45.0583	-1.44381	-0.529877	1.32943e-05	4.67139e-05	-1.30783	-0.387178	0.0018664	0.00604044	1.30153	0.380209	0.00212135	0.00707728	1.42397	0.509915	3.10299e-05	0.000141021
12_17	254.102	120.252	207.895	156.692	1.44439	0.530464	5.85232e-06	2.15587e-05	1.15428	0.206997	0.0759012	0.147552	-1.03979	-0.0562962	0.628245	0.72863	-1.3129	-0.392757	0.000822098	0.00281837
12_18	141.868	126.237	84.9079	82.643	-1.30174	-0.380436	0.00124921	0.00323402	-1.11877	-0.161919	0.175485	0.290247	1.31469	0.394719	0.000886732	0.00325763	1.51597	0.600243	4.22341e-07	2.60605e-06
12_19	15.1691	12.2687	13.2187	8.92974	-1.18326	-0.242762	0.100482	0.164112	1.2877	0.364798	0.0166574	0.0413079	-1.10749	-0.147287	0.315411	0.454939	1.36347	0.447283	0.00355134	0.0103712
12_2	66.9319	103.361	49.5518	70.8153	-2.25914	-1.17577	0	0	-1.64267	-0.716042	5.51923e-10	4.90574e-09	1.06283	0.0879102	0.446948	0.584093	1.44859	0.534647	3.33946e-06	1.79826e-05
12_20	46.428	43.2036	40.3015	39.0417	-1.36132	-0.445011	0.000393567	0.00111794	-1.11351	-0.155108	0.217316	0.341183	-1.10319	-0.141684	0.260492	0.396125	1.09826	0.135225	0.280742	0.409959
12_21	112.9	10.8573	14.6429	6.47881	7.10593	2.82902	0	0	1.96573	0.975064	1.07944e-09	9.27447e-09	6.06552	2.60063	0	0	1.6629	0.733701	7.73394e-06	3.92348e-05
12_22	133.342	115.113	84.343	81.8423	-1.26294	-0.336785	0.00453068	0.0104926	-1.11535	-0.157503	0.190012	0.308041	1.24395	0.314926	0.00836676	0.0234341	1.39592	0.481215	5.57058e-05	0.000242505
12_23	28.149	13.5682	13.5561	11.7117	1.41791	0.50377	0.000567981	0.00156702	1.00696	0.0100004	0.948907	0.964673	1.63364	0.708093	1.27058e-06	7.72749e-06	1.14976	0.201339	0.197014	0.312746
12_24	15.9315	12.7593	13.2836	13.6507	-1.1717	-0.228598	0.145246	0.223969	-1.18118	-0.240232	0.121798	0.218411	-1.05968	-0.0836222	0.592398	0.700037	-1.07792	-0.108252	0.487778	0.603836
12_25	216.429	169.215	141.728	175.419	-1.14379	-0.193824	0.100134	0.163689	-1.42266	-0.508593	1.70265e-05	8.33266e-05	1.20156	0.26491	0.0250754	0.0601082	-1.04453	-0.0628526	0.593934	0.695631
12_26	2.00732	1.78388	1.33671	1.52083	-1.30032	-0.378869	0.352631	0.458873	-1.30686	-0.386105	0.379335	0.515793	1.18013	0.238942	0.581195	0.690337	1.16375	0.218777	0.597206	0.698216
12_27	1.94658	0.602968	2.04827	0.487402	2.1873	1.12915	0.0442244	0.0802521	3.61382	1.85353	0.00165437	0.00542558	-1.33619	-0.41813	0.311315	0.450631	1.22558	0.29347	0.675565	0.765074
12_28	80.3412	76.6071	40.8629	56.9346	-1.39492	-0.480186	0.000801985	0.00214927	-1.60133	-0.679274	1.22412e-05	6.16513e-05	1.54678	0.629266	4.07907e-05	0.000195714	1.33533	0.417192	0.0040991	0.0117869
12_29	25.7049	13.4309	19.9446	14.3468	1.30823	0.387613	0.00107125	0.00280817	1.20944	0.274335	0.0205202	0.0494369	1.0141	0.0201996	0.863654	0.909936	-1.07629	-0.106072	0.373851	0.505318
12_3	121.317	117.883	98.4594	119.788	-1.42152	-0.507433	1.1934e-05	4.21893e-05	-1.39842	-0.483802	2.97535e-05	0.00014052	-1.03145	-0.044667	0.700304	0.784804	-1.02387	-0.03403	0.768683	0.837081
12_30	157.179	76.8055	101.965	66.1974	1.39888	0.484269	2.65171e-05	8.94759e-05	1.34006	0.422295	0.000255918	0.00100674	1.21293	0.278496	0.0155166	0.0400078	1.15151	0.203527	0.0785179	0.148367
12_31	8.38382	3.42021	5.51077	3.47207	1.6753	0.744415	1.82711e-07	8.00419e-07	1.38068	0.465381	0.00128564	0.00432135	1.19702	0.259445	0.0565395	0.118328	-1.02284	-0.0325792	0.829006	0.882953
12_32	15.4455	11.3069	12.3214	10.0372	-1.07096	-0.0989045	0.436293	0.53717	1.06796	0.0948568	0.458618	0.586444	-1.01384	-0.0198315	0.875437	0.91955	1.11801	0.160937	0.210494	0.329454
12_33	34.2582	19.5036	25.4792	20.8883	1.20066	0.263824	0.0291944	0.0555614	1.06119	0.0856858	0.478774	0.605645	1.05796	0.0812786	0.498357	0.61849	-1.07912	-0.109853	0.367499	0.499178
12_34	34.7162	24.506	25.1358	24.7397	-1.03268	-0.0463989	0.702069	0.773663	-1.13133	-0.178014	0.143422	0.248032	1.08674	0.120012	0.32207	0.462506	-1.01719	-0.0245963	0.839912	0.891775
12_35	18.1886	14.6924	37.6451	17.9009	-1.18174	-0.240911	0.0577438	0.1015	1.82949	0.871445	9.4047e-13	1.05743e-11	-2.63025	-1.3952	0	0	-1.2276	-0.295839	0.0187718	0.0444205
12_36	49.9987	28.4342	40.6523	34.5134	1.20195	0.265378	0.027159	0.0520014	1.02473	0.0352475	0.768054	0.835595	-1.03332	-0.0472929	0.691241	0.777339	-1.22299	-0.290418	0.0160003	0.0386324
12_37	19.1574	12.0268	13.9259	10.922	1.0888	0.12274	0.339489	0.445552	1.10924	0.149577	0.249874	0.379274	1.08242	0.114266	0.369937	0.505285	1.09286	0.128111	0.328202	0.461356
12_38	36.4977	8.31693	19.6755	7.27528	2.9993	1.58462	0	0	2.35255	1.23422	0	0	1.45954	0.545517	8.78793e-06	4.71059e-05	1.13456	0.182127	0.189645	0.303934
12_39	36.7899	24.2849	16.6555	15.2058	1.03553	0.0503645	0.67971	0.757031	-1.04939	-0.0695567	0.584369	0.691006	1.73797	0.797401	1.22856e-10	1.24305e-09	1.58501	0.66449	1.13661e-07	7.47736e-07
12_4	114.529	357.864	338.63	520.436	-4.57108	-2.19253	0	0	-1.76655	-0.820933	7.72826e-13	8.76952e-12	-3.75763	-1.90982	0	0	-1.46532	-0.551214	1.49275e-06	8.57359e-06
12_40	18.6123	11.2393	18.6874	14.354	1.13192	0.178769	0.169284	0.254503	1.13262	0.179658	0.157023	0.265743	-1.27601	-0.351638	0.00547286	0.0161784	-1.28676	-0.363744	0.00528513	0.0147367
12_41	97.677	32.0326	96.2177	49.8884	2.08432	1.05957	0	0	1.67789	0.746651	2.16326e-10	1.99905e-09	-1.2519	-0.324124	0.00549325	0.0162233	-1.56921	-0.650041	5.97618e-08	4.08743e-07
12_42	19.571	8.56027	25.3416	17.5255	1.56263	0.64398	1.54169e-06	6.09828e-06	1.25796	0.331088	0.00817859	0.0223208	-1.64557	-0.718585	1.12379e-08	9.21425e-08	-2.06262	-1.04448	4.88498e-15	6.23414e-14
12_43	56.3102	29.903	50.8032	35.5259	1.28718	0.364213	0.00253884	0.00617599	1.2441	0.315104	0.00853015	0.0231889	-1.1466	-0.197365	0.0973503	0.184326	-1.19704	-0.259468	0.0325601	0.0709496
12_44	11.1452	5.94187	6.37164	4.61284	1.28199	0.358381	0.0138052	0.0285248	1.20158	0.264939	0.0871918	0.165493	1.37621	0.460699	0.00141946	0.00494089	1.27834	0.354272	0.0231299	0.0530173
12_45	26.893	17.7132	20.0345	18.0259	1.03778	0.0535052	0.672474	0.75041	-1.0342	-0.0485213	0.702295	0.786769	1.0562	0.0788784	0.530644	0.647953	-1.02537	-0.0361414	0.777168	0.843741
12_46	12.1386	9.9209	8.03094	6.57066	-1.19568	-0.257833	0.0622966	0.108364	1.06329	0.0885368	0.544956	0.657522	1.18924	0.250035	0.0758823	0.150527	1.4984	0.583418	4.97248e-05	0.00021869
12_47	9.4599	8.44867	10.4478	9.1908	-1.30656	-0.385769	0.00871586	0.0188298	-1.01117	-0.0160269	0.910014	0.938152	-1.40353	-0.489061	0.000705682	0.00265506	-1.09605	-0.132316	0.35999	0.492006
12_48	12.0885	8.31188	10.1183	6.69003	-1.00596	-0.00857206	0.953129	0.966075	1.31567	0.3958	0.00797988	0.0218485	-1.06377	-0.0891836	0.533059	0.649827	1.23302	0.302199	0.046574	0.0963694
12_49	169.988	200.736	79.5766	88.7294	-1.72754	-0.788716	1.06913e-11	6.78593e-11	-1.28164	-0.357987	0.00239336	0.00750892	1.68081	0.749156	1.66463e-10	1.65848e-09	2.24528	1.16689	0	0
12_5	31.3477	20.5413	10.4835	12.0181	1.04315	0.0609444	0.619948	0.703019	-1.31767	-0.397988	0.00245189	0.00767514	2.35263	1.23428	0	0	1.69626	0.762355	2.00105e-09	1.6112e-08
12_50	701.705	37.9922	1691.45	216.043	12.6244	3.65815	0	0	6.8113	2.76793	0	0	-3.06346	-1.61516	0	0	-5.72936	-2.51837	0	0
12_51	31.6469	29.6987	24.6013	23.5792	-1.37286	-0.457188	0.000275477	0.000799571	-1.10168	-0.139707	0.272402	0.404892	1.01218	0.0174722	0.890357	0.931068	1.25003	0.32196	0.0107622	0.0274664
12_52	25.6569	20.8295	24.1503	19.5726	-1.18769	-0.248161	0.0549132	0.0972206	1.07345	0.102253	0.427162	0.560232	-1.19626	-0.258527	0.0438855	0.0957556	1.05621	0.0788928	0.543192	0.655834
12_53	42.8538	23.7083	29.2709	17.8327	1.23552	0.305114	0.0155733	0.031815	1.42794	0.51394	7.02804e-05	0.000312592	1.15195	0.204084	0.102088	0.191593	1.31943	0.399919	0.00218811	0.00676597
12_54	37.8565	25.107	36.0357	27.9275	1.03065	0.0435486	0.730627	0.798757	1.12256	0.166788	0.182313	0.298142	-1.20976	-0.274722	0.0273442	0.0645303	-1.12076	-0.164477	0.195416	0.31079
12_55	34.4235	19.1582	27.421	23.5145	1.22816	0.296497	0.0216092	0.0425502	1.01451	0.0207851	0.870646	0.911725	-1.01238	-0.0177438	0.888467	0.929531	-1.23666	-0.30645	0.0185624	0.0439629
12_56	24.0594	8.00907	35.2641	22.5507	2.053	1.03773	3.2796e-13	2.32179e-12	1.36042	0.444051	0.00045345	0.00170236	-1.86267	-0.897369	2.13252e-12	2.59394e-11	-2.83639	-1.50405	0	0
12_57	55.8536	23.6095	44.802	27.9672	1.61702	0.693338	3.19193e-08	1.51801e-07	1.39364	0.478857	0.000117413	0.000498219	-1.01943	-0.0277613	0.819945	0.878127	-1.19353	-0.255237	0.0455834	0.0946568
12_58	28.1713	19.5332	20.9883	16.7374	-1.01439	-0.0206079	0.874865	0.911941	1.09091	0.125538	0.345001	0.482374	1.05612	0.0787735	0.545368	0.661754	1.15824	0.211928	0.112462	0.198795
12_59	8.97342	2.35938	2.54841	1.37454	2.59754	1.37714	1.46283e-12	9.84491e-12	1.61156	0.688458	0.00600727	0.0170503	2.76862	1.46917	1.42109e-14	2.05352e-13	1.7024	0.767567	0.00245056	0.00745022
12_6	34.0451	23.0221	26.8818	25.6307	1.01083	0.0155434	0.898837	0.926176	-1.09594	-0.132167	0.278394	0.412084	-1.0035	-0.00503538	0.96698	0.984773	-1.12174	-0.16574	0.176257	0.286808
12_60	20.8975	11.3625	17.7328	14.8691	1.25704	0.330036	0.0182869	0.0367535	1.03752	0.0531382	0.696292	0.782331	-1.07844	-0.108942	0.418768	0.555863	-1.31844	-0.398836	0.00473671	0.0134005
12_61	37.7336	35.6262	22.3216	26.9114	-1.38122	-0.465943	0.000203336	0.000603343	-1.38575	-0.470668	0.000268632	0.00105201	1.33008	0.41151	0.00134694	0.00471961	1.31384	0.393792	0.0018139	0.00572595
12_62	27.9161	16.5663	22.9981	23.5067	1.1518	0.203896	0.127296	0.20066	-1.17485	-0.232472	0.0747974	0.145789	-1.04701	-0.0662742	0.612222	0.715083	-1.42963	-0.515638	0.000111663	0.000456537
12_63	24.5063	12.2573	32.3223	30.8384	1.36651	0.450495	0.00113331	0.00296103	-1.09667	-0.133127	0.292094	0.426041	-1.67616	-0.745157	8.96791e-09	7.45239e-08	-2.53464	-1.34178	0	0
12_64	53.1277	32.9873	42.0647	39.3095	1.10088	0.138653	0.266351	0.368296	-1.07415	-0.103195	0.40504	0.541635	-1.00626	-0.00899863	0.941909	0.966785	-1.20067	-0.263841	0.0350685	0.075728
12_65	20.1106	10.6413	11.6679	7.80844	1.29167	0.369232	0.010852	0.0228589	1.29983	0.378326	0.0147157	0.037211	1.35608	0.43944	0.0021897	0.00726336	1.35243	0.435551	0.00537642	0.014961
12_66	314.42	122.493	228.927	203.617	1.75457	0.811118	3.76921e-12	2.46606e-11	-1.02235	-0.0318939	0.783648	0.847963	1.0807	0.11196	0.334183	0.468715	-1.67487	-0.744046	2.031e-10	1.80954e-09
12_67	68.1168	93.7442	41.9271	48.6761	-2.01328	-1.00955	0	0	-1.33444	-0.416237	0.000775034	0.00275024	1.27832	0.35425	0.00406174	0.0124991	1.91132	0.93457	1.14353e-14	1.42961e-13
12_68	22.26	14.0716	18.562	13.1557	1.08125	0.112697	0.421042	0.527807	1.22743	0.295643	0.035706	0.078994	-1.05977	-0.0837537	0.54044	0.657233	1.06157	0.0862006	0.549207	0.660651
12_69	31.1931	22.387	23.4044	19.7032	-1.04996	-0.0703386	0.594512	0.679758	1.0334	0.0473936	0.723613	0.802847	1.04868	0.068575	0.602701	0.708059	1.12765	0.173315	0.197233	0.312914
12_7	880.081	777.886	359.24	470.615	-1.29305	-0.370777	0.00118945	0.00309381	-1.50579	-0.590522	2.60382e-07	1.67659e-06	1.92765	0.946843	1.11022e-16	1.8452e-15	1.64046	0.714104	4.43568e-10	3.81054e-09
12_70	29.8997	16.1646	10.8009	16.1001	1.26427	0.33831	0.012921	0.0268586	-1.7132	-0.776693	1.01671e-07	6.94212e-07	2.17781	1.12287	2.55351e-15	3.84556e-14	-1.00355	-0.005115	0.970894	0.987825
12_71	109.61	84.7055	42.3278	52.5159	-1.13054	-0.177016	0.138045	0.214819	-1.42607	-0.512049	3.47688e-05	0.000162132	2.03749	1.02679	0	0	1.60077	0.678767	2.09025e-08	1.51805e-07
12_72	56.5001	51.2151	37.7647	41.4589	-1.32609	-0.407174	0.00100906	0.00265526	-1.26186	-0.335555	0.00770782	0.0211769	1.17718	0.235339	0.0605499	0.124856	1.22601	0.293966	0.0181038	0.043052
12_73	10.6999	1.83291	8.03576	1.93494	3.98391	1.99419	0	0	3.60824	1.8513	1.11022e-16	1.61999e-15	1.04766	0.0671665	0.680977	0.770347	-1.06341	-0.0886984	0.74387	0.818698
12_74	51.1539	58.511	20.084	24.078	-1.6733	-0.742698	2.12936e-09	1.11984e-08	-1.37797	-0.462545	0.000623362	0.00226649	2.0039	1.00281	2.29816e-14	3.26971e-13	2.41158	1.26998	0	0
12_75	75.3938	47.5765	100.668	57.2794	1.08321	0.115306	0.349067	0.4552	1.52897	0.612564	3.95973e-07	2.48746e-06	-1.69691	-0.762911	2.45021e-10	2.398e-09	-1.21306	-0.278648	0.0239524	0.0546529
12_76	148.314	111.457	74.6693	88.9345	-1.09938	-0.136692	0.248395	0.347717	-1.36902	-0.453141	0.000164133	0.000676507	1.56287	0.644195	7.03258e-08	5.21391e-07	1.2438	0.314754	0.00825608	0.0218297
12_77	27.1614	25.6818	29.1501	26.6384	-1.38323	-0.468043	0.000487921	0.0013611	-1.0504	-0.070942	0.589395	0.694938	-1.36391	-0.447747	0.000774072	0.00288007	-1.0451	-0.0636416	0.630975	0.726387
12_78	36.3006	28.1021	26.364	19.3508	-1.13255	-0.179573	0.171291	0.256786	1.18524	0.245177	0.071135	0.139957	1.08339	0.115548	0.380625	0.516887	1.44124	0.527309	9.77894e-05	0.000404913
12_79	81.9957	65.1565	43.4576	57.0574	-1.1625	-0.21723	0.0748558	0.126951	-1.50911	-0.5937	1.84643e-06	1.05626e-05	1.48457	0.570046	4.16739e-06	2.35712e-05	1.13334	0.180584	0.140725	0.239069
12_8	62.2565	35.1642	34.5249	24.9119	1.21019	0.275235	0.0218164	0.0428492	1.20568	0.26985	0.0276171	0.063509	1.41884	0.504716	2.62559e-05	0.000130736	1.40089	0.48634	7.13593e-05	0.000303208
12_80	62.527	41.9746	34.6725	30.5111	1.01823	0.0260692	0.835393	0.883132	-1.01149	-0.0164891	0.899012	0.932349	1.41891	0.504786	6.77094e-05	0.000312672	1.36532	0.449238	0.000482998	0.00174015
12_81	34.8261	16.938	21.2902	16.3171	1.4053	0.49088	0.000367821	0.00104886	1.13509	0.182802	0.194851	0.313796	1.28704	0.364059	0.00700267	0.0201331	1.03025	0.0429908	0.764807	0.834097
12_82	81.2231	73.216	50.3442	49.8408	-1.31871	-0.399127	0.00105033	0.00275793	-1.13794	-0.186423	0.134833	0.23627	1.26944	0.344188	0.00528454	0.0157032	1.45791	0.5439	9.93586e-06	4.9585e-05
12_83	30.2559	19.4876	17.0635	15.0411	1.06121	0.0857087	0.533472	0.625774	-1.01323	-0.0189608	0.896118	0.92987	1.39508	0.480343	0.000565046	0.00216269	1.28582	0.362686	0.011553	0.0291771
12_84	41.667	40.3062	32.5332	46.9483	-1.41514	-0.500947	9.82882e-05	0.000306984	-1.65867	-0.730031	1.18101e-08	9.00805e-08	1.00775	0.0111311	0.931816	0.959467	-1.1736	-0.230947	0.067945	0.131725
12_85	53.3291	38.3158	29.6123	28.3135	-1.05111	-0.0719071	0.572161	0.659805	-1.09903	-0.136224	0.303151	0.438157	1.41697	0.50281	9.98552e-05	0.000447308	1.34304	0.425503	0.00110344	0.00366674
12_86	115.516	78.6909	96.8552	83.2838	1.00343	0.00494397	0.967487	0.976238	1.01176	0.0168609	0.889169	0.924505	-1.06559	-0.0916567	0.447158	0.584299	-1.06639	-0.0927336	0.446096	0.580188
12_87	226.116	154.465	166.439	154.376	1.00063	0.000911077	0.99383	0.994821	-1.06613	-0.092383	0.433674	0.56224	1.06897	0.0962206	0.413527	0.550797	-1.007	-0.0100671	0.932094	0.961445
12_88	53.4935	32.5942	42.7616	38.7856	1.12181	0.165824	0.203029	0.296085	-1.04257	-0.0601427	0.641049	0.737699	-1.01593	-0.0228052	0.858796	0.906197	-1.19895	-0.261766	0.0457995	0.095034
12_89	75.1605	45.2189	52.3784	46.0906	1.13614	0.184137	0.144279	0.222668	-1.01146	-0.0164407	0.896851	0.930457	1.12907	0.175132	0.161903	0.276007	-1.027	-0.0384385	0.763434	0.833776
12_9	100.17	198.866	93.9013	203.456	-2.90428	-1.53818	0	0	-2.49045	-1.3164	0	0	-1.19136	-0.252604	0.0311697	0.0718336	-1.03084	-0.0438203	0.704248	0.786543
12_90	48.1893	25.3142	35.4229	36.7823	1.30115	0.379787	0.00460159	0.0106452	-1.19354	-0.255241	0.0518681	0.107835	1.0704	0.0981561	0.452956	0.58508	-1.46395	-0.549868	4.35118e-05	0.000193291
12_91	121.56	101.658	80.6127	79.2035	-1.22342	-0.290918	0.0158053	0.0321995	-1.12934	-0.175482	0.150793	0.25792	1.18651	0.246729	0.0420259	0.0922801	1.27383	0.349172	0.00400719	0.0115527
12_92	179.681	137.011	188.822	168.494	-1.11552	-0.157716	0.18441	0.273666	-1.02569	-0.0365985	0.756161	0.8276	-1.33554	-0.417427	0.000411414	0.00162004	-1.23911	-0.309304	0.00906379	0.0236943
12_93	9.507	18.0667	7.61216	12.8814	-2.77927	-1.47471	0	0	-1.94458	-0.95946	2.27286e-08	1.67478e-07	-1.01764	-0.0252301	0.890447	0.931075	1.39187	0.477025	0.0018632	0.00586147
12_94	226.462	117.235	140.746	164.346	1.32041	0.400986	0.000737287	0.00198988	-1.34217	-0.424567	0.000341648	0.0013138	1.26604	0.340322	0.00402494	0.0123997	-1.41247	-0.498225	2.83833e-05	0.000130334
12_95	15.4174	22.9232	11.9476	15.5186	-2.17484	-1.12091	1.25677e-13	9.12544e-13	-1.49284	-0.578061	0.000244114	0.000964869	1.01532	0.0219295	0.891939	0.932283	1.4659	0.551791	0.000176916	0.00069824
12_96	29.3811	32.8429	21.23	32.8253	-1.63524	-0.709501	2.63495e-07	1.13718e-06	-1.77708	-0.829505	2.63782e-09	2.14966e-08	1.08891	0.122881	0.389176	0.525918	-1.00704	-0.010116	0.939981	0.967411
12_97	20.8001	8.94845	17.2454	14.2268	1.58836	0.667535	6.89881e-05	0.000221098	1.05452	0.0765895	0.623825	0.723819	-1.05371	-0.0754805	0.621622	0.722995	-1.6015	-0.679427	6.87504e-05	0.000292912
12_98	97.7809	83.4801	64.4595	66.2658	-1.24897	-0.320743	0.00927322	0.0198745	-1.18164	-0.24079	0.0549151	0.112941	1.19357	0.255285	0.0403762	0.0891352	1.25028	0.322246	0.00946538	0.0245681
12_99	642.825	424.176	393.952	406.895	1.03591	0.0509012	0.660009	0.738739	-1.1872	-0.247559	0.0328174	0.0735735	1.28392	0.360554	0.00184475	0.00623116	1.03462	0.0490999	0.671887	0.761886
1301_1	0	0	0	0.036856	#N/A	#N/A	#N/A	#N/A	-10.3353	-3.36951	0.431543	0.560232	#N/A	#N/A	#N/A	#N/A	-8.71278	-3.12313	0.459203	0.5816
1301_2	0	0	0	0	#N/A	#N/A	#N/A	#N/A	#N/A	#N/A	#N/A	#N/A	#N/A	#N/A	#N/A	#N/A	#N/A	#N/A	#N/A	#N/A
1302_1	6.36663	3.58153	13.85	11.2731	1.21466	0.280552	0.152346	0.233067	1.06881	0.0959993	0.514428	0.629326	-2.76369	-1.4666	0	0	-3.16935	-1.66419	0	0
1303_1	0	0	0.0425756	0.129173	#N/A	#N/A	#N/A	#N/A	-3.22365	-1.6887	0.28972	0.423304	-9.59357	-3.26207	0.456107	0.58508	-24.2822	-4.60182	0.258872	0.385809
1303_2	0	0	0	0	#N/A	#N/A	#N/A	#N/A	#N/A	#N/A	#N/A	#N/A	#N/A	#N/A	#N/A	#N/A	#N/A	#N/A	#N/A	#N/A
1303_3	0	0	0	0	#N/A	#N/A	#N/A	#N/A	#N/A	#N/A	#N/A	#N/A	#N/A	#N/A	#N/A	#N/A	#N/A	#N/A	#N/A	#N/A
1304_1	0	0	0	0	#N/A	#N/A	#N/A	#N/A	#N/A	#N/A	#N/A	#N/A	#N/A	#N/A	#N/A	#N/A	#N/A	#N/A	#N/A	#N/A
1305_1	0	0	0.0280245	0.0850253	#N/A	#N/A	#N/A	#N/A	-3.22365	-1.6887	0.28972	0.423304	-9.59357	-3.26207	0.456107	0.58508	-24.2822	-4.60182	0.258872	0.385809
1306_1	0	0	0	0	#N/A	#N/A	#N/A	#N/A	#N/A	#N/A	#N/A	#N/A	#N/A	#N/A	#N/A	#N/A	#N/A	#N/A	#N/A	#N/A
1306_2	0	0	0	0	#N/A	#N/A	#N/A	#N/A	#N/A	#N/A	#N/A	#N/A	#N/A	#N/A	#N/A	#N/A	#N/A	#N/A	#N/A	#N/A
1307_1	0.0567301	0.0228444	0	0	1.58377	0.663367	0.694307	0.76733	#N/A	#N/A	#N/A	#N/A	16.0002	4.00002	0.333002	0.467541	9.31637	3.21977	0.463952	0.5816
1308_1	24.1976	24.6511	17.5326	18.6659	-1.49032	-0.575619	2.58008e-05	8.71654e-05	-1.22372	-0.291268	0.038993	0.0851098	1.08593	0.11893	0.397215	0.534498	1.31066	0.39029	0.00451547	0.0128338
1309_1	0	0	0	0	#N/A	#N/A	#N/A	#N/A	#N/A	#N/A	#N/A	#N/A	#N/A	#N/A	#N/A	#N/A	#N/A	#N/A	#N/A	#N/A
130_1	52.7682	35.0905	37.6221	30.033	1.02791	0.0397195	0.736426	0.803506	1.08983	0.124098	0.295452	0.429808	1.10362	0.142238	0.227495	0.356879	1.1596	0.213624	0.072048	0.138151
130_10	4.18724	10.2308	2.45866	6.07811	-3.57267	-1.837	0	0	-2.83955	-1.50566	5.67324e-14	6.94267e-13	1.33953	0.421724	0.0500282	0.107054	1.67027	0.740083	3.61318e-06	1.93621e-05
130_11	31.3865	32.0076	22.8656	31.6303	-1.49186	-0.577113	6.8675e-06	2.5056e-05	-1.58997	-0.669	2.25583e-07	1.46358e-06	1.08004	0.111089	0.395197	0.532364	1.00431	0.00620769	0.960971	0.980512
130_12	3.6265	1.57463	2.86733	2.18126	1.57249	0.653052	0.0101801	0.0216121	1.14325	0.193137	0.413821	0.550387	-1.00495	-0.00711748	0.974476	0.988228	-1.39478	-0.48004	0.0715368	0.137362
130_13	9.83224	7.16912	10.0278	10.2072	-1.06682	-0.0933194	0.596246	0.681318	-1.16998	-0.226488	0.163933	0.275126	-1.29608	-0.374151	0.0262066	0.0623965	-1.43428	-0.520325	0.00231704	0.00709312
130_14	86.9703	60.2796	67.352	62.1673	-1.01398	-0.0200306	0.871074	0.909276	-1.06096	-0.0853644	0.489383	0.610406	1.01603	0.0229485	0.851885	0.901311	-1.03913	-0.0553788	0.655153	0.747827
130_15	2.28745	1.66845	3.16028	3.26631	-1.06769	-0.0944914	0.777979	0.838244	-1.18793	-0.248445	0.303084	0.438149	-1.75435	-0.810938	0.00307111	0.00977686	-1.96971	-0.977982	0.000486189	0.00174879
130_16	121.637	527.333	56.1574	386.223	-6.34202	-2.66494	0	0	-7.9047	-2.98271	0	0	1.70424	0.769129	3.78524e-10	3.64338e-09	1.35507	0.43837	0.000147623	0.000590226
130_17	311.626	229.821	254.137	265.18	-1.0789	-0.109559	0.348463	0.454681	-1.19938	-0.262289	0.0245509	0.0576063	-1.03644	-0.0516374	0.65818	0.752157	-1.16261	-0.217362	0.0627378	0.123232
130_18	26.9349	30.6495	22.8385	29.1777	-1.6646	-0.735179	3.12203e-07	1.33487e-06	-1.4684	-0.554241	0.000113392	0.000483007	-1.07762	-0.107844	0.464422	0.589997	1.04254	0.0601004	0.667216	0.758069
130_19	99.1099	87.445	78.7018	82.4337	-1.29075	-0.368207	0.00299241	0.00718908	-1.20393	-0.267757	0.0314104	0.0708925	-1.00921	-0.0132198	0.915464	0.94863	1.0528	0.0742368	0.549155	0.660651
130_2	11.2534	7.69512	11.6273	12.8245	-1.0004	-0.000578266	0.996538	0.996899	-1.26777	-0.34229	0.00727722	0.0201488	-1.3131	-0.392976	0.00249552	0.00814037	-1.6791	-0.747685	1.11812e-08	8.35675e-08
130_20	30.4086	10.9643	22.2161	12.6316	1.89509	0.922265	2.09166e-08	1.01007e-07	1.52979	0.613336	0.000156877	0.000648772	1.07696	0.106963	0.472386	0.59466	-1.16067	-0.214957	0.224028	0.345977
130_21	146.227	98.0945	76.1917	74.7608	1.01895	0.0270845	0.82561	0.87522	-1.12785	-0.173572	0.170048	0.28286	1.51007	0.594611	1.70558e-06	1.02104e-05	1.30221	0.380963	0.00234395	0.00716954
130_22	654.163	793.837	522.488	748.245	-1.77528	-0.828045	8.94396e-13	6.11244e-12	-1.64607	-0.719029	5.5803e-10	4.95207e-09	-1.01508	-0.0215953	0.852629	0.901799	1.05294	0.0744266	0.519556	0.634093
130_23	356.175	143.46	303.325	212.29	1.69706	0.763037	2.14769e-10	1.222e-09	1.24305	0.313886	0.00822843	0.0224513	-1.08232	-0.114124	0.333661	0.468157	-1.49099	-0.576269	1.86653e-06	1.05557e-05
130_24	7.26145	0.182755	0.912962	0.18466	25.501	4.67248	4.50014e-06	1.68245e-05	4.10207	2.03635	0.064745	0.129338	6.18993	2.62992	3.73789e-07	2.46572e-06	-1.01256	-0.0180135	0.989809	0.996671
130_25	0	0.253247	0	0	-11.5162	-3.52559	0.428242	0.529172	#N/A	#N/A	#N/A	#N/A	#N/A	#N/A	#N/A	#N/A	9.31637	3.21977	0.463952	0.5816
130_3	12.0531	9.17839	11.4848	11.0296	-1.11405	-0.155818	0.252758	0.352724	-1.10389	-0.14259	0.283663	0.417872	-1.21096	-0.276148	0.0394917	0.0874968	-1.21076	-0.275916	0.0411847	0.0868458
130_4	105.36	61.8993	52.0802	55.1303	1.16349	0.218456	0.0643971	0.111555	-1.21675	-0.283031	0.0178452	0.0438703	1.59179	0.670651	1.54088e-08	1.24405e-07	1.11433	0.156171	0.189595	0.303897
130_5	60.1515	63.8623	30.537	34.1083	-1.55317	-0.635212	1.07542e-07	4.83589e-07	-1.28385	-0.360476	0.00346985	0.0104511	1.54988	0.632155	2.22114e-07	1.50833e-06	1.85819	0.893899	1.40665e-13	1.64492e-12
130_6	20.177	21.6377	34.5026	42.6552	-1.56881	-0.649666	5.83641e-07	2.42139e-06	-1.42101	-0.506919	3.30943e-05	0.000155107	-2.17309	-1.11975	0	0	-1.98618	-0.989999	1.9984e-15	2.61689e-14
130_7	10.6701	4.26968	8.92773	6.86263	1.7077	0.772055	1.80153e-06	7.09563e-06	1.13171	0.178503	0.236345	0.364506	-1.06337	-0.0886484	0.546077	0.662196	-1.61911	-0.695201	2.58599e-05	0.000119843
130_8	16.9297	11.8323	15.7624	19.5832	-1.02251	-0.0321149	0.820242	0.870281	-1.42801	-0.514008	0.000132137	0.000555799	-1.18325	-0.24275	0.078552	0.154852	-1.66745	-0.737642	8.82677e-08	5.89822e-07
130_9	14.0417	6.7023	6.17284	3.35299	1.43179	0.517825	0.000789692	0.00211992	1.60107	0.679035	0.000232949	0.000925032	1.78948	0.83954	7.56787e-08	5.57715e-07	1.98314	0.987788	6.68448e-08	4.55494e-07
1310_1	0.190409	0	0.122571	0.340886	32.4085	5.0183	0.209222	0.302837	-3.13365	-1.64785	0.0523659	0.108605	1.21249	0.277975	0.774379	0.842584	-86.5597	-6.43562	0.109087	0.193857
1310_2	0	0	0	0	#N/A	#N/A	#N/A	#N/A	#N/A	#N/A	#N/A	#N/A	#N/A	#N/A	#N/A	#N/A	#N/A	#N/A	#N/A	#N/A
1311_1	4.06953	2.18499	6.81686	4.01979	1.27245	0.34761	0.103939	0.168537	1.47497	0.56069	0.00122374	0.0041383	-2.12809	-1.08956	1.39993e-09	1.27119e-08	-1.85255	-0.889512	1.9555e-05	9.27266e-05
1312_1	0.440226	0.253247	1.46752	0.17912	1.18226	0.241549	0.696204	0.768887	7.01938	2.81134	2.60821e-06	1.46332e-05	-4.20987	-2.07378	7.04291e-06	3.83651e-05	1.39774	0.483092	0.506035	0.621254
1313_1	0	0	0	0	#N/A	#N/A	#N/A	#N/A	#N/A	#N/A	#N/A	#N/A	#N/A	#N/A	#N/A	#N/A	#N/A	#N/A	#N/A	#N/A
1313_2	0	0	0	0	#N/A	#N/A	#N/A	#N/A	#N/A	#N/A	#N/A	#N/A	#N/A	#N/A	#N/A	#N/A	#N/A	#N/A	#N/A	#N/A
1314_1	0	0	0	0	#N/A	#N/A	#N/A	#N/A	#N/A	#N/A	#N/A	#N/A	#N/A	#N/A	#N/A	#N/A	#N/A	#N/A	#N/A	#N/A
1314_2	0	0	0	0	#N/A	#N/A	#N/A	#N/A	#N/A	#N/A	#N/A	#N/A	#N/A	#N/A	#N/A	#N/A	#N/A	#N/A	#N/A	#N/A
1316_1	0	0	0	0	#N/A	#N/A	#N/A	#N/A	#N/A	#N/A	#N/A	#N/A	#N/A	#N/A	#N/A	#N/A	#N/A	#N/A	#N/A	#N/A
1316_2	0	0	0	0	#N/A	#N/A	#N/A	#N/A	#N/A	#N/A	#N/A	#N/A	#N/A	#N/A	#N/A	#N/A	#N/A	#N/A	#N/A	#N/A
1317_1	0	0	0	0	#N/A	#N/A	#N/A	#N/A	#N/A	#N/A	#N/A	#N/A	#N/A	#N/A	#N/A	#N/A	#N/A	#N/A	#N/A	#N/A
1318_1	0.0639863	0.0772991	0.205947	0	-1.745	-0.80323	0.535165	0.626297	56.5492	5.82144	0.159474	0.268987	-3.92074	-1.97112	0.0799776	0.156935	25.7941	4.68897	0.2711	0.399396
1319_1	2.86982	1.09954	3.65439	1.20169	1.78125	0.832893	0.00244459	0.00597435	2.64157	1.4014	3.8205e-08	2.75289e-07	-1.61773	-0.693973	0.00120634	0.00427568	-1.10074	-0.13847	0.678282	0.766186
131_1	56.6735	47.4786	40.9868	51.1216	-1.22558	-0.293463	0.0125148	0.026072	-1.43364	-0.519687	9.92067e-06	5.09608e-05	1.08799	0.121662	0.301602	0.439876	-1.08489	-0.117555	0.316436	0.450436
131_10	12.378	4.8463	7.34792	3.02829	1.74531	0.803481	8.25038e-07	3.36972e-06	2.1099	1.07717	4.58398e-09	3.63925e-08	1.32534	0.406361	0.00797449	0.022512	1.58786	0.667084	0.000513552	0.00183942
131_11	27.4601	49.5104	21.9874	34.8801	-2.63749	-1.39917	0	0	-1.82334	-0.866584	1.26559e-11	1.29781e-10	-1.01762	-0.0251953	0.847247	0.897691	1.40873	0.494393	6.17804e-05	0.000265988
131_12	391.039	99.1159	293.949	180.441	2.69678	1.43124	0	0	1.41726	0.503107	1.44104e-05	7.15676e-05	1.04674	0.0659044	0.568176	0.681537	-1.83429	-0.87522	9.01501e-14	1.07238e-12
131_13	12.1514	6.58095	9.19541	5.61897	1.26191	0.335607	0.0368481	0.0680746	1.42344	0.509386	0.00216136	0.0068765	1.03975	0.056235	0.714677	0.797522	1.16234	0.217028	0.208445	0.326804
131_14	88.3233	42.9737	51.2687	43.1448	1.40487	0.490433	6.02019e-05	0.000194407	1.0338	0.0479536	0.697611	0.783103	1.35552	0.438842	0.000301799	0.00123043	-1.01159	-0.01663	0.893492	0.931462
131_15	275.428	280.887	181.555	338.225	-1.49192	-0.577169	6.406e-07	2.64874e-06	-2.1413	-1.09849	0	0	1.19368	0.255416	0.0281848	0.0660969	-1.21327	-0.278896	0.0158211	0.038275
131_16	141.606	190.031	148.696	275.709	-1.96318	-0.973196	1.11022e-16	9.45359e-16	-2.13124	-1.09169	0	0	-1.33452	-0.41632	0.000408643	0.00161085	-1.46186	-0.54781	2.4354e-06	1.34759e-05
131_17	58.3262	25.1286	45.6205	35.6732	1.58649	0.665838	2.79618e-07	1.20066e-06	1.11256	0.153883	0.225622	0.351888	1.00598	0.00860729	0.945218	0.96903	-1.43032	-0.516342	8.40395e-05	0.000352876
131_18	43.9034	48.894	34.1761	38.9279	-1.62919	-0.704156	3.32929e-08	1.57806e-07	-1.30923	-0.388718	0.00261728	0.00814224	1.01079	0.0154821	0.90503	0.941875	1.24654	0.317927	0.0122215	0.0306343
131_19	9.09691	2.35491	4.73831	2.70993	2.63703	1.39891	6.19407e-10	3.39828e-09	1.52021	0.604274	0.00847862	0.0230714	1.5101	0.594648	0.00189182	0.00637895	-1.15907	-0.212968	0.411372	0.544827
131_2	23.4688	8.25362	14.3409	9.57237	1.94349	0.958652	6.59472e-14	4.86196e-13	1.30334	0.38221	0.00282216	0.00869977	1.28763	0.364723	0.00325856	0.0102995	-1.16854	-0.224711	0.088188	0.163072
131_20	23.3085	15.1322	23.8734	15.4942	1.05281	0.0742495	0.611586	0.695178	1.34036	0.422617	0.00317286	0.00964574	-1.30165	-0.380345	0.00670302	0.0193268	-1.03166	-0.0449718	0.762864	0.833457
131_21	20.2403	16.1651	8.68608	19.3532	-1.16843	-0.224567	0.127526	0.200913	-2.56032	-1.35632	0	0	1.83304	0.874238	4.30347e-08	3.27614e-07	-1.20623	-0.270505	0.062381	0.122618
131_22	38.3726	7.15727	19.369	7.51921	3.66222	1.87272	0	0	2.23997	1.16348	4.96757e-11	4.85149e-10	1.55865	0.640296	1.14127e-05	6.03858e-05	-1.05843	-0.0819251	0.682184	0.769217
131_23	16.4162	31.097	20.2841	42.9788	-2.77058	-1.47019	0	0	-2.43507	-1.28396	0	0	-1.57012	-0.650874	5.20416e-05	0.000245127	-1.39248	-0.477656	0.000485213	0.00174585
131_24	186.698	428.445	227.475	409.386	-3.35703	-1.74719	0	0	-2.06858	-1.04864	0	0	-1.54843	-0.630809	3.91878e-07	2.5743e-06	1.03867	0.0547407	0.644516	0.737952
131_25	0	0	0	0	#N/A	#N/A	#N/A	#N/A	#N/A	#N/A	#N/A	#N/A	#N/A	#N/A	#N/A	#N/A	#N/A	#N/A	#N/A	#N/A
131_3	11.3385	8.769	8.41452	7.23492	-1.13144	-0.178163	0.211641	0.305189	1.0118	0.0169292	0.908059	0.938152	1.06024	0.0843888	0.555589	0.670498	1.20288	0.26649	0.0680787	0.131938
131_4	4.92671	1.85592	1.32676	1.22862	1.81333	0.858642	1.48968e-05	5.19482e-05	-1.06452	-0.0902047	0.72427	0.803334	2.91869	1.54532	7.42961e-13	9.33466e-12	1.49854	0.583555	0.0156335	0.0378876
131_5	26.9097	23.124	19.4519	20.604	-1.25713	-0.330129	0.00946212	0.0202401	-1.2175	-0.283925	0.0274395	0.0631663	1.0885	0.122346	0.340482	0.475924	1.11385	0.155557	0.222903	0.344674
131_6	28.4931	21.6969	24.2491	20.3845	-1.11401	-0.155757	0.223759	0.319194	1.03491	0.0495115	0.699323	0.784463	-1.0816	-0.113166	0.374041	0.509633	1.05637	0.0791097	0.539416	0.652132
131_7	63.1639	36.6203	58.476	32.331	1.179	0.237562	0.0522066	0.0928604	1.57347	0.653954	9.60318e-08	6.58139e-07	-1.17657	-0.234583	0.0517687	0.110028	1.12413	0.168815	0.17453	0.284458
131_8	37.6867	24.558	20.5347	20.5413	1.04896	0.0689634	0.587074	0.672951	-1.1498	-0.201382	0.124087	0.221548	1.44401	0.530078	3.60345e-05	0.000174635	1.18652	0.246742	0.0570474	0.114498
131_9	11.5635	7.10725	4.9584	4.84945	1.11201	0.153176	0.318213	0.423185	-1.12419	-0.16888	0.33292	0.470233	1.83452	0.875404	6.1204e-08	4.56822e-07	1.45435	0.540374	0.00120102	0.00396353
1321_1	0.152327	0	0	0	26.0738	4.70453	0.240568	0.339444	#N/A	#N/A	#N/A	#N/A	31.0919	4.95847	0.223547	0.352465	#N/A	#N/A	#N/A	#N/A
1321_2	0	0	0	0	#N/A	#N/A	#N/A	#N/A	#N/A	#N/A	#N/A	#N/A	#N/A	#N/A	#N/A	#N/A	#N/A	#N/A	#N/A	#N/A
1322_1	23.7233	2.85606	6.49421	2.48778	5.65514	2.49956	5.55112e-16	4.58195e-15	2.26422	1.17901	0.0019044	0.00615442	2.87049	1.5213	9.49355e-11	9.7796e-10	1.1391	0.18789	0.661539	0.752701
1323_1	0	0.0257664	0.0514868	0	-11.5162	-3.52559	0.428242	0.529172	14.7969	3.88722	0.357473	0.492047	-18.0865	-4.17684	0.32878	0.465558	9.31637	3.21977	0.463952	0.5816
1324_1	3.20873	1.40079	3.47473	1.29337	1.56389	0.645138	0.0135267	0.028007	2.3339	1.22274	2.16928e-06	1.23015e-05	-1.37594	-0.460418	0.0334639	0.0762008	1.0749	0.104205	0.74762	0.82172
1325_1	8.32859	6.70762	8.9036	4.30856	-1.17835	-0.236767	0.251967	0.351932	1.79656	0.845236	0.000106023	0.000455293	-1.35842	-0.441925	0.0253202	0.0606249	1.54446	0.627102	0.00558876	0.0154545
1326_1	0	0.0805785	0.0805067	0	-21.6717	-4.43774	0.307943	0.411784	14.7969	3.88722	0.357473	0.492047	-18.0865	-4.17684	0.32878	0.465558	17.5553	4.13383	0.336047	0.467914
1327_1	0	0	0	0	#N/A	#N/A	#N/A	#N/A	#N/A	#N/A	#N/A	#N/A	#N/A	#N/A	#N/A	#N/A	#N/A	#N/A	#N/A	#N/A
1327_2	0	0	0	0	#N/A	#N/A	#N/A	#N/A	#N/A	#N/A	#N/A	#N/A	#N/A	#N/A	#N/A	#N/A	#N/A	#N/A	#N/A	#N/A
1328_1	0	0	0	0	#N/A	#N/A	#N/A	#N/A	#N/A	#N/A	#N/A	#N/A	#N/A	#N/A	#N/A	#N/A	#N/A	#N/A	#N/A	#N/A
1328_2	0	0.106791	0	0	-11.5162	-3.52559	0.428242	0.529172	#N/A	#N/A	#N/A	#N/A	#N/A	#N/A	#N/A	#N/A	9.31637	3.21977	0.463952	0.5816
1329_1	0	0	0	0	#N/A	#N/A	#N/A	#N/A	#N/A	#N/A	#N/A	#N/A	#N/A	#N/A	#N/A	#N/A	#N/A	#N/A	#N/A	#N/A
132_1	29.8369	24.0298	24.556	21.1174	-1.17821	-0.236594	0.0520712	0.0926642	1.01165	0.0167045	0.891333	0.926294	-1.04596	-0.0648227	0.594317	0.701852	1.12934	0.175482	0.151516	0.253614
132_10	59.3347	15.0021	17.684	6.00775	2.70307	1.4346	0	0	2.55988	1.35608	0	0	2.63975	1.4004	0	0	2.47755	1.30891	8.88178e-16	1.18844e-14
132_11	45.5074	24.7619	67.4371	75.9128	1.25615	0.329012	0.0140917	0.0290623	-1.29389	-0.371712	0.00246002	0.00769844	-1.88324	-0.913215	6.05183e-13	7.6512e-12	-3.08857	-1.62694	0	0
132_12	37.6463	30.3896	30.0462	26.406	-1.18096	-0.239955	0.0723426	0.123219	-1.01019	-0.0146314	0.913737	0.939526	-1.01434	-0.0205385	0.877848	0.92147	1.14218	0.191793	0.155328	0.258935
132_13	0	0	0.0386713	0	#N/A	#N/A	#N/A	#N/A	7.83815	2.97051	0.492293	0.610406	-9.59357	-3.26207	0.456107	0.58508	#N/A	#N/A	#N/A	#N/A
132_14	34115.6	537.558	27354.1	1568.44	43.3812	5.439	0	0	15.1729	3.92342	0	0	-1.01901	-0.0271685	0.811764	0.871634	-2.93984	-1.55574	0	0
132_15	243.97	213.828	127.941	163.544	-1.28219	-0.358609	0.00255223	0.00620581	-1.46928	-0.555114	4.38203e-06	2.37785e-05	1.50041	0.585352	1.15414e-06	7.06594e-06	1.29761	0.375854	0.00164222	0.00522887
132_16	83.3284	83.9513	64.5204	55.7831	-1.47383	-0.559575	7.83013e-05	0.000248423	1.00622	0.00895073	0.951728	0.966121	1.01619	0.0231715	0.873005	0.917692	1.49351	0.578708	6.30439e-05	0.0002709
132_17	0	0.770751	0	0	-41.9828	-5.39173	0.209682	0.303146	#N/A	#N/A	#N/A	#N/A	#N/A	#N/A	#N/A	#N/A	34.033	5.08886	0.230248	0.35277
132_18	0	0	0	0	#N/A	#N/A	#N/A	#N/A	#N/A	#N/A	#N/A	#N/A	#N/A	#N/A	#N/A	#N/A	#N/A	#N/A	#N/A	#N/A
132_2	17.9187	7.41606	12.3825	7.00953	1.65144	0.723728	5.51364e-08	2.55422e-07	1.53673	0.61986	4.38258e-06	2.37785e-05	1.13863	0.187293	0.144627	0.253023	1.05003	0.0704343	0.613745	0.71197
132_3	21.8485	16.757	19.9516	15.8717	-1.12203	-0.166112	0.191692	0.282687	1.09361	0.129092	0.309153	0.443348	-1.16055	-0.214809	0.0887245	0.170888	1.04783	0.0674011	0.598382	0.699135
132_4	11.1606	6.44486	6.9848	6.22821	1.18359	0.243167	0.0984783	0.161268	-1.02496	-0.0355653	0.814274	0.869465	1.25716	0.33017	0.023568	0.0570715	1.02701	0.0384476	0.801194	0.863182
132_5	19.2997	8.18923	17.9682	13.0608	1.61074	0.687721	7.11383e-07	2.92281e-06	1.19683	0.259212	0.0497436	0.104162	-1.1832	-0.242692	0.0628213	0.12882	-1.60681	-0.684198	1.07191e-06	6.27403e-06
132_6	16.9775	13.4152	10.8257	11.5814	-1.156	-0.209142	0.12588	0.198631	-1.22965	-0.298242	0.0344686	0.0767626	1.23391	0.303234	0.0292733	0.0681873	1.14961	0.201144	0.146738	0.247078
132_7	39.7667	19.4301	14.7886	10.831	1.39891	0.484306	0.000183768	0.000548967	1.18781	0.248301	0.0814991	0.156485	2.1156	1.08107	3.33067e-16	5.35082e-15	1.78025	0.832081	2.75217e-09	2.19043e-08
132_8	1.64926	0.229893	0.765625	0.206478	4.84276	2.27583	3.03083e-05	0.000101617	3.19024	1.67367	0.00498064	0.0143947	1.69159	0.758383	0.0418639	0.0919792	1.10461	0.143534	0.841349	0.892271
132_9	52.0912	29.1122	34.7477	28.3388	1.22306	0.290491	0.0222893	0.0437078	1.06672	0.0931874	0.46807	0.595301	1.17956	0.238246	0.0584668	0.121466	1.01956	0.02795	0.829246	0.882999
1330_1	0	0	0	0	#N/A	#N/A	#N/A	#N/A	#N/A	#N/A	#N/A	#N/A	#N/A	#N/A	#N/A	#N/A	#N/A	#N/A	#N/A	#N/A
1331_1	0	0	0	0	#N/A	#N/A	#N/A	#N/A	#N/A	#N/A	#N/A	#N/A	#N/A	#N/A	#N/A	#N/A	#N/A	#N/A	#N/A	#N/A
1331_2	0	0	0	0	#N/A	#N/A	#N/A	#N/A	#N/A	#N/A	#N/A	#N/A	#N/A	#N/A	#N/A	#N/A	#N/A	#N/A	#N/A	#N/A
1332_1	18.5623	10.6426	18.148	13.6863	1.19206	0.253454	0.0979305	0.16049	1.15353	0.20606	0.158745	0.268085	-1.24249	-0.313237	0.0303688	0.0703099	-1.29561	-0.373629	0.0156669	0.0379519
1333_1	0	0	0	0	#N/A	#N/A	#N/A	#N/A	#N/A	#N/A	#N/A	#N/A	#N/A	#N/A	#N/A	#N/A	#N/A	#N/A	#N/A	#N/A
1333_2	0	0	0	0	#N/A	#N/A	#N/A	#N/A	#N/A	#N/A	#N/A	#N/A	#N/A	#N/A	#N/A	#N/A	#N/A	#N/A	#N/A	#N/A
1333_3	0	0	0	0	#N/A	#N/A	#N/A	#N/A	#N/A	#N/A	#N/A	#N/A	#N/A	#N/A	#N/A	#N/A	#N/A	#N/A	#N/A	#N/A
1334_1	0	0	0	0	#N/A	#N/A	#N/A	#N/A	#N/A	#N/A	#N/A	#N/A	#N/A	#N/A	#N/A	#N/A	#N/A	#N/A	#N/A	#N/A
1334_2	0	0	0	0	#N/A	#N/A	#N/A	#N/A	#N/A	#N/A	#N/A	#N/A	#N/A	#N/A	#N/A	#N/A	#N/A	#N/A	#N/A	#N/A
1335_1	6.43128	2.51683	8.67352	4.75442	1.74475	0.80302	0.000833974	0.00222904	1.58646	0.665808	0.000622876	0.00226547	-1.71347	-0.776918	4.65145e-05	0.000220974	-1.90154	-0.927167	0.000139263	0.000560251
1336_1	0	0	0	0	#N/A	#N/A	#N/A	#N/A	#N/A	#N/A	#N/A	#N/A	#N/A	#N/A	#N/A	#N/A	#N/A	#N/A	#N/A	#N/A
1337_1	0	0	0	0	#N/A	#N/A	#N/A	#N/A	#N/A	#N/A	#N/A	#N/A	#N/A	#N/A	#N/A	#N/A	#N/A	#N/A	#N/A	#N/A
1338_1	0	0	0.121311	0.368055	#N/A	#N/A	#N/A	#N/A	-3.22365	-1.6887	0.28972	0.423304	-9.59357	-3.26207	0.456107	0.58508	-24.2822	-4.60182	0.258872	0.385809
1338_2	0	0	0	0	#N/A	#N/A	#N/A	#N/A	#N/A	#N/A	#N/A	#N/A	#N/A	#N/A	#N/A	#N/A	#N/A	#N/A	#N/A	#N/A
133_1	22.0795	10.5579	14.7805	11.4605	1.42944	0.515454	3.41507e-05	0.000113808	1.122	0.166069	0.182962	0.298776	1.1754	0.233147	0.0572063	0.119452	-1.09371	-0.129231	0.306852	0.439229
133_10	108.572	97.9232	111.169	113.384	-1.31944	-0.399921	0.000767316	0.00206286	-1.17233	-0.229381	0.0520084	0.108066	-1.30128	-0.379936	0.00135814	0.00475134	-1.16667	-0.22239	0.0601664	0.119365
133_11	0.0638008	0.3083	0.693057	0.337473	-6.75621	-2.75621	0.0113448	0.0238062	1.77813	0.830364	0.106875	0.195773	-13.0841	-3.70974	0.000376212	0.00149579	-1.10104	-0.138872	0.816991	0.875693
133_12	11.6978	5.0729	19.8279	25.657	1.57564	0.655936	0.000176677	0.000530078	-1.48728	-0.57268	2.20396e-05	0.000106033	-2.1538	-1.10689	9.4813e-14	1.27986e-12	-5.09304	-2.34853	0	0
133_13	29.909	15.6365	26.0082	17.4359	1.30735	0.386647	0.00559065	0.0126393	1.29763	0.375881	0.00627348	0.0176971	-1.10514	-0.144229	0.281115	0.418179	-1.12349	-0.16799	0.240431	0.364651
133_14	1.67477	3.24358	1.63639	2.59594	-2.82923	-1.50041	1.91173e-07	8.3451e-07	-1.82175	-0.865327	0.00217506	0.00691357	-1.24136	-0.311924	0.367899	0.503374	1.23983	0.310139	0.203828	0.321161
133_15	28.3002	14.9552	15.3522	12.2756	1.29335	0.371115	0.0102467	0.0217331	1.08797	0.121633	0.427554	0.560232	1.45032	0.536366	0.00019769	0.000834962	1.20907	0.273899	0.0747889	0.142344
133_16	142.304	21.2108	83.8781	54.0489	4.58512	2.19696	0	0	1.35009	0.433061	0.000498902	0.0018529	1.33491	0.416742	0.000580368	0.00221597	-2.56712	-1.36015	0	0
133_17	23.8721	8.82081	17.9682	9.82132	1.84923	0.886923	1.00868e-07	4.54687e-07	1.59127	0.670179	4.72075e-05	0.000215331	1.04535	0.0639831	0.670372	0.761306	-1.12175	-0.165753	0.356163	0.487924
133_18	66.0338	26.1103	15.0441	12.1392	1.72848	0.789502	1.38581e-08	6.80823e-08	1.07807	0.108457	0.528655	0.643037	3.45259	1.78768	0	0	2.13416	1.09367	1.85306e-11	1.82317e-10
133_19	0.410658	0.132293	0.330438	0.267343	2.0348	1.02489	0.388423	0.493341	1.06944	0.0968608	0.920447	0.943797	-1.02446	-0.0348694	0.96969	0.986147	-1.96817	-0.976852	0.426945	0.560743
133_2	50.7869	36.7286	43.8397	43.8034	-1.05798	-0.0813171	0.494833	0.591643	-1.14848	-0.199727	0.0920681	0.172911	-1.09705	-0.133627	0.260247	0.395957	-1.20166	-0.265032	0.0259224	0.058483
133_20	117.041	41.5057	96.0507	50.2914	1.92723	0.94653	8.05345e-12	5.16206e-11	1.66142	0.732416	6.777e-08	4.73236e-07	-1.04298	-0.0607091	0.638865	0.737085	-1.22079	-0.287817	0.0462049	0.0956774
133_21	19.1671	4.28243	25.6717	31.497	3.05224	1.60987	3.83917e-09	1.97484e-08	-1.41012	-0.495822	0.0029006	0.00889621	-1.70172	-0.766992	3.62814e-05	0.000175601	-7.39108	-2.88579	0	0
133_22	0	0	0	0	#N/A	#N/A	#N/A	#N/A	#N/A	#N/A	#N/A	#N/A	#N/A	#N/A	#N/A	#N/A	#N/A	#N/A	#N/A	#N/A
133_23	0	0	0	0	#N/A	#N/A	#N/A	#N/A	#N/A	#N/A	#N/A	#N/A	#N/A	#N/A	#N/A	#N/A	#N/A	#N/A	#N/A	#N/A
133_24	0	0	0	0	#N/A	#N/A	#N/A	#N/A	#N/A	#N/A	#N/A	#N/A	#N/A	#N/A	#N/A	#N/A	#N/A	#N/A	#N/A	#N/A
133_25	0.733709	0.295454	0.590382	0.298533	1.63707	0.711116	0.56291	0.651517	1.67154	0.741182	0.546981	0.658673	-1.02491	-0.035496	0.972221	0.987385	-1.01256	-0.0180135	0.989809	0.996671
133_26	704.747	356.411	629.534	309.061	1.3516	0.434669	0.000304588	0.000878983	1.77206	0.825425	8.15026e-12	8.44379e-11	-1.13526	-0.183021	0.123139	0.222281	1.14452	0.194742	0.111518	0.197379
133_27	0	0	0	0	#N/A	#N/A	#N/A	#N/A	#N/A	#N/A	#N/A	#N/A	#N/A	#N/A	#N/A	#N/A	#N/A	#N/A	#N/A	#N/A
133_3	49.1952	28.6802	42.5708	47.7611	1.17249	0.229576	0.0573715	0.100926	-1.28957	-0.366889	0.00206627	0.00661769	-1.09976	-0.13719	0.251155	0.385473	-1.67789	-0.74665	5.51132e-10	4.69078e-09
133_4	52.7192	30.3102	37.8018	25.5509	1.1889	0.249629	0.0418947	0.0764769	1.28709	0.364117	0.0033396	0.0101055	1.09734	0.134013	0.270912	0.406721	1.17732	0.235508	0.0596158	0.118641
133_5	163.096	58.8426	121.673	98.0268	1.89461	0.921897	6.10623e-15	4.79298e-14	1.07985	0.110834	0.344142	0.481538	1.05472	0.0768622	0.510179	0.629291	-1.67853	-0.747195	2.97711e-10	2.61035e-09
133_6	10.675	5.59208	7.22141	6.07317	1.30463	0.383637	0.0146225	0.0300169	1.03442	0.0488235	0.757803	0.828578	1.16306	0.217931	0.151496	0.262633	-1.0942	-0.129874	0.426453	0.56043
133_7	946.079	251.448	422.573	559.563	2.57189	1.36283	0	0	-1.52206	-0.606022	1.32593e-07	8.87826e-07	1.76163	0.816912	1.10312e-12	1.3735e-11	-2.24223	-1.16493	0	0
133_8	32.3308	21.0207	24.1821	18.113	1.0513	0.0721787	0.579456	0.666477	1.16146	0.215937	0.102366	0.188983	1.05198	0.0731006	0.57134	0.682365	1.15178	0.203867	0.126106	0.218606
133_9	58.1378	21.2383	27.2295	19.5246	1.87101	0.903815	1.99318e-12	1.33249e-11	1.21327	0.278895	0.035154	0.0779597	1.67991	0.748383	3.19698e-09	2.7668e-08	1.07958	0.110473	0.411032	0.54455
1340_1	0	0	0	0	#N/A	#N/A	#N/A	#N/A	#N/A	#N/A	#N/A	#N/A	#N/A	#N/A	#N/A	#N/A	#N/A	#N/A	#N/A	#N/A
1341_1	0	0	0	0	#N/A	#N/A	#N/A	#N/A	#N/A	#N/A	#N/A	#N/A	#N/A	#N/A	#N/A	#N/A	#N/A	#N/A	#N/A	#N/A
1341_2	0	0	0	0	#N/A	#N/A	#N/A	#N/A	#N/A	#N/A	#N/A	#N/A	#N/A	#N/A	#N/A	#N/A	#N/A	#N/A	#N/A	#N/A
1341_3	0	0	0	0	#N/A	#N/A	#N/A	#N/A	#N/A	#N/A	#N/A	#N/A	#N/A	#N/A	#N/A	#N/A	#N/A	#N/A	#N/A	#N/A
1343_1	0	0	0.0556964	0.0844906	#N/A	#N/A	#N/A	#N/A	-1.70762	-0.771989	0.550854	0.660965	-18.0865	-4.17684	0.32878	0.465558	-24.2822	-4.60182	0.258872	0.385809
1344_1	0	0	0.0646404	0.0980584	#N/A	#N/A	#N/A	#N/A	-1.70762	-0.771989	0.550854	0.660965	-18.0865	-4.17684	0.32878	0.465558	-24.2822	-4.60182	0.258872	0.385809
1345_1	0	0	0	0	#N/A	#N/A	#N/A	#N/A	#N/A	#N/A	#N/A	#N/A	#N/A	#N/A	#N/A	#N/A	#N/A	#N/A	#N/A	#N/A
1345_2	0	0	0	0	#N/A	#N/A	#N/A	#N/A	#N/A	#N/A	#N/A	#N/A	#N/A	#N/A	#N/A	#N/A	#N/A	#N/A	#N/A	#N/A
1346_1	0	0	0	0	#N/A	#N/A	#N/A	#N/A	#N/A	#N/A	#N/A	#N/A	#N/A	#N/A	#N/A	#N/A	#N/A	#N/A	#N/A	#N/A
1347_1	0	0	0	0	#N/A	#N/A	#N/A	#N/A	#N/A	#N/A	#N/A	#N/A	#N/A	#N/A	#N/A	#N/A	#N/A	#N/A	#N/A	#N/A
1347_2	0	0	0	0	#N/A	#N/A	#N/A	#N/A	#N/A	#N/A	#N/A	#N/A	#N/A	#N/A	#N/A	#N/A	#N/A	#N/A	#N/A	#N/A
1349_1	0	0	0	0	#N/A	#N/A	#N/A	#N/A	#N/A	#N/A	#N/A	#N/A	#N/A	#N/A	#N/A	#N/A	#N/A	#N/A	#N/A	#N/A
1349_2	0	0	0	0.298533	#N/A	#N/A	#N/A	#N/A	-10.3353	-3.36951	0.431543	0.560232	#N/A	#N/A	#N/A	#N/A	-8.71278	-3.12313	0.459203	0.5816
134_1	35.8128	24.636	33.9606	30.6841	-1.00637	-0.00916788	0.939544	0.957921	-1.03854	-0.0545593	0.648633	0.743987	-1.20516	-0.269226	0.0247304	0.059367	-1.25493	-0.327611	0.006654	0.0180511
134_10	0	0	0	0	#N/A	#N/A	#N/A	#N/A	#N/A	#N/A	#N/A	#N/A	#N/A	#N/A	#N/A	#N/A	#N/A	#N/A	#N/A	#N/A
134_11	38.219	27.1721	35.0358	28.8011	-1.04011	-0.0567317	0.658747	0.73785	1.0583	0.0817548	0.520842	0.635487	-1.16504	-0.220375	0.0822637	0.160511	-1.06798	-0.0948825	0.461894	0.5816
134_12	2.70138	1.66529	1.98583	3.55526	1.10805	0.148022	0.581626	0.668347	-2.05628	-1.04004	1.31414e-05	6.57662e-05	1.07009	0.0977306	0.705215	0.789364	-2.14855	-1.10336	9.97973e-06	4.97814e-05
134_13	4.32844	2.324	3.91488	3.03084	1.27229	0.347431	0.132327	0.207352	1.12348	0.167977	0.433913	0.562385	-1.14942	-0.200909	0.335235	0.470008	-1.31346	-0.39337	0.0961705	0.174868
134_14	128.532	29.3748	71.4853	22.9882	2.99065	1.58046	0	0	2.70506	1.43566	0	0	1.41473	0.500531	3.39996e-05	0.00016557	1.26817	0.342745	0.0110717	0.0281224
134_15	103.928	28.1301	94.0193	53.6288	2.52499	1.33628	0	0	1.52515	0.60895	1.79695e-06	1.02902e-05	-1.14973	-0.20129	0.105945	0.197459	-1.92068	-0.941615	8.5898e-12	8.72334e-11
134_16	25.4975	11.0658	29.9225	22.1397	1.57449	0.654885	0.000118152	0.000364184	1.17573	0.233558	0.115847	0.209424	-1.49132	-0.576594	0.000117396	0.00051854	-2.01521	-1.01093	2.24056e-09	1.79359e-08
134_17	13.8404	4.49897	12.0089	6.03852	2.10015	1.07049	6.73322e-06	2.46068e-05	1.72899	0.789931	0.000310704	0.00120148	-1.10271	-0.141059	0.464304	0.589997	-1.35156	-0.434625	0.0940306	0.171457
134_18	0.598133	0.385375	0.673806	0.194696	1.05038	0.0709052	0.941706	0.958721	2.88681	1.52947	0.180122	0.295446	-1.4239	-0.509845	0.550225	0.665768	1.91457	0.937019	0.446626	0.580233
134_19	0	0	0.276742	0	#N/A	#N/A	#N/A	#N/A	14.7969	3.88722	0.357473	0.492047	-18.0865	-4.17684	0.32878	0.465558	#N/A	#N/A	#N/A	#N/A
134_2	13.6925	9.07147	12.1659	6.85597	1.03172	0.0450509	0.737872	0.804686	1.54366	0.626353	5.05722e-06	2.72019e-05	-1.1292	-0.175298	0.183936	0.304287	1.31313	0.393013	0.00495537	0.013944
134_3	11.4092	15.6443	9.18044	13.0608	-2.00585	-1.00421	1.17573e-13	8.57077e-13	-1.63518	-0.709446	2.17783e-07	1.41796e-06	-1.02265	-0.0323061	0.817958	0.876389	1.18877	0.249466	0.0582505	0.11636
134_4	2.42934	0.637352	1.8215	0.599064	2.59967	1.37833	6.81304e-07	2.80758e-06	2.63984	1.40045	9.73349e-07	5.77698e-06	1.04927	0.0693911	0.745394	0.821299	1.05596	0.0785614	0.827529	0.882473
134_5	10.7976	9.51851	5.55385	7.81727	-1.28964	-0.366964	0.00943247	0.0201923	-1.61771	-0.69395	4.32168e-06	2.34897e-05	1.52954	0.613102	4.11837e-05	0.000197514	1.20843	0.273128	0.0560464	0.112695
134_6	21.0186	5.96123	9.44612	5.91799	2.40951	1.26874	0	0	1.38847	0.473497	0.00179852	0.00584638	1.75062	0.807865	4.47926e-09	3.82274e-08	-1.00025	-0.000363237	0.998176	0.999172
134_7	6.88128	3.25059	7.36499	5.97665	1.44653	0.5326	0.00250365	0.00610247	1.07202	0.100326	0.519586	0.634304	-1.36013	-0.443744	0.00474285	0.014297	-1.85193	-0.889027	3.76658e-07	2.33723e-06
134_8	0.207654	0.125429	0.0835447	0.0422453	1.12301	0.167365	0.832427	0.880924	1.67154	0.741182	0.546981	0.658673	1.92288	0.943269	0.288636	0.42633	2.84154	1.50668	0.194972	0.310129
134_9	30.8472	14.864	26.0203	19.1033	1.41847	0.504332	0.000151453	0.000459771	1.18496	0.24484	0.0604672	0.122223	-1.07203	-0.100347	0.434051	0.570878	-1.29489	-0.372834	0.00581452	0.0160306
1350_1	0	0	0	0	#N/A	#N/A	#N/A	#N/A	#N/A	#N/A	#N/A	#N/A	#N/A	#N/A	#N/A	#N/A	#N/A	#N/A	#N/A	#N/A
1350_2	0	0	0	0	#N/A	#N/A	#N/A	#N/A	#N/A	#N/A	#N/A	#N/A	#N/A	#N/A	#N/A	#N/A	#N/A	#N/A	#N/A	#N/A
1350_3	0	0.106791	0	0	-11.5162	-3.52559	0.428242	0.529172	#N/A	#N/A	#N/A	#N/A	#N/A	#N/A	#N/A	#N/A	9.31637	3.21977	0.463952	0.5816
1351_1	0	0	0	0	#N/A	#N/A	#N/A	#N/A	#N/A	#N/A	#N/A	#N/A	#N/A	#N/A	#N/A	#N/A	#N/A	#N/A	#N/A	#N/A
1351_2	0	0	0	0	#N/A	#N/A	#N/A	#N/A	#N/A	#N/A	#N/A	#N/A	#N/A	#N/A	#N/A	#N/A	#N/A	#N/A	#N/A	#N/A
1352_1	0.750384	1.20868	1.00633	1.42482	-2.33751	-1.22497	0.0960509	0.157855	-1.62131	-0.697159	0.259824	0.389859	-1.69251	-0.759161	0.316935	0.456137	-1.18497	-0.244851	0.67848	0.766186
1353_1	0	0	0	0	#N/A	#N/A	#N/A	#N/A	#N/A	#N/A	#N/A	#N/A	#N/A	#N/A	#N/A	#N/A	#N/A	#N/A	#N/A	#N/A
1355_1	0	0	0	0	#N/A	#N/A	#N/A	#N/A	#N/A	#N/A	#N/A	#N/A	#N/A	#N/A	#N/A	#N/A	#N/A	#N/A	#N/A	#N/A
1356_1	2.03716	1.36056	7.35646	5.62025	1.02293	0.0327066	0.900841	0.927549	1.13864	0.187308	0.246707	0.375623	-4.58425	-2.19669	0	0	-4.15598	-2.05519	0	0
1357_1	0.131804	0.159227	0.106057	0	-1.745	-0.80323	0.535165	0.626297	14.7969	3.88722	0.357473	0.492047	-1.02706	-0.0385183	0.97821	0.988228	25.7941	4.68897	0.2711	0.399396
1357_2	0	0	0	0	#N/A	#N/A	#N/A	#N/A	#N/A	#N/A	#N/A	#N/A	#N/A	#N/A	#N/A	#N/A	#N/A	#N/A	#N/A	#N/A
1359_1	0	0	0	0	#N/A	#N/A	#N/A	#N/A	#N/A	#N/A	#N/A	#N/A	#N/A	#N/A	#N/A	#N/A	#N/A	#N/A	#N/A	#N/A
1359_2	0	0	0	0.208279	#N/A	#N/A	#N/A	#N/A	-10.3353	-3.36951	0.431543	0.560232	#N/A	#N/A	#N/A	#N/A	-8.71278	-3.12313	0.459203	0.5816
135_1	6.71595	1.95845	5.31168	2.00109	2.3436	1.22873	0	0	2.30891	1.20721	0	0	-1.00517	-0.00743372	0.953746	0.975514	-1.0295	-0.0419408	0.778861	0.845063
135_10	4.9815	2.44916	3.84525	2.66323	1.3895	0.47457	0.0251126	0.0485036	1.25571	0.328504	0.117381	0.211726	1.01927	0.0275347	0.887237	0.928772	-1.09545	-0.131522	0.561096	0.671575
135_11	18.5957	14.6473	17.9229	13.2796	-1.15234	-0.204569	0.144118	0.222545	1.17413	0.231588	0.096874	0.180858	-1.22489	-0.292647	0.03376	0.0767331	1.09469	0.130516	0.356921	0.488659
135_12	74.1579	15.5743	60.7051	31.3319	3.25422	1.70231	0	0	1.68551	0.753185	2.17862e-09	1.79512e-08	-1.04035	-0.057066	0.640596	0.73839	-2.02678	-1.01919	8.09353e-14	9.65886e-13
135_13	8.15712	6.46524	5.76491	4.60093	-1.15962	-0.213652	0.254775	0.355135	1.08989	0.124187	0.541686	0.654431	1.1132	0.154711	0.41833	0.555414	1.39433	0.479575	0.016578	0.0398877
135_14	5.02727	1.31313	3.93588	3.24333	2.61001	1.38406	3.64798e-06	1.37691e-05	1.05552	0.077951	0.741577	0.816235	1.00492	0.00707767	0.974995	0.988228	-2.48301	-1.31209	1.91799e-05	9.10301e-05
135_15	23.6755	37.4002	15.0331	28.2223	-2.31073	-1.20835	0	0	-2.15751	-1.10937	9.75886e-14	1.16969e-12	1.23907	0.309263	0.0445751	0.0969737	1.31518	0.395255	0.00378712	0.0109927
135_16	6.83782	9.38811	10.4278	8.0551	-2.00783	-1.00564	1.83285e-06	7.20613e-06	1.12605	0.171273	0.37417	0.510336	-1.93717	-0.95395	4.50806e-06	2.53685e-05	1.15665	0.209948	0.283433	0.412991
135_17	1.7847	2.63513	1.4959	1.27078	-2.15618	-1.10848	0.00609516	0.0136708	1.02326	0.0331786	0.942454	0.960139	-1.06542	-0.0914176	0.837629	0.891425	2.05248	1.03737	0.0133043	0.0329369
135_18	1.67286	1.27636	1.48776	0.931424	-1.11767	-0.160497	0.749922	0.814931	1.38483	0.469713	0.380608	0.5171	-1.13009	-0.176436	0.717178	0.800085	1.35745	0.440896	0.423405	0.557354
135_19	16.8753	128.523	28.6335	42.0932	-11.1171	-3.4747	0	0	-1.68903	-0.756191	0.000650492	0.00235208	-2.15366	-1.10679	8.71836e-05	0.000395182	3.02864	1.59867	0	0
135_2	39.7945	25.1069	32.8434	25.9128	1.08343	0.115607	0.337213	0.443196	1.10267	0.140998	0.241255	0.370634	-1.0489	-0.068882	0.564768	0.678764	-1.03993	-0.0564839	0.641036	0.73521
135_20	0	0	0	0	#N/A	#N/A	#N/A	#N/A	#N/A	#N/A	#N/A	#N/A	#N/A	#N/A	#N/A	#N/A	#N/A	#N/A	#N/A	#N/A
135_3	22.3428	10.2092	13.2836	8.956	1.49587	0.580981	5.79165e-06	2.13637e-05	1.29032	0.367727	0.00503297	0.014527	1.32342	0.404271	0.00135281	0.00473868	1.13134	0.178027	0.180765	0.292797
135_4	129.568	36.3525	205.476	107.97	2.43627	1.28467	0	0	1.65567	0.727411	3.49269e-10	3.1551e-09	-2.01544	-1.01109	0	0	-2.9925	-1.58135	0	0
135_5	10.1559	12.9044	6.36506	8.09991	-1.85872	-0.894306	2.03653e-10	1.16115e-09	-1.46262	-0.548553	0.000260002	0.00102075	1.25536	0.328102	0.0286292	0.0669123	1.58103	0.660868	2.74768e-06	1.50305e-05
135_6	12.8882	51.9156	18.111	17.6595	-5.89204	-2.55877	0	0	-1.12078	-0.164505	0.205789	0.326755	-1.78578	-0.836552	5.99841e-10	5.66039e-09	2.91746	1.54471	0	0
135_7	79.7386	48.1602	51.0636	45.3419	1.13175	0.178558	0.135158	0.21104	-1.02064	-0.0294806	0.806438	0.864515	1.22869	0.297123	0.0127808	0.033877	1.05416	0.076092	0.527707	0.641065
135_8	57.4931	16.073	19.4513	17.824	2.44486	1.28975	0	0	-1.05328	-0.0748938	0.564825	0.673641	2.32556	1.21758	0	0	-1.11733	-0.16006	0.223874	0.345787
135_9	50.5071	25.9667	35.61	24.5764	1.32951	0.410899	0.0010563	0.00277227	1.26054	0.334037	0.00827878	0.0225665	1.116	0.158338	0.200338	0.324297	1.04861	0.0684841	0.593443	0.695625
1361_1	0	0	0	0	#N/A	#N/A	#N/A	#N/A	#N/A	#N/A	#N/A	#N/A	#N/A	#N/A	#N/A	#N/A	#N/A	#N/A	#N/A	#N/A
1361_2	0	0	0	0	#N/A	#N/A	#N/A	#N/A	#N/A	#N/A	#N/A	#N/A	#N/A	#N/A	#N/A	#N/A	#N/A	#N/A	#N/A	#N/A
1362_1	0	0	0	0	#N/A	#N/A	#N/A	#N/A	#N/A	#N/A	#N/A	#N/A	#N/A	#N/A	#N/A	#N/A	#N/A	#N/A	#N/A	#N/A
1363_1	0	0	0.0819975	0	#N/A	#N/A	#N/A	#N/A	14.7969	3.88722	0.357473	0.492047	-18.0865	-4.17684	0.32878	0.465558	#N/A	#N/A	#N/A	#N/A
1364_1	0	0	0	0	#N/A	#N/A	#N/A	#N/A	#N/A	#N/A	#N/A	#N/A	#N/A	#N/A	#N/A	#N/A	#N/A	#N/A	#N/A	#N/A
1364_2	0	0	0	0	#N/A	#N/A	#N/A	#N/A	#N/A	#N/A	#N/A	#N/A	#N/A	#N/A	#N/A	#N/A	#N/A	#N/A	#N/A	#N/A
1364_3	0	0	0	0	#N/A	#N/A	#N/A	#N/A	#N/A	#N/A	#N/A	#N/A	#N/A	#N/A	#N/A	#N/A	#N/A	#N/A	#N/A	#N/A
1365_1	0	0	0	0	#N/A	#N/A	#N/A	#N/A	#N/A	#N/A	#N/A	#N/A	#N/A	#N/A	#N/A	#N/A	#N/A	#N/A	#N/A	#N/A
1366_1	0.125064	0.0251808	0.0503167	0.101773	3.08071	1.62326	0.291792	0.395429	-2.2543	-1.17268	0.340477	0.477436	1.89202	0.919927	0.454438	0.58508	-3.7087	-1.89091	0.219907	0.340948
1367_1	0	0	0	0	#N/A	#N/A	#N/A	#N/A	#N/A	#N/A	#N/A	#N/A	#N/A	#N/A	#N/A	#N/A	#N/A	#N/A	#N/A	#N/A
1368_1	0.272867	0	0	0.0740166	19.7391	4.30298	0.285511	0.388725	-10.3353	-3.36951	0.431543	0.560232	23.5461	4.55741	0.265585	0.401058	-8.71278	-3.12313	0.459203	0.5816
1369_1	0	0	0	0.165852	#N/A	#N/A	#N/A	#N/A	-10.3353	-3.36951	0.431543	0.560232	#N/A	#N/A	#N/A	#N/A	-8.71278	-3.12313	0.459203	0.5816
1369_2	0	0	0	0	#N/A	#N/A	#N/A	#N/A	#N/A	#N/A	#N/A	#N/A	#N/A	#N/A	#N/A	#N/A	#N/A	#N/A	#N/A	#N/A
136_1	36.0036	25.4459	27.4231	24.038	-1.03395	-0.0481619	0.686858	0.763376	-1.00755	-0.0108562	0.927799	0.949407	1.03304	0.0468955	0.694172	0.779843	1.0506	0.0712077	0.552956	0.664499
136_10	2.49139	2.51299	2.43289	1.69278	-1.47548	-0.561183	0.0114991	0.0241209	1.24984	0.321738	0.165447	0.277037	-1.24089	-0.311378	0.16303	0.277159	1.4728	0.558563	0.0155414	0.0376727
136_11	65.017	47.064	78.354	60.453	-1.05899	-0.0826829	0.500053	0.592552	1.1276	0.173253	0.150009	0.256936	-1.53157	-0.615011	3.6e-07	2.38186e-06	-1.29421	-0.37207	0.00231185	0.00708115
136_12	15.952	11.4779	13.3831	10.8176	-1.05268	-0.074073	0.613889	0.697151	1.07626	0.106027	0.471832	0.599238	-1.06624	-0.0925307	0.522231	0.640294	1.05305	0.0745765	0.617979	0.715156
136_13	3.61658	10.4204	3.71289	6.13981	-4.21225	-2.07459	0	0	-1.90011	-0.926082	9.37335e-07	5.58117e-06	-1.30452	-0.383523	0.0705644	0.141705	1.68411	0.751985	4.04434e-06	2.15055e-05
136_14	50.984	37.6971	32.6489	30.9144	-1.0817	-0.113295	0.367954	0.472028	-1.08838	-0.122177	0.341893	0.478997	1.2287	0.297127	0.0190548	0.0476326	1.21021	0.275254	0.0310795	0.068154
136_15	53.98	17.6299	36.5907	19.8476	2.09263	1.06532	3.9968e-15	3.17103e-14	1.60376	0.68146	4.69327e-07	2.9234e-06	1.16076	0.215068	0.093152	0.17796	-1.13428	-0.181783	0.201785	0.318579
136_16	0.462069	0.50746	0.405606	0.512748	-1.60407	-0.681735	0.252312	0.352235	-1.44977	-0.535822	0.357532	0.492067	-1.11543	-0.157606	0.800415	0.862588	-1.01731	-0.0247601	0.964246	0.982559
136_17	5.60824	3.05643	4.51269	2.19611	1.2535	0.325959	0.15184	0.232518	1.78596	0.836702	0.000712084	0.00254809	-1.0227	-0.0323843	0.877688	0.921389	1.3807	0.4654	0.0755033	0.143481
136_18	1.42821	1.08258	1.14922	0.546931	-1.1106	-0.151338	0.775069	0.835905	1.8136	0.858858	0.178558	0.294007	-1.02318	-0.0330583	0.949548	0.972749	1.95144	0.96454	0.134452	0.230397
136_19	140.8	81.7959	129.948	96.7638	1.17659	0.23461	0.0738673	0.125506	1.16832	0.22443	0.0819253	0.157167	-1.17293	-0.230121	0.071635	0.143387	-1.19193	-0.253295	0.0558999	0.112442
136_2	28.8742	6.46376	13.3755	5.88899	3.05313	1.61029	0	0	1.9758	0.982434	7.9825e-14	9.66188e-13	1.69854	0.764291	4.70582e-10	4.49428e-09	1.08933	0.123444	0.366503	0.497948
136_3	12.7724	4.73732	9.33239	5.7085	1.8427	0.881823	7.78457e-11	4.61228e-10	1.42219	0.50811	0.00014954	0.000620749	1.07686	0.106837	0.406512	0.543374	-1.21409	-0.27987	0.0465296	0.0963135
136_4	75.3283	32.5198	30.4503	23.9728	1.58336	0.662986	2.06325e-08	9.97642e-08	1.10505	0.144115	0.232271	0.359532	1.94647	0.960862	4.44089e-16	7.04244e-15	1.3463	0.428998	0.000369359	0.00136732
136_5	6.91219	2.37135	4.94072	1.7386	1.99147	0.993837	1.7397e-08	8.45652e-08	2.47067	1.3049	8.84504e-12	9.12943e-11	1.10075	0.138482	0.37627	0.511977	1.35339	0.436577	0.0356069	0.0767405
136_6	13.7043	5.68835	6.76904	5.18144	1.64647	0.719377	1.55275e-06	6.13764e-06	1.13645	0.18454	0.244215	0.373421	1.5928	0.671565	4.47381e-06	2.52013e-05	1.08956	0.123743	0.443778	0.578038
136_7	19.2761	39.2657	30.0955	65.6597	-2.97978	-1.57521	0	0	-2.50763	-1.32632	0	0	-1.98411	-0.988489	1.57652e-14	2.2722e-13	-1.68483	-0.752606	4.07575e-10	3.51228e-09
136_8	28.0286	6.25138	8.83774	2.51205	3.06391	1.61537	0	0	3.0588	1.61297	0	0	2.49504	1.31906	0	0	2.46862	1.3037	1.63358e-12	1.75933e-11
136_9	72.6372	64.6861	54.8318	61.9457	-1.30279	-0.381603	0.00139522	0.0035768	-1.29856	-0.376908	0.00164429	0.00540024	1.04235	0.0598454	0.617565	0.719535	1.03638	0.0515469	0.665653	0.756527
1370_1	0.203808	0	0	0	13.4043	3.74463	0.357297	0.460979	#N/A	#N/A	#N/A	#N/A	16.0002	4.00002	0.333002	0.467541	#N/A	#N/A	#N/A	#N/A
1371_1	0	0	0	0	#N/A	#N/A	#N/A	#N/A	#N/A	#N/A	#N/A	#N/A	#N/A	#N/A	#N/A	#N/A	#N/A	#N/A	#N/A	#N/A
1371_2	0	0	0	0	#N/A	#N/A	#N/A	#N/A	#N/A	#N/A	#N/A	#N/A	#N/A	#N/A	#N/A	#N/A	#N/A	#N/A	#N/A	#N/A
1372_1	0	0	0	0	#N/A	#N/A	#N/A	#N/A	#N/A	#N/A	#N/A	#N/A	#N/A	#N/A	#N/A	#N/A	#N/A	#N/A	#N/A	#N/A
1373_1	0	0	0	0	#N/A	#N/A	#N/A	#N/A	#N/A	#N/A	#N/A	#N/A	#N/A	#N/A	#N/A	#N/A	#N/A	#N/A	#N/A	#N/A
1375_1	0	0	0	0	#N/A	#N/A	#N/A	#N/A	#N/A	#N/A	#N/A	#N/A	#N/A	#N/A	#N/A	#N/A	#N/A	#N/A	#N/A	#N/A
1375_2	0	0	0	0	#N/A	#N/A	#N/A	#N/A	#N/A	#N/A	#N/A	#N/A	#N/A	#N/A	#N/A	#N/A	#N/A	#N/A	#N/A	#N/A
1377_1	0	0	0	0	#N/A	#N/A	#N/A	#N/A	#N/A	#N/A	#N/A	#N/A	#N/A	#N/A	#N/A	#N/A	#N/A	#N/A	#N/A	#N/A
1378_1	10.3582	4.69251	7.94411	6.45359	1.50603	0.590746	0.0880651	0.146408	1.07045	0.0982113	0.763248	0.832313	1.02571	0.036628	0.896652	0.936148	-1.38407	-0.468922	0.193181	0.308298
137_1	11.6074	6.80997	9.73392	6.73153	1.16505	0.220388	0.0942728	0.155511	1.25797	0.331097	0.0118981	0.0310415	-1.06577	-0.0918932	0.475599	0.597752	1.00404	0.00582279	0.965464	0.98346
137_10	11.108	10.9043	6.6521	6.62328	-1.43608	-0.522135	0.000397863	0.0011284	-1.14445	-0.194656	0.227287	0.353777	1.31376	0.393698	0.011456	0.0308758	1.63376	0.708194	3.81458e-06	2.03524e-05
137_11	166.244	50.5248	82.5014	57.8679	2.24908	1.16933	0	0	1.24032	0.310712	0.00933413	0.0250911	1.58551	0.664951	1.61097e-08	1.29592e-07	-1.15402	-0.206664	0.0873934	0.161841
137_12	183.747	83.3683	110.801	90.3416	1.50658	0.591273	4.93575e-07	2.06686e-06	1.06701	0.0935794	0.427145	0.560232	1.30486	0.383897	0.00103636	0.00373905	-1.09186	-0.12679	0.284208	0.413776
137_13	15.5311	10.6536	12.7342	9.65331	-1.00357	-0.00514327	0.971558	0.979477	1.14758	0.198591	0.172861	0.28672	-1.04204	-0.0594068	0.675331	0.765435	1.09531	0.131335	0.375015	0.50652
137_14	0.79265	1.2031	1.59452	0.719457	-2.21663	-1.14837	0.00321863	0.00767578	1.9237	0.943885	0.0097337	0.0259886	-2.54986	-1.35042	0.000331148	0.00133679	1.65725	0.728793	0.0545606	0.110068
137_15	24.45	4.35627	24.8564	7.86195	3.83416	1.93891	0	0	2.74983	1.45934	0	0	-1.29199	-0.369594	0.00556982	0.01641	-1.81776	-0.862164	1.31459e-06	7.61372e-06
137_16	43.1907	19.9432	26.6959	21.2705	1.48026	0.565846	1.63496e-05	5.66746e-05	1.09187	0.126799	0.33867	0.47619	1.27298	0.348207	0.00680752	0.0196077	-1.07462	-0.103832	0.442061	0.576072
137_17	15.3122	9.75296	11.2252	7.75788	1.07306	0.101728	0.514318	0.607046	1.25865	0.331871	0.0416013	0.0898469	1.07328	0.102025	0.505708	0.624951	1.24762	0.319182	0.0536705	0.10859
137_18	44.7667	69.6789	21.2096	55.1065	-2.27693	-1.18709	0	0	-2.98609	-1.57826	0	0	1.66064	0.731736	4.6034e-08	3.48768e-07	1.25491	0.327579	0.0077908	0.0207441
137_19	13.0189	12.2145	21.2394	25.885	-1.37254	-0.456844	0.00484353	0.0111465	-1.40079	-0.486243	0.000491364	0.00183043	-2.07297	-1.0517	8.27594e-12	9.44395e-11	-2.13482	-1.09411	1.7808e-13	2.06711e-12
137_2	44.1223	20.7086	33.0507	18.9312	1.45638	0.542382	6.31993e-06	2.31885e-05	1.51883	0.602958	5.83273e-07	3.58079e-06	1.05043	0.0709764	0.549921	0.665764	1.08565	0.118559	0.331366	0.464443
137_20	64.1262	72.3273	36.5447	38.3317	-1.64998	-0.722447	3.27024e-08	1.55206e-07	-1.20563	-0.269784	0.0540479	0.111468	1.38061	0.465306	0.000678843	0.00256017	1.87252	0.904982	1.43153e-11	1.42752e-10
137_21	3.66855	3.83462	7.03434	4.19217	-1.52874	-0.61234	0.0625516	0.108773	1.45874	0.544721	0.030053	0.0684286	-2.43349	-1.28303	3.13227e-06	1.80955e-05	-1.10117	-0.139034	0.619809	0.716823
137_22	100.726	84.0118	108.066	103.968	-1.22019	-0.287106	0.0242959	0.0471099	-1.10585	-0.145152	0.244321	0.373531	-1.36348	-0.447296	0.000387942	0.00153581	-1.24689	-0.318338	0.0115805	0.0292398
137_23	1140.02	284.688	921.972	509.581	2.73722	1.45271	0	0	1.57404	0.654475	1.74721e-08	1.30569e-07	-1.02782	-0.0395852	0.73188	0.8115	-1.80352	-0.850813	5.01488e-13	5.62023e-12
137_24	1.17918	0.158279	15.1813	8.31629	4.81892	2.26871	0.0365134	0.0675468	1.58732	0.666591	0.00145275	0.00484033	-16.2105	-4.01885	0	0	-49.7482	-5.63657	2.65426e-08	1.90509e-07
137_25	0.302907	0	5.11845	2.79362	19.7391	4.30298	0.285511	0.388725	1.59141	0.670305	0.0568224	0.116173	-20.689	-4.37079	3.11966e-07	2.08021e-06	-265.608	-8.05315	0.0441229	0.0921264
137_26	1.68142	1.23106	3.93588	2.36339	-1.07411	-0.103144	0.87392	0.911644	1.44517	0.531236	0.23896	0.367669	-2.95463	-1.56298	0.00323864	0.010248	-1.92138	-0.942141	0.108302	0.192798
137_3	5.6868	3.85258	7.71176	5.75743	1.00888	0.0127536	0.937438	0.95605	1.16522	0.220607	0.132978	0.23399	-1.72321	-0.785101	1.94978e-07	1.33967e-06	-1.50551	-0.590252	0.000200724	0.000782964
137_4	7.09597	5.65941	9.70112	10.1193	-1.16681	-0.222575	0.143583	0.221812	-1.19897	-0.261797	0.0566337	0.11583	-1.73729	-0.796841	3.91668e-08	3.00026e-07	-1.80134	-0.849068	4.6165e-09	3.59644e-08
137_5	175.58	85.7054	95.3901	81.4338	1.40037	0.485803	3.02277e-05	0.000101384	1.01909	0.0272838	0.81557	0.870344	1.44831	0.534366	4.33314e-06	2.44338e-05	1.04453	0.0628527	0.591521	0.695625
137_6	18.9457	14.6909	8.79445	10.9393	-1.13441	-0.181945	0.166234	0.250702	-1.42971	-0.515719	0.000228295	0.000908176	1.69491	0.76121	2.65567e-08	2.08184e-07	1.33279	0.414448	0.00208294	0.00647341
137_7	22.0307	15.8079	16.2615	18.2274	-1.04974	-0.070028	0.590037	0.675831	-1.28837	-0.365549	0.00480359	0.0139412	1.06598	0.0921819	0.47741	0.59962	-1.16178	-0.216333	0.0957315	0.174156
137_8	72.5626	64.5243	69.0822	77.3404	-1.30087	-0.379473	0.00149738	0.0038236	-1.28683	-0.363826	0.00217194	0.00690618	-1.20993	-0.274927	0.0212404	0.0522002	-1.20771	-0.272274	0.0219669	0.0507626
137_9	244.105	154.07	183.137	204.137	1.08302	0.115056	0.321751	0.427299	-1.28124	-0.35754	0.00203801	0.00653472	1.0488	0.0687357	0.553258	0.668324	-1.33501	-0.416855	0.00032979	0.0012345
1381_1	0	0	0	0	#N/A	#N/A	#N/A	#N/A	#N/A	#N/A	#N/A	#N/A	#N/A	#N/A	#N/A	#N/A	#N/A	#N/A	#N/A	#N/A
1381_2	0	0	0	0	#N/A	#N/A	#N/A	#N/A	#N/A	#N/A	#N/A	#N/A	#N/A	#N/A	#N/A	#N/A	#N/A	#N/A	#N/A	#N/A
1381_3	0	0	0	0	#N/A	#N/A	#N/A	#N/A	#N/A	#N/A	#N/A	#N/A	#N/A	#N/A	#N/A	#N/A	#N/A	#N/A	#N/A	#N/A
1381_4	0	0	0	0	#N/A	#N/A	#N/A	#N/A	#N/A	#N/A	#N/A	#N/A	#N/A	#N/A	#N/A	#N/A	#N/A	#N/A	#N/A	#N/A
1383_1	2.48055	2.3422	2.24835	1.62415	-1.38131	-0.466036	0.0515056	0.0917896	1.20378	0.267574	0.289829	0.423409	-1.15186	-0.203962	0.397493	0.534741	1.43065	0.516673	0.0396563	0.0839598
1384_1	0	0	0	0	#N/A	#N/A	#N/A	#N/A	#N/A	#N/A	#N/A	#N/A	#N/A	#N/A	#N/A	#N/A	#N/A	#N/A	#N/A	#N/A
1384_2	0	0	0	0	#N/A	#N/A	#N/A	#N/A	#N/A	#N/A	#N/A	#N/A	#N/A	#N/A	#N/A	#N/A	#N/A	#N/A	#N/A	#N/A
1385_1	26.0958	30.8857	37.9792	37.0243	-1.73125	-0.791816	2.4236e-06	9.39496e-06	-1.12054	-0.164192	0.281037	0.415608	-1.84924	-0.886929	6.96047e-08	5.16737e-07	-1.20774	-0.272313	0.0809874	0.152174
1386_1	0	0	0	0	#N/A	#N/A	#N/A	#N/A	#N/A	#N/A	#N/A	#N/A	#N/A	#N/A	#N/A	#N/A	#N/A	#N/A	#N/A	#N/A
1386_2	0	0.12142	0	0	-11.5162	-3.52559	0.428242	0.529172	#N/A	#N/A	#N/A	#N/A	#N/A	#N/A	#N/A	#N/A	9.31637	3.21977	0.463952	0.5816
1386_3	0	0	0	0	#N/A	#N/A	#N/A	#N/A	#N/A	#N/A	#N/A	#N/A	#N/A	#N/A	#N/A	#N/A	#N/A	#N/A	#N/A	#N/A
1386_4	0	0	0	0	#N/A	#N/A	#N/A	#N/A	#N/A	#N/A	#N/A	#N/A	#N/A	#N/A	#N/A	#N/A	#N/A	#N/A	#N/A	#N/A
1387_1	0.057321	0	0	0	7.06964	2.82164	0.499125	0.591643	#N/A	#N/A	#N/A	#N/A	8.45442	3.07971	0.467268	0.589997	#N/A	#N/A	#N/A	#N/A
1387_2	0	0	0	0	#N/A	#N/A	#N/A	#N/A	#N/A	#N/A	#N/A	#N/A	#N/A	#N/A	#N/A	#N/A	#N/A	#N/A	#N/A	#N/A
1388_1	0	0.0540466	0	0.0546098	-11.5162	-3.52559	0.428242	0.529172	-10.3353	-3.36951	0.431543	0.560232	#N/A	#N/A	#N/A	#N/A	-1.00768	-0.0110361	0.995441	0.997499
1388_2	0	0	0	0	#N/A	#N/A	#N/A	#N/A	#N/A	#N/A	#N/A	#N/A	#N/A	#N/A	#N/A	#N/A	#N/A	#N/A	#N/A	#N/A
1389_1	15.897	11.7197	16.1371	15.4906	-1.07859	-0.109145	0.482668	0.583726	-1.10339	-0.141942	0.335191	0.473018	-1.29003	-0.367404	0.0144696	0.0376767	-1.33164	-0.413201	0.00678092	0.0183332
138_1	2.51006	2.33254	3.10728	5.82926	-1.35946	-0.443034	0.0323723	0.0609685	-2.1557	-1.10816	7.74909e-11	7.45623e-10	-1.57284	-0.653372	0.000996696	0.00360773	-2.51669	-1.33153	1.48881e-13	1.73915e-12
138_10	7.77732	1.37091	5.05367	7.7141	3.87068	1.95259	2.22045e-16	1.86768e-15	-1.75417	-0.810791	2.06239e-06	1.17254e-05	1.21073	0.275879	0.114651	0.209954	-5.65903	-2.50056	0	0
138_11	26.3616	17.7273	55.4332	66.1529	1.01645	0.0235331	0.863151	0.902969	-1.3717	-0.455962	0.000180115	0.000735807	-2.67221	-1.41803	0	0	-3.75947	-1.91053	0	0
138_12	139.779	48.0211	74.1085	69.026	1.9896	0.992478	3.33067e-16	2.77405e-15	-1.07061	-0.0984296	0.417124	0.553384	1.48407	0.569563	2.014e-06	1.19533e-05	-1.44828	-0.534338	1.42677e-05	6.93228e-05
138_13	37.2674	5.31818	6.41277	7.59716	4.78697	2.25911	0	0	-1.36159	-0.445293	0.0119332	0.0311258	4.57045	2.19234	0	0	-1.43898	-0.525049	0.0040768	0.011735
138_14	16.2091	5.34043	17.1186	13.2279	2.07349	1.05206	8.40912e-09	4.20989e-08	1.1258	0.170947	0.263841	0.394803	-1.34212	-0.424513	0.0055415	0.0163483	-2.49431	-1.31864	5.14699e-13	5.76244e-12
138_15	18.2725	3.4776	5.50835	7.02768	3.58702	1.84278	0	0	-1.46615	-0.552036	0.00685492	0.0191326	2.60847	1.3832	1.42886e-13	1.89641e-12	-2.03441	-1.02461	5.74391e-06	2.97685e-05
138_16	24.7041	8.06214	12.3886	27.7255	2.09352	1.06593	8.05893e-10	4.38437e-09	-2.57173	-1.36274	0	0	1.56873	0.649596	5.33721e-05	0.000250754	-3.46313	-1.79208	0	0
138_17	7.33709	5.02273	3.4439	4.57751	-1.00216	-0.0031155	0.992336	0.993506	-1.52638	-0.610118	0.0958995	0.179299	1.67352	0.742883	0.0347086	0.0784862	1.08897	0.122961	0.717757	0.797742
138_18	0	0	0	0	#N/A	#N/A	#N/A	#N/A	#N/A	#N/A	#N/A	#N/A	#N/A	#N/A	#N/A	#N/A	#N/A	#N/A	#N/A	#N/A
138_19	0	0	0	0	#N/A	#N/A	#N/A	#N/A	#N/A	#N/A	#N/A	#N/A	#N/A	#N/A	#N/A	#N/A	#N/A	#N/A	#N/A	#N/A
138_2	45.8203	24.6663	37.6986	35.6278	1.26974	0.34453	0.00564259	0.0127411	-1.0863	-0.119418	0.329935	0.466789	-1.04563	-0.0643731	0.598899	0.705546	-1.4553	-0.541316	1.41006e-05	6.8583e-05
138_3	17.0972	8.69949	20.4994	19.1098	1.34324	0.425721	0.00269287	0.00651909	-1.07153	-0.0996677	0.442807	0.570906	-1.52372	-0.607597	4.69411e-06	2.63084e-05	-2.21298	-1.14599	2.22045e-16	3.06011e-15
138_4	91.4632	16.0873	45.371	39.0789	3.88583	1.95822	0	0	1.01006	0.0144437	0.905977	0.937203	1.58616	0.665542	3.10116e-08	2.40517e-07	-2.44737	-1.29123	0	0
138_5	36.2312	30.0701	26.7741	22.1808	-1.21417	-0.279967	0.0264896	0.0508519	1.05014	0.0705792	0.583604	0.690315	1.06476	0.090528	0.475478	0.597668	1.34544	0.428082	0.000831089	0.00284654
138_6	24.4284	29.3867	21.7462	91.6525	-1.75981	-0.815418	2.67809e-10	1.50979e-09	-4.84401	-2.2762	0	0	-1.13135	-0.178043	0.174342	0.291334	-3.14231	-1.65183	0	0
138_7	21.6738	9.17721	18.4425	49.4904	1.6141	0.690733	1.20322e-06	4.81988e-06	-3.08423	-1.62491	0	0	-1.08142	-0.112926	0.398085	0.535342	-5.43233	-2.44157	0	0
138_8	6.27035	2.72405	3.72653	6.18239	1.5726	0.653147	0.000760484	0.00204749	-1.90639	-0.930845	1.8046e-07	1.18681e-06	1.32367	0.404542	0.026689	0.0633541	-2.28542	-1.19246	3.52667e-10	3.06542e-09
138_9	123.862	48.0244	39.0589	51.0966	1.76294	0.817987	9.98979e-12	6.35159e-11	-1.50365	-0.588473	1.69808e-06	9.76439e-06	2.4951	1.3191	0	0	-1.07204	-0.100355	0.41092	0.54455
1390_1	0.190409	0.06134	0	0	2.0348	1.02489	0.388423	0.493341	#N/A	#N/A	#N/A	#N/A	38.6377	5.27194	0.1943	0.317261	17.5553	4.13383	0.336047	0.467914
1392_1	20.017	11.2134	17.1468	12.4122	1.22005	0.286942	0.0550307	0.0973816	1.20176	0.265147	0.071564	0.140552	-1.08867	-0.122567	0.391445	0.528339	-1.11524	-0.157356	0.305341	0.437691
1393_1	0	0	0	0	#N/A	#N/A	#N/A	#N/A	#N/A	#N/A	#N/A	#N/A	#N/A	#N/A	#N/A	#N/A	#N/A	#N/A	#N/A	#N/A
1393_2	0	0	0	0	#N/A	#N/A	#N/A	#N/A	#N/A	#N/A	#N/A	#N/A	#N/A	#N/A	#N/A	#N/A	#N/A	#N/A	#N/A	#N/A
1394_1	3.34447	0.626405	3.56733	1.96209	3.63024	1.86007	2.75952e-06	1.05816e-05	1.58036	0.660252	0.00946675	0.0253891	-1.35522	-0.438531	0.062475	0.128181	-3.1416	-1.6515	5.25682e-05	0.000230369
1397_1	0	0	0	0	#N/A	#N/A	#N/A	#N/A	#N/A	#N/A	#N/A	#N/A	#N/A	#N/A	#N/A	#N/A	#N/A	#N/A	#N/A	#N/A
1398_1	0	0	0	0	#N/A	#N/A	#N/A	#N/A	#N/A	#N/A	#N/A	#N/A	#N/A	#N/A	#N/A	#N/A	#N/A	#N/A	#N/A	#N/A
1398_2	0	0	0	0	#N/A	#N/A	#N/A	#N/A	#N/A	#N/A	#N/A	#N/A	#N/A	#N/A	#N/A	#N/A	#N/A	#N/A	#N/A	#N/A
1399_1	0	0	0	0	#N/A	#N/A	#N/A	#N/A	#N/A	#N/A	#N/A	#N/A	#N/A	#N/A	#N/A	#N/A	#N/A	#N/A	#N/A	#N/A
139_1	6.65187	5.32599	4.90772	5.21579	-1.17136	-0.228185	0.0986619	0.161545	-1.22157	-0.288737	0.0384954	0.0841752	1.06645	0.0928198	0.504606	0.623867	1.01345	0.019275	0.88939	0.928064
139_10	2.78456	2.2693	0.666847	1.37577	-1.19246	-0.253937	0.308588	0.412497	-2.36519	-1.24195	0.00152113	0.00504388	3.27339	1.71078	3.94207e-06	2.24228e-05	1.63575	0.709952	0.0111102	0.028201
139_11	64.306	75.0233	41.3469	49.7012	-1.70671	-0.77122	3.30586e-10	1.84767e-09	-1.38166	-0.466402	0.000207798	0.000835039	1.22374	0.291295	0.0202643	0.0501577	1.49809	0.58312	2.12652e-06	1.18739e-05
139_12	31.0336	310.133	14.2693	113.643	-14.6178	-3.86965	0	0	-9.15206	-3.1941	0	0	1.71105	0.774878	4.90308e-08	3.69954e-07	2.7084	1.43744	0	0
139_13	6.14482	9.93466	4.68616	8.43357	-2.36432	-1.24143	7.06505e-11	4.20174e-10	-2.06768	-1.04802	9.54105e-08	6.54286e-07	1.03164	0.0449442	0.832024	0.887297	1.16907	0.225361	0.192823	0.307953
139_14	0	0	0	0	#N/A	#N/A	#N/A	#N/A	#N/A	#N/A	#N/A	#N/A	#N/A	#N/A	#N/A	#N/A	#N/A	#N/A	#N/A	#N/A
139_15	7.24492	6.45843	5.91866	4.68052	-1.30416	-0.383124	0.0653586	0.113014	1.09987	0.137332	0.533453	0.646667	-1.0383	-0.0542238	0.79718	0.860457	1.36913	0.453254	0.0372347	0.0795498
139_16	1.44811	1.16627	0.81566	0.589211	-1.18029	-0.239143	0.718769	0.788291	1.19651	0.258838	0.761642	0.831217	1.38808	0.473092	0.514794	0.633508	1.94381	0.958887	0.231377	0.354254
139_17	0	0	0	0	#N/A	#N/A	#N/A	#N/A	#N/A	#N/A	#N/A	#N/A	#N/A	#N/A	#N/A	#N/A	#N/A	#N/A	#N/A	#N/A
139_2	19.2956	15.9797	11.2709	14.7504	-1.21153	-0.276833	0.0275064	0.0526027	-1.50424	-0.589034	4.32252e-06	2.34897e-05	1.34701	0.429765	0.000773819	0.00288007	1.07518	0.104572	0.406387	0.539346
139_3	23.3288	16.5805	23.3868	16.8399	-1.03977	-0.0562591	0.651783	0.732353	1.2082	0.27286	0.0273874	0.0630856	-1.27405	-0.349418	0.00452628	0.0137223	-1.02335	-0.0332929	0.790415	0.854007
139_4	10.3011	7.23812	10.6943	8.33621	-1.028	-0.0398408	0.784684	0.843412	1.11604	0.158384	0.261036	0.391306	-1.31935	-0.39983	0.00452742	0.0137223	-1.16038	-0.214602	0.141304	0.239941
139_5	8.73856	5.7929	7.29686	4.42769	1.03104	0.0440957	0.775364	0.836079	1.4335	0.519538	0.00117048	0.00398128	-1.06123	-0.0857392	0.56884	0.682028	1.29838	0.376715	0.0215056	0.0498321
139_6	19.1743	20.4455	11.3747	13.1156	-1.55988	-0.641436	1.39506e-06	5.54811e-06	-1.32531	-0.406331	0.00385105	0.0114528	1.32629	0.407398	0.00333208	0.0105229	1.54704	0.629514	3.01267e-06	1.63264e-05
139_7	5.47258	9.6185	3.26008	6.05268	-2.57043	-1.36201	2.88658e-15	2.30843e-14	-2.13311	-1.09296	1.32113e-08	1.00148e-07	1.32046	0.401037	0.044991	0.0976673	1.57692	0.65711	5.84516e-05	0.000253336
139_8	54.3251	54.0682	85.63	111.826	-1.456	-0.542011	1.04905e-05	3.74215e-05	-1.50105	-0.585973	7.80686e-07	4.69641e-06	-2.00319	-1.0023	1.11022e-16	1.8452e-15	-2.08386	-1.05926	0	0
139_9	46.1652	17.0998	32.262	19.7349	1.84523	0.883799	2.89753e-11	1.77582e-10	1.42215	0.508073	0.000121581	0.000514523	1.12591	0.171096	0.178291	0.296931	-1.16282	-0.217622	0.114156	0.201049
13_1	15.4101	9.96178	10.4754	6.90414	1.05738	0.0804897	0.528288	0.621211	1.31994	0.400468	0.00239294	0.00750892	1.15749	0.210994	0.0973727	0.184337	1.43195	0.517983	8.95081e-05	0.000373565
13_10	14.9756	10.7643	5.32409	9.74571	-1.05158	-0.0725611	0.603395	0.687992	-2.10362	-1.07288	3.45191e-12	3.66186e-11	2.21268	1.1458	4.22995e-14	5.85999e-13	1.09619	0.132497	0.352097	0.483914
13_11	112.109	94.9935	88.1581	84.9169	-1.23959	-0.309861	0.00840623	0.0182251	-1.10717	-0.146882	0.212606	0.335271	1.00061	0.000885311	0.993999	0.996069	1.11024	0.15087	0.199956	0.316371
13_12	22.2359	26.1889	20.4023	25.1418	-1.72295	-0.784883	1.63788e-09	8.67567e-09	-1.41641	-0.502242	0.000103576	0.000445477	-1.16609	-0.221677	0.0927848	0.177442	1.03381	0.0479687	0.707012	0.788949
13_13	78.0129	77.7256	55.8325	70.0417	-1.45753	-0.543527	5.54284e-06	2.05213e-05	-1.44195	-0.528018	1.13895e-05	5.77031e-05	1.09943	0.136753	0.256767	0.392238	1.10135	0.139269	0.243273	0.367624
13_14	738.302	256.717	347.342	262.068	1.96587	0.975166	0	0	1.15307	0.205486	0.0749499	0.146036	1.6725	0.742006	1.08664e-10	1.10596e-09	-1.02859	-0.0406671	0.724977	0.804243
13_15	86.4169	73.1189	44.5698	54.9383	-1.23781	-0.307792	0.0103884	0.0220126	-1.41681	-0.50265	4.23198e-05	0.000194478	1.52558	0.609361	5.80784e-07	3.72246e-06	1.32089	0.401511	0.000901475	0.00306102
13_16	20.5664	20.2774	24.9593	36.8497	-1.44235	-0.528426	0.000109571	0.00033925	-1.69694	-0.762938	2.80964e-09	2.28296e-08	-1.54227	-0.625058	3.55951e-06	2.0404e-05	-1.83092	-0.872571	2.08806e-11	2.03803e-10
13_17	110.322	96.6136	55.1193	55.0331	-1.28115	-0.357436	0.00287873	0.00694012	-1.14764	-0.198664	0.108591	0.198325	1.57484	0.655204	7.80034e-08	5.7332e-07	1.74229	0.800984	4.82304e-11	4.55835e-10
13_18	0	0	0	0	#N/A	#N/A	#N/A	#N/A	#N/A	#N/A	#N/A	#N/A	#N/A	#N/A	#N/A	#N/A	#N/A	#N/A	#N/A	#N/A
13_19	11.7646	9.50888	11.5362	10.8433	-1.1825	-0.241835	0.147633	0.227083	-1.08041	-0.111585	0.486501	0.610406	-1.24615	-0.317482	0.0515153	0.109637	-1.14888	-0.200231	0.223202	0.34504
13_2	17.2185	11.19	9.41409	7.23571	1.05177	0.072825	0.58063	0.667479	1.13186	0.17869	0.202468	0.323212	1.43906	0.525127	8.39776e-05	0.000382688	1.53475	0.618005	8.20317e-06	4.15008e-05
13_20	271.966	123.955	106.201	132.445	1.49976	0.584735	7.09377e-07	2.91891e-06	-1.43348	-0.519517	1.31839e-05	6.59196e-05	2.01497	1.01076	0	0	-1.0766	-0.106487	0.370212	0.502245
13_21	0.0849856	0.27378	0.239344	0.172896	-4.52901	-2.17919	0.0530909	0.0943117	1.19651	0.258838	0.761642	0.831217	-3.43846	-1.78176	0.118603	0.21564	1.56007	0.641607	0.440686	0.574687
13_22	231.3	201.055	106.888	142.559	-1.27163	-0.346685	0.00315877	0.00754607	-1.533	-0.616362	2.44094e-07	1.57538e-06	1.70265	0.767784	1.04685e-10	1.06897e-09	1.3997	0.485115	3.93764e-05	0.000176196
13_23	1.62137	1.46408	3.39997	4.15814	-1.32115	-0.401793	0.297575	0.401714	-1.40536	-0.490937	0.0400386	0.087049	-2.65935	-1.41107	8.12607e-06	4.38127e-05	-2.85484	-1.51341	3.94832e-07	2.4445e-06
13_24	337.341	335.388	345.488	321.087	-1.45446	-0.54048	4.21235e-06	1.58128e-05	-1.06825	-0.0952554	0.416211	0.552346	-1.30158	-0.380267	0.00120317	0.00426581	1.03667	0.0519632	0.657522	0.749214
13_25	17.2262	6.29447	12.2568	5.84087	1.86917	0.902399	1.63678e-05	5.67197e-05	1.82435	0.867383	6.30142e-05	0.000282087	1.10573	0.144999	0.428434	0.565304	1.06955	0.097008	0.685326	0.771892
13_26	195.298	196.223	184.372	170.253	-1.46986	-0.555676	1.271e-06	5.08215e-06	-1.06141	-0.0859811	0.453497	0.581575	-1.1998	-0.262791	0.021988	0.0538343	1.14386	0.19391	0.0908726	0.166996
13_27	26.5461	18.0761	17.4198	13.9699	1.00385	0.00554125	0.963323	0.973512	1.08483	0.117465	0.33638	0.47397	1.19906	0.261908	0.0299175	0.0694308	1.28417	0.36084	0.00311537	0.00922493
13_28	33.4471	25.7248	27.2667	25.3073	-1.12517	-0.17014	0.152633	0.233409	-1.06684	-0.0933378	0.432798	0.561401	-1.03606	-0.0511065	0.667094	0.758954	1.00884	0.0127021	0.915088	0.948602
13_29	7.62878	3.02683	4.11643	2.22759	1.72245	0.78446	1.47575e-07	6.54019e-07	1.60732	0.684655	2.25416e-05	0.000108307	1.45807	0.544062	0.000152036	0.000657378	1.34843	0.431275	0.00962074	0.0249245
13_3	65.448	41.1301	37.6512	30.3493	1.0877	0.121278	0.310438	0.414769	1.0793	0.110092	0.36531	0.500719	1.36773	0.451788	0.000163378	0.000700669	1.345	0.42761	0.000424825	0.00155081
13_30	26.541	16.421	26.9774	18.9207	1.1048	0.143783	0.241958	0.341195	1.24042	0.310832	0.0105255	0.0278808	-1.29178	-0.369361	0.00226511	0.00747985	-1.16095	-0.215307	0.0810271	0.152222
13_31	46.824	72.935	42.473	77.6032	-2.27868	-1.1882	0	0	-2.10012	-1.07047	0	0	-1.1528	-0.20514	0.0852422	0.165331	-1.07208	-0.100406	0.390105	0.522745
13_32	99.066	1125.67	67.0506	371.159	-16.6227	-4.05508	0	0	-6.36258	-2.66961	0	0	1.16255	0.21729	0.0634938	0.13003	3.01	1.58977	0	0
13_33	49.5803	26.8564	48.6118	34.6103	1.26191	0.335607	0.00555425	0.0125699	1.22193	0.289163	0.0156659	0.0392357	-1.24606	-0.317376	0.00775478	0.022004	-1.29847	-0.376814	0.00192261	0.00602603
13_34	128.228	27.9625	88.1178	34.4381	3.13447	1.64822	0	0	2.22601	1.15446	0	0	1.145	0.195354	0.0936002	0.178631	-1.24091	-0.311397	0.0103779	0.0266483
13_35	26.782	17.4358	18.3071	14.7928	1.04995	0.0703147	0.576717	0.664006	1.07666	0.106558	0.405317	0.541939	1.15108	0.202986	0.106247	0.197855	1.16978	0.226238	0.077954	0.147554
13_36	16.2904	18.8352	10.5972	11.5773	-1.69142	-0.758236	4.17436e-09	2.13929e-08	-1.25572	-0.328517	0.0146497	0.0370763	1.20952	0.274435	0.0397043	0.0878205	1.61459	0.691164	1.10883e-07	7.30331e-07
13_37	11.5968	5.08294	7.86244	6.11215	1.55925	0.640853	1.46141e-05	5.10139e-05	1.11906	0.162284	0.268705	0.400633	1.16051	0.21476	0.127251	0.228326	-1.21151	-0.276803	0.0713128	0.137075
13_38	54.0036	36.1944	34.5132	26.5949	1.01989	0.0284142	0.813505	0.864546	1.12901	0.175055	0.152786	0.260084	1.23118	0.300043	0.0128561	0.0340278	1.35069	0.433692	0.000389943	0.0014363
13_39	48.4031	35.0318	35.7288	22.4784	-1.05881	-0.0824375	0.495857	0.591643	1.38279	0.467583	0.000150647	0.000624874	1.06596	0.0921562	0.446198	0.583251	1.54669	0.629185	3.45241e-07	2.15317e-06
13_4	14.0072	6.78948	10.6597	8.06643	1.41004	0.495734	0.000508139	0.00141286	1.14962	0.201159	0.152927	0.260202	1.03392	0.0481265	0.724686	0.805701	-1.19702	-0.259442	0.0766329	0.145352
13_40	23.8486	13.3324	18.0663	15.3403	1.22266	0.290023	0.0257793	0.0496436	1.02457	0.0350221	0.786633	0.850114	1.03867	0.0547422	0.668231	0.759753	-1.1593	-0.213253	0.105415	0.188481
13_41	15.725	12.709	12.8312	13.0065	-1.18237	-0.241677	0.0706969	0.120901	-1.16513	-0.220494	0.0985373	0.183443	-1.03703	-0.0524516	0.694655	0.780046	-1.03116	-0.0442621	0.740353	0.81597
13_42	24.9993	18.9081	27.9859	27.2456	-1.1065	-0.145999	0.251334	0.351181	-1.11903	-0.162247	0.189232	0.307069	-1.4227	-0.508627	4.82553e-05	0.000228361	-1.45183	-0.537871	1.88522e-05	8.9625e-05
13_43	47.4205	23.6262	81.2662	41.4004	1.37193	0.45621	0.000212869	0.000628253	1.7077	0.772055	8.82473e-11	8.45449e-10	-2.17792	-1.12295	0	0	-1.76553	-0.820104	2.56712e-11	2.48801e-10
13_44	22.5061	20.8359	17.6637	20.3282	-1.35436	-0.43761	0.000640383	0.00174756	-1.3228	-0.403596	0.00169677	0.00554492	1.00255	0.00367233	0.97734	0.988228	1.01726	0.0246924	0.846408	0.89589
13_45	32.526	24.8445	34.781	23.4554	-1.11745	-0.160215	0.200984	0.293529	1.29004	0.367414	0.00313741	0.00955371	-1.35899	-0.44253	0.000347089	0.00139439	1.05125	0.072105	0.567019	0.677123
13_46	108.995	94.0316	90.0975	98.8038	-1.26208	-0.335808	0.00422297	0.00983519	-1.2605	-0.334001	0.00439711	0.0128525	-1.05054	-0.0711373	0.544698	0.661103	-1.05872	-0.0823236	0.482421	0.59897
13_47	27.3682	20.5979	23.5482	28.4455	-1.10105	-0.138881	0.276533	0.379944	-1.38846	-0.473483	0.000160026	0.000661301	-1.09351	-0.128962	0.309096	0.44853	-1.39142	-0.476559	0.000160691	0.000639001
13_48	99.894	159.72	4.34957	3.94134	-2.33903	-1.22591	0	0	-1.0416	-0.0588043	0.736817	0.812928	18.0622	4.1749	0	0	40.1981	5.32906	0	0
13_49	246.1	66.0084	380.355	262.495	2.54847	1.34963	0	0	1.26062	0.334128	0.0036955	0.0110287	-1.96419	-0.973937	0	0	-4.00676	-2.00243	0	0
13_5	19.7606	7.51663	17.8444	10.3338	1.79671	0.845361	1.85809e-09	9.81365e-09	1.50217	0.587049	1.45071e-05	7.1951e-05	-1.14765	-0.19868	0.128909	0.230851	-1.3851	-0.469989	0.00118045	0.00389916
13_50	80.5291	96.7613	51.0465	56.4665	-1.75779	-0.813766	5.82279e-12	3.76945e-11	-1.27147	-0.346501	0.00389963	0.0115662	1.24129	0.311837	0.00916499	0.0253745	1.70068	0.766109	1.05147e-10	9.65659e-10
13_51	55.6409	12.6467	34.8386	21.2728	3.00699	1.58832	0	0	1.42474	0.510694	5.1367e-05	0.000232865	1.25665	0.329586	0.00702365	0.0201882	-1.69471	-0.761036	1.1936e-08	8.89678e-08
13_52	54.5476	46.118	44.9554	47.8501	-1.23686	-0.306676	0.0117032	0.0245118	-1.22344	-0.290945	0.0166088	0.0411965	-1.04741	-0.0668271	0.583051	0.692096	-1.04542	-0.0640892	0.597488	0.698472
13_53	127.384	84.236	92.7026	84.6056	1.0337	0.0478117	0.685635	0.762269	-1.04904	-0.0690717	0.559373	0.668723	1.08122	0.112657	0.339368	0.4746	-1.01201	-0.0172201	0.88448	0.9246
13_54	25.4384	9.6939	41.9246	14.7377	1.79345	0.842737	2.78916e-09	1.45026e-08	2.47458	1.30718	0	0	-2.09441	-1.06655	1.11022e-16	1.8452e-15	-1.53166	-0.615099	2.21634e-05	0.000104067
13_55	414.536	91.9602	112.572	53.5989	3.08127	1.62353	0	0	1.82716	0.869605	3.63265e-13	4.19079e-12	2.89745	1.53478	0	0	1.70276	0.767872	1.58173e-10	1.42769e-09
13_56	7.22245	2.7468	5.78851	3.70834	1.79617	0.84492	1.7625e-05	6.09044e-05	1.35764	0.441099	0.0173576	0.0428399	-1.01861	-0.0266039	0.877013	0.920768	-1.35983	-0.443425	0.0336213	0.0729511
13_57	18.5281	20.4146	13.7075	11.9572	-1.61183	-0.688703	4.74337e-07	1.99034e-06	-1.00269	-0.00387705	0.978517	0.983668	1.06353	0.0888548	0.528481	0.646065	1.6943	0.760692	5.34263e-08	3.68378e-07
13_58	11.9102	10.1993	7.08459	7.43471	-1.2528	-0.325156	0.0328956	0.0618065	-1.20621	-0.27048	0.0997439	0.185377	1.32262	0.403399	0.0113706	0.0306799	1.3614	0.44509	0.00473299	0.0133934
13_59	14.9471	6.71487	17.5651	12.8789	1.5212	0.60521	0.000121278	0.000372979	1.18648	0.246692	0.0802214	0.154486	-1.4934	-0.578601	4.52013e-05	0.000215568	-1.93204	-0.950125	1.33848e-09	1.101e-08
13_6	90.2377	1086.08	30.9694	768.449	-17.6069	-4.13807	0	0	-28.5192	-4.83386	0	0	2.2926	1.19698	0	0	1.40269	0.488199	1.97842e-05	9.36125e-05
13_60	64.3644	33.8113	49.8757	39.4467	1.3012	0.379842	0.00231164	0.00567579	1.09999	0.137487	0.267498	0.398995	1.01542	0.0220733	0.857192	0.904936	-1.1755	-0.233276	0.0640489	0.125361
13_61	46.3742	43.2576	40.8979	55.267	-1.36461	-0.448485	0.000334209	0.000958454	-1.55325	-0.635286	2.6919e-07	1.73028e-06	-1.12081	-0.164545	0.189107	0.310969	-1.28729	-0.36434	0.00310941	0.00920977
13_62	27.8304	21.1912	22.6228	20.8716	-1.11397	-0.155705	0.244175	0.343656	-1.06047	-0.0847002	0.526861	0.641207	-1.0331	-0.0469776	0.724117	0.805391	1.00768	0.0110334	0.934595	0.962855
13_63	51.0291	125.225	64.8734	111.586	-3.58983	-1.84392	0	0	-1.97704	-0.983344	2.22045e-16	3.18955e-15	-1.61565	-0.692117	1.85446e-08	1.48102e-07	1.11378	0.15546	0.18766	0.301583
13_64	23.8456	13.0881	16.0025	16.0789	1.24526	0.316451	0.025016	0.048334	-1.15492	-0.207794	0.139398	0.242436	1.17244	0.229514	0.097508	0.184562	-1.23775	-0.307725	0.0316908	0.0692194
13_65	4.58299	6.03039	3.76563	5.174	-1.92448	-0.944471	7.99634e-07	3.26959e-06	-1.57894	-0.658958	0.000713247	0.00255143	-1.04428	-0.0625127	0.760329	0.831711	1.15669	0.210006	0.244302	0.368826
13_66	19.6697	15.3295	13.97	16.5509	-1.14017	-0.18925	0.183056	0.272059	-1.36173	-0.445446	0.0018354	0.00595055	1.10783	0.147732	0.302834	0.441235	-1.08783	-0.121457	0.391478	0.524135
13_67	32.54	21.0659	22.4345	17.8523	1.05582	0.0783672	0.562098	0.651328	1.09325	0.128629	0.353586	0.492047	1.14124	0.1906	0.156485	0.268843	1.17111	0.227871	0.101898	0.183172
13_68	143.38	67.2648	90.7481	69.37	1.45702	0.543022	6.59599e-06	2.41435e-05	1.13809	0.186614	0.123157	0.220135	1.24319	0.314044	0.0085722	0.0239429	-1.03912	-0.0553576	0.650187	0.743389
13_69	34.1691	39.6784	38.2363	43.6807	-1.69875	-0.764475	5.06776e-09	2.58038e-08	-1.31308	-0.392957	0.00207765	0.0066522	-1.42212	-0.508048	0.000105587	0.000470697	-1.1092	-0.149526	0.240478	0.364651
13_7	127.866	72.7127	165.462	140.64	1.20204	0.265479	0.0240684	0.0467402	1.02353	0.0335567	0.772573	0.839013	-1.64456	-0.717698	7.24502e-10	6.76182e-09	-1.94884	-0.962615	2.22045e-16	3.06011e-15
13_70	3.03464	8.60294	2.60463	4.37922	-4.14295	-2.05066	0	0	-1.93132	-0.949584	4.84211e-05	0.000220503	-1.09082	-0.125415	0.627221	0.728129	1.94891	0.962671	4.7241e-07	2.89397e-06
13_71	9.31563	8.79724	5.40631	6.03775	-1.38151	-0.466241	0.00716685	0.0158112	-1.28357	-0.360164	0.0622818	0.125413	1.35547	0.438788	0.0189583	0.0474128	1.44582	0.531889	0.00313397	0.00927503
13_72	72.4854	9.10136	19.1365	10.5345	5.4417	2.44406	0	0	1.58012	0.660032	1.64842e-05	8.09231e-05	2.97995	1.57529	0	0	-1.16613	-0.221725	0.181588	0.293836
13_73	198.958	158.601	181.216	138.084	-1.16618	-0.221795	0.0604648	0.10556	1.14174	0.191229	0.105788	0.194071	-1.15756	-0.211084	0.0733626	0.146289	1.13993	0.188947	0.110779	0.196385
13_74	55.1223	39.8485	65.5097	49.0666	-1.05759	-0.0807855	0.532647	0.625006	1.16152	0.216009	0.0860497	0.163689	-1.51034	-0.594878	2.54002e-06	1.48782e-05	-1.24064	-0.311079	0.0157913	0.0382114
[truncated: 10,998 more rows]

## Sheet: MAD-698
Gene-Id MAD-SB12	MAD-698/UT/Ox_TPM	MAD-698/UT/Enz_TPM	MAD-698/AC/Ox_TPM	MAD-698/AC/Enz_TPM	UT/Ox_vs_UT/Enz - Fold change	UT/Ox_vs_UT/Enz - Log fold change	UT/Ox_vs_UT/Enz - P-value	UT/Ox_vs_UT/Enz - FDR p-value	AC/Ox_vs_AC/Enz - Fold change	AC/Ox_vs_AC/Enz - Log fold change	AC/Ox_vs_AC/Enz - P-value	AC/Ox_vs_AC/Enz - FDR p-value	UT/Ox_vs_AC/Ox - Fold change	UT/Ox_vs_AC/Ox - Log fold change	UT/Ox_vs_AC/Ox - P-value	UT/Ox_vs_AC/Ox - FDR p-value	UT/Enz_vs_AC/Enz - Fold change	UT/Enz_vs_AC/Enz - Log fold change	UT/Enz_vs_AC/Enz - P-value	UT/Enz_vs_AC/Enz - FDR p-value
jgi|PosplRSB12_1|1068222|	110.199	221.427	65.3396	87.5096	-2.13235	-1.09245	0	0	-1.51286	-0.597276	7.76959e-07	2.96894e-06	1.77048	0.824144	6.57407e-12	8.55658e-11	2.4595	1.29836	0	0
jgi|PosplRSB12_1|1030043|	24.9377	36.8779	22.0478	30.3539	-1.56932	-0.650137	2.23048e-07	6.04958e-07	-1.5551	-0.63701	7.23062e-07	2.78772e-06	1.18736	0.247762	0.0548845	0.109179	1.18094	0.239938	0.0549571	0.126016
jgi|PosplRSB12_1|1129096|	2.28994	5.0292	5.74621	7.29278	-2.32985	-1.22024	1.69686e-12	6.71253e-12	-1.43353	-0.519576	0.000471631	0.00123963	-2.38927	-1.25657	2.92433e-13	4.3012e-12	-1.49163	-0.576892	0.00011316	0.000585433
jgi|PosplRSB12_1|1063775|	22.6681	19.3297	25.7897	18.6589	1.10502	0.144079	0.233893	0.294001	1.22357	0.291099	0.0165945	0.032246	-1.08375	-0.116038	0.335025	0.461028	1.00698	0.0100396	0.93451	0.961302
jgi|PosplRSB12_1|1068224|	12.869	181.821	68.0328	195.124	-14.9877	-3.9057	0	0	-3.23958	-1.69581	0	0	-5.03394	-2.33169	0	0	-1.10403	-0.142785	0.228993	0.377062
jgi|PosplRSB12_1|1030047|	192.841	203.151	202.02	328.351	-1.11798	-0.160895	0.167362	0.21873	-1.83597	-0.876544	4.59632e-14	3.55596e-13	1.00208	0.0029988	0.979489	0.993389	-1.66278	-0.733596	2.63442e-10	3.06383e-09
jgi|PosplRSB12_1|1164002|	101.237	178.724	170.622	385.072	-1.87349	-0.905726	1.24345e-14	5.58905e-14	-2.54933	-1.35012	0	0	-1.60543	-0.682961	6.37783e-09	5.95793e-08	-2.21653	-1.1483	0	0
jgi|PosplRSB12_1|1042091|	16.0659	12.2035	16.593	15.2909	1.2405	0.310919	0.0153107	0.0245164	-1.04097	-0.0579253	0.650274	0.723646	1.01644	0.0235215	0.852727	0.903566	-1.28901	-0.366264	0.00460421	0.0159794
jgi|PosplRSB12_1|1072024|	4.8124	2.85902	4.04546	3.17175	1.58581	0.665223	2.07775e-05	4.69397e-05	1.12903	0.17508	0.275909	0.370128	1.24874	0.320477	0.0337519	0.0728238	-1.14123	-0.190584	0.250107	0.402681
jgi|PosplRSB12_1|1042093|	1.72228	1.55569	1.08231	1.66968	1.04295	0.060669	0.828608	0.857317	-1.74061	-0.799592	0.0207289	0.0392694	1.66871	0.738729	0.0290707	0.0644057	-1.10387	-0.142571	0.621732	0.747209
jgi|PosplRSB12_1|1068226|	35.8139	24.9429	43.5157	35.9816	1.35295	0.436111	0.000317458	0.000635462	1.07062	0.0984525	0.411745	0.511362	-1.15742	-0.210918	0.077823	0.146102	-1.48403	-0.569518	2.74385e-06	1.92699e-05
jgi|PosplRSB12_1|1037719|	2844.16	190.022	1243.84	198.281	14.1035	3.81798	0	0	5.55324	2.47333	0	0	2.40042	1.26329	0	0	-1.07348	-0.1023	0.385093	0.543919
jgi|PosplRSB12_1|1130213|	62.3231	34.3882	50.9436	41.1885	1.70769	0.772043	4.29541e-10	1.43707e-09	1.09492	0.130824	0.293065	0.388366	1.28426	0.360937	0.00311335	0.00956925	-1.23219	-0.301221	0.0167967	0.0480904
jgi|PosplRSB12_1|1037721|	970.752	548.426	966.056	486.141	1.66791	0.738042	1.78517e-10	6.13819e-10	1.75918	0.814907	2.18681e-12	1.46307e-11	1.05488	0.0770803	0.503824	0.618087	1.09657	0.133001	0.253379	0.406511
jgi|PosplRSB12_1|1050953|	65.6727	206.05	222.139	576.278	-3.32937	-1.73525	0	0	-2.93036	-1.55108	0	0	-3.22179	-1.68786	0	0	-2.87717	-1.52465	0	0
jgi|PosplRSB12_1|1050954|	32.1848	15.1358	27.9048	13.708	2.00337	1.00243	1.53089e-12	6.07245e-12	1.80178	0.849421	9.46233e-09	4.47814e-08	1.21077	0.275928	0.0404601	0.084654	1.07326	0.102006	0.508997	0.65187
jgi|PosplRSB12_1|1128402|	2.00311	2.67504	3.16621	2.91079	-1.41708	-0.502925	0.00158396	0.00291603	-1.0385	-0.0545036	0.721086	0.782819	-1.50544	-0.590183	0.000185457	0.000781333	-1.11939	-0.162714	0.290823	0.447653
jgi|PosplRSB12_1|1128755|	10.782	7.47178	11.9327	7.53446	1.35967	0.443262	0.00103012	0.00193997	1.40194	0.487425	0.000348962	0.000936905	-1.05423	-0.0761895	0.562007	0.672088	-1.03739	-0.0529577	0.704904	0.811446
jgi|PosplRSB12_1|1030059|	19.9737	5.98475	22.2591	4.94068	3.14373	1.65248	0	0	3.98633	1.99506	0	0	-1.06156	-0.0861825	0.51923	0.632491	1.17735	0.235541	0.190952	0.328662
jgi|PosplRSB12_1|1119908|	31.9283	17.3179	17.5092	13.6523	1.73713	0.796708	1.3188e-09	4.24274e-09	1.13531	0.183089	0.194624	0.277169	1.91414	0.9367	1.35914e-12	1.88708e-11	1.23298	0.302149	0.0314195	0.0806464
jgi|PosplRSB12_1|1127461|	138.532	160.306	171.448	121.417	-1.22803	-0.296342	0.0176832	0.028015	1.25002	0.321946	0.0109762	0.022247	-1.1789	-0.237439	0.0575102	0.113568	1.28334	0.359905	0.0044385	0.0154735
jgi|PosplRSB12_1|1042104|	200.424	80.0797	177.156	73.8179	2.35832	1.23776	0	0	2.1245	1.08713	0	0	1.18766	0.248121	0.0331482	0.0717834	1.05449	0.0765446	0.523537	0.665581
jgi|PosplRSB12_1|1063783|	50.4815	39.469	49.8733	37.1761	1.20519	0.26926	0.0269088	0.0412886	1.1876	0.248053	0.0434313	0.0757307	1.06258	0.0875731	0.469625	0.585035	1.03199	0.0454245	0.71277	0.817749
jgi|PosplRSB12_1|1050962|	8.95197	52.113	30.2163	48.5839	-6.17249	-2.62585	0	0	-1.81601	-0.860772	9.21048e-09	4.36428e-08	-3.21273	-1.6838	0	0	1.04264	0.0602353	0.668512	0.784066
jgi|PosplRSB12_1|1063784|	25.762	21.0457	32.1522	22.8754	1.15342	0.205913	0.129061	0.173803	1.24421	0.315234	0.0194837	0.0371404	-1.18883	-0.249539	0.0596792	0.117235	-1.11818	-0.161155	0.243013	0.393736
jgi|PosplRSB12_1|1030063|	1099.64	628.956	1224.83	589.007	1.64745	0.720234	4.23883e-10	1.41855e-09	1.84089	0.880406	2.4758e-14	1.94912e-13	-1.06104	-0.0854737	0.45724	0.578504	1.03796	0.0537543	0.642626	0.763951
jgi|PosplRSB12_1|1175477|	689.293	449.647	767.92	419.705	1.4445	0.530565	4.45495e-06	1.07195e-05	1.61974	0.695759	1.87771e-09	9.57692e-09	-1.06124	-0.0857536	0.456953	0.578504	1.04138	0.0584957	0.614501	0.741892
jgi|PosplRSB12_1|1175479|	22.5203	20.7042	24.3943	25.6458	1.02494	0.0355411	0.771315	0.808309	-1.18755	-0.247989	0.0419332	0.0734115	-1.03185	-0.0452273	0.710773	0.793616	-1.2743	-0.349702	0.00422111	0.0148134
jgi|PosplRSB12_1|1164019|	48.6702	55.0681	43.5768	39.9835	-1.20074	-0.263922	0.0282644	0.0431695	-1.03646	-0.0516629	0.673348	0.743066	1.17248	0.229558	0.0585724	0.115333	1.33874	0.420872	0.000532693	0.00237092
jgi|PosplRSB12_1|1129832|	16.5793	15.0505	19.1271	17.5414	1.03798	0.0537824	0.695796	0.741784	-1.03597	-0.0509795	0.70895	0.77253	-1.09894	-0.136113	0.316693	0.444191	-1.19899	-0.261817	0.0581248	0.131541
jgi|PosplRSB12_1|1042110|	5.72822	106.914	8.50694	58.2323	-19.8007	-4.30748	0	0	-7.73062	-2.95058	0	0	-1.41448	-0.500276	0.0011204	0.00388297	1.78462	0.835614	1.67133e-12	2.38791e-11
jgi|PosplRSB12_1|1128116|	115.883	78.714	112.458	65.7011	1.3872	0.472179	0.000146267	0.000303154	1.5152	0.599511	2.30737e-06	8.36349e-06	1.08175	0.11337	0.356486	0.483625	1.16454	0.219764	0.0866029	0.180371
jgi|PosplRSB12_1|1175488|	45.5341	54.4054	40.8705	51.3212	-1.26799	-0.342541	0.00505857	0.00872514	-1.41842	-0.504284	4.603e-05	0.000140889	1.16956	0.225966	0.0678975	0.130669	1.03045	0.0432756	0.723183	0.825217
jgi|PosplRSB12_1|1050974|	12.984	66.7772	15.2037	53.9324	-5.45705	-2.44812	0	0	-4.00646	-2.00233	0	0	-1.11539	-0.157546	0.265857	0.388628	1.20353	0.267271	0.0275322	0.0723558
jgi|PosplRSB12_1|1072037|	70.6657	65.1862	81.7562	75.2428	1.0215	0.0306874	0.795815	0.828912	-1.03961	-0.0560414	0.635997	0.711162	-1.10208	-0.140227	0.23583	0.354339	-1.18748	-0.2479	0.0367691	0.0914118
jgi|PosplRSB12_1|1175493|	6.48932	27.926	11.0617	30.9033	-4.56604	-2.19095	0	0	-3.15546	-1.65785	0	0	-1.62358	-0.69918	7.14029e-07	4.96581e-06	-1.13844	-0.187061	0.1263	0.241511
jgi|PosplRSB12_1|1042115|	153.992	49.017	113.707	45.8464	2.96015	1.56567	0	0	2.1955	1.13455	0	0	1.42169	0.507602	1.85771e-05	9.86797e-05	1.03925	0.0555492	0.660021	0.777479
jgi|PosplRSB12_1|1096968|	0.604309	0.23624	0.257067	0.542683	2.32138	1.21498	0.306983	0.373226	-2.30881	-1.20715	0.326363	0.42359	2.3896	1.25677	0.291178	0.417072	-2.27489	-1.1858	0.334556	0.494929
jgi|PosplRSB12_1|1175499|	38.3854	37.9567	36.7574	43.9253	-1.04939	-0.0695478	0.552319	0.610798	-1.34987	-0.432824	0.000221017	0.000613215	1.09627	0.132607	0.257892	0.380007	-1.19054	-0.251615	0.0315094	0.0807881
jgi|PosplRSB12_1|1042118|	590.274	255.088	481.214	177.983	2.18038	1.12458	0	0	2.39334	1.25903	0	0	1.28769	0.364781	0.00217063	0.00694279	1.3931	0.478295	0.000155319	0.00078265
jgi|PosplRSB12_1|1128891|	3.93374	1.18902	2.43675	2.0713	3.11282	1.63822	1.18426e-11	4.42759e-11	1.04125	0.0583223	0.802275	0.852963	1.69405	0.760477	0.000211369	0.000879685	-1.7903	-0.840197	0.00154977	0.0061578
jgi|PosplRSB12_1|1129647|	57.5963	29.0075	23.9918	21.8311	1.87086	0.903705	1.22169e-12	4.87587e-12	-1.02788	-0.0396747	0.773302	0.828981	2.51994	1.33339	0	0	1.29152	0.36907	0.00637871	0.0211834
jgi|PosplRSB12_1|1130157|	17.7408	42.7758	22.7574	35.7225	-2.55875	-1.35544	0	0	-1.77312	-0.826289	3.99758e-12	2.62472e-11	-1.22193	-0.289163	0.0165674	0.0399274	1.16396	0.219038	0.0624953	0.139398
jgi|PosplRSB12_1|1068240|	213.433	2369.2	366.598	1104.73	-11.7797	-3.55823	0	0	-3.40395	-1.76721	0	0	-1.63614	-0.710298	3.1434e-09	3.054e-08	2.0846	1.05977	0	0
jgi|PosplRSB12_1|1129433|	38.7513	20.8598	33.9065	26.4219	1.75045	0.807726	2.1679e-11	7.95693e-11	1.13603	0.184	0.127605	0.194443	1.19977	0.262762	0.0276056	0.0615459	-1.30306	-0.381906	0.00176503	0.00688375
jgi|PosplRSB12_1|1175504|	34.8031	27.6951	44.0056	34.9051	1.18413	0.243826	0.0392672	0.058367	1.11607	0.158429	0.178595	0.257694	-1.20445	-0.268375	0.0224371	0.0517052	-1.29658	-0.374716	0.00156677	0.00621896
jgi|PosplRSB12_1|1037734|	34.2393	62.9179	48.0217	90.3481	-1.95005	-0.96351	9.76996e-15	4.42383e-14	-2.12516	-1.08757	0	0	-1.33599	-0.417905	0.000903386	0.00321526	-1.47725	-0.562917	3.07894e-06	2.14934e-05
jgi|PosplRSB12_1|1128660|	19.9515	17.0615	21.2453	18.3351	1.1019	0.139988	0.239357	0.300286	1.02577	0.0367121	0.757996	0.815128	-1.01435	-0.0205543	0.86247	0.909964	-1.10556	-0.144775	0.225604	0.372908
jgi|PosplRSB12_1|1042129|	7.29121	4.45363	5.39742	3.00904	1.54236	0.625135	0.000114693	0.000240452	1.58737	0.666637	0.000312352	0.000845559	1.41797	0.503829	0.00158208	0.00523629	1.43837	0.52444	0.00507902	0.0173937
jgi|PosplRSB12_1|1042130|	53.8307	68.9461	47.256	60.3742	-1.35922	-0.442776	0.000247602	0.000502191	-1.44315	-0.529224	1.55523e-05	5.08268e-05	1.19583	0.258007	0.0351621	0.0753502	1.11004	0.150611	0.21257	0.356866
jgi|PosplRSB12_1|1072045|	6.08926	35.0007	9.98808	32.7866	-6.09648	-2.60798	0	0	-3.70678	-1.89017	0	0	-1.56203	-0.643423	0.000349308	0.00137935	1.03767	0.053353	0.686371	0.796497
jgi|PosplRSB12_1|1072046|	11.5214	8.66816	13.0372	8.77321	1.25238	0.324669	0.0226872	0.0352758	1.31541	0.395518	0.0059358	0.012744	-1.07788	-0.108195	0.434448	0.559029	-1.04122	-0.0582766	0.693098	0.801744
jgi|PosplRSB12_1|1042132|	1.8725	1.35658	2.68487	2.24834	1.30033	0.378879	0.049834	0.0728098	1.05705	0.080049	0.645939	0.719856	-1.36557	-0.4495	0.0107231	0.0278017	-1.70437	-0.76924	5.8528e-05	0.000324288
jgi|PosplRSB12_1|1175515|	10.4555	6.8972	11.7173	7.6421	1.42837	0.514369	4.45179e-05	9.73443e-05	1.3573	0.44074	0.000469003	0.00123328	-1.06754	-0.0942906	0.445263	0.569672	-1.13986	-0.188858	0.141388	0.26301
jgi|PosplRSB12_1|1063797|	0	0	0	0.108537	#N/A	#N/A	#N/A	0	-10.4096	-3.37984	0.426789	0.523327	#N/A	#N/A	#N/A	#N/A	-9.63179	-3.2678	0.429887	0.584337
jgi|PosplRSB12_1|1042133|	0	0	0	0	#N/A	#N/A	#N/A	0	#N/A	#N/A	#N/A	0	#N/A	#N/A	#N/A	#N/A	#N/A	#N/A	#N/A	#N/A
jgi|PosplRSB12_1|1129848|	0	0.0965282	0.105038	0.110871	-18.0222	-4.1717	0.325568	0.391812	-1.18845	-0.249075	0.859809	0.896107	-16.44	-4.03914	0.326539	0.452894	-1.16881	-0.225036	0.873221	0.924999
jgi|PosplRSB12_1|1175516|	64.1886	54.5555	79.4758	53.5947	1.10867	0.148835	0.203598	0.260522	1.31276	0.392601	0.000803632	0.00202924	-1.17944	-0.238106	0.0412543	0.0860006	-1.01065	-0.015284	0.896543	0.93935
jgi|PosplRSB12_1|1175517|	6.47905	7.49429	20.9326	12.4284	-1.22742	-0.295628	0.125814	0.169842	1.49075	0.576036	0.000273045	0.000745648	-3.07584	-1.62098	0	0	-1.70557	-0.770251	1.58243e-05	9.7736e-05
jgi|PosplRSB12_1|1042137|	15.3405	13.8152	19.357	15.9947	1.04631	0.0653108	0.629552	0.680758	1.07133	0.099407	0.457602	0.554964	-1.20194	-0.265367	0.0461709	0.0948078	-1.19103	-0.252211	0.063902	0.141824
jgi|PosplRSB12_1|1042138|	157.085	157.658	177.905	175.619	-1.06512	-0.0910103	0.443662	0.510916	-1.11509	-0.157158	0.18564	0.266267	-1.07883	-0.109472	0.356502	0.483625	-1.14597	-0.196565	0.0980603	0.198856
jgi|PosplRSB12_1|1042139|	2.26176	2.842	3.28891	2.64251	-1.33318	-0.414877	0.0654575	0.0934786	1.10156	0.139553	0.528021	0.617316	-1.38458	-0.469447	0.0352944	0.075578	1.04539	0.0640374	0.774348	0.862364
jgi|PosplRSB12_1|1042140|	42.6163	23.5828	33.3945	17.3748	1.70279	0.767897	5.49194e-11	1.96254e-10	1.70146	0.76677	1.00061e-10	5.8263e-10	1.33967	0.421875	0.000299049	0.00120113	1.31933	0.399806	0.000780945	0.00332567
jgi|PosplRSB12_1|1129632|	101.069	84.5497	84.9698	74.2615	1.12639	0.171711	0.141587	0.188664	1.01292	0.0185183	0.874877	0.908148	1.24868	0.320399	0.00614636	0.0172694	1.1067	0.146261	0.213137	0.357674
jgi|PosplRSB12_1|1051006|	15.9911	2.74754	16.4437	4.29624	5.48141	2.45455	0	0	3.38724	1.76011	0	0	1.02089	0.0298245	0.817441	0.87683	-1.60823	-0.685473	9.56545e-05	0.00050406
jgi|PosplRSB12_1|1129720|	23.7045	99.6895	79.7241	171.129	-4.46176	-2.15761	0	0	-2.42454	-1.27771	0	0	-3.20284	-1.67935	0	0	-1.76593	-0.820428	4.60405e-11	5.79493e-10
jgi|PosplRSB12_1|1037746|	0	0.109034	0.237293	0	-9.55134	-3.2557	0.453627	0.517479	14.6879	3.87655	0.362635	0.460944	-16.44	-4.03914	0.326539	0.452894	8.48171	3.08436	0.492701	0.638453
jgi|PosplRSB12_1|1030090|	189.043	81.6548	169.461	51.8295	2.18152	1.12533	0	0	2.89439	1.53326	0	0	1.17109	0.227846	0.0482167	0.0982295	1.53138	0.614828	1.7742e-07	1.49305e-06
jgi|PosplRSB12_1|1164062|	28.7738	25.4983	27.761	18.8206	1.06333	0.0885932	0.471119	0.531138	1.30575	0.384883	0.00221934	0.00518306	1.08808	0.121784	0.321848	0.450031	1.31689	0.397132	0.00159676	0.00632503
jgi|PosplRSB12_1|1068248|	180.517	344.089	230.234	398.73	-2.02286	-1.01639	0	0	-1.95629	-0.968118	0	0	-1.21493	-0.280877	0.0154282	0.0376462	-1.19214	-0.253548	0.0276324	0.0725756
jgi|PosplRSB12_1|1129442|	4.57423	4.09038	4.35253	4.05371	1.05368	0.0754412	0.666454	0.715216	-1.05209	-0.0732639	0.687119	0.754897	1.10324	0.141744	0.419615	0.544332	-1.01952	-0.0278957	0.877736	0.926747
jgi|PosplRSB12_1|1175527|	900.503	951.711	5179.36	2967.27	-1.12159	-0.165544	0.14985	0.198222	1.54523	0.627824	3.95873e-08	1.75695e-07	-5.47887	-2.45388	0	0	-3.20751	-1.68146	0	0
jgi|PosplRSB12_1|1128201|	3.41555	4.34272	6.73572	4.16906	-1.349	-0.431895	0.0503584	0.0734654	1.42969	0.515704	0.0123267	0.0247471	-1.87736	-0.908706	1.50393e-05	8.14849e-05	1.01253	0.0179668	0.934014	0.961302
jgi|PosplRSB12_1|1175530|	110.184	31.4402	70.4795	24.2378	3.30213	1.7234	0	0	2.57402	1.36402	0	0	1.64115	0.71471	1.65145e-09	1.68901e-08	1.26086	0.334402	0.0089292	0.0282269
jgi|PosplRSB12_1|1063806|	31.8636	25.9205	26.2192	20.0674	1.15833	0.212043	0.0857422	0.119831	1.15662	0.209918	0.0981423	0.154655	1.27576	0.351358	0.00452987	0.0132751	1.25553	0.328291	0.0094873	0.0297325
jgi|PosplRSB12_1|1051015|	1.8483	5.36438	2.14432	5.53272	-3.07268	-1.6195	2.01078e-07	5.4778e-07	-2.90822	-1.54013	5.24805e-07	2.05954e-06	-1.10444	-0.143314	0.711662	0.794158	-1.06094	-0.0853476	0.72268	0.824805
jgi|PosplRSB12_1|1128140|	7.22592	8.19911	9.18245	6.73651	-1.20404	-0.267884	0.210702	0.268766	1.2063	0.270592	0.221406	0.30862	-1.21019	-0.275238	0.196327	0.307394	1.18289	0.242314	0.275614	0.430543
jgi|PosplRSB12_1|1051017|	3.04339	7.03028	2.29502	10.0004	-2.44844	-1.29186	5.73973e-07	1.50315e-06	-4.9097	-2.29563	3.33067e-16	2.94741e-15	1.39114	0.476265	0.170673	0.275561	-1.4629	-0.548827	0.00735066	0.0239866
jgi|PosplRSB12_1|1127187|	4.62163	6.01862	6.56153	8.67679	-1.38193	-0.466687	0.00169959	0.00311511	-1.49367	-0.578857	4.28573e-05	0.000131802	-1.35228	-0.435396	0.00340801	0.0103506	-1.483	-0.568523	5.87607e-05	0.000325422
jgi|PosplRSB12_1|1030101|	13.994	7.69181	11.9539	6.80479	1.71409	0.777441	1.14237e-07	3.17215e-07	1.55487	0.636795	3.75473e-05	0.000116458	1.2289	0.297371	0.0348862	0.0748828	1.09871	0.135812	0.394996	0.55367
jgi|PosplRSB12_1|1042156|	10.4157	18.1947	22.0665	17.1236	-1.85309	-0.889932	5.8195e-06	1.38336e-05	1.14064	0.189849	0.291659	0.387103	-2.017	-1.01221	1.79069e-07	1.36338e-06	1.03283	0.0466009	0.7986	0.878726
jgi|PosplRSB12_1|1129845|	13.1307	20.8093	7.55863	7.06556	-1.68166	-0.749885	1.89869e-07	5.17485e-07	-1.05595	-0.0785453	0.659484	0.731601	1.82328	0.866539	1.07533e-07	8.48104e-07	2.86181	1.51693	0	0
jgi|PosplRSB12_1|1042157|	3.72745	4.12613	4.95507	4.41899	-1.17469	-0.232282	0.200954	0.257687	-1.00745	-0.0107152	0.951895	0.962574	-1.26609	-0.340374	0.0575078	0.113568	-1.10172	-0.139751	0.437712	0.589674
jgi|PosplRSB12_1|1037752|	5.93697	4.48856	5.00341	4.52677	1.24536	0.316568	0.360141	0.427065	-1.02231	-0.0318397	0.931427	0.947983	1.24518	0.316354	0.358049	0.484691	-1.03734	-0.0528894	0.886832	0.932959
jgi|PosplRSB12_1|1037753|	50.4611	131.498	70.4343	108.199	-2.76535	-1.46746	0	0	-1.73521	-0.79511	9.74764e-11	5.69688e-10	-1.32959	-0.410977	0.00110628	0.00383886	1.18134	0.24042	0.0456439	0.108935
jgi|PosplRSB12_1|1128831|	28.1539	7.95534	9.90755	6.22431	3.33407	1.73728	0	0	1.40891	0.494582	0.00147088	0.00354768	2.98266	1.5766	0	0	1.24228	0.312989	0.0468075	0.111323
jgi|PosplRSB12_1|1068255|	21.7219	15.4775	19.1073	21.7844	1.32243	0.403194	0.000964474	0.00182312	-1.28786	-0.364971	0.00277801	0.00637385	1.19342	0.255099	0.0359431	0.0767555	-1.44795	-0.53401	1.31513e-05	8.23197e-05
jgi|PosplRSB12_1|1037756|	44.4845	62.6507	40.3094	37.8464	-1.4946	-0.579759	1.35988e-06	3.44061e-06	-1.06059	-0.0848604	0.489266	0.585307	1.15851	0.212268	0.0809937	0.151129	1.60906	0.686221	1.45838e-08	1.40872e-07
jgi|PosplRSB12_1|1037760|	302.527	599.465	454.906	688.239	-2.10285	-1.07235	0	0	-1.70899	-0.773145	3.11984e-11	1.89439e-10	-1.43237	-0.518407	1.00816e-05	5.67894e-05	-1.18112	-0.240152	0.0384348	0.0949089
jgi|PosplRSB12_1|1042162|	2.68459	1.54334	3.47078	1.53631	1.63757	0.711554	0.00636092	0.0108066	1.99738	0.998107	0.000156612	0.000444275	-1.23116	-0.300018	0.18037	0.288023	-1.02398	-0.0341887	0.915746	0.950141
jgi|PosplRSB12_1|1063813|	9.54521	5.92616	8.11542	4.35513	1.51758	0.601775	2.31414e-05	5.21186e-05	1.64932	0.72187	2.37104e-06	8.57558e-06	1.2347	0.304158	0.0286213	0.0635308	1.32256	0.403337	0.00967958	0.0302211
jgi|PosplRSB12_1|1042164|	113.305	17.124	66.2907	13.8274	6.23288	2.6399	0	0	4.24235	2.08486	0	0	1.79423	0.843365	1.83356e-11	2.29421e-10	1.20368	0.267456	0.111741	0.220635
jgi|PosplRSB12_1|1051029|	19.6912	10.2125	45.6762	18.6354	1.81658	0.861221	4.52134e-09	1.39485e-08	2.16957	1.11741	1.11022e-16	1.00936e-15	-2.20939	-1.14365	0	0	-1.87694	-0.90838	1.01336e-09	1.10557e-08
jgi|PosplRSB12_1|1175559|	73.2989	64.8129	59.4523	52.8013	1.06566	0.0917532	0.438303	0.505427	-1.00324	-0.00466059	0.968997	0.975879	1.29427	0.372136	0.00173294	0.0056721	1.19315	0.254778	0.0330084	0.0838366
jgi|PosplRSB12_1|1126978|	46.3226	63.226	56.4056	72.0106	-1.44845	-0.534507	3.75819e-05	8.27997e-05	-1.44207	-0.528145	4.03289e-05	0.000124191	-1.1599	-0.213998	0.102388	0.183391	-1.17169	-0.228587	0.0724966	0.157038
jgi|PosplRSB12_1|1051032|	6.72431	12.1127	11.5447	13.4191	-1.91131	-0.934561	1.0824e-09	3.50935e-09	-1.31296	-0.392818	0.00677424	0.0143533	-1.63514	-0.709417	4.70838e-06	2.84039e-05	-1.13969	-0.18864	0.187915	0.324636
jgi|PosplRSB12_1|1164100|	27.5565	680.567	129.698	450.495	-26.2055	-4.7118	0	0	-3.92345	-1.97212	0	0	-4.48283	-2.16441	0	0	1.46846	0.554302	1.5508e-06	1.13863e-05
jgi|PosplRSB12_1|1051034|	2.52151	10.1741	3.90743	7.48052	-4.27643	-2.09641	0	0	-2.16125	-1.11186	1.41759e-07	5.88915e-07	-1.47513	-0.560845	0.0255329	0.0575639	1.32186	0.402565	0.0232097	0.0628472
jgi|PosplRSB12_1|1129865|	16.9537	21.9694	21.2352	29.6441	-1.37517	-0.459608	0.000402546	0.000796339	-1.57686	-0.657052	2.63764e-07	1.06569e-06	-1.19311	-0.254727	0.0512892	0.103332	-1.38811	-0.473122	0.000190982	0.00094155
jgi|PosplRSB12_1|1042169|	20.9333	23.0098	27.3006	22.4128	-1.16649	-0.222173	0.13493	0.181015	1.07827	0.108719	0.463218	0.56043	-1.24224	-0.312939	0.0337738	0.0728442	-1.00207	-0.00298874	0.984039	0.991628
jgi|PosplRSB12_1|1063816|	42.6025	30.5582	39.2795	27.0134	1.31367	0.393608	0.000887094	0.00168616	1.28723	0.36427	0.00228637	0.0053289	1.13858	0.187242	0.112657	0.198328	1.09959	0.136961	0.252923	0.406172
jgi|PosplRSB12_1|1128618|	89.3074	56.5278	86.1999	51.4743	1.48867	0.574023	3.0741e-06	7.51491e-06	1.48243	0.567966	5.27732e-06	1.83892e-05	1.08762	0.121177	0.318661	0.446258	1.06746	0.0941809	0.45552	0.607942
jgi|PosplRSB12_1|1042172|	6.87892	12.9271	5.64406	9.00492	-1.99398	-0.995653	2.86394e-11	1.04425e-10	-1.80191	-0.849527	1.62349e-07	6.70618e-07	1.27937	0.355429	0.0311037	0.0681343	1.3953	0.480575	0.00105142	0.00434232
jgi|PosplRSB12_1|1042173|	7.91645	5.25634	5.78402	4.34147	1.41846	0.504323	0.02734	0.0418789	1.17886	0.237398	0.364595	0.462829	1.43633	0.52239	0.0219434	0.0506778	1.17659	0.234615	0.371155	0.529701
jgi|PosplRSB12_1|1037762|	18.8327	23.3215	17.2888	19.149	-1.31415	-0.394134	0.00314619	0.0055744	-1.25111	-0.323213	0.0192994	0.0368494	1.14351	0.193471	0.158283	0.259695	1.18381	0.243442	0.0703141	0.153281
jgi|PosplRSB12_1|1128599|	12.9171	10.6986	12.9045	14.2069	1.13766	0.186069	0.160646	0.210614	-1.24359	-0.314511	0.0170853	0.0330671	1.05081	0.0714985	0.587244	0.69253	-1.36606	-0.450025	0.00070179	0.00302963
jgi|PosplRSB12_1|1042176|	8.37501	7.82198	10.2714	11.7515	1.00887	0.0127408	0.94153	0.955561	-1.2923	-0.369946	0.0243437	0.0453418	-1.16815	-0.224222	0.185435	0.294365	-1.54527	-0.627855	0.000199801	0.000983778
jgi|PosplRSB12_1|1129306|	356.728	262.323	324.284	265.339	1.2814	0.357721	0.0020946	0.00379309	1.08193	0.113606	0.32992	0.427587	1.15481	0.20765	0.0737511	0.139855	-1.04059	-0.0574084	0.622935	0.747959
jgi|PosplRSB12_1|1042178|	543.373	204.146	399.136	185.598	2.50802	1.32655	0	0	1.90376	0.928852	7.10543e-15	5.77372e-14	1.42913	0.515139	1.03493e-05	5.82411e-05	1.06918	0.096502	0.423583	0.581889
jgi|PosplRSB12_1|1063821|	74.5481	102.197	77.1955	77.7096	-1.4548	-0.540825	1.57411e-05	3.59663e-05	-1.13712	-0.185387	0.146461	0.218311	1.01378	0.0197491	0.876609	0.920298	1.27831	0.354239	0.00483927	0.0166807
jgi|PosplRSB12_1|1068264|	6.15029	59.0929	5.64878	33.4434	-10.1893	-3.34899	0	0	-6.6824	-2.74037	0	0	1.14292	0.192728	0.347851	0.475154	1.71743	0.780251	2.61554e-09	2.74042e-08
jgi|PosplRSB12_1|1127293|	22.6524	267.64	26.9463	99.7019	-12.5363	-3.64804	0	0	-4.17894	-2.06314	0	0	-1.13311	-0.180284	0.199896	0.311808	2.60925	1.38364	0	0
jgi|PosplRSB12_1|1127684|	113.766	76.2484	107.268	44.3635	1.40592	0.49151	4.01264e-05	8.81555e-05	2.1404	1.09788	0	0	1.11337	0.154934	0.192715	0.30296	1.6706	0.740366	2.23472e-09	2.36056e-08
jgi|PosplRSB12_1|1129183|	25.5076	6.14224	17.7744	5.86615	3.91177	1.96782	0	0	2.6814	1.42298	0	0	1.50644	0.591145	9.1371e-06	5.20734e-05	1.01778	0.0254325	0.882861	0.930527
jgi|PosplRSB12_1|1037771|	90.3149	85.9546	93.0646	76.1284	-1.01001	-0.0143713	0.90833	0.929072	1.08219	0.11396	0.367693	0.466151	1.01877	0.0268224	0.829877	0.886008	1.09749	0.13421	0.288648	0.444927
jgi|PosplRSB12_1|1042186|	2.1221	2.17415	2.48575	2.56624	-1.08727	-0.120707	0.504077	0.563656	-1.16615	-0.221759	0.211208	0.296717	-1.1157	-0.157953	0.378592	0.504713	-1.21415	-0.279952	0.117146	0.228377
jgi|PosplRSB12_1|1037772|	84.0973	60.0956	70.3033	41.7782	1.3186	0.399005	0.00150044	0.00276839	1.48962	0.57494	1.14424e-05	3.82445e-05	1.25574	0.328534	0.00870925	0.0232533	1.39816	0.483532	0.000234803	0.00113545
jgi|PosplRSB12_1|1129849|	28.4356	41.1822	29.7248	25.5222	-1.53689	-0.620017	1.63222e-06	4.09497e-06	1.03102	0.0440678	0.742841	0.801647	1.00426	0.0061308	0.963019	0.982588	1.56837	0.649269	7.84927e-07	6.02157e-06
jgi|PosplRSB12_1|1042190|	22.6465	12.2391	20.0358	8.94857	1.74334	0.801852	1.58507e-08	4.65919e-08	1.98165	0.986705	9.77005e-11	5.70598e-10	1.18655	0.24677	0.0703144	0.134476	1.32934	0.410714	0.00909358	0.0286763
jgi|PosplRSB12_1|1051055|	50.6117	13.3763	32.1078	12.6114	3.5649	1.83386	0	0	2.25356	1.17221	0	0	1.65473	0.726594	3.06266e-09	2.98053e-08	1.03098	0.0440194	0.750599	0.84466
jgi|PosplRSB12_1|1037773|	10.5485	372.695	87.1608	196.973	-37.4703	-5.22768	0	0	-2.55263	-1.35198	0	0	-7.86596	-2.97562	0	0	1.83917	0.879054	1.17018e-13	1.84156e-12
jgi|PosplRSB12_1|1128756|	38.1021	55.192	41.3331	44.3184	-1.53721	-0.620315	3.15368e-07	8.45093e-07	-1.21118	-0.276414	0.0239595	0.0447264	-1.03335	-0.0473332	0.699375	0.784649	1.21051	0.275621	0.0229041	0.0622015
jgi|PosplRSB12_1|1042194|	51.3331	32.413	40.4142	28.013	1.49224	0.57748	1.07064e-05	2.48034e-05	1.27709	0.352865	0.00971822	0.0199547	1.33337	0.415077	0.0014003	0.00471175	1.12469	0.169528	0.218109	0.363497
jgi|PosplRSB12_1|1128125|	3.01361	2.37976	3.76897	2.97692	1.19294	0.254516	0.25609	0.318917	1.12055	0.164204	0.444187	0.540839	-1.19107	-0.252257	0.22802	0.344559	-1.28651	-0.363462	0.112643	0.22178
jgi|PosplRSB12_1|1068270|	85.521	70.0413	39.5573	60.9594	1.15054	0.202308	0.0913135	0.126917	-1.74071	-0.799673	1.14432e-10	6.62326e-10	2.26947	1.18236	0	0	1.11685	0.159429	0.188655	0.325625
jgi|PosplRSB12_1|1051061|	22.9891	14.532	22.1277	12.7036	1.49043	0.575724	0.00024922	0.000505207	1.54164	0.62447	0.000162109	0.000458862	1.09064	0.125179	0.405826	0.531295	1.11189	0.153019	0.372472	0.53094
jgi|PosplRSB12_1|1175599|	258.578	390.51	247.389	277.014	-1.60271	-0.680512	2.96241e-09	9.30177e-09	-1.26487	-0.33899	0.00316997	0.00718525	1.09726	0.1339	0.243726	0.363436	1.37029	0.454477	7.4281e-05	0.000401498
jgi|PosplRSB12_1|1072079|	16.3758	18.1014	15.934	12.7197	-1.17305	-0.230259	0.120745	0.163759	1.10889	0.149113	0.347073	0.445515	1.07889	0.109543	0.470299	0.585556	1.38317	0.467975	0.00260077	0.00970596
jgi|PosplRSB12_1|1051064|	41.3679	35.2927	33.8549	37.6518	1.10449	0.143374	0.238559	0.299414	-1.25628	-0.329156	0.00743418	0.0156165	1.28273	0.359215	0.00328033	0.0100085	-1.09753	-0.13426	0.272866	0.427686
jgi|PosplRSB12_1|1042202|	33.0451	91.2563	31.6694	56.5194	-2.93053	-1.55116	0	0	-2.01587	-1.01141	4.44089e-16	3.90315e-15	1.09538	0.131428	0.299124	0.426501	1.56942	0.650231	6.34106e-08	5.71236e-07
jgi|PosplRSB12_1|1042203|	35.2111	70.2817	32.2214	45.7143	-2.11821	-1.08285	0	0	-1.60261	-0.680421	1.13974e-08	5.33745e-08	1.14718	0.198093	0.0974656	0.176293	1.4944	0.579571	8.14203e-07	6.22563e-06
jgi|PosplRSB12_1|1164147|	34.3955	29.5775	37.3893	30.5277	1.09577	0.131949	0.290789	0.355541	1.08423	0.11667	0.352257	0.451256	-1.03549	-0.0503102	0.685265	0.772848	-1.06181	-0.0865317	0.492868	0.638526
jgi|PosplRSB12_1|1037778|	128.106	120.245	121.426	167.179	1.00389	0.00560313	0.962112	0.970866	-1.55522	-0.637115	6.42325e-08	2.79422e-07	1.10753	0.147349	0.212164	0.32735	-1.4303	-0.516315	1.14854e-05	7.27536e-05
jgi|PosplRSB12_1|1068274|	50.6453	34.7209	48.3614	32.297	1.37445	0.458854	0.000117568	0.000246346	1.32557	0.406616	0.000707563	0.00180666	1.09936	0.136658	0.248836	0.369636	1.04498	0.0634782	0.598944	0.729776
jgi|PosplRSB12_1|1037780|	487.786	145.15	520.779	166.181	3.16641	1.66285	0	0	2.77408	1.47201	0	0	-1.01701	-0.0243345	0.837194	0.891777	-1.17781	-0.236108	0.0648767	0.143635
jgi|PosplRSB12_1|1042208|	22.0299	24.4253	26.8961	25.7345	-1.17663	-0.234659	0.050278	0.0733849	-1.08082	-0.11212	0.349014	0.447445	-1.16299	-0.217838	0.0691039	0.132641	-1.08391	-0.116245	0.331699	0.492266
jgi|PosplRSB12_1|1037782|	94.3931	202.576	150.77	161.041	-2.27733	-1.18734	0	0	-1.20655	-0.270882	0.0351596	0.0626569	-1.52142	-0.605419	4.57396e-06	2.76503e-05	1.22272	0.290088	0.0217264	0.0595098
jgi|PosplRSB12_1|1072083|	147.957	157.974	225.498	166.329	-1.13309	-0.180257	0.119062	0.161646	1.20019	0.263258	0.0226072	0.0424679	-1.45181	-0.537848	3.19123e-06	1.98371e-05	-1.08318	-0.115278	0.318842	0.477175
jgi|PosplRSB12_1|1080420|	0.228211	0.780619	0.788766	0.512347	-3.55436	-1.82959	0.0267405	0.0410573	1.35576	0.439097	0.510246	0.600338	-3.2176	-1.68598	0.0427516	0.0888226	1.47455	0.560277	0.394876	0.553568
jgi|PosplRSB12_1|1051073|	19.2967	24.4261	21.4492	24.6584	-1.34331	-0.425794	0.000887978	0.00168756	-1.29859	-0.376949	0.00337104	0.00760683	-1.05883	-0.0824657	0.524193	0.637241	-1.03855	-0.0545689	0.667899	0.783663
jgi|PosplRSB12_1|1175614|	48.3967	60.1853	57.0883	39.2482	-1.31971	-0.400223	0.00201718	0.00366035	1.28759	0.364678	0.00636041	0.013558	-1.12363	-0.168169	0.197736	0.309351	1.49049	0.57579	1.43713e-05	8.92507e-05
jgi|PosplRSB12_1|1130570|	37.4888	100.719	48.684	60.8599	-2.85074	-1.51134	0	0	-1.41206	-0.497797	0.000335732	0.000904307	-1.23697	-0.30681	0.0323281	0.0702856	1.60856	0.685767	1.97885e-07	1.65569e-06
jgi|PosplRSB12_1|1042213|	0.048859	0.334255	0.0519604	0.493611	-6.58607	-2.71942	0.0652681	0.0933111	-9.63774	-3.2687	0.024179	0.0450855	-1.00301	-0.0043421	0.998206	0.998812	-1.50894	-0.593532	0.423492	0.581889
jgi|PosplRSB12_1|1175619|	11.5499	17.4226	14.6862	15.7836	-1.60073	-0.678729	9.79835e-07	2.51292e-06	-1.21399	-0.279751	0.0438133	0.0763351	-1.21119	-0.276422	0.0502342	0.101565	1.07296	0.101603	0.455646	0.607942
jgi|PosplRSB12_1|1051078|	3.19495	2.49798	2.54832	2.68982	1.2041	0.26795	0.483959	0.544129	-1.19205	-0.253444	0.536434	0.624615	1.31522	0.395305	0.308783	0.435949	-1.10724	-0.146966	0.716484	0.820242
jgi|PosplRSB12_1|1129030|	2.90874	4.93742	4.16792	7.08021	-1.80047	-0.848371	9.90793e-05	0.000209263	-1.9181	-0.93968	2.16903e-06	7.899e-06	-1.36435	-0.448212	0.0474647	0.0969688	-1.47484	-0.560556	0.00301374	0.011022
jgi|PosplRSB12_1|1037786|	9.61607	7.36405	6.3343	2.49719	1.23009	0.298762	0.174129	0.226304	2.24024	1.16365	0.000855359	0.00214773	1.59292	0.671677	0.00370667	0.0111574	2.85973	1.51588	1.58033e-06	1.15592e-05
jgi|PosplRSB12_1|1037787|	1.11339	1.08814	1.18407	1.09359	-1.03782	-0.0535571	0.942019	0.955724	-1.04462	-0.0629822	0.933989	0.949254	-1.01165	-0.0167158	0.981889	0.994142	-1.03304	-0.0468931	0.95083	0.971547
jgi|PosplRSB12_1|1030149|	0.599054	0.507403	0.722024	0.313812	1.11068	0.151444	0.790844	0.82439	2.01721	1.01236	0.128543	0.195564	-1.14621	-0.196867	0.714224	0.796527	1.56287	0.644201	0.352925	0.512982
jgi|PosplRSB12_1|1072087|	17.3504	14.0773	24.616	17.8767	1.16134	0.215791	0.108727	0.14887	1.21895	0.285644	0.0296708	0.053952	-1.35142	-0.434476	0.000876536	0.00312543	-1.30637	-0.385561	0.00437746	0.0152837
jgi|PosplRSB12_1|1042221|	59.7418	54.8774	53.8268	46.0028	1.02581	0.0367703	0.756361	0.79464	1.03582	0.05078	0.671462	0.741408	1.16513	0.220497	0.0633593	0.123197	1.15955	0.213562	0.0738671	0.159151
jgi|PosplRSB12_1|1063844|	9.94393	8.64769	11.9642	11.3515	1.08344	0.115622	0.516271	0.575304	-1.07178	-0.100007	0.560179	0.644839	-1.146	-0.196604	0.253267	0.374703	-1.35019	-0.433166	0.0147911	0.0432646
jgi|PosplRSB12_1|1164169|	92.8275	82.9328	82.8029	92.071	1.05471	0.0768509	0.520108	0.579246	-1.25603	-0.32887	0.00616185	0.0131782	1.17687	0.23495	0.0497329	0.100688	-1.14212	-0.191716	0.109589	0.217088
jgi|PosplRSB12_1|1077635|	23.2508	17.5999	19.8826	14.2709	1.24482	0.315941	0.00883071	0.014717	1.23336	0.302588	0.0137563	0.0272676	1.22761	0.295852	0.0140984	0.0350074	1.19877	0.261557	0.0333999	0.0845172
jgi|PosplRSB12_1|1051085|	65.8532	74.0194	99.7182	57.2227	-1.19284	-0.254401	0.0306501	0.0465204	1.54268	0.625435	1.13639e-07	4.78592e-07	-1.44243	-0.528506	6.70441e-06	3.93251e-05	1.25735	0.330386	0.0052063	0.0177772
jgi|PosplRSB12_1|1042225|	1.34422	1.48889	1.97754	1.48378	-1.17526	-0.232983	0.404698	0.471547	1.17926	0.237883	0.379438	0.478381	-1.40035	-0.48579	0.0715218	0.136423	-1.02515	-0.0358328	0.898405	0.940539
jgi|PosplRSB12_1|1030155|	133.358	59.9614	109.628	52.4154	2.09568	1.06742	0	0	1.85153	0.888717	4.57412e-14	3.54349e-13	1.27701	0.352765	0.00238755	0.00757423	1.11197	0.153118	0.196659	0.335704
jgi|PosplRSB12_1|1063847|	2.47609	2.62809	4.98338	2.98869	-1.12633	-0.171623	0.46807	0.529785	1.47539	0.5611	0.00860959	0.0178836	-1.91578	-0.937931	1.57234e-05	8.4566e-05	-1.16967	-0.226107	0.332236	0.492908
jgi|PosplRSB12_1|1072093|	37.6841	40.1564	19.5827	53.9103	-1.13086	-0.177423	0.151138	0.199652	-3.10945	-1.63666	0	0	2.02002	1.01437	3.55271e-15	6.14029e-14	-1.3811	-0.465822	0.000144249	0.000730671
jgi|PosplRSB12_1|1128833|	372.631	345.706	401.638	304.67	1.01568	0.0224467	0.849651	0.875589	1.16702	0.222825	0.0612465	0.102192	-1.02673	-0.0380608	0.747602	0.822517	1.10295	0.141373	0.235564	0.385589
jgi|PosplRSB12_1|1128630|	209.392	168.825	183.908	145.616	1.1687	0.224904	0.0669365	0.0954386	1.11804	0.160975	0.198035	0.281474	1.19524	0.257295	0.0360784	0.0769778	1.12695	0.172424	0.168	0.299169
jgi|PosplRSB12_1|1063849|	46.9442	21.6822	42.1689	18.2843	2.04012	1.02865	0	0	2.04163	1.02972	0	0	1.16866	0.22485	0.0546179	0.108735	1.15267	0.204975	0.0893983	0.185198
jgi|PosplRSB12_1|1030159|	394.822	418.57	304.7	279.473	-1.12507	-0.170019	0.140741	0.187752	-1.03608	-0.0511309	0.659793	0.731649	1.36027	0.443891	0.000125478	0.000547654	1.45582	0.541834	2.90122e-06	2.03383e-05
jgi|PosplRSB12_1|1130645|	21.1706	13.3413	19.6479	15.1678	1.49521	0.580349	4.20282e-06	1.014e-05	1.14672	0.197514	0.119484	0.183608	1.13113	0.17777	0.152649	0.252874	-1.16959	-0.226004	0.0789925	0.167582
jgi|PosplRSB12_1|1175649|	3.22605	3.63434	5.08709	5.31604	-1.19548	-0.257593	0.150794	0.199291	-1.18042	-0.239297	0.144575	0.215888	-1.50174	-0.586632	0.0007314	0.00266836	-1.5045	-0.589288	0.000525117	0.00233989
jgi|PosplRSB12_1|1051097|	1.06417	1.47794	2.32301	2.07477	-1.47135	-0.557141	0.230027	0.289892	-1.00928	-0.0133269	0.972169	0.978311	-2.07154	-1.05071	0.0164583	0.0397188	-1.44188	-0.527953	0.199638	0.339741
jgi|PosplRSB12_1|1175650|	2.82754	1.3895	1.90275	2.0084	1.91608	0.938155	1.89365e-05	4.29055e-05	-1.19225	-0.253687	0.257215	0.34924	1.55949	0.641073	0.0020701	0.00665413	-1.48622	-0.571646	0.0147198	0.0430927
jgi|PosplRSB12_1|1127489|	8.10739	8.61888	9.08064	7.64852	-1.12818	-0.173996	0.257673	0.320536	1.05096	0.0717134	0.649145	0.722736	-1.06689	-0.0934061	0.544843	0.656362	1.09533	0.131363	0.403053	0.563063
jgi|PosplRSB12_1|1051101|	32.1778	23.8089	27.1518	17.1956	1.27346	0.348752	0.0079957	0.0133992	1.39772	0.483071	0.000491289	0.0012852	1.24408	0.315078	0.0162199	0.0392725	1.3458	0.428463	0.00205264	0.00787081
jgi|PosplRSB12_1|1051102|	0.164394	1.1849	0.677462	1.91457	-7.55009	-2.91649	2.67593e-07	7.21387e-07	-3.18383	-1.67076	2.49284e-07	1.01069e-06	-3.87739	-1.95508	0.000995704	0.00349366	-1.66072	-0.731807	0.00685167	0.0225353
jgi|PosplRSB12_1|1051103|	6.26284	3.38099	3.67907	2.81209	1.74367	0.802128	0.00219712	0.00396953	1.15742	0.210911	0.534167	0.622811	1.78557	0.836387	0.00140847	0.00473343	1.16828	0.22439	0.508373	0.651265
jgi|PosplRSB12_1|1037795|	0.174408	0.170452	0.0618264	0.130519	-1.03887	-0.0550116	0.962403	0.970866	-2.2416	-1.16453	0.490724	0.585807	2.76065	1.46501	0.359306	0.485353	1.25601	0.32885	0.799618	0.878726
jgi|PosplRSB12_1|1105752|	16.5073	12.3598	11.4674	32.8756	1.25804	0.331181	0.145079	0.192677	-3.23507	-1.6938	1.15463e-14	9.22753e-14	1.51051	0.595035	0.0114949	0.0295016	-2.73388	-1.45095	5.56344e-12	7.57644e-11
jgi|PosplRSB12_1|1042236|	0.0685485	0.133987	0.583198	0	-1.96593	-0.975209	0.564344	0.620501	56.092	5.80972	0.163823	0.239614	-7.27521	-2.86299	0.0496472	0.100546	15.9441	3.99495	0.363872	0.52297
jgi|PosplRSB12_1|1130039|	0.119811	0.878197	0.42472	0.874192	-7.6448	-2.93448	5.36699e-06	1.28056e-05	-2.31739	-1.2125	0.0049896	0.0108874	-3.32462	-1.73319	0.0117184	0.0299294	-1.02395	-0.0341429	0.924328	0.955209
jgi|PosplRSB12_1|1072101|	19.8	27.5203	23.4006	24.5164	-1.47501	-0.560725	3.34187e-06	8.13704e-06	-1.18346	-0.243008	0.0446242	0.0775274	-1.12579	-0.170944	0.158955	0.260505	1.09113	0.125827	0.295473	0.452569
jgi|PosplRSB12_1|1042239|	61.0129	57.1428	63.2327	51.6739	1.0061	0.00877993	0.943726	0.956872	1.08327	0.115398	0.359232	0.458977	1.01293	0.0185352	0.88146	0.923642	1.07491	0.10421	0.408012	0.567333
jgi|PosplRSB12_1|1127386|	29.3053	32.1105	29.4748	22.7635	-1.16282	-0.217629	0.0793051	0.111733	1.14624	0.196913	0.121241	0.185743	1.04374	0.0617679	0.620808	0.719947	1.37113	0.455366	0.000310098	0.00146962
jgi|PosplRSB12_1|1037797|	651.15	319.715	564.214	262.155	1.91911	0.940434	6.66134e-16	3.19909e-15	1.90526	0.929987	2.33147e-15	1.95038e-14	1.21153	0.276828	0.01693	0.040655	1.18545	0.245438	0.0375376	0.0930837
jgi|PosplRSB12_1|1129326|	35.5282	46.5849	41.3071	45.6997	-1.39147	-0.476613	0.000194557	0.000397999	-1.24971	-0.321594	0.0121443	0.0244104	-1.1075	-0.147312	0.254142	0.375603	-1.00922	-0.0132418	0.916929	0.951114
jgi|PosplRSB12_1|1051110|	29.5899	52.6978	29.9022	52.8143	-1.88977	-0.918209	1.65424e-10	5.70147e-10	-1.99486	-0.996285	8.69216e-12	5.52913e-11	1.03883	0.0549533	0.717841	0.799908	-1.03104	-0.044094	0.747868	0.843164
jgi|PosplRSB12_1|1175666|	103.024	76.2845	127.588	75.9043	1.27257	0.347741	0.00456109	0.00792104	1.488	0.573376	3.03339e-06	1.08463e-05	-1.17969	-0.238403	0.0487059	0.0990355	-1.02364	-0.0337086	0.786484	0.870628
jgi|PosplRSB12_1|1164209|	20.851	17.0909	19.8541	17.1929	1.14959	0.201115	0.104393	0.143401	1.02228	0.0317904	0.799349	0.850507	1.10249	0.140762	0.254462	0.375885	-1.03491	-0.0495051	0.692974	0.80168
jgi|PosplRSB12_1|1042246|	28.1689	50.1864	40.7489	55.6302	-1.89058	-0.91883	7.5856e-12	2.86545e-11	-1.54207	-0.624864	1.92035e-06	7.02639e-06	-1.37791	-0.462479	0.000699831	0.00256202	-1.14034	-0.189469	0.141625	0.263241
jgi|PosplRSB12_1|1051114|	28.7937	41.0383	33.1334	43.5165	-1.51247	-0.596903	6.72078e-06	1.58538e-05	-1.48353	-0.569038	1.72043e-05	5.59586e-05	-1.09612	-0.132409	0.326656	0.453002	-1.09088	-0.125497	0.334069	0.494929
jgi|PosplRSB12_1|1127019|	44.2535	91.1556	68.7908	110.289	-2.18587	-1.12821	0	0	-1.81098	-0.856767	4.304e-12	2.81955e-11	-1.48069	-0.566271	9.83631e-06	5.56229e-05	-1.24469	-0.315787	0.00962122	0.0301035
jgi|PosplRSB12_1|1072108|	19.9521	22.1485	22.7399	15.7623	-1.17804	-0.236392	0.0978396	0.135117	1.27703	0.352796	0.0180238	0.0346815	-1.08564	-0.118551	0.408795	0.534175	1.36576	0.449699	0.00245467	0.0091971
jgi|PosplRSB12_1|1037800|	97.1038	37.3375	107.574	41.6648	2.45043	1.29304	0	0	2.28549	1.19251	0	0	-1.05529	-0.0776338	0.520312	0.633358	-1.14798	-0.199095	0.128469	0.244653
jgi|PosplRSB12_1|1175676|	10.474	5.79248	13.5257	6.53184	1.70371	0.768684	6.72528e-09	2.04338e-08	1.83299	0.8742	3.1705e-11	1.92314e-10	-1.2301	-0.298775	0.0182497	0.0433986	-1.16005	-0.214187	0.119238	0.231202
jgi|PosplRSB12_1|1063860|	87.1558	64.136	67.9795	54.1832	1.28049	0.356696	0.00249944	0.0044872	1.11067	0.151429	0.204571	0.288894	1.3459	0.428573	0.000282494	0.00114303	1.15058	0.202362	0.0898541	0.185844
jgi|PosplRSB12_1|1128288|	3.27133	5.48077	5.7069	5.40874	-1.77758	-0.829914	1.21077e-06	3.0774e-06	-1.07061	-0.0984288	0.543238	0.630417	-1.66133	-0.732336	2.01159e-05	0.000106128	-1.01524	-0.0218163	0.892263	0.936554
jgi|PosplRSB12_1|1175681|	489.47	193.286	357.849	124.894	2.3862	1.25471	0	0	2.53643	1.3428	0	0	1.43589	0.521949	6.29671e-06	3.71394e-05	1.5043	0.589092	6.31171e-07	4.91992e-06
jgi|PosplRSB12_1|1042253|	4.94174	5.26621	3.41454	5.17116	-1.13089	-0.177455	0.346527	0.412728	-1.71007	-0.774059	0.000212935	0.00059178	1.51885	0.602978	0.00357661	0.0108134	-1.01018	-0.014613	0.93894	0.964483
jgi|PosplRSB12_1|1042254|	0.490547	0.551332	0.652107	0.702083	-1.1924	-0.253868	0.476033	0.536159	-1.21594	-0.282077	0.399557	0.499307	-1.2652	-0.339371	0.333763	0.460882	-1.30909	-0.388568	0.253348	0.406511
jgi|PosplRSB12_1|1042255|	289.396	176.344	266.895	124.917	1.54634	0.628859	2.79063e-07	7.5057e-07	1.89133	0.919403	2.85993e-13	2.07976e-12	1.13828	0.186852	0.122563	0.212651	1.37217	0.45646	0.000335537	0.00157478
jgi|PosplRSB12_1|1129110|	26.3652	29.8114	31.3061	26.2525	-1.19994	-0.262961	0.0476012	0.069784	1.05565	0.0781363	0.560459	0.64493	-1.13107	-0.177683	0.181689	0.289851	1.10379	0.14247	0.287431	0.443522
jgi|PosplRSB12_1|1130704|	11.2784	28.0223	11.6234	20.4131	-2.63636	-1.39855	0	0	-1.98359	-0.988113	3.16625e-12	2.09904e-11	1.01864	0.0266416	0.856567	0.906034	1.33432	0.416106	0.00158672	0.00628957
jgi|PosplRSB12_1|1042258|	150.575	91.0285	150.978	130.142	1.55868	0.640328	3.33917e-08	9.61383e-08	1.027	0.0384326	0.73989	0.798834	1.04697	0.0662268	0.566535	0.675494	-1.47081	-0.556613	1.65296e-06	1.20527e-05
jgi|PosplRSB12_1|1128132|	22.3464	17.1646	22.2388	17.7558	1.22675	0.294841	0.0139322	0.0224759	1.10877	0.148962	0.216104	0.302681	1.05486	0.0770517	0.518682	0.632088	-1.0642	-0.0897711	0.457898	0.610146
jgi|PosplRSB12_1|1127006|	124.263	198.614	175.86	240.261	-1.69622	-0.76232	4.06081e-11	1.46415e-10	-1.54326	-0.625984	5.55264e-08	2.42821e-07	-1.34811	-0.430938	0.000192955	0.000810284	-1.24448	-0.315549	0.00611738	0.020403
jgi|PosplRSB12_1|1063865|	322	179.989	192.673	166.371	1.68575	0.753389	8.36285e-11	2.95312e-10	1.02522	0.035929	0.758499	0.815518	1.75441	0.810982	2.7659e-12	3.72916e-11	1.05159	0.0725786	0.534483	0.676244
jgi|PosplRSB12_1|1037805|	21.4702	21.3845	21.9594	19.7837	-1.05701	-0.0799936	0.573346	0.629151	-1.0177	-0.0253193	0.861885	0.897545	1.0264	0.0375942	0.79234	0.857166	1.05068	0.0713262	0.622316	0.747528
jgi|PosplRSB12_1|1128394|	18.3298	28.5416	26.1079	42.4461	-1.65232	-0.724491	4.52654e-07	1.19483e-06	-1.83635	-0.876837	1.54756e-10	8.85584e-10	-1.35668	-0.440077	0.0024931	0.00787476	-1.52985	-0.613386	5.48332e-06	3.66922e-05
jgi|PosplRSB12_1|1175696|	79.1265	48.4765	60.129	40.5811	1.53805	0.6211	1.7381e-07	4.75273e-07	1.31168	0.391416	0.00117782	0.00288512	1.38144	0.466173	8.36364e-05	0.000383424	1.16114	0.215548	0.0748507	0.160968
jgi|PosplRSB12_1|1068306|	30.8876	57.8803	35.3206	55.2783	-1.98861	-0.991757	1.11022e-16	5.50667e-16	-1.76784	-0.821988	8.65941e-12	5.51131e-11	-1.08929	-0.123382	0.311338	0.438334	1.01779	0.0254376	0.830408	0.89897
jgi|PosplRSB12_1|1128768|	33.7807	35.3186	31.6526	29.7473	-1.10955	-0.149978	0.224667	0.28406	-1.06161	-0.0862559	0.492697	0.587719	1.12036	0.16396	0.187704	0.29735	1.15407	0.206737	0.0976229	0.198142
jgi|PosplRSB12_1|1072122|	79.4357	49.4033	63.9915	43.9386	1.5151	0.599415	2.96796e-07	7.97344e-07	1.28928	0.366565	0.00186138	0.00440117	1.30314	0.381987	0.00105992	0.00369338	1.09292	0.128194	0.277658	0.432515
jgi|PosplRSB12_1|1037809|	3873.02	3423.25	3886.85	3004.55	1.0661	0.0923423	0.419054	0.485989	1.14523	0.195638	0.0870173	0.138892	1.04605	0.0649454	0.569801	0.678221	1.10749	0.147296	0.1976	0.337063
jgi|PosplRSB12_1|1128030|	67.1278	47.1962	60.3013	36.1972	1.34019	0.422441	0.000801614	0.00153243	1.47469	0.560415	1.65665e-05	5.39745e-05	1.16861	0.224796	0.0721895	0.137453	1.26737	0.341833	0.00910838	0.0286997
jgi|PosplRSB12_1|1072124|	39.0464	94.9949	56.3309	71.602	-2.58171	-1.36833	0	0	-1.43581	-0.521862	2.46941e-05	7.85833e-05	-1.37421	-0.458604	0.000284779	0.00115107	1.28959	0.366911	0.00250853	0.00938379
jgi|PosplRSB12_1|1051138|	33.6411	41.0832	35.6521	28.6015	-1.29598	-0.374049	0.00335934	0.0059322	1.10347	0.142047	0.278958	0.373445	-1.00952	-0.0136641	0.915626	0.949088	1.39618	0.481488	0.000207534	0.00101883
jgi|PosplRSB12_1|1078344|	500.003	223.92	448.801	178.205	2.10398	1.07312	0	0	2.22933	1.15661	0	0	1.16954	0.22594	0.061363	0.119936	1.22137	0.288496	0.0262714	0.0696196
jgi|PosplRSB12_1|1063874|	53.6065	55.2942	61.8379	55.9001	-1.09465	-0.130472	0.28008	0.344109	-1.02114	-0.0301783	0.802986	0.853407	-1.09885	-0.135988	0.259907	0.381654	-1.04004	-0.0566395	0.639851	0.761509
jgi|PosplRSB12_1|1037812|	1667.22	603.283	1253.34	414.293	2.60406	1.38076	0	0	2.6781	1.42121	0	0	1.39643	0.481747	2.99044e-05	0.000151922	1.41544	0.50125	2.1795e-05	0.000132088
jgi|PosplRSB12_1|1051141|	37.2885	30.9577	33.4411	26.6387	1.13497	0.182656	0.143148	0.190396	1.11131	0.152258	0.232219	0.320999	1.17055	0.227182	0.0686834	0.132028	1.12962	0.175843	0.167541	0.298484
jgi|PosplRSB12_1|1175718|	16.3698	11.275	16.2476	10.8623	1.36806	0.45213	0.000184114	0.000377699	1.32414	0.405052	0.00088559	0.00221788	1.05768	0.0808983	0.499986	0.614317	1.00897	0.0128798	0.916454	0.950791
jgi|PosplRSB12_1|1037816|	100.97	88.0382	81.3544	80.2584	1.08069	0.111956	0.353483	0.420181	-1.11438	-0.156246	0.202133	0.286042	1.30287	0.381698	0.00164553	0.00541489	1.06625	0.0925521	0.447716	0.599671
jgi|PosplRSB12_1|1072131|	52.3517	39.3721	12.5387	10.1985	1.25293	0.325304	0.00524786	0.00903691	1.08838	0.122187	0.327129	0.424348	4.38285	2.13187	0	0	3.75239	1.90781	0	0
jgi|PosplRSB12_1|1051145|	124.363	172.669	132.41	125.343	-1.47343	-0.55918	5.18004e-06	1.23696e-05	-1.06932	-0.0966879	0.438059	0.535114	-1.01421	-0.020359	0.869724	0.914717	1.33903	0.421186	0.000632609	0.00276069
jgi|PosplRSB12_1|1042278|	300.852	215.771	289.844	213.125	1.31385	0.393799	0.000582515	0.00112991	1.20394	0.267759	0.0194125	0.0370412	1.08965	0.123864	0.279102	0.403984	-1.01616	-0.0231211	0.840103	0.90498
jgi|PosplRSB12_1|1042280|	6.72166	8.6987	8.66315	8.47004	-1.37334	-0.457693	0.000481905	0.000944508	-1.10442	-0.143293	0.273158	0.366776	-1.22768	-0.295937	0.0246964	0.0559706	-1.00172	-0.00248596	0.984758	0.991814
jgi|PosplRSB12_1|1130029|	4.09963	11.6986	6.88941	19.9707	-3.02721	-1.59799	0	0	-3.27362	-1.71089	0	0	-1.60039	-0.678427	6.84172e-05	0.00031982	-1.75605	-0.812331	2.66304e-09	2.78768e-08
jgi|PosplRSB12_1|1063882|	158.763	138.17	88.8231	74.1494	1.08273	0.114673	0.328097	0.39457	1.06045	0.0846766	0.482095	0.578514	1.87634	0.907925	1.75415e-14	2.85792e-13	1.81125	0.856984	6.8856e-13	1.00983e-11
jgi|PosplRSB12_1|1128578|	0.130599	0	0.092593	0	23.6011	4.56078	0.268848	0.331779	14.6879	3.87655	0.362635	0.460944	1.45809	0.544079	0.674363	0.763574	#N/A	#N/A	#N/A	#N/A
jgi|PosplRSB12_1|1037821|	161.476	60.3539	75.0426	194.851	2.52094	1.33396	0	0	-2.9329	-1.55233	0	0	2.25881	1.17557	0	0	-3.32112	-1.73167	0	0
jgi|PosplRSB12_1|1072136|	25.0715	40.1152	45.5866	245.521	-1.69788	-0.763737	2.8683e-08	8.27862e-08	-6.08315	-2.60482	0	0	-1.73186	-0.792322	7.85423e-09	7.26142e-08	-6.2957	-2.65437	0	0
jgi|PosplRSB12_1|1051154|	101.131	98.2595	135.696	110.256	-1.03111	-0.0441941	0.717183	0.759578	1.08952	0.123693	0.30786	0.404131	-1.27813	-0.354039	0.00348407	0.0105583	-1.15436	-0.207096	0.0899173	0.185942
jgi|PosplRSB12_1|1130477|	0.0842706	0.247077	0.403289	0.0472981	-2.99434	-1.58224	0.173303	0.22533	6.82636	2.77112	0.056645	0.0953623	-4.33606	-2.11638	0.056858	0.112489	4.66436	2.22168	0.137559	0.257287
jgi|PosplRSB12_1|1051156|	8.33946	11.0442	10.0899	11.125	-1.40515	-0.490722	0.0131931	0.0213845	-1.24539	-0.316596	0.108616	0.168825	-1.15231	-0.204533	0.314343	0.441871	-1.03625	-0.0513786	0.788868	0.872684
jgi|PosplRSB12_1|1042286|	8.25138	1.82586	5.38099	1.48548	4.24077	2.08433	1.49369e-09	4.79745e-09	3.19032	1.6737	9.30152e-05	0.000273818	1.60879	0.685977	0.00694834	0.0191622	1.1936	0.255318	0.600532	0.731099
jgi|PosplRSB12_1|1128839|	3.36801	5.62566	4.23304	3.29951	-1.77108	-0.824625	0.00225367	0.00406477	1.13511	0.18283	0.572777	0.654977	-1.1966	-0.258939	0.367969	0.49406	1.65581	0.727539	0.00935735	0.0293886
jgi|PosplRSB12_1|1110727|	22.1112	24.6736	16.2029	29.3894	-1.1842	-0.243908	0.105611	0.144921	-2.04848	-1.03455	5.47384e-11	3.2641e-10	1.43242	0.518452	0.00121933	0.00416904	-1.22532	-0.293159	0.0476607	0.112983
jgi|PosplRSB12_1|1068316|	12.2744	5.66319	8.49655	6.45251	2.04204	1.03001	9.79217e-14	4.17116e-13	1.16564	0.22112	0.120096	0.184378	1.51647	0.600718	7.56208e-06	4.3848e-05	-1.1721	-0.229102	0.117172	0.228377
jgi|PosplRSB12_1|1051160|	308.774	189.469	207.3	171.321	1.53562	0.61882	1.35314e-07	3.73427e-07	1.07118	0.0991991	0.403193	0.502932	1.56363	0.644902	3.92484e-08	3.3035e-07	1.075	0.104338	0.379317	0.538179
jgi|PosplRSB12_1|1072139|	52.3363	45.8796	53.4438	45.5749	1.0749	0.1042	0.384654	0.451673	1.03811	0.0539614	0.654115	0.726947	1.02803	0.0398769	0.73895	0.814945	-1.02194	-0.0313056	0.795237	0.877227
jgi|PosplRSB12_1|1164282|	82.6094	35.7325	66.5284	31.8764	2.17821	1.12314	0	0	1.84737	0.885475	2.06379e-10	1.16551e-09	1.3035	0.382392	0.00292728	0.00907343	1.0896	0.123803	0.390945	0.549479
jgi|PosplRSB12_1|1130268|	83.2369	27.7979	69.172	29.3405	2.82126	1.49634	0	0	2.08688	1.06134	3.33067e-16	2.94741e-15	1.26322	0.337106	0.00596499	0.0168411	-1.08584	-0.118816	0.381422	0.540045
jgi|PosplRSB12_1|1126937|	1.68752	2.28645	2.32488	2.13108	-1.43739	-0.523455	0.023852	0.0369537	-1.03554	-0.0503874	0.825523	0.869501	-1.31179	-0.391534	0.0946085	0.172014	1.04287	0.0605662	0.788653	0.872612
jgi|PosplRSB12_1|1068318|	1.19006	2.9292	2.78432	5.72942	-2.61074	-1.38446	9.31477e-14	3.97216e-13	-2.32391	-1.21655	2.44249e-15	2.03886e-14	-2.22745	-1.15539	8.28209e-10	8.74688e-09	-2.01183	-1.00851	2.22422e-11	2.89024e-10
jgi|PosplRSB12_1|1127290|	12.6723	7.83273	9.24278	7.18556	1.52426	0.608109	8.76841e-05	0.000186073	1.1386	0.187256	0.260493	0.352867	1.43917	0.52524	0.000613642	0.00228162	1.05956	0.0834696	0.619277	0.74578
jgi|PosplRSB12_1|1063887|	687.46	333.431	528.043	349.269	1.94278	0.958125	1.11022e-16	5.50667e-16	1.33839	0.420497	0.00028118	0.000765346	1.36671	0.450702	9.13838e-05	0.000414375	-1.07764	-0.10787	0.352717	0.512954
jgi|PosplRSB12_1|1128065|	18.5718	6.78747	12.2968	6.74081	2.57815	1.36633	0	0	1.61487	0.691421	2.5535e-08	1.1603e-07	1.58544	0.664886	2.82337e-08	2.42369e-07	-1.02169	-0.0309632	0.80637	0.883724
jgi|PosplRSB12_1|1042295|	12.3279	2.96988	8.70357	4.22518	3.90712	1.96611	0	0	1.82255	0.865957	1.83572e-05	5.94755e-05	1.48672	0.572134	0.000575412	0.00215599	-1.46286	-0.548793	0.0200545	0.0556489
jgi|PosplRSB12_1|1129784|	48.9649	31.3305	47.0915	33.4799	1.47258	0.558349	1.78701e-05	4.0584e-05	1.24513	0.316298	0.0161274	0.0314435	1.09154	0.126365	0.322049	0.450204	-1.09933	-0.136622	0.307686	0.464846
jgi|PosplRSB12_1|1164291|	46.3082	32.3269	42.2883	24.522	1.34979	0.432737	0.000525488	0.00102561	1.52657	0.61029	2.05361e-06	7.49508e-06	1.14957	0.201089	0.104277	0.186194	1.28139	0.357705	0.00574499	0.0193161
jgi|PosplRSB12_1|1119835|	22.9637	11.4458	16.6066	10.4399	1.88931	0.917863	1.15315e-05	2.66408e-05	1.4074	0.493036	0.0337907	0.0605234	1.45132	0.537365	0.00630276	0.0176663	1.06563	0.0917103	0.705865	0.812136
jgi|PosplRSB12_1|1128553|	20.917	5.97662	13.1132	6.08012	3.2966	1.72098	0	0	1.90872	0.932608	1.22601e-08	5.72992e-08	1.67436	0.743611	1.17433e-07	9.19343e-07	-1.04655	-0.0656402	0.709672	0.814811
jgi|PosplRSB12_1|1164293|	388.434	220.975	329.766	214.21	1.65637	0.728022	3.14258e-10	1.06206e-09	1.36282	0.446595	0.000119083	0.000345226	1.23654	0.306311	0.0079634	0.0215534	1.00273	0.0039399	0.972984	0.98484
jgi|PosplRSB12_1|1051173|	3.21492	7.63055	13.3097	12.7598	-2.51257	-1.32916	0.000289018	0.000581231	-1.08299	-0.115019	0.617614	0.695219	-3.92965	-1.9744	1.34227e-09	1.38495e-08	-1.71883	-0.781428	0.00210117	0.00801989
jgi|PosplRSB12_1|1175755|	31.5238	28.6504	30.7606	22.3331	1.03679	0.0521227	0.677288	0.725506	1.21929	0.286037	0.0257766	0.0476974	1.07583	0.105445	0.400118	0.525892	1.24696	0.318418	0.0130143	0.0387597
jgi|PosplRSB12_1|1164299|	56.0416	35.0132	46.3073	33.0458	1.50819	0.59282	6.55165e-07	1.70847e-06	1.24051	0.310936	0.00980643	0.0201153	1.27045	0.345336	0.00360394	0.0108819	1.0299	0.0425098	0.725201	0.826142
jgi|PosplRSB12_1|1072149|	110.036	121.154	109.775	79.6971	-1.16847	-0.224615	0.0548596	0.0795041	1.21936	0.286129	0.0154026	0.030228	1.05227	0.0735103	0.530729	0.643136	1.47766	0.56331	1.7463e-06	1.26776e-05
jgi|PosplRSB12_1|1042305|	16.1496	19.3794	19.1603	18.1895	-1.27346	-0.348758	0.00613446	0.0104406	-1.07237	-0.100809	0.43023	0.526768	-1.13015	-0.176511	0.167314	0.271152	1.03562	0.0504911	0.691495	0.800527
jgi|PosplRSB12_1|1126979|	20.6218	19.2247	22.6355	20.957	1.01077	0.0154567	0.896265	0.918506	-1.04584	-0.0646561	0.585657	0.666473	-1.0456	-0.0643259	0.586863	0.69222	-1.12146	-0.165383	0.1638	0.293657
jgi|PosplRSB12_1|1129065|	30.8478	35.7608	30.4843	26.5597	-1.23025	-0.298951	0.0149702	0.0240308	1.01607	0.023	0.854381	0.893251	1.0623	0.0871858	0.481769	0.596971	1.30875	0.388192	0.00178407	0.00695101
jgi|PosplRSB12_1|1128048|	29.9114	37.7719	22.8028	20.5994	-1.34012	-0.422363	0.000329501	0.000657535	-1.02045	-0.0292119	0.807779	0.856778	1.37703	0.461557	0.000102844	0.000459829	1.78233	0.833763	2.3046e-12	3.22146e-11
jgi|PosplRSB12_1|1042311|	9.48801	28.5171	19.5956	36.6132	-3.18892	-1.67307	0	0	-2.1104	-1.07752	7.77156e-16	6.70881e-15	-1.96698	-0.97598	5.43697e-11	6.50928e-10	-1.3208	-0.401409	0.00190993	0.00737223
jgi|PosplRSB12_1|1030219|	0.839817	2.20581	1.00477	1.64976	-2.78088	-1.47554	3.82282e-06	9.25584e-06	-1.85214	-0.889194	0.0117612	0.023706	-1.13881	-0.18753	0.630837	0.727514	1.29909	0.377504	0.165973	0.296463
jgi|PosplRSB12_1|1130432|	0.302154	0.05906	0.257067	0.0678354	4.38015	2.13098	0.158356	0.20794	3.08731	1.62635	0.292786	0.388111	1.22943	0.297989	0.758678	0.831171	-1.15752	-0.211043	0.912991	0.948128
jgi|PosplRSB12_1|1051186|	2.12835	4.76225	4.58646	4.52677	-2.37041	-1.24514	3.84796e-05	8.46813e-05	-1.11492	-0.156942	0.54977	0.635839	-2.0489	-1.03485	0.000765738	0.00278057	1.02259	0.032234	0.899968	0.941752
jgi|PosplRSB12_1|1051187|	306.647	274.754	418.864	421.778	1.05167	0.072682	0.530811	0.589363	-1.13746	-0.185814	0.107705	0.167567	-1.30117	-0.379813	0.00102598	0.00359017	-1.57927	-0.659254	1.24672e-08	1.21946e-07
jgi|PosplRSB12_1|1037834|	413.874	711.343	588.2	677.088	-1.82399	-0.8671	6.65024e-14	2.85999e-13	-1.3003	-0.378847	0.00104394	0.00257727	-1.35381	-0.437025	0.000162454	0.000690917	1.02121	0.0302828	0.79295	0.875617
jgi|PosplRSB12_1|1030222|	1.19881	0.870797	1.25768	0.490999	1.29638	0.374489	0.182307	0.235931	2.2614	1.17722	0.00136044	0.00329703	1.00077	0.00111053	0.99664	0.998812	1.72098	0.783226	0.0392917	0.0966093
jgi|PosplRSB12_1|1037835|	166.768	202.49	215.274	130.239	-1.28854	-0.365742	0.00264144	0.00472682	1.46323	0.549152	8.70902e-06	2.95243e-05	-1.22963	-0.298224	0.0142835	0.0353566	1.51123	0.595727	1.38537e-06	1.02558e-05
jgi|PosplRSB12_1|1175767|	66.6184	67.2978	68.9467	53.0505	-1.07206	-0.100392	0.395706	0.462783	1.15052	0.202289	0.0896118	0.142545	1.01433	0.0205249	0.862291	0.909858	1.23308	0.302262	0.0111179	0.0340087
jgi|PosplRSB12_1|1037838|	495.033	194.573	357.969	140.541	2.39736	1.26145	0	0	2.25482	1.17301	0	0	1.45173	0.537772	2.88122e-06	1.80448e-05	1.34574	0.428394	0.000230692	0.00111976
jgi|PosplRSB12_1|1127477|	69.0735	68.2903	69.9305	59.6155	-1.04921	-0.0693033	0.573937	0.629741	1.03843	0.0544053	0.663039	0.734688	1.03692	0.052298	0.672039	0.762277	1.11347	0.155063	0.213284	0.357833
jgi|PosplRSB12_1|1037839|	206.133	819.03	246.608	467.937	-4.21647	-2.07603	0	0	-2.14335	-1.09987	0	0	-1.13961	-0.188544	0.120254	0.209487	1.70134	0.766669	5.58499e-11	6.99176e-10
jgi|PosplRSB12_1|1051194|	24.9828	20.2527	24.0203	20.871	1.1623	0.216984	0.135791	0.182045	1.01881	0.0268855	0.856364	0.894842	1.09184	0.126761	0.379357	0.505309	-1.06015	-0.0842734	0.573642	0.708298
jgi|PosplRSB12_1|1037841|	339.441	130.736	299.457	175.642	2.44641	1.29066	0	0	1.50927	0.593848	1.45141e-06	5.38512e-06	1.18994	0.250891	0.0367867	0.0781843	-1.3821	-0.466861	0.00022917	0.00111371
jgi|PosplRSB12_1|1063900|	75.6022	41.2251	64.2432	39.2768	1.72803	0.789132	1.69592e-11	6.26807e-11	1.44797	0.534033	5.96895e-06	2.06507e-05	1.23539	0.304967	0.00893444	0.0237837	1.02025	0.0289245	0.807257	0.884113
jgi|PosplRSB12_1|1072157|	17.7527	32.076	27.5398	27.9586	-1.91737	-0.939126	1.59983e-13	6.7238e-13	-1.14678	-0.197584	0.117177	0.180445	-1.47767	-0.563324	1.1566e-05	6.41584e-05	1.11517	0.157268	0.208044	0.350812
jgi|PosplRSB12_1|1129781|	3.73755	6.4594	6.48992	8.24878	-1.83357	-0.874652	7.99765e-07	2.06933e-06	-1.4356	-0.521656	0.00126567	0.00308473	-1.65354	-0.725556	4.93581e-05	0.000237592	-1.31361	-0.393542	0.0139717	0.0411995
jgi|PosplRSB12_1|1042323|	11.3077	14.9302	13.5071	13.4388	-1.40116	-0.486621	0.000309294	0.000620078	-1.12389	-0.168497	0.215152	0.301639	-1.13783	-0.186281	0.172488	0.277946	1.0799	0.110894	0.408899	0.568228
jgi|PosplRSB12_1|1042324|	5.34808	2.95278	4.4134	3.48897	1.70611	0.770711	1.50739e-05	3.44893e-05	1.11967	0.163071	0.371755	0.470223	1.27201	0.347106	0.0396625	0.0833234	-1.2154	-0.281431	0.141173	0.262704
jgi|PosplRSB12_1|1042325|	6.63095	8.33969	4.16175	6.55876	-1.33459	-0.416394	0.0130892	0.0212371	-1.77962	-0.831572	1.58984e-05	5.19289e-05	1.67213	0.741684	9.21765e-05	0.000417158	1.23586	0.305517	0.0743345	0.160005
jgi|PosplRSB12_1|1072158|	6.29262	12.9401	9.8343	16.2228	-2.18206	-1.12569	3.33067e-16	1.62229e-15	-1.86328	-0.897843	1.25846e-11	7.92707e-11	-1.48858	-0.573937	4.68713e-05	0.000227028	-1.28971	-0.36705	0.00454543	0.0158037
jgi|PosplRSB12_1|1164320|	16.0224	46.7218	16.8175	35.1511	-3.09421	-1.62957	0	0	-2.36078	-1.23926	0	0	1.00017	0.000239057	0.998646	0.998989	1.29198	0.369579	0.00335813	0.0121289
jgi|PosplRSB12_1|1042327|	0.545336	0.424706	0.534643	0.62172	1.20922	0.27408	0.350487	0.417061	-1.31317	-0.393058	0.16508	0.241179	1.07079	0.0986769	0.728273	0.807083	-1.5046	-0.589376	0.0440566	0.10582
jgi|PosplRSB12_1|1130003|	105.197	102.415	74.9354	87.4043	-1.03317	-0.0470772	0.688739	0.73527	-1.31755	-0.397861	0.000823625	0.00207521	1.47371	0.559448	2.2816e-06	1.45635e-05	1.13896	0.187718	0.112024	0.220896
jgi|PosplRSB12_1|1175785|	32.279	22.1765	31.9962	50.2587	1.37152	0.455774	0.000201569	0.00041191	-1.77431	-0.827258	6.51801e-12	4.19664e-11	1.05906	0.0827807	0.49538	0.60975	-2.3314	-1.2212	0	0
jgi|PosplRSB12_1|1063904|	143.667	115.45	144.82	97.4302	1.17259	0.229697	0.0497594	0.0727191	1.31584	0.395988	0.00076981	0.00195189	1.04143	0.0585603	0.616274	0.716036	1.15181	0.203907	0.0838485	0.175894
jgi|PosplRSB12_1|1129992|	7.95935	12.0556	8.577	10.0499	-1.60732	-0.684654	2.37494e-07	6.42475e-07	-1.32356	-0.404419	0.00271464	0.00623916	-1.02649	-0.0377132	0.781569	0.848701	1.166	0.221569	0.0915931	0.188703
jgi|PosplRSB12_1|1042332|	4.56765	10.1054	9.44828	11.6632	-2.34617	-1.23031	9.48929e-09	2.84679e-08	-1.39422	-0.479457	0.010174	0.0207733	-1.96894	-0.977419	7.46319e-06	4.33594e-05	-1.18723	-0.247598	0.173897	0.306473
jgi|PosplRSB12_1|1063905|	36.5946	20.4026	55.7122	30.7675	1.69001	0.757032	5.49891e-09	1.68616e-08	1.60292	0.680701	6.40999e-08	2.7895e-07	-1.45018	-0.53623	1.53416e-05	8.28915e-05	-1.55132	-0.633494	1.48418e-06	1.09178e-05
jgi|PosplRSB12_1|1051210|	62.5182	37.0006	72.9319	42.8597	1.59211	0.670938	3.06758e-08	8.84284e-08	1.50638	0.591081	1.0125e-06	3.82251e-06	-1.11125	-0.15218	0.201799	0.313926	-1.19166	-0.252977	0.039406	0.0968291
jgi|PosplRSB12_1|1072163|	112.513	112.506	133.126	146.665	-1.06118	-0.0856693	0.456662	0.52047	-1.24448	-0.315546	0.00606225	0.0129819	-1.1271	-0.17262	0.133516	0.228088	-1.34112	-0.423443	0.000231881	0.0011244
jgi|PosplRSB12_1|1127868|	48.2239	48.3222	44.5691	40.0356	-1.06341	-0.088695	0.521298	0.580415	-1.01472	-0.0210885	0.883631	0.914621	1.13585	0.183774	0.190066	0.299767	1.17319	0.230438	0.105077	0.209728
jgi|PosplRSB12_1|1175792|	14.1521	56.8638	33.1109	80.4796	-4.26339	-2.092	0	0	-2.74544	-1.45704	0	0	-2.22839	-1.156	0	0	-1.45599	-0.542004	8.0265e-06	5.23252e-05
jgi|PosplRSB12_1|1127000|	16.3218	47.5636	24.035	46.8474	-3.09239	-1.62872	0	0	-2.20167	-1.1386	0	0	-1.4027	-0.488201	9.39766e-05	0.000423987	-1.01328	-0.0190306	0.872726	0.924999
jgi|PosplRSB12_1|1051214|	2.47411	11.3395	4.14332	7.62949	-4.85864	-2.28055	0	0	-2.07915	-1.05599	3.84251e-08	1.71125e-07	-1.59426	-0.672886	0.00319162	0.00977885	1.44451	0.53058	0.00119421	0.0048732
jgi|PosplRSB12_1|1042338|	0.0360216	0.633679	0.0383081	0.283047	-16.7504	-4.06612	0.00402902	0.00703899	-7.52456	-2.91161	0.0479189	0.0824148	-1.00301	-0.0043421	0.998206	0.998812	2.15773	1.10951	0.0933634	0.191367
jgi|PosplRSB12_1|1127426|	0.239622	0	0.42472	0	23.6011	4.56078	0.268848	0.331779	35.3899	5.14527	0.219515	0.30672	-1.65662	-0.72824	0.487719	0.602358	#N/A	#N/A	#N/A	#N/A
jgi|PosplRSB12_1|1068338|	14.7073	33.3765	22.682	89.7143	-2.40808	-1.26788	0	0	-4.46739	-2.15943	0	0	-1.46898	-0.55481	6.40758e-05	0.000300733	-2.7651	-1.46733	0	0
jgi|PosplRSB12_1|1063910|	8.80277	5.72759	8.2931	5.15549	1.44794	0.534005	0.00119257	0.00222933	1.4237	0.509646	0.00337324	0.00760892	1.11428	0.156113	0.323905	0.452425	1.07986	0.11085	0.537584	0.679207
jgi|PosplRSB12_1|1164335|	42.1144	27.8278	34.4896	29.7268	1.42603	0.512004	2.28187e-05	5.14215e-05	1.0271	0.0385717	0.751842	0.809483	1.28185	0.358226	0.00292789	0.00907343	-1.09897	-0.136149	0.266228	0.419827
jgi|PosplRSB12_1|1063913|	29.7311	30.8249	32.1364	35.2487	-1.10028	-0.137873	0.266165	0.329061	-1.23899	-0.309167	0.0126099	0.0252331	-1.02964	-0.0421387	0.734389	0.811635	-1.1764	-0.234379	0.0581915	0.131667
jgi|PosplRSB12_1|1130412|	7.01813	13.8187	9.11001	16.6057	-2.08898	-1.0628	2.59402e-10	8.82817e-10	-2.05855	-1.04163	1.23519e-10	7.13146e-10	-1.23632	-0.306049	0.0849319	0.156919	-1.23617	-0.305877	0.0432962	0.104338
jgi|PosplRSB12_1|1126994|	16.3479	14.9997	63.879	27.5656	1.02696	0.0383831	0.781341	0.817344	2.05134	1.03657	1.11022e-16	1.00936e-15	-3.72168	-1.89595	0	0	-1.89042	-0.918706	8.94051e-12	1.20206e-10
jgi|PosplRSB12_1|1129712|	7.89836	19.3265	17.1105	20.0966	-2.59538	-1.37595	1.35558e-13	5.72827e-13	-1.32664	-0.407775	0.0137135	0.0271885	-2.06252	-1.04441	3.66438e-08	3.09321e-07	-1.06972	-0.0972373	0.546199	0.68577
jgi|PosplRSB12_1|1051223|	19.4694	19.229	19.8876	17.8477	-1.04814	-0.0678329	0.590945	0.646029	-1.01375	-0.0196995	0.8775	0.91014	1.02771	0.0394328	0.755267	0.829149	1.04726	0.0666224	0.601323	0.731679
jgi|PosplRSB12_1|1127762|	57.3994	60.8385	65.0603	59.0092	-1.12482	-0.169698	0.157234	0.206816	-1.02454	-0.0349794	0.771229	0.827261	-1.07971	-0.110648	0.35659	0.483688	1.00217	0.00312517	0.979266	0.988703
jgi|PosplRSB12_1|1051225|	114.741	55.9809	89.6183	47.9345	1.93131	0.949582	2.55351e-15	1.19048e-14	1.65504	0.726869	2.61551e-09	1.31374e-08	1.34406	0.426593	0.000329668	0.0013089	1.1352	0.182941	0.137896	0.257792
jgi|PosplRSB12_1|1051226|	13.8145	8.28221	14.0587	8.63321	1.57158	0.652216	1.9157e-06	4.77736e-06	1.44148	0.527556	0.000141571	0.000404866	1.03155	0.0448149	0.73463	0.811773	-1.07235	-0.100772	0.48152	0.633279
jgi|PosplRSB12_1|1129069|	14.6109	15.001	17.9486	17.6732	-1.08957	-0.123762	0.353351	0.420082	-1.11227	-0.153509	0.244461	0.335563	-1.17015	-0.226691	0.0872382	0.160492	-1.21199	-0.277382	0.0365729	0.0910019
jgi|PosplRSB12_1|1164344|	56.993	16.7993	36.5321	15.7378	3.19636	1.67643	0	0	2.0547	1.03893	2.67564e-14	2.09935e-13	1.63769	0.711658	1.23512e-08	1.11275e-07	1.03759	0.0532394	0.708285	0.813887
jgi|PosplRSB12_1|1042353|	7.66227	11.7439	9.71948	10.4492	-1.62643	-0.701706	6.34772e-07	1.65715e-06	-1.21438	-0.280226	0.0472662	0.0815084	-1.20826	-0.272933	0.0577664	0.114016	1.09247	0.127592	0.356051	0.51664
jgi|PosplRSB12_1|1127110|	3.98287	6.56863	5.77113	6.39896	-1.74971	-0.807113	1.10353e-05	2.55501e-05	-1.25241	-0.324711	0.0679045	0.111745	-1.37991	-0.464573	0.0137394	0.0342573	-1.00219	-0.00315002	0.985441	0.99187
jgi|PosplRSB12_1|1129146|	5.44109	12.8653	13.6884	21.3772	-2.50833	-1.32673	5.44009e-15	2.4943e-14	-1.76391	-0.818778	1.52273e-08	7.07403e-08	-2.39543	-1.26028	1.25455e-13	1.90043e-12	-1.7092	-0.773323	8.40127e-08	7.40202e-07
jgi|PosplRSB12_1|1130358|	8.96214	11.7876	12.6783	12.1914	-1.39569	-0.480982	0.002035	0.0036896	-1.08623	-0.119326	0.433684	0.53037	-1.34741	-0.430184	0.00585021	0.0165531	-1.06399	-0.0894805	0.556668	0.694408
jgi|PosplRSB12_1|1051233|	60.0884	21.5601	42.1839	22.5982	2.62604	1.39289	0	0	1.65245	0.724609	5.21653e-09	2.53269e-08	1.49533	0.580461	1.25388e-06	8.38487e-06	-1.0783	-0.108757	0.390423	0.54898
jgi|PosplRSB12_1|1042354|	53.9503	64.3929	56.5917	56.7321	-1.26664	-0.341005	0.00654598	0.0111	-1.1324	-0.179387	0.157692	0.232165	1.00079	0.00113307	0.992857	0.998812	1.10328	0.141804	0.259698	0.412776
jgi|PosplRSB12_1|1051235|	155.505	103.078	165.836	96.9232	1.42149	0.5074	8.15781e-05	0.000173558	1.5146	0.598937	4.51442e-06	1.58304e-05	-1.01586	-0.0226976	0.857137	0.906307	1.03376	0.0479056	0.719132	0.821875
jgi|PosplRSB12_1|1051236|	3.07081	3.63297	3.69544	4.68681	-1.25533	-0.328067	0.127407	0.171867	-1.43233	-0.518368	0.0119666	0.024074	-1.14609	-0.196725	0.366038	0.491922	-1.32685	-0.408005	0.0451823	0.10801
jgi|PosplRSB12_1|1072172|	276.486	165.252	154.106	85.0225	1.57655	0.656775	1.47453e-08	4.34745e-08	1.60455	0.682166	7.43952e-09	3.55118e-08	1.88343	0.913359	3.66374e-15	6.32279e-14	1.88924	0.917807	6.66134e-15	1.16498e-13
jgi|PosplRSB12_1|1164350|	123.519	56.6909	50.2525	42.4175	2.05303	1.03776	0	0	1.04878	0.0687092	0.572985	0.655096	2.58024	1.36751	0	0	1.29911	0.377518	0.00185191	0.00717684
jgi|PosplRSB12_1|1127345|	20.9369	19.5979	21.4863	16.7009	1.00666	0.0095766	0.942107	0.95573	1.13888	0.187621	0.164832	0.240908	1.02294	0.032728	0.803899	0.866084	1.14063	0.189832	0.160102	0.288591
jgi|PosplRSB12_1|1042358|	6.096	3.17264	5.87487	2.56739	1.81023	0.856171	8.24098e-09	2.48767e-08	2.02517	1.01804	1.07978e-10	6.27159e-10	1.08929	0.123387	0.378509	0.504713	1.2011	0.264358	0.109658	0.217186
jgi|PosplRSB12_1|1164353|	174.108	114.378	135.504	100.576	1.43436	0.520412	7.64609e-06	1.79384e-05	1.1927	0.254232	0.0298256	0.0542095	1.34884	0.431722	0.000202639	0.000846374	1.10542	0.144598	0.217035	0.362349
jgi|PosplRSB12_1|1037856|	94.5434	73.4748	85.1601	70.4883	1.21248	0.277957	0.0214226	0.0334703	1.06952	0.0969659	0.426995	0.523524	1.16544	0.220879	0.067032	0.129281	1.01322	0.018945	0.876888	0.926502
jgi|PosplRSB12_1|1164358|	29.5633	21.9705	22.2598	18.0794	1.26792	0.342469	0.00406829	0.00710015	1.08995	0.124263	0.305334	0.401426	1.3942	0.479438	5.95319e-05	0.000280764	1.18123	0.24029	0.0470783	0.111853
jgi|PosplRSB12_1|1128883|	5.0864	86.3682	10.4154	55.7011	-18.0165	-4.17125	0	0	-6.04047	-2.59466	0	0	-1.95037	-0.963749	1.3618e-12	1.88852e-11	1.50719	0.591865	3.81771e-07	3.06841e-06
jgi|PosplRSB12_1|1042364|	11.3839	10.9751	9.3665	8.42483	-1.02314	-0.0330071	0.806524	0.838191	-1.01606	-0.022981	0.871544	0.905335	1.27584	0.351449	0.0105278	0.0273623	1.26622	0.340532	0.0147076	0.0430746
jgi|PosplRSB12_1|1175822|	23.899	17.4904	21.378	18.3968	1.28749	0.364558	0.00765547	0.0128652	1.0287	0.0408195	0.769724	0.825906	1.17356	0.23089	0.0881211	0.161836	-1.08206	-0.113785	0.418727	0.577957
jgi|PosplRSB12_1|1030261|	36.9439	33.5838	40.6334	32.5703	1.03657	0.0518158	0.660108	0.708993	1.10442	0.143289	0.225103	0.312947	-1.04771	-0.0672395	0.567589	0.676291	1.00228	0.00328958	0.977819	0.987899
jgi|PosplRSB12_1|1042369|	28.8687	522.03	88.3913	285.404	-19.1894	-4.26223	0	0	-3.64728	-1.86682	0	0	-2.91654	-1.54426	0	0	1.77794	0.830204	4.61187e-13	6.92972e-12
jgi|PosplRSB12_1|1130076|	60.8189	52.5227	60.3048	39.3075	1.09113	0.12582	0.289058	0.353722	1.35814	0.44163	0.00023606	0.000652462	1.05873	0.0823318	0.487377	0.602358	1.29882	0.377199	0.00170543	0.00669394
jgi|PosplRSB12_1|1042371|	10.1572	37.0732	7.97474	6.17424	-3.87285	-1.95339	0	0	1.14332	0.193231	0.221955	0.3092	1.337	0.419	0.00459062	0.0134093	5.83475	2.54467	0	0
jgi|PosplRSB12_1|1030265|	0.574093	0.748094	0.74621	0.930852	-1.37883	-0.463446	0.479554	0.539758	-1.40587	-0.491458	0.422569	0.521562	-1.23371	-0.303002	0.64968	0.742993	-1.27673	-0.352456	0.556973	0.694648
jgi|PosplRSB12_1|1051253|	909.145	1960.22	2108.03	3232.74	-2.28814	-1.19417	0	0	-1.73228	-0.792668	5.24947e-12	3.41774e-11	-2.20873	-1.14322	0	0	-1.69661	-0.762658	3.1836e-11	4.06424e-10
jgi|PosplRSB12_1|1042372|	138.316	94.5002	133.053	112.04	1.37916	0.463795	0.000117871	0.000246892	1.05129	0.0721661	0.549598	0.635766	1.0913	0.126045	0.291995	0.418176	-1.2197	-0.286526	0.0182987	0.0516789
jgi|PosplRSB12_1|1129006|	3.34704	7.72279	5.08501	5.7911	-2.44739	-1.29124	6.17384e-12	2.34969e-11	-1.28635	-0.36328	0.049161	0.0841767	-1.4467	-0.532768	0.00741544	0.0203205	1.29611	0.374193	0.0301351	0.0780992
jgi|PosplRSB12_1|1129863|	22.5718	17.306	20.4349	12.1837	1.22897	0.297444	0.0234259	0.0363369	1.48467	0.570145	3.5957e-05	0.000111824	1.15954	0.213559	0.101827	0.18265	1.38063	0.465326	0.000790554	0.00336166
jgi|PosplRSB12_1|1164379|	391.034	66.2997	237.74	51.1936	5.55751	2.47444	0	0	4.11101	2.03949	0	0	1.72667	0.787991	7.01539e-12	9.11062e-11	1.25885	0.332107	0.00505325	0.0173207
jgi|PosplRSB12_1|1175841|	499.5	256.681	636.906	563.091	1.83369	0.874749	2.85327e-14	1.25346e-13	1.00132	0.00190109	0.986772	0.989581	-1.21462	-0.28051	0.0144337	0.0356265	-2.25684	-1.1743	0	0
jgi|PosplRSB12_1|1128913|	53.0363	45.9004	55.5534	31.7399	1.08875	0.122672	0.381894	0.448883	1.54923	0.631554	2.12468e-05	6.82857e-05	1.00223	0.00320856	0.981586	0.994142	1.40558	0.491163	0.00103853	0.00429672
jgi|PosplRSB12_1|1175843|	21.6009	24.5908	28.1998	26.2461	-1.20813	-0.27277	0.0301585	0.045852	-1.05135	-0.0722395	0.563602	0.647344	-1.24356	-0.314476	0.0122535	0.0311119	-1.09801	-0.134891	0.2819	0.437367
jgi|PosplRSB12_1|1129648|	16.2201	9.71903	16.55	14.174	1.57238	0.652954	8.66711e-06	2.02644e-05	1.03363	0.047721	0.739291	0.798409	1.02886	0.0410474	0.769593	0.839183	-1.50016	-0.585114	9.49653e-05	0.000500656
jgi|PosplRSB12_1|1063930|	28.0853	38.832	42.6089	47.1795	-1.4673	-0.553159	5.93479e-06	1.40882e-05	-1.25076	-0.32281	0.00742916	0.0156101	-1.44515	-0.531222	1.36101e-05	7.46089e-05	-1.24991	-0.321821	0.0076268	0.0247903
jgi|PosplRSB12_1|1130718|	27.8126	18.4381	26.9816	19.2804	1.42132	0.507234	6.63635e-05	0.000142728	1.23883	0.308979	0.0160835	0.0313737	1.08211	0.113848	0.363355	0.489389	-1.07575	-0.105345	0.418573	0.577957
jgi|PosplRSB12_1|1127027|	402.468	147.203	277.483	150.27	2.57628	1.36529	0	0	1.63468	0.70901	1.79873e-09	9.18965e-09	1.52261	0.60655	1.79246e-07	1.36384e-06	-1.0502	-0.0706687	0.55195	0.6912
jgi|PosplRSB12_1|1096092|	12.5152	17.3932	16.6066	19.0753	-1.47443	-0.560155	0.00863782	0.014412	-1.29737	-0.375588	0.067987	0.11185	-1.26358	-0.337521	0.120961	0.210467	-1.12814	-0.17394	0.387282	0.54595
jgi|PosplRSB12_1|1164393|	19.0672	20.3733	22.6014	22.2283	-1.13394	-0.181341	0.139086	0.185735	-1.11096	-0.151801	0.214745	0.301213	-1.12914	-0.175219	0.152676	0.252883	-1.12243	-0.166624	0.173536	0.30593
[truncated: 12,198 more rows]

## Sheet: GloTrab
Gene ID Gloeophyllum trabeum	#	GloTrab/UT/Ox_TPM	GloTrab/UT/Enz_TPM	GloTrab/AC/Ox_TPM	GloTrab/AC/Enz_TPM	UT/Ox_vs_UT/Enz - Fold change	UT/Ox_vs_UT/Enz - Log fold change	UT/Ox_vs_UT/Enz - P-value	UT/Ox_vs_UT/Enz - FDR p-value	AC/Ox_vs_AC/Enz - Fold change	AC/Ox_vs_AC/Enz - Log fold change	AC/Ox_vs_AC/Enz - P-value	AC/Ox_vs_AC/Enz - FDR p-value	UT/Ox_vs_AC/Ox - Fold change	UT/Ox_vs_AC/Ox - Log fold change	UT/Ox_vs_AC/Ox - P-value	UT/Ox_vs_AC/Ox - FDR p-value	UT/Enz_vs_AC/Enz - Fold change	UT/Enz_vs_AC/Enz - Log fold change	UT/Enz_vs_AC/Enz - P-value	UT/Enz_vs_AC/Enz - FDR p-value
[truncated: 11,846 more rows]
