# Supplementary material for: Comparative Transcriptomics During Brown Rot Decay in Three Fungi Reveals Strain-Specific Degradative Strategies and Responses to Wood Acetylation
Source: Front Fungal Biol. 2021 Sep 6;2:701579. doi: 10.3389/ffunb.2021.701579 (PMC10512373; doi:10.3389/ffunb.2021.701579)
Supplement: Supplementary file 5 [file Table_4.XLSX]

## Sheet: Legend
This file shows the data for the differential expression of all strains that were used in this study, comparing untreated samples during oxidative and enzymatic stages of decay:
Map 1:	Rhodonia placenta FPRL280
Map 2:	Rhodonia placenta MAD-698
Map 3:	Gloeophyllum trabeum
The genes were grouped by gene ontology functions and color coded as follows:
	Transporters
	Cytochrome P450
	Sugar metabolism
	Aldo-keto reductases
	Proteases
	Other functions
no fill	Uncharacterized
The genes were also grouped by CAZy classification and brown rot specificity
	CAZy
	BRS "Ox"
	BRS "Enz"
Log2 fold changes were color coded for:
downregulation
upregulation
Gene names in red have putative functions, derived from their corresponding orthologs

## Sheet: FPRL280
Gene-Id FPRL280	CAZy family	Corresponding SB12 Id	FPRL280/UT/Ox_vs_FPRL280/UT/Enz -Log Fold Change	FPRL280/AC/Ox_vs_FPRL280/AC/Enz -Log Fold Change	FPRL280/UT/Ox_vs_FPRL280/AC/Ox -Log Fold Change	FPRL280/UT/Enz_vs_FPRL280/AC/Enz -Log Fold Change	Protein names	Gene ontology (GO)
232_15		POSPLADRAFT_1056077	-10.1593	-10.0065			Uncharacterized protein
170_10	GH12	POSPLADRAFT_1071715	-7.98597	-5.28656			Glycoside hydrolase family 12 protein	cellulase activity [GO:0008810]; polysaccharide catabolic process [GO:0000272]
67_31		POSPLADRAFT_1152036	-7.31081	-4.20474			Uncharacterized protein (Fragment)
77_33		POSPLADRAFT_1041779	-6.4082	-3.41067		2.15252	Uncharacterized protein
14_16	GH5_5	POSPLADRAFT_1068430	-6.11959	-5.03954			Glycoside hydrolase family 5 protein	hydrolase activity, hydrolyzing O-glycosyl compounds [GO:0004553]; carbohydrate metabolic process [GO:0005975]
3_148		POSPLADRAFT_1135146	-5.50157	-6.4374	2.5679		PKS_ER domain-containing protein	oxidoreductase activity [GO:0016491]; zinc ion binding [GO:0008270]
86_10		POSPLADRAFT_1075818	-5.48219				MFS domain-containing protein	integral component of membrane [GO:0016021]; transmembrane transporter activity [GO:0022857]
165_8		POSPLADRAFT_1169244	-5.41214	-6.12371			Uncharacterized protein	integral component of membrane [GO:0016021]; transmembrane transporter activity [GO:0022857]
643_3			-5.16929	-3.46994	-2.4214
60_17		POSPLADRAFT_1048486	-5.04905	-2.03954			Uncharacterized protein
42_23		POSPLADRAFT_1052063	-5.01965	-4.50237			GP-PDE domain-containing protein	phosphoric diester hydrolase activity [GO:0008081]; lipid metabolic process [GO:0006629]
47_21		POSPLADRAFT_1047078	-4.88633	-5.04451			MFS general substrate transporter	integral component of membrane [GO:0016021]
47_11		POSPLADRAFT_1170456	-4.88421	-3.22574			MFS domain-containing protein	integral component of membrane [GO:0016021]; transmembrane transporter activity [GO:0022857]
5_48		POSPLADRAFT_1058363	-4.8084	-4.31447			Methyltransf_2 domain-containing protein	O-methyltransferase activity [GO:0008171]
150_6		POSPLADRAFT_1157055	-4.7312	-2.08956			MFS domain-containing protein	integral component of membrane [GO:0016021]; transmembrane transporter activity [GO:0022857]
1527_1			-4.72711	-2.22732		3.20876
475_7			-4.67835		-2.46447
141_3	GH79	POSPLADRAFT_1183183	-4.67127	-2.36143			Glycoside hydrolase family 79 protein	hydrolase activity [GO:0016787]
48_34		POSPLADRAFT_1093755	-4.66988	-3.71567			Uncharacterized protein (Fragment)	nucleic acid binding [GO:0003676]
366_7			-4.56427		-2.36694
1477_1		POSPLADRAFT_1039268	-4.49907		-10.4894	-7.21181	Uncharacterized protein
11_12		POSPLADRAFT_1064677	-4.45724		-2.37497		Uncharacterized protein	integral component of membrane [GO:0016021]; transmembrane transporter activity [GO:0022857]
155_9			-4.43633	-3.6187
125_11		POSPLADRAFT_1130940	-4.40433	-2.90286			Uncharacterized protein
16_9		POSPLADRAFT_1045667	-4.39283	-2.67549			Uncharacterized protein
14_15	GH5_5	POSPLADRAFT_1164613	-4.35449	-3.88611			Glycoside hydrolase family 5 protein	hydrolase activity, hydrolyzing O-glycosyl compounds [GO:0004553]; carbohydrate metabolic process [GO:0005975]
69_22		POSPLADRAFT_1048638	-4.31514	-2.59523			MFS domain-containing protein	integral component of membrane [GO:0016021]; transmembrane transporter activity [GO:0022857]
189_8		POSPLADRAFT_1184529	-4.27594	-2.56392			DUF1479-domain-containing protein
127_8		POSPLADRAFT_1054593	-4.20733	-3.10287			Uncharacterized protein	heme binding [GO:0020037]; iron ion binding [GO:0005506]; monooxygenase activity [GO:0004497]; oxidoreductase activity, acting on paired donors, with incorporation or reduction of molecular oxygen [GO:0016705]
25_42		POSPLADRAFT_1036779	-4.19459	-3.19136			AB hydrolase-1 domain-containing protein
103_15		POSPLADRAFT_1049069	-4.18879	-4.09821			Epimerase domain-containing protein	catalytic activity [GO:0003824]; coenzyme binding [GO:0050662]
165_5		POSPLADRAFT_1142177	-4.18202	-4.92293			Carboxylic ester hydrolase (EC 3.1.1.-)	hydrolase activity [GO:0016787]
23_45		POSPLADRAFT_1044979	-4.17884	-4.37629		2.77426	Uncharacterized protein
4_37		POSPLADRAFT_1044461	-4.17386	-3.53695			COesterase domain-containing protein	hydrolase activity [GO:0016787]
872_2			-4.17051	-3.26052
127_15		POSPLADRAFT_1045106	-4.15259	-8.52378	6.96669	2.5834	Fe2OG dioxygenase domain-containing protein	metal ion binding [GO:0046872]; oxidoreductase activity [GO:0016491]
89_7		POSPLADRAFT_1136867	-4.14553	-2.47115			Uncharacterized protein
13_6			-4.13807	-4.83386
142_3		POSPLADRAFT_1043923	-4.13375	-3.70549			Uncharacterized protein	integral component of membrane [GO:0016021]; transmembrane transport [GO:0055085]
264_7	GH10	POSPLADRAFT_1132099	-4.1256	-4.64448			Beta-xylanase (EC 3.2.1.8)	endo-1,4-beta-xylanase activity [GO:0031176]; polysaccharide catabolic process [GO:0000272]
69_25		POSPLADRAFT_1183967	-4.08194	-3.90655			Uncharacterized protein	oxidoreductase activity [GO:0016491]
258_8		POSPLADRAFT_1143328	-4.07929	-5.1226	2.14366		Uncharacterized protein	oxidation-reduction process [GO:0055114]
42_47		POSPLADRAFT_1127335	-4.06324	-4.7025			Uncharacterized protein
13_32	AA3_2	POSPLADRAFT_1042369	-4.05508	-2.66961			Uncharacterized protein	integral component of membrane [GO:0016021]; oxidoreductase activity, acting on CH-OH group of donors [GO:0016614]
68_29		POSPLADRAFT_1131182	-4.03838	-2.37696			Uncharacterized protein
346_6			-4.02984	-2.71638		2.22527
25_37		POSPLADRAFT_1156224	-4.01409	-4.12301			Aldo_ket_red domain-containing protein
73_37			-3.96529
5_125		POSPLADRAFT_1148839	-3.93449	-2.58701			MFS domain-containing protein	integral component of membrane [GO:0016021]; transmembrane transporter activity [GO:0022857]
49_29		POSPLADRAFT_1158030	-3.92548				Uncharacterized protein (Fragment)
409_1		POSPLADRAFT_1046437	-3.91726			2.69362	Uncharacterized protein	nucleic acid binding [GO:0003676]
22_34		POSPLADRAFT_1132831	-3.89932		-4.51957		NAD P-binding protein	oxidoreductase activity [GO:0016491]
409_4			-3.87437	-3.262
139_12		POSPLADRAFT_1057973	-3.86965	-3.1941			Uncharacterized protein
1686_3			-3.85686	-2.19475	-2.328
124_7		POSPLADRAFT_1181147	-3.85403		-2.10953		MFS domain-containing protein	integral component of membrane [GO:0016021]; transmembrane transporter activity [GO:0022857]
14_30		POSPLADRAFT_1037947	-3.85221		-3.65945		Uncharacterized protein
85_28		POSPLADRAFT_1037929	-3.84072	-4.52187	2.53417		Aldo_ket_red domain-containing protein	oxidoreductase activity [GO:0016491]
265_14		POSPLADRAFT_1155277	-3.80442				Uncharacterized protein (Fragment)
222_11		POSPLADRAFT_1046545	-3.79346				Uncharacterized protein	integral component of membrane [GO:0016021]
220_6		POSPLADRAFT_1156721	-3.79024	-6.41355	4.11315		Peptidase A1 domain-containing protein	aspartic-type endopeptidase activity [GO:0004190]
77_20		POSPLADRAFT_1174762	-3.78478			3.56728	HAD-like protein	hydrolase activity [GO:0016787]
93_13		POSPLADRAFT_1047366	-3.76613	-4.57204	2.25807		Aldo_ket_red domain-containing protein	oxidoreductase activity [GO:0016491]
469_2		POSPLADRAFT_1160806	-3.75794	-2.20341			COesterase domain-containing protein	hydrolase activity [GO:0016787]
241_6		POSPLADRAFT_1033972	-3.75663	-4.72313			Epimerase domain-containing protein	catalytic activity [GO:0003824]; coenzyme binding [GO:0050662]
124_8		POSPLADRAFT_1181144	-3.74996	-3.22852			MFS domain-containing protein	integral component of membrane [GO:0016021]; transmembrane transporter activity [GO:0022857]
5_88	GH43_24-CBM35	POSPLADRAFT_1182607	-3.74545	-2.85872			Carbohydrate-binding module family 35 protein	carbohydrate binding [GO:0030246]; hydrolase activity, hydrolyzing O-glycosyl compounds [GO:0004553]; carbohydrate metabolic process [GO:0005975]
606_3		POSPLADRAFT_1151427	-3.74287	-2.33879			Uncharacterized protein	integral component of membrane [GO:0016021]
187_13			-3.72117
109_7		POSPLADRAFT_1146647	-3.71557	-2.30228			PKS_ER domain-containing protein	oxidoreductase activity [GO:0016491]; zinc ion binding [GO:0008270]
943_1		POSPLADRAFT_1046005	-3.71146	-3.33261			MFS domain-containing protein	integral component of membrane [GO:0016021]; transmembrane transporter activity [GO:0022857]
183_12		POSPLADRAFT_1158862	-3.69405	-2.41529			BTB domain-containing protein
31_35		POSPLADRAFT_1058477	-3.6807	-3.51556			Uncharacterized protein
399_2		POSPLADRAFT_1049868	-3.67792	-2.21217			Uncharacterized protein	integral component of membrane [GO:0016021]; transmembrane transporter activity [GO:0022857]
5_149		POSPLADRAFT_1074934	-3.66906	-3.34426			DJ-1_PfpI domain-containing protein
3_53		POSPLADRAFT_1133596	-3.65234	-2.74034			Uncharacterized protein	integral component of membrane [GO:0016021]
71_24		POSPLADRAFT_1134380	-3.64883	-2.3836			Uncharacterized protein
433_1	GH3	POSPLADRAFT_1160374	-3.64245				Glycoside hydrolase family 3 protein	hydrolase activity, hydrolyzing O-glycosyl compounds [GO:0004553]; carbohydrate metabolic process [GO:0005975]
40_46		POSPLADRAFT_1058779	-3.63777	-2.68717			DUF967 domain protein
115_3	GH3	POSPLADRAFT_1044175	-3.62654	-2.05714			Beta-glucosidase (EC 3.2.1.21)	beta-glucosidase activity [GO:0008422]; scopolin beta-glucosidase activity [GO:0102483]; cellulose catabolic process [GO:0030245]
381_2		POSPLADRAFT_1066421	-3.62635	-2.48568			MFS domain-containing protein	integral component of membrane [GO:0016021]; transmembrane transporter activity [GO:0022857]
187_18			-3.62333
60_12		POSPLADRAFT_1149959	-3.6113		-2.4568		Fe-ADH domain-containing protein	metal ion binding [GO:0046872]; oxidoreductase activity, acting on CH-OH group of donors [GO:0016614]
87_24	GH53	POSPLADRAFT_1172689	-3.60892	-2.52479			Arabinogalactan endo-beta-1,4-galactanase (EC 3.2.1.89)	arabinogalactan endo-1,4-beta-galactosidase activity [GO:0031218]; glucosidase activity [GO:0015926]; metabolic process [GO:0008152]
88_20		POSPLADRAFT_1062803	-3.6032	-2.33283			Uncharacterized protein	arylformamidase activity [GO:0004061]; tryptophan catabolic process to kynurenine [GO:0019441]
1_135		POSPLADRAFT_1038039	-3.58334	-3.81399			KARI N-terminal Rossmann domain-containing protein	ketol-acid reductoisomerase activity [GO:0004455]; branched-chain amino acid biosynthetic process [GO:0009082]
321_4		POSPLADRAFT_1143392	-3.57714	-2.75573			TauD domain-containing protein	oxidoreductase activity [GO:0016491]
6_127			-3.56718	-2.17357
428_3	CE16	POSPLADRAFT_1067618	-3.54166	-3.06403			Carbohydrate esterase family 16 protein	hydrolase activity, acting on ester bonds [GO:0016788]
9_74	GH3	POSPLADRAFT_1069652	-3.53299	-3.3735			Glycoside hydrolase family 3 protein	hydrolase activity, hydrolyzing O-glycosyl compounds [GO:0004553]; peptide-methionine (R)-S-oxide reductase activity [GO:0033743]; carbohydrate metabolic process [GO:0005975]
571_3		POSPLADRAFT_1048765	-3.52559	-2.95683			3-isopropylmalate dehydrogenase (EC 1.1.1.85)	3-isopropylmalate dehydrogenase activity [GO:0003862]; magnesium ion binding [GO:0000287]; NAD binding [GO:0051287]; leucine biosynthetic process [GO:0009098]
28_46		POSPLADRAFT_1156080	-3.50158	-4.07071			Aldolase	lyase activity [GO:0016829]
52_41		POSPLADRAFT_1077564	-3.49062	-3.80556			Cyclase family protein	arylformamidase activity [GO:0004061]; tryptophan catabolic process to kynurenine [GO:0019441]
195_6		POSPLADRAFT_1180529	-3.48679		-5.51976	-3.62005	Iron permease FTR1	high-affinity iron permease complex [GO:0033573]; iron ion transmembrane transporter activity [GO:0005381]
9_48		POSPLADRAFT_1065541	-3.48191	-2.04228			GFO_IDH_MocA domain-containing protein	oxidoreductase activity [GO:0016491]
135_19			-3.4747
39_37		POSPLADRAFT_1074902	-3.46198	-2.40053			NAD P-binding protein	oxidoreductase activity [GO:0016491]
47_28		POSPLADRAFT_1047091	-3.44637	-3.65799			Uncharacterized protein	NAD binding [GO:0051287]; oxidoreductase activity, acting on the CH-OH group of donors, NAD or NADP as acceptor [GO:0016616]
33_50		POSPLADRAFT_1038371	-3.44127	-2.83361			Lactoylglutathione lyase (EC 4.4.1.5) (Glyoxalase I)	lactoylglutathione lyase activity [GO:0004462]; metal ion binding [GO:0046872]
75_17	GH5_22	POSPLADRAFT_1169431	-3.44008				Glycoside hydrolase family 5 protein	hydrolase activity, hydrolyzing O-glycosyl compounds [GO:0004553]; carbohydrate metabolic process [GO:0005975]
49_39			-3.4161	-4.3628	2.09003
27_40	CE16	POSPLADRAFT_1179218	-3.41356	-3.18544			Carbohydrate esterase family 16 protein
229_7		POSPLADRAFT_1041675	-3.41241	-2.48603			Uncharacterized protein	oxidoreductase activity [GO:0016491]
21_14		POSPLADRAFT_1072224	-3.40884	-2.26598			Aldo_ket_red domain-containing protein
38_45		POSPLADRAFT_1130432	-3.40761				DRBM domain-containing protein (Fragment)	RNA binding [GO:0003723]
74_14	GH1	POSPLADRAFT_1186390	-3.40644	-2.41511			Glycoside hydrolase family 1 protein	hydrolase activity, hydrolyzing O-glycosyl compounds [GO:0004553]; carbohydrate metabolic process [GO:0005975]
220_7	GH10	POSPLADRAFT_1043996	-3.4031				Beta-xylanase (EC 3.2.1.8)	endo-1,4-beta-xylanase activity [GO:0031176]; polysaccharide catabolic process [GO:0000272]
589_2		POSPLADRAFT_1139878	-3.38555	-4.56766	2.56211		HpcH_HpaI domain-containing protein	catalytic activity [GO:0003824]
88_17		POSPLADRAFT_1175381	-3.3616	-3.05733			Aldo_ket_red domain-containing protein
23_58	CBM13		-3.35505	-5.46023	4.40839	2.29056
63_8		POSPLADRAFT_1151742	-3.34967	-2.20715			Carboxylic ester hydrolase (EC 3.1.1.-)	hydrolase activity [GO:0016787]
3_46			-3.34882		-2.45467
253_6			-3.34107	-2.37053
11_16		POSPLADRAFT_1038570	-3.32487	-2.29818			Formate dehydrogenase (FDH) (EC 1.17.1.9) (NAD-dependent formate dehydrogenase)	cytoplasm [GO:0005737]; formate dehydrogenase complex [GO:0009326]; formate dehydrogenase (NAD+) activity [GO:0008863]; NAD binding [GO:0051287]; oxidoreductase activity, acting on the CH-OH group of donors, NAD or NADP as acceptor [GO:0016616]; formate catabolic process [GO:0042183]
75_15	GH5_22	POSPLADRAFT_1046202	-3.32159				Glycoside hydrolase family 5 protein	hydrolase activity, hydrolyzing O-glycosyl compounds [GO:0004553]; carbohydrate metabolic process [GO:0005975]
275_4		POSPLADRAFT_1145293	-3.30462	-2.792			Aldo_ket_red domain-containing protein	oxidoreductase activity [GO:0016491]
158_17			-3.30298	-2.59214
109_9		POSPLADRAFT_1047424	-3.30125				MR_MLE domain-containing protein	galactonate dehydratase activity [GO:0008869]; cellular amino acid catabolic process [GO:0009063]; D-galactonate catabolic process [GO:0034194]
1_88		POSPLADRAFT_1030514	-3.29598				N-acetyltransferase domain-containing protein	transferase activity [GO:0016740]
88_19		POSPLADRAFT_1076668	-3.2925	-3.37537			Aldo_ket_red domain-containing protein
23_67			-3.28174	-5.47203	4.38035	2.1773
197_5		POSPLADRAFT_1072860	-3.27345	-3.33635			Malate synthase (EC 2.3.3.9)	malate synthase activity [GO:0004474]; glyoxylate cycle [GO:0006097]
10_16		POSPLADRAFT_1053115	-3.27192	-4.2271			AB hydrolase-1 domain-containing protein	transferase activity, transferring acyl groups other than amino-acyl groups [GO:0016747]; biosynthetic process [GO:0009058]
51_23		POSPLADRAFT_1182299	-3.27107	-4.78071	2.77197		Aldo_ket_red domain-containing protein	oxidoreductase activity [GO:0016491]
186_5		POSPLADRAFT_1160581	-3.26947				Uncharacterized protein
122_7		POSPLADRAFT_1067481	-3.24947			2.05635	MFS domain-containing protein	integral component of membrane [GO:0016021]; transmembrane transporter activity [GO:0022857]
192_15		POSPLADRAFT_1058189	-3.24065				Uncharacterized protein
5_111	GH2	POSPLADRAFT_1074929	-3.23736				Glycoside hydrolase family 2 protein	hydrolase activity, hydrolyzing O-glycosyl compounds [GO:0004553]; carbohydrate metabolic process [GO:0005975]
73_36		POSPLADRAFT_1155336	-3.23335	-5.20173			Uncharacterized protein (Fragment)
3_42		POSPLADRAFT_1044262	-3.22224	-3.41626			Carboxylic ester hydrolase (EC 3.1.1.-)	hydrolase activity [GO:0016787]
492_1	GT20	POSPLADRAFT_1173158	-3.22089				Glycosyltransferase family 20 protein	alpha,alpha-trehalose-phosphate synthase (UDP-forming) activity [GO:0003825]; trehalose biosynthetic process [GO:0005992]
124_17		POSPLADRAFT_1070082	-3.21614	-3.74451			1,2-dihydroxy-3-keto-5-methylthiopentene dioxygenase (EC 1.13.11.54) (Acireductone dioxygenase (Fe(2+)-requiring)) (ARD) (Fe-ARD)	cytoplasm [GO:0005737]; nucleus [GO:0005634]; acireductone dioxygenase [iron(II)-requiring] activity [GO:0010309]; iron ion binding [GO:0005506]; L-methionine salvage from methylthioadenosine [GO:0019509]
42_2		POSPLADRAFT_1064349	-3.17312	-2.64663			Cation_ATPase_C domain-containing protein	integral component of membrane [GO:0016021]; ATP binding [GO:0005524]
564_1			-3.16726
154_4	GH27	POSPLADRAFT_1075998	-3.15724	-2.00733			Alpha-galactosidase (EC 3.2.1.22) (Melibiase)	raffinose alpha-galactosidase activity [GO:0052692]; carbohydrate metabolic process [GO:0005975]
165_7		POSPLADRAFT_1046037	-3.13618				MFS domain-containing protein	integral component of membrane [GO:0016021]; transmembrane transporter activity [GO:0022857]
142_13		POSPLADRAFT_1043924	-3.13469	-3.01963			Lactamase_B domain-containing protein
20_11		POSPLADRAFT_1136748	-3.13135				Actin-like ATPase domain-containing protein	xylulokinase activity [GO:0004856]; D-xylose metabolic process [GO:0042732]
49_4	GH3	POSPLADRAFT_1174812	-3.12533	-3.49478			Glycoside hydrolase family 3 protein	hydrolase activity, hydrolyzing O-glycosyl compounds [GO:0004553]; carbohydrate metabolic process [GO:0005975]
126_4		POSPLADRAFT_1049420	-3.12348	-5.23954	4.4449	2.31589	Amidase domain-containing protein
76_28		POSPLADRAFT_1055068	-3.11786	-3.30196			Uncharacterized protein
346_8		POSPLADRAFT_1158797	-3.11631			2.22067	Fe2OG dioxygenase domain-containing protein	oxidoreductase activity [GO:0016491]
3_118	GH31	POSPLADRAFT_1167100	-3.11228	-2.2474			Glycoside hydrolase family 31 protein	carbohydrate binding [GO:0030246]; hydrolase activity, hydrolyzing O-glycosyl compounds [GO:0004553]; carbohydrate metabolic process [GO:0005975]
88_24		POSPLADRAFT_1160635	-3.1055	-3.62213			Short-chain dehydrogenase/reductase	oxidoreductase activity [GO:0016491]
569_3		POSPLADRAFT_1169211	-3.09691				Protein-S-isoprenylcysteine O-methyltransferase (EC 2.1.1.100) (Fragment)	endoplasmic reticulum membrane [GO:0005789]; integral component of membrane [GO:0016021]; protein C-terminal S-isoprenylcysteine carboxyl O-methyltransferase activity [GO:0004671]
284_9			-3.09521
129_19		POSPLADRAFT_1043705	-3.08628		-3.74394		Pyrid_ox_like domain-containing protein	cofactor binding [GO:0048037]
155_13		POSPLADRAFT_1131272	-3.07879	-2.66695			Uncharacterized protein
430_3		POSPLADRAFT_1152961	-3.07495		-2.66269		Uncharacterized protein	integral component of membrane [GO:0016021]
106_6		POSPLADRAFT_1049532	-3.07493				Uncharacterized protein	integral component of membrane [GO:0016021]; transmembrane transporter activity [GO:0022857]
730_1	GH2	POSPLADRAFT_1157486	-3.05705				Glycoside hydrolase family 2 protein	hydrolase activity, hydrolyzing O-glycosyl compounds [GO:0004553]; carbohydrate metabolic process [GO:0005975]
129_4		POSPLADRAFT_1064649	-3.04629	-2.50863			Dihydroxy-acid and 6-phosphogluconate dehydratase	dihydroxy-acid dehydratase activity [GO:0004160]; branched-chain amino acid biosynthetic process [GO:0009082]
141_8		POSPLADRAFT_1183181	-3.04053				Meth_synt_2 domain-containing protein	5-methyltetrahydropteroyltriglutamate-homocysteine S-methyltransferase activity [GO:0003871]; zinc ion binding [GO:0008270]; methionine biosynthetic process [GO:0009086]
147_3		POSPLADRAFT_1174158	-3.0395				Calcium-transporting ATPase (EC 7.2.2.10)	integral component of membrane [GO:0016021]; ATP binding [GO:0005524]; calcium transmembrane transporter activity, phosphorylative mechanism [GO:0005388]
227_9		POSPLADRAFT_1048409	-3.01793	-2.58164			Uncharacterized protein
101_22		POSPLADRAFT_1151098	-2.98415	-3.11688			Uncharacterized protein	integral component of membrane [GO:0016021]
27_15		POSPLADRAFT_1135223	-2.96556	-2.67858			Uncharacterized protein
106_11	GH28	POSPLADRAFT_1060825	-2.96417				Glycoside hydrolase family 28 protein	polygalacturonase activity [GO:0004650]; carbohydrate metabolic process [GO:0005975]
47_15			-2.95046
41_16		POSPLADRAFT_1043046	-2.9386				Uncharacterized protein	nucleic acid binding [GO:0003676]
11_13		POSPLADRAFT_1052954	-2.93229	-2.59223			Methyltransf_2 domain-containing protein	O-methyltransferase activity [GO:0008171]
458_2		POSPLADRAFT_1046004	-2.92916				Lactamase_B domain-containing protein
211_5		POSPLADRAFT_1144845	-2.92503				FAD_binding_3 domain-containing protein	FAD binding [GO:0071949]
68_24			-2.92356
26_46		POSPLADRAFT_1184782	-2.92119				ThuA domain-containing protein
66_16		POSPLADRAFT_1060994	-2.91484		-2.3782		MFS domain-containing protein	integral component of membrane [GO:0016021]; transmembrane transporter activity [GO:0022857]
268_5		POSPLADRAFT_1132530	-2.9042	-3.06564			Uncharacterized protein	transferase activity, transferring glycosyl groups [GO:0016757]; fucose metabolic process [GO:0006004]
34_19		POSPLADRAFT_1055825	-2.9026				Uncharacterized protein
3_103		POSPLADRAFT_1166961	-2.89156	-2.01955			Rhamnose mutarotase	racemase and epimerase activity, acting on carbohydrates and derivatives [GO:0016857]
65_19		POSPLADRAFT_1049710	-2.89122	-2.98047			Uncharacterized protein
1224_1			-2.88444	-2.08087
190_11		POSPLADRAFT_1156274	-2.88258				F-box domain-containing protein (Fragment)
10_75	GH154	POSPLADRAFT_1031438	-2.87698				Uncharacterized protein
77_11		POSPLADRAFT_1061997	-2.87433				Uncharacterized protein
330_7			-2.87242	-2.40303
187_11		POSPLADRAFT_1155237	-2.8648				Uncharacterized protein (Fragment)
14_55		POSPLADRAFT_1051512	-2.86403	-2.448			Uncharacterized protein
60_14		POSPLADRAFT_1048487	-2.84696	-4.68902	2.80502		AB hydrolase-1 domain-containing protein
25_31		POSPLADRAFT_1049941	-2.83862				Probable acetate kinase (EC 2.7.2.1) (Acetokinase)	acetate kinase activity [GO:0008776]; ATP binding [GO:0005524]; magnesium ion binding [GO:0000287]; acetyl-CoA biosynthetic process [GO:0006085]; organic acid metabolic process [GO:0006082]
423_1	GH35	POSPLADRAFT_1067879	-2.8272				Glycoside hydrolase family 35 protein	beta-galactosidase activity [GO:0004565]; carbohydrate metabolic process [GO:0005975]
475_4		POSPLADRAFT_1159171	-2.80834				Uncharacterized protein	integral component of membrane [GO:0016021]
24_54		POSPLADRAFT_1073292	-2.80753	-4.60896	2.19887		Uncharacterized protein	integral component of membrane [GO:0016021]
18_21		POSPLADRAFT_1150611	-2.80491	-2.58463			Uncharacterized protein
103_2		POSPLADRAFT_1173168	-2.80041				Uncharacterized protein	integral component of membrane [GO:0016021]
201_7		POSPLADRAFT_1039800	-2.7915				MFS domain-containing protein	integral component of membrane [GO:0016021]; transmembrane transporter activity [GO:0022857]
6_95		POSPLADRAFT_1075152	-2.79065				Phosphotransferase (EC 2.7.1.-)	cell [GO:0005623]; ATP binding [GO:0005524]; glucose binding [GO:0005536]; hexokinase activity [GO:0004396]; cellular glucose homeostasis [GO:0001678]; glycolytic process [GO:0006096]
475_6			-2.77119
382_6		POSPLADRAFT_1034521	-2.76777				Uncharacterized protein
356_5		POSPLADRAFT_1186497	-2.7616	-2.71145			SGL domain-containing protein
42_32	GH16	POSPLADRAFT_1072615	-2.76078				Glycoside hydrolase family 16 protein	hydrolase activity, hydrolyzing O-glycosyl compounds [GO:0004553]; carbohydrate metabolic process [GO:0005975]
133_11		POSPLADRAFT_1045701	-2.75621		-3.70974		Uncharacterized protein	integral component of membrane [GO:0016021]
172_13		POSPLADRAFT_1143626	-2.74864				PKS_ER domain-containing protein	oxidoreductase activity [GO:0016491]
2_102			-2.74066
3_144		POSPLADRAFT_1073261	-2.73877				Uncharacterized protein
222_1		POSPLADRAFT_1142659	-2.73474				Uncharacterized protein	catalytic activity [GO:0003824]
366_6			-2.73076
5_166			-2.72363
192_2	GT20	POSPLADRAFT_1182414	-2.71064				Glycosyltransferase family 20 protein	transferase activity [GO:0016740]; trehalose biosynthetic process [GO:0005992]
8_50		POSPLADRAFT_1048245	-2.69255	-2.51812			Epimerase domain-containing protein	catalytic activity [GO:0003824]; coenzyme binding [GO:0050662]
1491_1			-2.68808	-2.07467
62_27		POSPLADRAFT_1041768	-2.67299	-2.59881			Short-chain dehydrogenase	oxidoreductase activity [GO:0016491]
221_13		POSPLADRAFT_1127293	-2.67176	-2.44469			Uncharacterized protein
130_16		POSPLADRAFT_1164100	-2.66494	-2.98271			DLH domain-containing protein	hydrolase activity [GO:0016787]
3_29		POSPLADRAFT_1044245	-2.66266				Choline/ethanolaminephosphotransferase
72_28		POSPLADRAFT_1039014	-2.66046	-2.63012			Uncharacterized protein	integral component of membrane [GO:0016021]; ion channel activity [GO:0005216]
4_124		POSPLADRAFT_1059387	-2.65908	-4.11158	2.49437		MFS general substrate transporter	integral component of membrane [GO:0016021]; transmembrane transporter activity [GO:0022857]
64_26		POSPLADRAFT_1139924	-2.64132		-2.13321		NAD P-binding protein
252_9			-2.63213
725_2			-2.62938
24_35		POSPLADRAFT_1178613	-2.62202				Uncharacterized protein	transferase activity, transferring acyl groups other than amino-acyl groups [GO:0016747]
60_40		POSPLADRAFT_1067046	-2.61272				Uncharacterized protein
226_8		POSPLADRAFT_1136463	-2.61	-3.10379			Aldo_ket_red domain-containing protein
10_22		POSPLADRAFT_1053124	-2.60398				Uncharacterized protein
237_3		POSPLADRAFT_1062875	-2.59809				Aldedh domain-containing protein	oxidoreductase activity, acting on the aldehyde or oxo group of donors, NAD or NADP as acceptor [GO:0016620]
2_78	GH27	POSPLADRAFT_1038147	-2.59744				Alpha-galactosidase (EC 3.2.1.22) (Melibiase)	raffinose alpha-galactosidase activity [GO:0052692]; carbohydrate metabolic process [GO:0005975]
167_23			-2.58556		-3.81877	-2.06158
378_8		POSPLADRAFT_1134654	-2.58127	-2.37945			NAD P-binding protein
58_11		POSPLADRAFT_1050620	-2.58103				Molybdopterin binding oxidoreductase	molybdenum ion binding [GO:0030151]; oxidoreductase activity [GO:0016491]
48_12		POSPLADRAFT_1074718	-2.57818				MR_MLE domain-containing protein	L-fuconate dehydratase activity [GO:0050023]; carbohydrate catabolic process [GO:0016052]; cellular amino acid catabolic process [GO:0009063]
33_45		POSPLADRAFT_1064485	-2.57422				Uncharacterized protein
56_29		POSPLADRAFT_1075568	-2.57059	-3.05866			FAA_hydrolase domain-containing protein	catalytic activity [GO:0003824]
327_2	CE15	POSPLADRAFT_1065808	-2.56386				Carbohydrate esterase family 15 protein
575_3			-2.56259	-2.34169
135_6		POSPLADRAFT_1067620	-2.55877				Carboxylic ester hydrolase (EC 3.1.1.-)	hydrolase activity [GO:0016787]
22_29		POSPLADRAFT_1133208	-2.54936		-2.2598		Phosphosulfolactate synthase	catalytic activity [GO:0003824]
46_46			-2.54936
261_2		POSPLADRAFT_1064463	-2.54161	-2.06552			AA_permease domain-containing protein	integral component of membrane [GO:0016021]; transmembrane transporter activity [GO:0022857]; amino acid transport [GO:0006865]
88_4	GH31	POSPLADRAFT_1050820	-2.53806		-2.64265		Glycoside hydrolase family 31 protein	carbohydrate binding [GO:0030246]; hydrolase activity, hydrolyzing O-glycosyl compounds [GO:0004553]; carbohydrate metabolic process [GO:0005975]
140_12		POSPLADRAFT_1071546	-2.53113				PKS_ER domain-containing protein	oxidoreductase activity [GO:0016491]
8_52			-2.52855
8_28		POSPLADRAFT_1048231	-2.52104				Peptidylprolyl isomerase (EC 5.2.1.8)	peptidyl-prolyl cis-trans isomerase activity [GO:0003755]
33_53		POSPLADRAFT_1038385	-2.52045				Copper-fist domain-containing protein	host cell nucleus [GO:0042025]; nucleus [GO:0005634]; copper ion binding [GO:0005507]; DNA binding [GO:0003677]; DNA-binding transcription factor activity [GO:0003700]
215_14		POSPLADRAFT_1045774	-2.5166	-2.01635	-2.40219		Uncharacterized protein	integral component of membrane [GO:0016021]
47_35		POSPLADRAFT_1047094	-2.51129				Uncharacterized protein
49_9		POSPLADRAFT_1067996	-2.50594				PHP domain-like protein	integral component of membrane [GO:0016021]; heme binding [GO:0020037]; iron ion binding [GO:0005506]; oxidoreductase activity, acting on paired donors, with incorporation or reduction of molecular oxygen [GO:0016705]
2_159		POSPLADRAFT_1042849	-2.50279			2.88263	GFO_IDH_MocA domain-containing protein	oxidoreductase activity [GO:0016491]
124_11	CE8	POSPLADRAFT_1056430	-2.50249				Carbohydrate esterase family 8 protein	aspartyl esterase activity [GO:0045330]; pectinesterase activity [GO:0030599]; cell wall modification [GO:0042545]
273_2		POSPLADRAFT_1170155	-2.49733	-3.69487			Peptidase S53 domain-containing protein	metal ion binding [GO:0046872]; serine-type endopeptidase activity [GO:0004252]
93_27		POSPLADRAFT_1040352	-2.49636				Uncharacterized protein (Fragment)
65_26		POSPLADRAFT_1041488	-2.49139	-2.32816			PEP_hydrolase domain-containing protein	catalytic activity [GO:0003824]
15_69		POSPLADRAFT_1134857	-2.47456				Uncharacterized protein
61_28		POSPLADRAFT_1138271	-2.47399	-2.37782			NmrA domain-containing protein
142_5		POSPLADRAFT_1132734	-2.47396	-2.39453			Sphingomyelin phosphodiesterase	hydrolase activity, acting on glycosyl bonds [GO:0016798]; metal ion binding [GO:0046872]; sphingomyelin phosphodiesterase activity [GO:0004767]; sphingomyelin catabolic process [GO:0006685]
19_13		POSPLADRAFT_1180448	-2.47158	-2.34569			PKS_ER domain-containing protein	oxidoreductase activity [GO:0016491]; zinc ion binding [GO:0008270]
293_5		POSPLADRAFT_1143183	-2.46587	-2.5152			Aldo/keto reductase	integral component of membrane [GO:0016021]; oxidoreductase activity [GO:0016491]
21_13		POSPLADRAFT_1042442	-2.46487	-2.787			NAD P-binding protein	NAD binding [GO:0051287]; NADP binding [GO:0050661]; oxidoreductase activity [GO:0016491]
147_9		POSPLADRAFT_1156228	-2.45499				Uncharacterized protein	integral component of peroxisomal membrane [GO:0005779]; peroxisome fission [GO:0016559]
690_2			-2.4521
127_22		POSPLADRAFT_1137827	-2.44782	-3.00324			Glutathione S-transferase	transferase activity [GO:0016740]
44_11		POSPLADRAFT_1049564	-2.44317				Uncharacterized protein
122_12		POSPLADRAFT_1049288	-2.44034	-2.84039			FMN hydroxy acid dehydrogenase domain-containing protein	FMN binding [GO:0010181]; oxidoreductase activity [GO:0016491]
387_9			-2.43823
70_22		POSPLADRAFT_1034695	-2.4355				Uncharacterized protein
221_18		POSPLADRAFT_1037773	-2.43284		-3.04867		SHSP domain-containing protein
9_42		POSPLADRAFT_1054914	-2.42888				F-box domain-containing protein
10_100		POSPLADRAFT_1038600	-2.42201	-2.89423			Uncharacterized protein
258_3		POSPLADRAFT_1142909	-2.41947				Uncharacterized protein	catalytic activity [GO:0003824]
111_21		POSPLADRAFT_1179022	-2.39424	-2.33739			Aldo_ket_red domain-containing protein	oxidoreductase activity [GO:0016491]
22_7		POSPLADRAFT_1131997	-2.39266				Uncharacterized protein	integral component of membrane [GO:0016021]
328_2			-2.38967
160_17		POSPLADRAFT_1149129	-2.38871				Uncharacterized protein
23_34		POSPLADRAFT_1129845	-2.38704	-2.48555			Uncharacterized protein	oxidoreductase activity [GO:0016491]
4_128	GH125	POSPLADRAFT_1067069	-2.38636				Glycoside hydrolase family 125 protein	hydrolase activity [GO:0016787]
236_12		POSPLADRAFT_1057081	-2.38602	-2.54649			Uncharacterized protein
222_7		POSPLADRAFT_1142399	-2.376	-7.45454	7.44124	2.34996	Uncharacterized protein	oxidoreductase activity [GO:0016491]
169_8		POSPLADRAFT_1048445	-2.37596				Uncharacterized protein
17_17		POSPLADRAFT_1040134	-2.3731				Aldo_ket_red domain-containing protein	oxidoreductase activity [GO:0016491]
53_22		POSPLADRAFT_1132722	-2.37035	-2.14734			AB hydrolase-1 domain-containing protein	transferase activity, transferring acyl groups other than amino-acyl groups [GO:0016747]; biosynthetic process [GO:0009058]
299_7		POSPLADRAFT_1186063	-2.35598	-2.10843			Aldo_ket_red domain-containing protein	oxidoreductase activity [GO:0016491]
28_32		POSPLADRAFT_1050003	-2.35562	-3.03302			Molybdopterin binding oxidoreductase	molybdenum ion binding [GO:0030151]; oxidoreductase activity [GO:0016491]
93_14		POSPLADRAFT_1145799	-2.34658				Inositol oxygenase (EC 1.13.99.1) (Myo-inositol oxygenase)	cytoplasm [GO:0005737]; inositol oxygenase activity [GO:0050113]; iron ion binding [GO:0005506]; inositol catabolic process [GO:0019310]
737_1		POSPLADRAFT_1147081	-2.344				Uncharacterized protein
6_97		POSPLADRAFT_1047939	-2.33719	-2.48958			Carboxypeptidase (EC 3.4.16.-)	serine-type carboxypeptidase activity [GO:0004185]
2_19		POSPLADRAFT_1030720	-2.32967				Uncharacterized protein
95_15		POSPLADRAFT_1131022	-2.31732				Aldolase	lyase activity [GO:0016829]
94_2		POSPLADRAFT_1132186	-2.30625				Zn(2)-C6 fungal-type domain-containing protein	nucleus [GO:0005634]; DNA-binding transcription factor activity, RNA polymerase II-specific [GO:0000981]; zinc ion binding [GO:0008270]
233_12			-2.30141
3_64		POSPLADRAFT_1073203	-2.29952	-3.11078			Uncharacterized protein
165_6		POSPLADRAFT_1046031	-2.29672				Carboxylic ester hydrolase (EC 3.1.1.-)	hydrolase activity [GO:0016787]
55_29		POSPLADRAFT_1034595	-2.29274				Uncharacterized protein
340_5		POSPLADRAFT_1074782	-2.2859	-2.4155			PKS_ER domain-containing protein	oxidoreductase activity [GO:0016491]
113_25			-2.27135
8_18		POSPLADRAFT_1048227	-2.25965				Uncharacterized protein
5_124		POSPLADRAFT_1034806	-2.25774				ThrRS/AlaRS common domain-containing protein	nucleotide binding [GO:0000166]
95_17		POSPLADRAFT_1044031	-2.25531	-2.96656			6-phosphogluconate dehydrogenase C-terminal domain-like protein	NADP binding [GO:0050661]; oxidation-reduction process [GO:0055114]
51_6		POSPLADRAFT_1146826	-2.25301	-3.00334			Malic enzyme	malate dehydrogenase (decarboxylating) (NAD+) activity [GO:0004471]; metal ion binding [GO:0046872]; NAD binding [GO:0051287]
7_49		POSPLADRAFT_1179742	-2.25098	-2.53023			DLH domain-containing protein	hydrolase activity [GO:0016787]
90_25		POSPLADRAFT_1181038	-2.24131			2.2964	LamB/YcsF	catalytic activity [GO:0003824]; carbohydrate metabolic process [GO:0005975]
2_115		POSPLADRAFT_1051817	-2.24096	-2.85192			Uncharacterized protein	heme binding [GO:0020037]; metal ion binding [GO:0046872]; oxidoreductase activity [GO:0016491]
118_9		POSPLADRAFT_1046717	-2.23812				PKS_ER domain-containing protein	oxidoreductase activity [GO:0016491]
363_4		POSPLADRAFT_1072839	-2.23519				Aldedh domain-containing protein	oxidoreductase activity, acting on the aldehyde or oxo group of donors, NAD or NADP as acceptor [GO:0016620]
509_3			-2.22789
63_27		POSPLADRAFT_1075731	-2.22398	-2.00064			Aldo_ket_red domain-containing protein	oxidoreductase activity [GO:0016491]
14_20		POSPLADRAFT_1130716	-2.22333				Alpha/beta-hydrolase (Fragment)	mitochondrion [GO:0005739]; triglyceride lipase activity [GO:0004806]; triglyceride catabolic process [GO:0019433]
23_26			-2.22184
388_3			-2.22097	-2.14463
69_27		POSPLADRAFT_1172547	-2.21546				S-(hydroxymethyl)glutathione dehydrogenase (EC 1.1.1.284)	S-(hydroxymethyl)glutathione dehydrogenase activity [GO:0051903]; zinc ion binding [GO:0008270]; ethanol oxidation [GO:0006069]
91_17		POSPLADRAFT_1047550	-2.21122	-2.10492			Uncharacterized protein
57_12		POSPLADRAFT_1101440	-2.20339				Uncharacterized protein (Fragment)
97_12	AA9	POSPLADRAFT_1165707	-2.19811				Glycoside hydrolase family 61 protein (Fragment)	hydrolase activity [GO:0016787]
67_26		POSPLADRAFT_1048940	-2.19458				Uncharacterized protein
12_4	GH55	POSPLADRAFT_1073357	-2.19253				Glycoside hydrolase family 55 protein	hydrolase activity [GO:0016787]
8_20		POSPLADRAFT_1149702	-2.19209	-3.41842	2.53721		Uncharacterized protein
233_11			-2.18347			2.21776
71_17		POSPLADRAFT_1053557	-2.17463				SGNH_hydro domain-containing protein	lipase activity [GO:0016298]; lipid metabolic process [GO:0006629]
3_171	EXPN	POSPLADRAFT_1178475	-2.17139				Cerato-platanin
346_5		POSPLADRAFT_1050447	-2.16664	-2.78114			Amidase domain-containing protein
190_10		POSPLADRAFT_1049821	-2.16639	-2.77595			Aldo_ket_red domain-containing protein
420_6		POSPLADRAFT_1074449	-2.166				3-hydroxyanthranilate 3,4-dioxygenase (EC 1.13.11.6) (3-hydroxyanthranilate oxygenase) (3-HAO) (3-hydroxyanthranilic acid dioxygenase) (HAD) (Biosynthesis of nicotinic acid protein 1)	cytoplasm [GO:0005737]; 3-hydroxyanthranilate 3,4-dioxygenase activity [GO:0000334]; ferrous iron binding [GO:0008198]; 'de novo' NAD biosynthetic process from tryptophan [GO:0034354]; anthranilate metabolic process [GO:0043420]; quinolinate biosynthetic process [GO:0019805]; tryptophan catabolic process [GO:0006569]
146_10	GH28	POSPLADRAFT_1047239	-2.16298				Glycoside hydrolase family 28 protein	extracellular region [GO:0005576]; polygalacturonase activity [GO:0004650]; carbohydrate metabolic process [GO:0005975]; cell wall organization [GO:0071555]
52_11		POSPLADRAFT_1046967	-2.16244				MFS domain-containing protein	integral component of membrane [GO:0016021]; transmembrane transporter activity [GO:0022857]
98_19		POSPLADRAFT_1038671	-2.14403	-2.83536			Flavin_Reduct domain-containing protein	FMN binding [GO:0010181]
350_2			-2.14197
16_42		POSPLADRAFT_1055341	-2.14152	-3.19527	2.36066		Amidase domain-containing protein
378_9		POSPLADRAFT_1044633	-2.13563				Aldo_ket_red domain-containing protein
20_18		POSPLADRAFT_1054624	-2.13536				Uncharacterized protein
36_38		POSPLADRAFT_1056111	-2.13084	-2.94483			NAD P-binding protein
1_204		POSPLADRAFT_1176447	-2.12057				Glucose-6-phosphate 1-epimerase (EC 5.1.3.15)	carbohydrate binding [GO:0030246]; glucose-6-phosphate 1-epimerase activity [GO:0047938]; carbohydrate metabolic process [GO:0005975]
67_8		POSPLADRAFT_1035863	-2.11955				Metallophos domain-containing protein	hydrolase activity [GO:0016787]
410_5		POSPLADRAFT_1186042	-2.11751				Proteasome subunit beta (EC 3.4.25.1)	cytoplasm [GO:0005737]; nucleus [GO:0005634]; proteasome core complex [GO:0005839]; threonine-type endopeptidase activity [GO:0004298]; proteolysis involved in cellular protein catabolic process [GO:0051603]
25_44		POSPLADRAFT_1049914	-2.11433				Amidase	amidase activity [GO:0004040]
77_26		POSPLADRAFT_1157541	-2.11255				Uncharacterized protein (Fragment)
58_36		POSPLADRAFT_1175111	-2.10738				Superoxide dismutase [Cu-Zn] (EC 1.15.1.1)	metal ion binding [GO:0046872]; superoxide dismutase activity [GO:0004784]
569_2		POSPLADRAFT_1140721	-2.10284		-2.11294		Protein-S-isoprenylcysteine O-methyltransferase (EC 2.1.1.100)	endoplasmic reticulum membrane [GO:0005789]; integral component of membrane [GO:0016021]; protein C-terminal S-isoprenylcysteine carboxyl O-methyltransferase activity [GO:0004671]
4_149		POSPLADRAFT_1183854	-2.09887	-2.75576			Uncharacterized protein
29_52		POSPLADRAFT_1038303	-2.09842				Uncharacterized protein (Fragment)
79_4		POSPLADRAFT_1054989	-2.09374	-3.19017			MFS domain-containing protein	integral component of membrane [GO:0016021]; transmembrane transporter activity [GO:0022857]
309_1		POSPLADRAFT_1075269	-2.09331				Uncharacterized protein	nucleic acid binding [GO:0003676]
155_6		POSPLADRAFT_1131111	-2.0859				Fe2OG dioxygenase domain-containing protein	metal ion binding [GO:0046872]; oxidoreductase activity [GO:0016491]
1_155		POSPLADRAFT_1051664	-2.08478				Uncharacterized protein
11_22		POSPLADRAFT_1132006	-2.08398				Uncharacterized protein
402_5			-2.08311
96_10		POSPLADRAFT_1179861	-2.07904				Dihydroxyacetone kinase	ATP binding [GO:0005524]; glycerone kinase activity [GO:0004371]; glycerol metabolic process [GO:0006071]
21_28		POSPLADRAFT_1164424	-2.077				NAD(P)-bd_dom domain-containing protein	UDP-glucose 4-epimerase activity [GO:0003978]; galactose metabolic process [GO:0006012]
264_6		POSPLADRAFT_1053258	-2.07554	-2.39749			Asparaginase	hydrolase activity [GO:0016787]
136_13		POSPLADRAFT_1034548	-2.07459				PKS_ER domain-containing protein	oxidoreductase activity [GO:0016491]
80_19		POSPLADRAFT_1128483	-2.07217				Uncharacterized protein	integral component of membrane [GO:0016021]
3_128		POSPLADRAFT_1044340	-2.06771			2.49186	HMG box domain-containing protein	nucleus [GO:0005634]; DNA binding [GO:0003677]
165_2		POSPLADRAFT_1180712	-2.06523				ThrE domain-containing protein	integral component of membrane [GO:0016021]
8_63			-2.06219
412_4		POSPLADRAFT_1049874	-2.05841				Uncharacterized protein
13_70		POSPLADRAFT_1042338	-2.05066				Uncharacterized protein
42_48		POSPLADRAFT_1129960	-2.05066				BZIP domain-containing protein	DNA-binding transcription factor activity [GO:0003700]
97_6		POSPLADRAFT_1052291	-2.0473				Zn(2)-C6 fungal-type domain-containing protein	nucleus [GO:0005634]; DNA-binding transcription factor activity, RNA polymerase II-specific [GO:0000981]; zinc ion binding [GO:0008270]
492_3			-2.04648
1_82		POSPLADRAFT_1176305	-2.04396				FAS1 domain-containing protein	integral component of membrane [GO:0016021]
8_105		POSPLADRAFT_1050953	-2.04104				Uncharacterized protein
8_21			-2.04032	-2.61676
94_9		POSPLADRAFT_1131386	-2.03597				Uncharacterized protein
95_20		POSPLADRAFT_1053266	-2.03465				Uncharacterized protein
77_30		POSPLADRAFT_1157656	-2.03327	-3.27805	2.97327		Uncharacterized protein
52_15		POSPLADRAFT_1143941	-2.03327	-2.1232			Peptidase S53 domain-containing protein	metal ion binding [GO:0046872]; serine-type endopeptidase activity [GO:0004252]
16_40		POSPLADRAFT_1055336	-2.03184	-3.08866			Amidase domain-containing protein
17_15		POSPLADRAFT_1144551	-2.02964				Acyl-CoA 6-aminopenicillanic-acid-acyltransferase	transferase activity, transferring acyl groups [GO:0016746]
1_206		POSPLADRAFT_1038094	-2.0239				DLH domain-containing protein	hydrolase activity [GO:0016787]
99_24		POSPLADRAFT_1062430	-2.01867				Uncharacterized protein
99_6	GH78	POSPLADRAFT_1050525	-2.01412				Glycoside hydrolase family 78 protein	hydrolase activity [GO:0016787]
82_23		POSPLADRAFT_1068849	-2.00963				Uncharacterized protein
10_104		POSPLADRAFT_1038610	-2.00239				Uncharacterized protein
149_11		POSPLADRAFT_1040007	-2.81006				Mitochondrial carrier	integral component of membrane [GO:0016021]; mitochondrial membrane [GO:0031966]; mitochondrial transport [GO:0006839]
288_5		POSPLADRAFT_1141353	2.00273				MFS domain-containing protein	integral component of membrane [GO:0016021]; transmembrane transporter activity [GO:0022857]
10_95	PL14_5	POSPLADRAFT_1166429	2.00359		2.04574		Polysaccharide lyase family 14 protein	lyase activity [GO:0016829]
166_14		POSPLADRAFT_1056380	2.01106				Uncharacterized protein
98_8		POSPLADRAFT_1038669	2.01153			-4.19657	Uncharacterized protein	integral component of membrane [GO:0016021]
22_14		POSPLADRAFT_1044055	2.01527				Uncharacterized protein
57_29			2.01737
28_39		POSPLADRAFT_1174375	2.02303				Uncharacterized protein
5_30		POSPLADRAFT_1148359	2.02305				Histone domain-containing protein	nucleosome [GO:0000786]; nucleus [GO:0005634]; DNA binding [GO:0003677]; protein heterodimerization activity [GO:0046982]
42_9		POSPLADRAFT_1129892	2.0233		-2.09689	-2.45027	Protein kinase domain-containing protein (Fragment)	ATP binding [GO:0005524]; protein serine/threonine kinase activity [GO:0004674]
91_15		POSPLADRAFT_1146187	2.02352				Uncharacterized protein (Fragment)	oxidoreductase activity [GO:0016491]
254_1		POSPLADRAFT_1130969	2.03033				Uncharacterized protein
487_1		POSPLADRAFT_1158987	2.03073			-2.57693	Uncharacterized protein	integral component of membrane [GO:0016021]
67_24		POSPLADRAFT_1151609	2.03435				Cyclin N-terminal domain-containing protein	host cell nucleus [GO:0042025]
107_6			2.0444
243_2		POSPLADRAFT_1142184	2.0446				Uncharacterized protein	integral component of membrane [GO:0016021]; heme binding [GO:0020037]; iron ion binding [GO:0005506]; oxidoreductase activity, acting on paired donors, with incorporation or reduction of molecular oxygen [GO:0016705]
22_40		POSPLADRAFT_1132212	2.04802			-2.05811	Uncharacterized protein (Fragment)
30_25		POSPLADRAFT_1143690	2.04878				AB hydrolase-1 domain-containing protein	peptidase activity [GO:0008233]
298_4			2.05527				Cytochrome P450	heme binding [GO:0020037]; iron ion binding [GO:0005506]; monooxygenase activity [GO:0004497]; oxidoreductase activity, acting on paired donors, with incorporation or reduction of molecular oxygen [GO:0016705]
238_8		POSPLADRAFT_1149833	2.06118			-3.08687	Metallo-dependent hydrolase	hydrolase activity [GO:0016787]
199_9		POSPLADRAFT_1057927	2.06439				SAM_MT_ERG6_SMT domain-containing protein	methyltransferase activity [GO:0008168]; methylation [GO:0032259]; steroid biosynthetic process [GO:0006694]
334_6		POSPLADRAFT_1038754	2.06461				Tetraspanin Pls1 family	integral component of membrane [GO:0016021]
304_4			2.06462		2.39957
202_7		POSPLADRAFT_1175273	2.06617				FA_desaturase domain-containing protein	integral component of membrane [GO:0016021]; lipid metabolic process [GO:0006629]
243_3	AA3_2	POSPLADRAFT_1094491	2.06843				Uncharacterized protein (Fragment)	flavin adenine dinucleotide binding [GO:0050660]; oxidoreductase activity, acting on CH-OH group of donors [GO:0016614]
124_6		POSPLADRAFT_1140937	2.07114				Uncharacterized protein	GTP binding [GO:0005525]; GTPase activity [GO:0003924]
756_1			2.07211
65_5		POSPLADRAFT_1155180	2.07574				Uncharacterized protein	integral component of membrane [GO:0016021]
47_29		POSPLADRAFT_1040201	2.07989			-2.40818	Uncharacterized protein
46_28		POSPLADRAFT_1171809	2.08168				Uncharacterized protein
307_5		POSPLADRAFT_1056631	2.09321			-2.24136	Uncharacterized protein	integral component of membrane [GO:0016021]
69_11		POSPLADRAFT_1150941	2.09646				Uncharacterized protein	integral component of membrane [GO:0016021]
68_9		POSPLADRAFT_1165938	2.10122			-2.56724	Uncharacterized protein
102_21			2.11615
665_3			2.11615			-4.15176
39_6		POSPLADRAFT_1146207	2.12353				Serine/threonine-protein kinase (EC 2.7.11.21)	ATP binding [GO:0005524]; protein serine/threonine kinase activity [GO:0004674]
3_27		POSPLADRAFT_1136265	2.12584				Uncharacterized protein	catalytic activity [GO:0003824]
70_40		POSPLADRAFT_1058125	2.13344				Uncharacterized protein
253_8		POSPLADRAFT_1046660	2.14704				Uncharacterized protein	integral component of membrane [GO:0016021]
49_3		POSPLADRAFT_1174815	2.15151				Uncharacterized protein	ATP binding [GO:0005524]; metal ion binding [GO:0046872]
97_4		POSPLADRAFT_1092845	2.15242				Uncharacterized protein (Fragment)
243_5		POSPLADRAFT_1046809	2.15771				MFS domain-containing protein	integral component of membrane [GO:0016021]; transmembrane transporter activity [GO:0022857]
61_2		POSPLADRAFT_1032397	2.17478				PLP-dependent transferase	carboxy-lyase activity [GO:0016831]; pyridoxal phosphate binding [GO:0030170]; carboxylic acid metabolic process [GO:0019752]
25_14	AA3_2	POSPLADRAFT_1061434	2.17536				Uncharacterized protein	flavin adenine dinucleotide binding [GO:0050660]; oxidoreductase activity, acting on CH-OH group of donors [GO:0016614]
165_16		POSPLADRAFT_1046035	2.17677	2.46379			Uncharacterized protein
236_4		POSPLADRAFT_1046756	2.17718	2.16326	2.21205	2.18563	Uncharacterized protein	integral component of membrane [GO:0016021]
654_2		POSPLADRAFT_1031011	2.18938				Uncharacterized protein	carbon-oxygen lyase activity, acting on phosphates [GO:0016838]
308_3			2.19098
6_50		POSPLADRAFT_1182988	2.19269				Peroxisomal 3-ketoacyl-CoA-thiolase	transferase activity, transferring acyl groups other than amino-acyl groups [GO:0016747]
133_16		POSPLADRAFT_1168862	2.19696				Glutathione S-transferase	transferase activity [GO:0016740]
17_56		POSPLADRAFT_1034164	2.19704			-4.44119	Uncharacterized protein	integral component of membrane [GO:0016021]
215_12			2.20319			-2.04707
103_4		POSPLADRAFT_1151688	2.20639				Uncharacterized protein	phosphopantetheine binding [GO:0031177]; ribonuclease activity [GO:0004540]; RNA binding [GO:0003723]
347_3		POSPLADRAFT_1069815	2.21329				Uncharacterized protein
30_38		POSPLADRAFT_1039933	2.21643			-2.05864	Uncharacterized protein	integral component of membrane [GO:0016021]
2_170		POSPLADRAFT_1127431	2.2205	2.13828			SCP domain-containing protein
8_34		POSPLADRAFT_1048250	2.22071				Kinesin-like protein	microtubule [GO:0005874]; ATP binding [GO:0005524]; microtubule binding [GO:0008017]; microtubule motor activity [GO:0003777]; microtubule-based movement [GO:0007018]
54_2		POSPLADRAFT_1151825	2.22851				VPS13 domain-containing protein
16_52			2.23473
241_9	GH128		2.24056			-2.30541
155_2		POSPLADRAFT_1072783	2.24725			-2.09995	p-loop containing nucleoside triphosphate hydrolase protein (Fragment)	mitochondrion [GO:0005739]; ATP binding [GO:0005524]; hydrolase activity [GO:0016787]; mitochondrial respiratory chain complex III assembly [GO:0034551]
647_1		POSPLADRAFT_1062662	2.25863				Uncharacterized protein
138_13		POSPLADRAFT_1056022	2.25911		2.19234		Uncharacterized protein
71_7		POSPLADRAFT_1134070	2.26237				Rhodanese domain-containing protein	protein tyrosine phosphatase activity [GO:0004725]; thiosulfate sulfurtransferase activity [GO:0004792]; positive regulation of cell cycle G2/M phase transition [GO:1902751]
98_29		POSPLADRAFT_1166588	2.26504				Uncharacterized protein (Fragment)
3_55		POSPLADRAFT_1134594	2.27515				HEME_HALOPEROXIDASE domain-containing protein	integral component of membrane [GO:0016021]; peroxidase activity [GO:0004601]
132_8		POSPLADRAFT_1143213	2.27583				PKS_ER domain-containing protein	oxidoreductase activity [GO:0016491]
322_8		POSPLADRAFT_1073608	2.27883			-2.21488	Uncharacterized protein	integral component of membrane [GO:0016021]
1550_1			2.29461
502_2			2.29461
166_6		POSPLADRAFT_1046379	2.29871		6.64152	4.44864	Uncharacterized protein	heme binding [GO:0020037]; iron ion binding [GO:0005506]; oxidoreductase activity, acting on paired donors, with incorporation or reduction of molecular oxygen [GO:0016705]
5_15		POSPLADRAFT_1066626	2.30932				Uncharacterized protein
73_25			2.30979
520_1		POSPLADRAFT_1184744	2.31501				Citrate synthase	citrate (Si)-synthase activity [GO:0004108]; citrate metabolic process [GO:0006101]; tricarboxylic acid cycle [GO:0006099]
72_36		POSPLADRAFT_1115432	2.3158				Uncharacterized protein (Fragment)
35_53			2.32072			-3.22942
181_16			2.32116
215_9		POSPLADRAFT_1033087	2.32535				N-acetyltransferase domain-containing protein	N-acetyltransferase activity [GO:0008080]
67_33			2.3279
42_37		POSPLADRAFT_1129769	2.33869				Uncharacterized protein
1_189		POSPLADRAFT_1165052	2.33909				Aspartate aminotransferase (EC 2.6.1.1)	L-aspartate:2-oxoglutarate aminotransferase activity [GO:0004069]; pyridoxal phosphate binding [GO:0030170]; biosynthetic process [GO:0009058]; cellular amino acid metabolic process [GO:0006520]
237_6		POSPLADRAFT_1160662	2.34188				Uncharacterized protein (Fragment)	integral component of membrane [GO:0016021]
352_4		POSPLADRAFT_1046832	2.34521				Uncharacterized protein
385_2		POSPLADRAFT_1063976	2.3682				Uncharacterized protein
63_30		POSPLADRAFT_1152015	2.37218			-2.1555	Carbonic anhydrase (EC 4.2.1.1) (Carbonate dehydratase)	carbonate dehydratase activity [GO:0004089]; zinc ion binding [GO:0008270]; carbon utilization [GO:0015976]
46_31		POSPLADRAFT_1048086	2.38314				SH3 domain-containing protein	integral component of membrane [GO:0016021]
10_50		POSPLADRAFT_1043874	2.39478				Uncharacterized protein
199_11		POSPLADRAFT_1047271	2.39986			-2.43204	Uncharacterized protein
1_221		POSPLADRAFT_1051716	2.40232	2.12842			Uncharacterized protein
67_29		POSPLADRAFT_1151976	2.40644				Carbonic anhydrase (EC 4.2.1.1) (Carbonate dehydratase)	carbonate dehydratase activity [GO:0004089]; zinc ion binding [GO:0008270]
347_5			2.41297	2.13468
55_33		POSPLADRAFT_1145934	2.41665				Uncharacterized protein
121_3		POSPLADRAFT_1180365	2.42208			-2.88027	Uncharacterized protein	FAD binding [GO:0071949]
6_67		POSPLADRAFT_1047901	2.4231				Uncharacterized protein	integral component of membrane [GO:0016021]; cytochrome-c oxidase activity [GO:0004129]
204_6			2.4304			-2.90241
470_3		POSPLADRAFT_1168582	2.43113				3-hydroxy-3-methylglutaryl coenzyme A synthase (HMG-CoA synthase) (EC 2.3.3.10)	hydroxymethylglutaryl-CoA synthase activity [GO:0004421]; isoprenoid biosynthetic process [GO:0008299]; sterol biosynthetic process [GO:0016126]
82_28		POSPLADRAFT_1031139	2.43229				Uncharacterized protein	integral component of membrane [GO:0016021]
438_2		POSPLADRAFT_1047470	2.43951				NAD P-binding protein
73_23		POSPLADRAFT_1046289	2.44016				Uncharacterized protein
13_72		POSPLADRAFT_1063905	2.44406				Uncharacterized protein	integral component of membrane [GO:0016021]
5_103		POSPLADRAFT_1148278	2.44569		-2.33294	-4.21524	Uncharacterized protein
387_1		POSPLADRAFT_1064660	2.44619			-3.85006	MFS domain-containing protein	integral component of membrane [GO:0016021]; transmembrane transporter activity [GO:0022857]
53_9		POSPLADRAFT_1043542	2.45634				Uncharacterized protein
411_1			2.47044
277_1		POSPLADRAFT_1036259	2.47572				Uncharacterized protein
11_82		POSPLADRAFT_1043794	2.47838			-2.51219	Zn(2)-C6 fungal-type domain-containing protein (Fragment)	nucleus [GO:0005634]; DNA-binding transcription factor activity, RNA polymerase II-specific [GO:0000981]; zinc ion binding [GO:0008270]
535_2		POSPLADRAFT_1185957	2.49031				Catalase (EC 1.11.1.6)	catalase activity [GO:0004096]; heme binding [GO:0020037]; metal ion binding [GO:0046872]; hydrogen peroxide catabolic process [GO:0042744]; response to oxidative stress [GO:0006979]
515_4		POSPLADRAFT_1170114	2.49201				CFEM domain-containing protein	integral component of membrane [GO:0016021]
1322_1			2.49956
33_37		POSPLADRAFT_1130863	2.50008			-2.1367	Uncharacterized protein	nucleic acid binding [GO:0003676]
181_4		POSPLADRAFT_1141277	2.50209				Cytochrome P450	integral component of membrane [GO:0016021]; heme binding [GO:0020037]; iron ion binding [GO:0005506]; oxidoreductase activity, acting on paired donors, with incorporation or reduction of molecular oxygen [GO:0016705]
19_24		POSPLADRAFT_1140199	2.51569			-3.14058	Uncharacterized protein	integral component of membrane [GO:0016021]
215_3			2.52859			-2.74442
17_71		POSPLADRAFT_1144098	2.52896		2.38954		Uncharacterized protein
5_67	EXPN	POSPLADRAFT_1147654	2.53797			-2.75198	Uncharacterized protein
215_8			2.53834
99_22		POSPLADRAFT_1062438	2.54356				Phosphatidyl-N-methylethanolamine N-methyltransferase (EC 2.1.1.71) (Phospholipid methyltransferase) (PLMT)	endoplasmic reticulum membrane [GO:0005789]; integral component of membrane [GO:0016021]; mitochondrial membrane [GO:0031966]; phosphatidyl-N-dimethylethanolamine N-methyltransferase activity [GO:0080101]; phosphatidyl-N-methylethanolamine N-methyltransferase activity [GO:0000773]; methylation [GO:0032259]; phosphatidylcholine biosynthetic process [GO:0006656]
213_10			2.5526		4.18039
30_17		POSPLADRAFT_1181307	2.56898				Uncharacterized protein	integral component of membrane [GO:0016021]
431_5		POSPLADRAFT_1141011	2.57666				F-box domain-containing protein
1486_1			2.57963
499_1		POSPLADRAFT_1142531	2.57963	2.21165			C2H2-type domain-containing protein	nucleic acid binding [GO:0003676]
535_1		POSPLADRAFT_1156690	2.58553				Plasma membrane ATPase (EC 7.1.2.1)	integral component of membrane [GO:0016021]; plasma membrane [GO:0005886]; ATP binding [GO:0005524]; proton-exporting ATPase activity, phosphorylative mechanism [GO:0008553]; proton export across plasma membrane [GO:0120029]
18_6		POSPLADRAFT_1048884	2.5966				Uncharacterized protein	integral component of membrane [GO:0016021]
27_50		POSPLADRAFT_1069420	2.60463		-2.83653	-5.59983	Uncharacterized protein	integral component of membrane [GO:0016021]
8_89		POSPLADRAFT_1030059	2.62293				Homeobox domain-containing protein	nucleus [GO:0005634]; DNA binding [GO:0003677]
170_12		POSPLADRAFT_1067890	2.62493				Uncharacterized protein
477_5			2.62834	2.85397	-2.5216	-2.30995
39_28		POSPLADRAFT_1047525	2.64882		2.2614		Uncharacterized protein	metal ion binding [GO:0046872]; nutrient reservoir activity [GO:0045735]; oxalate metabolic process [GO:0033609]
199_5		POSPLADRAFT_1170682	2.68795		-3.45361	-7.03887	MFS domain-containing protein	integral component of membrane [GO:0016021]; transmembrane transporter activity [GO:0022857]
745_2		POSPLADRAFT_1153290	2.6887	2.37067			Uncharacterized protein	integral component of membrane [GO:0016021]
20_8		POSPLADRAFT_1039250	2.69532				Peptidase A1 domain-containing protein	integral component of membrane [GO:0016021]; aspartic-type endopeptidase activity [GO:0004190]
1473_1		POSPLADRAFT_1145808	2.70734	2.13989			Uncharacterized protein
166_3			2.73792
155_5	GH18	POSPLADRAFT_1038407	2.75214				Glycoside hydrolase family 18 protein	chitin binding [GO:0008061]; hydrolase activity, hydrolyzing O-glycosyl compounds [GO:0004553]; carbohydrate metabolic process [GO:0005975]
5_21		POSPLADRAFT_1040522	2.76909				Cupin type-1 domain-containing protein	extracellular region [GO:0005576]; integral component of membrane [GO:0016021]; manganese ion binding [GO:0030145]; nutrient reservoir activity [GO:0045735]
208_8		POSPLADRAFT_1039228	2.80121		2.22738		Uncharacterized protein	metal ion binding [GO:0046872]
96_11		POSPLADRAFT_1054823	2.80598		-2.15007	-5.48796	MFS domain-containing protein	cell [GO:0005623]; integral component of membrane [GO:0016021]; transmembrane transporter activity [GO:0022857]; detection of glucose [GO:0051594]; glucose mediated signaling pathway [GO:0010255]
16_24		POSPLADRAFT_1055358	2.81082				Uncharacterized protein	mycotoxin biosynthetic process [GO:0043386]
106_22		POSPLADRAFT_1113294	2.82228			-2.91036	Uncharacterized protein (Fragment)
12_21		POSPLADRAFT_1134396	2.82902		2.60063		Uncharacterized protein	integral component of membrane [GO:0016021]; zinc ion transmembrane transporter activity [GO:0005385]
241_4			2.83944	2.35995
103_23			2.85438	2.08208
151_7		POSPLADRAFT_1074475	2.8824			-2.38792	Uncharacterized protein
189_13		POSPLADRAFT_1075751	2.89742			-2.1796	Uncharacterized protein	integral component of membrane [GO:0016021]
120_7		POSPLADRAFT_1034711	2.91918	2.38798			Uncharacterized protein
32_7		POSPLADRAFT_1073917	2.93068				Uncharacterized protein	integral component of membrane [GO:0016021]
164_15			2.93284			-3.38702
309_10		POSPLADRAFT_1070831	2.94023				Uncharacterized protein
63_36	EXPN	POSPLADRAFT_1059885	2.94404		2.80256		Uncharacterized protein
76_23		POSPLADRAFT_1111080	2.95252				Uncharacterized protein (Fragment)
150_9		POSPLADRAFT_1076314	2.96679				Uncharacterized protein	oxidoreductase activity [GO:0016491]
74_11		POSPLADRAFT_1050489	2.98348	2.6714			Uncharacterized protein
30_52			2.99708
49_31		POSPLADRAFT_1158340	3.01624	2.59181			Uncharacterized protein	oxidoreductase activity [GO:0016491]
17_43		POSPLADRAFT_1144287	3.03429			-2.29088	Phosphoenolpyruvate/pyruvate domain-containing protein	catalytic activity [GO:0003824]
63_21	AA14	POSPLADRAFT_1049008	3.03754				Uncharacterized protein
45_6		POSPLADRAFT_1048355	3.05859			-2.5495	Uncharacterized protein
401_5		POSPLADRAFT_1053348	3.06453	2.41196			Uncharacterized protein
395_3		POSPLADRAFT_1112134	3.07347				Fe2OG dioxygenase domain-containing protein (Fragment)	oxidoreductase activity [GO:0016491]
16_50		POSPLADRAFT_1139296	3.07405		2.08083		MFS domain-containing protein	integral component of membrane [GO:0016021]; transmembrane transporter activity [GO:0022857]
72_15		POSPLADRAFT_1167499	3.08066	2.68504			Uncharacterized protein
289_1		POSPLADRAFT_1145065	3.11218			-2.51047	Uncharacterized protein	GTP binding [GO:0005525]; GTPase activity [GO:0003924]
79_17		POSPLADRAFT_1045447	3.13985				Uncharacterized protein
208_10			3.15866
74_8		POSPLADRAFT_1050475	3.17212			-2.1464	Acetyl-coenzyme A synthetase (EC 6.2.1.1)	acetate-CoA ligase activity [GO:0003987]; AMP binding [GO:0016208]; ATP binding [GO:0005524]; acetyl-CoA biosynthetic process from acetate [GO:0019427]
258_9		POSPLADRAFT_1143689	3.20069	2.40615	-2.88601	-3.69572	GST N-terminal domain-containing protein
125_8		POSPLADRAFT_1131385	3.21641	2.86282			Uncharacterized protein	integral component of membrane [GO:0016021]
25_55		POSPLADRAFT_1049925	3.2177			-2.23153	Zn(2)-C6 fungal-type domain-containing protein	nucleus [GO:0005634]; DNA-binding transcription factor activity, RNA polymerase II-specific [GO:0000981]; zinc ion binding [GO:0008270]
38_40		POSPLADRAFT_1072136	3.22876			-3.68517	Uncharacterized protein
29_21		POSPLADRAFT_1127239	3.24349				Uncharacterized protein
163_9		POSPLADRAFT_1073143	3.2659				MACPF domain-containing protein
390_5		POSPLADRAFT_1045077	3.29527		-2.20435	-6.11756	Uncharacterized protein
27_46		POSPLADRAFT_1073533	3.33964		-4.18376	-6.42825	Uncharacterized protein
191_13		POSPLADRAFT_1061933	3.37358			-3.53377	Uncharacterized protein
808_2			3.40653		2.15081
448_2		POSPLADRAFT_1056446	3.41008			-2.56306	Uncharacterized protein
15_64		POSPLADRAFT_1044757	3.43702	3.15754			Uncharacterized protein
163_8		POSPLADRAFT_1038741	3.43775				MACPF domain-containing protein
32_25		POSPLADRAFT_1045542	3.50243			-3.01869	Uncharacterized protein
213_3		POSPLADRAFT_1059323	3.61671			-2.53035	Isocitrate lyase	isocitrate lyase activity [GO:0004451]; metal ion binding [GO:0046872]; carboxylic acid metabolic process [GO:0019752]
163_7		POSPLADRAFT_1044144	3.62722				MACPF domain-containing protein
21_37		POSPLADRAFT_1128061	3.64013			-2.18648	Smf Mn2+ and Fe2+ transporter	integral component of membrane [GO:0016021]; metal ion transmembrane transporter activity [GO:0046873]
17_38		POSPLADRAFT_1046884	3.65684				Uncharacterized protein	heme binding [GO:0020037]; metal ion binding [GO:0046872]; oxidoreductase activity [GO:0016491]
196_16		POSPLADRAFT_1131262	3.65731				Uncharacterized protein
12_50		POSPLADRAFT_1038988	3.65815	2.76793		-2.51837	Uncharacterized protein
83_16		POSPLADRAFT_1175105	3.67237	2.33579		-2.38881	Uncharacterized protein
756_2			3.67929
106_18		POSPLADRAFT_1060823	3.70902				Uncharacterized protein	cell [GO:0005623]; integral component of membrane [GO:0016021]; manganese ion transmembrane transporter activity [GO:0005384]; cellular manganese ion homeostasis [GO:0030026]
72_35		POSPLADRAFT_1107848	3.78276	2.51214		-2.42367	Uncharacterized protein (Fragment)
17_54		POSPLADRAFT_1057337	3.81796				Uncharacterized protein	integral component of membrane [GO:0016021]; mycotoxin biosynthetic process [GO:0043386]
1635_1			3.83873
4_101		POSPLADRAFT_1150288	3.86955			-2.58099	Uncharacterized protein	integral component of membrane [GO:0016021]
16_19		POSPLADRAFT_1045672	3.87761	2.45961			But2 domain-containing protein	integral component of membrane [GO:0016021]
54_38		POSPLADRAFT_1049153	3.87984	2.20482			SHSP domain-containing protein
41_23			3.93201	2.59835
75_16		POSPLADRAFT_1141422	3.96671			-3.52576	FAD_binding_3 domain-containing protein	FAD binding [GO:0071949]
250_6	GH13_1	POSPLADRAFT_1158324	4.02678			-2.68084	Glycoside hydrolase family 13 protein	alpha-amylase activity [GO:0004556]; calcium ion binding [GO:0005509]; carbohydrate catabolic process [GO:0016052]
502_3		POSPLADRAFT_1158986	4.05087	3.77402	-2.21536	-2.50541	Uncharacterized protein	mycotoxin biosynthetic process [GO:0043386]
8_99		POSPLADRAFT_1037719	4.08543	3.34565			Uncharacterized protein
140_22		POSPLADRAFT_1036650	4.12226				Uncharacterized protein
103_14		POSPLADRAFT_1059984	4.21249		4.69998		Epimerase domain-containing protein	coenzyme binding [GO:0050662]; methyltransferase activity [GO:0008168]; nucleic acid binding [GO:0003676]; methylation [GO:0032259]
433_6		POSPLADRAFT_1037607	4.33651	2.11138	-2.39754	-4.63567	Uncharacterized protein
186_4		POSPLADRAFT_1042033	4.36419			-3.68531	Uncharacterized protein
41_50		POSPLADRAFT_1038202	4.42563	2.81327			Uncharacterized protein
16_23		POSPLADRAFT_1065664	4.4817	2.68258		-2.13666	Uncharacterized protein	mycotoxin biosynthetic process [GO:0043386]
198_7		POSPLADRAFT_1132767	4.62218		2.32278		Uncharacterized protein	oxidoreductase activity [GO:0016491]
61_33			4.63327			-3.34248
313_5		POSPLADRAFT_1071567	4.64801		-2.16138	-6.00038	Uncharacterized protein
130_24			4.67248		2.62992
82_15		POSPLADRAFT_1131483	4.67654		4.79447		Oxidored_FMN domain-containing protein	FMN binding [GO:0010181]; oxidoreductase activity [GO:0016491]
46_24			4.69347	2.64683		-3.33909
385_8		POSPLADRAFT_1037901	4.70695	2.14681		-3.5519	Uncharacterized protein
23_48		POSPLADRAFT_1175527	4.74191			-3.81912	Uncharacterized protein
34_51		POSPLADRAFT_1033238	4.80124	2.68738			Uncharacterized protein
89_15		POSPLADRAFT_1069741	4.84438	2.17948		-3.91255	Uncharacterized protein
33_28		POSPLADRAFT_1068806	4.89649	2.17601		-3.5296	Uncharacterized protein
17_66		POSPLADRAFT_1034168	4.94146	2.71076			Uncharacterized protein
75_27		POSPLADRAFT_1169458	5.12264			-7.13921	Uncharacterized protein
5_57		POSPLADRAFT_1058397	5.1425			-3.0486	Uncharacterized protein
751_1		POSPLADRAFT_1158293	5.23498	3.14711		-2.91648	Uncharacterized protein
49_45		POSPLADRAFT_1158202	5.3133		-3.61504	-8.71445	Uncharacterized protein
271_10		POSPLADRAFT_1041853	5.38375	2.41816		-3.24423	Uncharacterized protein
132_14		POSPLADRAFT_1066150	5.439	3.92342			Uncharacterized protein	integral component of membrane [GO:0016021]
38_41		POSPLADRAFT_1051154	5.68769			-3.97533	Uncharacterized protein
16_18		POSPLADRAFT_1039485	5.96972	3.102		-4.1947	Uncharacterized protein
502_4		POSPLADRAFT_1050457	7.25271	4.1116	-2.0327	-5.18823	Uncharacterized protein
36_35			7.53146	3.3828		-4.74546
1_221		POSPLADRAFT_1051716		2.12842			Uncharacterized protein
1_52		POSPLADRAFT_1042652			-2.35149		Butanediol dehydrogenase	oxidoreductase activity [GO:0016491]; zinc ion binding [GO:0008270]
1_58		POSPLADRAFT_1130254			2.22878		SGL domain-containing protein
1_86		POSPLADRAFT_1051618			2.47662		Glycoside hydrolase family 16 protein	integral component of membrane [GO:0016021]; hydrolase activity, hydrolyzing O-glycosyl compounds [GO:0004553]; (1->6)-beta-D-glucan biosynthetic process [GO:0006078]
10_18	GH16	POSPLADRAFT_1133035			-2.00402	-2.32395	Glycoside hydrolase family 16 protein	hydrolase activity, hydrolyzing O-glycosyl compounds [GO:0004553]; carbohydrate metabolic process [GO:0005975]
10_48		POSPLADRAFT_1166453		-2.26942			Peptidase A1 domain-containing protein	aspartic-type endopeptidase activity [GO:0004190]
10_58		POSPLADRAFT_1031452			-2.14393		Uncharacterized protein
100_22		POSPLADRAFT_1043597				2.09094	Uncharacterized protein	oxidoreductase activity [GO:0016491]
100_9		POSPLADRAFT_1052794			2.09418		Amidase domain-containing protein
101_18					-2.69546	-2.23948
103_13		POSPLADRAFT_1059983			2.92357		Epimerase domain-containing protein	coenzyme binding [GO:0050662]; methyltransferase activity [GO:0008168]; nucleic acid binding [GO:0003676]; methylation [GO:0032259]
1036_1						-2.6643
1061_1		POSPLADRAFT_1146438			2.70766		C2H2-type domain-containing protein	metal ion binding [GO:0046872]; nucleic acid binding [GO:0003676]
1071_1						-2.23438
108_18		POSPLADRAFT_1049690				-2.88616	Uncharacterized protein
108_19		POSPLADRAFT_1076093			2.28357		Uncharacterized protein
1086_1					-2.56867	-2.2566
109_25		POSPLADRAFT_1047426		2.3971			Uncharacterized protein
11_31		POSPLADRAFT_1043721			-2.04156		Uncharacterized protein	integral component of membrane [GO:0016021]
11_48		POSPLADRAFT_1072965			-2.81074	-2.57783	Uncharacterized protein	integral component of membrane [GO:0016021]
11_85		POSPLADRAFT_1053021				-3.09527	Uncharacterized protein	integral component of membrane [GO:0016021]; transmembrane transport [GO:0055085]
112_7		POSPLADRAFT_1157996				2.28274	C2H2-type domain-containing protein	nucleic acid binding [GO:0003676]
114_21		POSPLADRAFT_1131480				-2.4412	Uncharacterized protein
1142_1						-2.41516
115_11		POSPLADRAFT_1031734			4.08656	2.65156	Uncharacterized protein	O-methyltransferase activity [GO:0008171]
116_21						-2.39727
117_13		POSPLADRAFT_1039065		-2.00051			Formate dehydrogenase (FDH) (EC 1.17.1.9) (NAD-dependent formate dehydrogenase)	cytoplasm [GO:0005737]; formate dehydrogenase complex [GO:0009326]; formate dehydrogenase (NAD+) activity [GO:0008863]; NAD binding [GO:0051287]; oxidoreductase activity, acting on the CH-OH group of donors, NAD or NADP as acceptor [GO:0016616]; formate catabolic process [GO:0042183]
117_19		POSPLADRAFT_1032153		-2.67946			Uncharacterized protein
119_10						-2.11568	Mannose-6-phosphate isomerase	mannose-6-phosphate isomerase activity [GO:0004476]; zinc ion binding [GO:0008270]; carbohydrate metabolic process [GO:0005975]; GDP-mannose biosynthetic process [GO:0009298]
119_19		POSPLADRAFT_1062193			-2.8466	-3.42829	Uncharacterized protein
120_13		POSPLADRAFT_1047475			-2.0381		Uncharacterized protein
121_16		POSPLADRAFT_1045757				-2.59751	Uncharacterized protein
1213_1					-2.11952
1231_1						-2.14629
124_10		POSPLADRAFT_1046398			-2.72293		Uncharacterized protein	integral component of membrane [GO:0016021]
124_12		POSPLADRAFT_1074344			-2.25406		Uncharacterized protein
124_15		POSPLADRAFT_1140847			-2.49886		But2 domain-containing protein
125_13		POSPLADRAFT_1069041		-2.27455			Uncharacterized protein
125_17		POSPLADRAFT_1031509		-2.77395		-4.52099	Uncharacterized protein
127_14		POSPLADRAFT_1054595		-5.53922	7.24774	3.38703	Fe2OG dioxygenase domain-containing protein	metal ion binding [GO:0046872]; oxidoreductase activity [GO:0016491]
127_25		POSPLADRAFT_1032471				-3.03203	Uncharacterized protein
128_13		POSPLADRAFT_1047055			2.18269		DUF4203 domain-containing protein	integral component of membrane [GO:0016021]
129_10		POSPLADRAFT_1131059			2.16032		FAD_binding_3 domain-containing protein	FAD binding [GO:0071949]
13_48		POSPLADRAFT_1042371			4.1749	5.32906	Uncharacterized protein	integral component of membrane [GO:0016021]; heme binding [GO:0020037]; iron ion binding [GO:0005506]; monooxygenase activity [GO:0004497]; oxidoreductase activity, acting on paired donors, with incorporation or reduction of molecular oxygen [GO:0016705]
13_49		POSPLADRAFT_1175841				-2.00243	Uncharacterized protein
13_79		POSPLADRAFT_1030265			2.62882		Uncharacterized protein
13_9		POSPLADRAFT_1051288			2.50893		Uncharacterized protein	integral component of membrane [GO:0016021]; heme binding [GO:0020037]; iron ion binding [GO:0005506]; monooxygenase activity [GO:0004497]; oxidoreductase activity, acting on paired donors, with incorporation or reduction of molecular oxygen [GO:0016705]
1312_1				2.81134	-2.07378
133_12		POSPLADRAFT_1045699			-2.34853		Uncharacterized protein	nitronate monooxygenase activity [GO:0018580]
133_21	GH16					-2.88579
1356_1					-2.19669	-2.05519
137_24		POSPLADRAFT_1128671			-4.01885	-5.63657	Uncharacterized protein
137_25		POSPLADRAFT_1051998			-4.37079		Uncharacterized protein
138_10		POSPLADRAFT_1046071			-2.50056		Uncharacterized protein	integral component of membrane [GO:0016021]
138_6		POSPLADRAFT_1046079		-2.2762			Uncharacterized protein	integral component of membrane [GO:0016021]; transmembrane transporter activity [GO:0022857]
138_7		POSPLADRAFT_1074190			-2.44157		FMN hydroxy acid dehydrogenase domain-containing protein	FMN binding [GO:0010181]; oxidoreductase activity [GO:0016491]
14_31					-2.84553
142_19	GH12	POSPLADRAFT_1050186		-2.39668			Glycoside hydrolase family 12 protein	cellulase activity [GO:0008810]; polysaccharide catabolic process [GO:0000272]
1442_1						-2.28699
145_15	EXPN	POSPLADRAFT_1047019			-3.14722	-3.03206	Uncharacterized protein
146_11	GH28	POSPLADRAFT_1145730		-2.35703			Glycoside hydrolase family 28 protein	polygalacturonase activity [GO:0004650]; carbohydrate metabolic process [GO:0005975]
146_14		POSPLADRAFT_1047230			-2.2552		Uncharacterized protein	integral component of membrane [GO:0016021]
146_17		POSPLADRAFT_1057863			-2.12923	-3.10156	Uncharacterized protein
1467_1						3.41225
1487_1				2.12851
149_5		POSPLADRAFT_1181440			-3.743		FAD-binding FR-type domain-containing protein	integral component of membrane [GO:0016021]; oxidoreductase activity [GO:0016491]
149_6						-2.06489
150_18					-2.47092
150_7		POSPLADRAFT_1050088		-2.49111	3.69707	2.78474	Uncharacterized protein	integral component of membrane [GO:0016021]; oxidoreductase activity [GO:0016491]; transmembrane transporter activity [GO:0022857]
151_16		POSPLADRAFT_1143305			-3.20341	-3.85886	Uncharacterized protein
151_19		POSPLADRAFT_1046648			-2.15981	-2.43538	Uncharacterized protein
1519_1				2.00298	-2.34517
153_5		POSPLADRAFT_1046843		-2.20913	2.68914		Uncharacterized protein	catalytic activity [GO:0003824]
154_11		POSPLADRAFT_1049519		-3.22338	-2.6418	-5.33774	Uncharacterized protein
1547_1				2.65188
1557_1				3.53367
157_13		POSPLADRAFT_1062647		-3.13393		-2.47659	Uncharacterized protein
157_15		POSPLADRAFT_1050688			-2.03995		NYN domain-containing protein	peroxisome [GO:0005777]; regulation of gene expression [GO:0010468]
158_12		POSPLADRAFT_1185430			-2.47101		Uncharacterized protein	integral component of membrane [GO:0016021]
158_14					-3.95694	-9.7304
159_16		POSPLADRAFT_1151252			-2.13957		Hva1_TUDOR domain-containing protein (Fragment)
16_14		POSPLADRAFT_1055360			-2.1225		C2H2-type domain-containing protein	nucleic acid binding [GO:0003676]
16_26						2.15372
16_30		POSPLADRAFT_1045632		2.08116			Uncharacterized protein
16_41		POSPLADRAFT_1055337			2.87699		Amidase domain-containing protein
16_51		POSPLADRAFT_1112430			-2.01272		Protein kinase domain-containing protein (Fragment)	ATP binding [GO:0005524]; protein kinase activity [GO:0004672]
16_65		POSPLADRAFT_1032932		3.32907		3.63241	Uncharacterized protein
160_11		POSPLADRAFT_1148968		-2.1356			Na_Ca_ex domain-containing protein	integral component of membrane [GO:0016021]; transmembrane transport [GO:0055085]
160_2	GH15-CBM20	POSPLADRAFT_1171912			-2.42574	-2.10523	Carbohydrate-binding module family 20 protein	glucan 1,4-alpha-glucosidase activity [GO:0004339]; starch binding [GO:2001070]; polysaccharide catabolic process [GO:0000272]
160_4		POSPLADRAFT_1048165			-2.55956		Amino_oxidase domain-containing protein	oxidoreductase activity [GO:0016491]
161_1		POSPLADRAFT_1160373			3.54259		Uncharacterized protein	integral component of membrane [GO:0016021]; transmembrane transporter activity [GO:0022857]
161_9		POSPLADRAFT_1160445		-2.21172			G domain-containing protein (Fragment)	GTP binding [GO:0005525]
163_6		POSPLADRAFT_1178191			-7.35626	-9.61099	Tyrosinase_Cu-bd domain-containing protein	metal ion binding [GO:0046872]; oxidoreductase activity [GO:0016491]
164_10		POSPLADRAFT_1133593				-2.39005	Uncharacterized protein
167_11		POSPLADRAFT_1151301			-2.02281	-2.30082	GFA domain-containing protein	carbon-sulfur lyase activity [GO:0016846]
17_23		POSPLADRAFT_1057406				2.81854	Uncharacterized protein
17_24		POSPLADRAFT_1143985		-2.4516			C2H2-type domain-containing protein	nucleic acid binding [GO:0003676]
17_5		POSPLADRAFT_1057403			-3.00139		Phenylalanine ammonium lyase	cytoplasm [GO:0005737]; phenylalanine ammonia-lyase activity [GO:0045548]; cinnamic acid biosynthetic process [GO:0009800]; L-phenylalanine catabolic process [GO:0006559]
17_69		POSPLADRAFT_1074580			-3.5004	-3.31914	Uncharacterized protein
172_8		POSPLADRAFT_1046611		-2.17262	3.34653	2.26095	Uncharacterized protein	flavin adenine dinucleotide binding [GO:0050660]; NADP binding [GO:0050661]; oxidation-reduction process [GO:0055114]
1720_1				2.86381
175_14	CBM13				-2.8066	-3.0085
1752_1					-2.63684	-2.78437
176_5		POSPLADRAFT_1059016				-2.02462	Uncharacterized protein
179_1		POSPLADRAFT_1157456				-2.67029	Uncharacterized protein
18_15	GH18	POSPLADRAFT_1184329				-2.01825	Glycoside hydrolase family 18 protein	chitin binding [GO:0008061]; hydrolase activity, hydrolyzing O-glycosyl compounds [GO:0004553]; carbohydrate metabolic process [GO:0005975]
1807_1				3.22777	-2.52116		Uncharacterized protein
181_10		POSPLADRAFT_1046247				-4.06602	Uncharacterized protein
1848_1					-2.23924	-2.33248
195_2	AA1_2	POSPLADRAFT_1139603			-3.3425	-3.35342	Uncharacterized protein	copper ion binding [GO:0005507]; oxidoreductase activity [GO:0016491]
2_15	GH18-CBM5-CBM5	POSPLADRAFT_1072561		-2.651			Carbohydrate-binding module family 5 protein	extracellular region [GO:0005576]; carbohydrate binding [GO:0030246]; hydrolase activity, hydrolyzing O-glycosyl compounds [GO:0004553]; carbohydrate metabolic process [GO:0005975]
2_92		POSPLADRAFT_1084466				-4.09838	Uncharacterized protein (Fragment)
20_17		POSPLADRAFT_1045139		2.51663		2.90235
20_24				2.51663			Uncharacterized protein
201_6		POSPLADRAFT_1065960			-2.46116		Uncharacterized protein	oxidoreductase activity [GO:0016491]
203_11		POSPLADRAFT_1148499		-2.48481			Uncharacterized protein
203_18		POSPLADRAFT_1159997			-5.60573	-6.02305	Uncharacterized protein
205_7		POSPLADRAFT_1033348			-2.4426		Uncharacterized protein	integral component of membrane [GO:0016021]
21_22		POSPLADRAFT_1042444			-3.3105	-4.46256	DRBM domain-containing protein	RNA binding [GO:0003723]
21_47		POSPLADRAFT_1140646		-2.16055	2.15171		Methyltransf_2 domain-containing protein	O-methyltransferase activity [GO:0008171]
21_50		POSPLADRAFT_1051320		-2.47238	2.71518		PKS_ER domain-containing protein	oxidoreductase activity [GO:0016491]
21_59		POSPLADRAFT_1130574				-2.29157	Uncharacterized protein
212_8		POSPLADRAFT_1160300				-2.53321	Uncharacterized protein	heme binding [GO:0020037]; iron ion binding [GO:0005506]; oxidoreductase activity, acting on paired donors, with incorporation or reduction of molecular oxygen [GO:0016705]
214_10		POSPLADRAFT_1050871			-2.07427	-2.5071	Lipase_3 domain-containing protein	lipid metabolic process [GO:0006629]
214_16		POSPLADRAFT_1050880				2.15372	Uncharacterized protein
215_1		POSPLADRAFT_1045773		-2.04187			Uncharacterized protein	integral component of membrane [GO:0016021]
215_10					-3.04636
217_12		POSPLADRAFT_1055871		3.87217			Uncharacterized protein
218_10		POSPLADRAFT_1045068		-2.38956			Uncharacterized protein	mycotoxin biosynthetic process [GO:0043386]
22_15		POSPLADRAFT_1053302			2.48731		Uncharacterized protein	heme binding [GO:0020037]; iron ion binding [GO:0005506]; monooxygenase activity [GO:0004497]; oxidoreductase activity, acting on paired donors, with incorporation or reduction of molecular oxygen [GO:0016705]
22_25		POSPLADRAFT_1132993			-8.28449	-6.10312	Uncharacterized protein	metal ion binding [GO:0046872]
22_31	GH17	POSPLADRAFT_1132471			-2.57456	-3.05471	Glycoside hydrolase family 17 protein	hydrolase activity [GO:0016787]
223_3	GH18-CBM5	POSPLADRAFT_1181214		-2.53443			Carbohydrate-binding module family 5 protein	extracellular region [GO:0005576]; carbohydrate binding [GO:0030246]; chitin binding [GO:0008061]; hydrolase activity, hydrolyzing O-glycosyl compounds [GO:0004553]; carbohydrate metabolic process [GO:0005975]
224_13		POSPLADRAFT_1185138		-2.65949			NmrA domain-containing protein
224_17		POSPLADRAFT_1173690		-2.00982			Uncharacterized protein
227_17		POSPLADRAFT_1048399			-2.09639		Uncharacterized protein
227_18		POSPLADRAFT_1040839			2.24017		Uncharacterized protein
229_12					-2.00114
23_10		POSPLADRAFT_1069492			-2.12166		Protein kinase domain-containing protein	ATP binding [GO:0005524]; protein kinase activity [GO:0004672]
23_37		POSPLADRAFT_1179402			-2.38396		NAD(P)-bd_dom domain-containing protein
23_53	EXPN	POSPLADRAFT_1050357			-4.56513	-5.19198	Uncharacterized protein
23_62		POSPLADRAFT_1054416			2.41471	2.13145	Uncharacterized protein
230_10		POSPLADRAFT_1054291				-2.2421	Uncharacterized protein
232_2		POSPLADRAFT_1140587				-2.96642	MFS domain-containing protein	integral component of membrane [GO:0016021]; transmembrane transporter activity [GO:0022857]
232_5		POSPLADRAFT_1140701			-2.0758		FA_desaturase domain-containing protein	integral component of membrane [GO:0016021]; lipid metabolic process [GO:0006629]
236_13		POSPLADRAFT_1143594			2.2767		Uncharacterized protein	mycotoxin biosynthetic process [GO:0043386]
236_17		POSPLADRAFT_1057067		3.06685	-3.7999		Uncharacterized protein
236_18				2.19255	-2.80294
24_65				-2.09102		-2.29765
243_9						-2.03321
246_4		POSPLADRAFT_1047253			3.77917	2.39919	Uncharacterized protein	heme binding [GO:0020037]; iron ion binding [GO:0005506]; monooxygenase activity [GO:0004497]; oxidoreductase activity, acting on paired donors, with incorporation or reduction of molecular oxygen [GO:0016705]
25_21		POSPLADRAFT_1049944		-2.63001			MFS domain-containing protein	integral component of membrane [GO:0016021]; transmembrane transporter activity [GO:0022857]
250_4		POSPLADRAFT_1157939				-2.08532	Cytochrome P450	integral component of membrane [GO:0016021]; heme binding [GO:0020037]; iron ion binding [GO:0005506]; monooxygenase activity [GO:0004497]; oxidoreductase activity, acting on paired donors, with incorporation or reduction of molecular oxygen [GO:0016705]
255_3		POSPLADRAFT_1185045		-4.16034	3.46037		Peptidase S53 domain-containing protein	metal ion binding [GO:0046872]; serine-type endopeptidase activity [GO:0004252]
264_5		POSPLADRAFT_1131574		-2.09102	5.96677	2.85194	DRBM domain-containing protein	dynactin complex [GO:0005869]; RNA binding [GO:0003723]; microtubule-based process [GO:0007017]
27_20		POSPLADRAFT_1133987			-2.22188		Prephenate dehydrogenase [NADP(+)] (PRDH) (EC 1.3.1.13)	prephenate dehydrogenase (NAD+) activity [GO:0008977]; prephenate dehydrogenase (NADP+) activity [GO:0004665]; tyrosine biosynthetic process [GO:0006571]
27_48					2.42997
271_7					2.12821
276_7		POSPLADRAFT_1070430			-2.31935		HAD-like protein
277_3		POSPLADRAFT_1153401			2.55957		Uncharacterized protein	heme binding [GO:0020037]; iron ion binding [GO:0005506]; oxidoreductase activity, acting on paired donors, with incorporation or reduction of molecular oxygen [GO:0016705]
28_14		POSPLADRAFT_1185792		-3.23899			MFS domain-containing protein	integral component of membrane [GO:0016021]; inorganic phosphate transmembrane transporter activity [GO:0005315]; phosphate ion transport [GO:0006817]
28_25	GH18-CBM5	POSPLADRAFT_1050002		-3.38708	2.67479		Carbohydrate-binding module family 5 protein	extracellular region [GO:0005576]; carbohydrate binding [GO:0030246]; hydrolase activity, hydrolyzing O-glycosyl compounds [GO:0004553]; carbohydrate metabolic process [GO:0005975]
28_9		POSPLADRAFT_1067806			-2.72297		Uncharacterized protein	integral component of membrane [GO:0016021]; transferase activity, transferring phosphorus-containing groups [GO:0016772]
280_4		POSPLADRAFT_1048152			2.82265	2.82925	Uncharacterized protein	2 iron, 2 sulfur cluster binding [GO:0051537]; 2-methylcitrate dehydratase activity [GO:0047547]; propionate catabolic process, 2-methylcitrate cycle [GO:0019629]
281_7	GH152	POSPLADRAFT_1185852			-4.4618	-5.69435	Thaumatin-like protein
289_6		POSPLADRAFT_1057177		2.00246
290_3	GH13_1	POSPLADRAFT_1160363			-2.80385	-2.812	Glycoside hydrolase family 13 protein	alpha-amylase activity [GO:0004556]; calcium ion binding [GO:0005509]; carbohydrate catabolic process [GO:0016052]
291_2		POSPLADRAFT_1146070				2.3447	Uncharacterized protein
291_6		POSPLADRAFT_1074758				-2.62801	Uncharacterized protein
291_9		POSPLADRAFT_1057879			-2.3252	-2.60437	Uncharacterized protein
292_5		POSPLADRAFT_1036855			-2.11264		Uncharacterized protein	integral component of membrane [GO:0016021]
293_9		POSPLADRAFT_1070122			-2.37478		Hemerythrin domain-containing protein
294_11		POSPLADRAFT_1043578		2.0568			Uncharacterized protein
296_9		POSPLADRAFT_1032548			2.31108		Uncharacterized protein
298_2		POSPLADRAFT_1070143			2.4545		Na+/solute symporter	integral component of membrane [GO:0016021]; transmembrane transporter activity [GO:0022857]
3_149		POSPLADRAFT_1038872			-2.52595		NAD P-binding protein	oxidoreductase activity [GO:0016491]
3_62		POSPLADRAFT_1053629			2.91632		Uncharacterized protein
30_1		POSPLADRAFT_1161004		3.87081		2.33304	NADH-ubiquinone oxidoreductase chain 5 (EC 7.1.1.2)	integral component of membrane [GO:0016021]; mitochondrial inner membrane [GO:0005743]; respirasome [GO:0070469]; NADH dehydrogenase (ubiquinone) activity [GO:0008137]; ATP synthesis coupled electron transport [GO:0042773]
30_10		POSPLADRAFT_1160973			3.522		Uncharacterized protein	endonuclease activity [GO:0004519]
30_13		POSPLADRAFT_1160884			4.70749		Uncharacterized protein	endonuclease activity [GO:0004519]; oxidation-reduction process [GO:0055114]
30_18		POSPLADRAFT_1161006			3.83079		Uncharacterized protein	integral component of membrane [GO:0016021]; mitochondrial inner membrane [GO:0005743]; oxidation-reduction process [GO:0055114]
30_19		POSPLADRAFT_1161136			-2.00727		GIY-YIG domain-containing protein	integral component of membrane [GO:0016021]
30_20		POSPLADRAFT_1160876			2.51848		LAGLIDADG_2 domain-containing protein (Fragment)	endonuclease activity [GO:0004519]
30_30		POSPLADRAFT_1160968		2.97539			Cytochrome c oxidase subunit 3 (Fragment)	integral component of membrane [GO:0016021]; mitochondrion [GO:0005739]; cytochrome-c oxidase activity [GO:0004129]; aerobic electron transport chain [GO:0019646]
30_5		POSPLADRAFT_1160862		2.84705			Proton_antipo_M domain-containing protein	integral component of membrane [GO:0016021]; NADH dehydrogenase (ubiquinone) activity [GO:0008137]; ATP synthesis coupled electron transport [GO:0042773]
30_9		POSPLADRAFT_1160921			2.31741		Uncharacterized protein	endonuclease activity [GO:0004519]
302_9						3.41225
304_1		POSPLADRAFT_1175318			2.07513		OPT peptide transporter Mtd1	integral component of membrane [GO:0016021]; transmembrane transport [GO:0055085]
31_16		POSPLADRAFT_1148035			-2.27419		Glutaminase GtaA	catalytic activity [GO:0003824]
310_8		POSPLADRAFT_1049819			-2.65514		Uncharacterized protein	integral component of membrane [GO:0016021]
313_4					3.29944
313_7					2.96206
32_29		POSPLADRAFT_1138640			-2.19047		Uncharacterized protein
32_35		POSPLADRAFT_1045527				2.73423	BTB domain-containing protein
32_43		POSPLADRAFT_1045534			-3.7276	-3.94281	Uncharacterized protein
327_6		POSPLADRAFT_1141136		-4.37301	3.0747		Uncharacterized protein	aspartic-type endopeptidase activity [GO:0004190]
328_5		POSPLADRAFT_1141230			-3.01186		ADH_zinc_N domain-containing protein	oxidation-reduction process [GO:0055114]
33_42		POSPLADRAFT_1038376		2.48473			Uncharacterized protein
33_49		POSPLADRAFT_1038374				-2.46475	Uncharacterized protein
330_9		POSPLADRAFT_1074540			-2.36103	-2.82694	CFEM domain-containing protein
336_2		POSPLADRAFT_1060585			2.53802	3.43269	Uncharacterized protein	flavin adenine dinucleotide binding [GO:0050660]; N,N-dimethylaniline monooxygenase activity [GO:0004499]; NADP binding [GO:0050661]
336_6		POSPLADRAFT_1153222		-3.30925			Uncharacterized protein
336_7						2.01217
342_2		POSPLADRAFT_1157169			2.3192		MFS domain-containing protein	integral component of membrane [GO:0016021]; transmembrane transporter activity [GO:0022857]
342_6		POSPLADRAFT_1156706			2.89333		Uncharacterized protein	integral component of membrane [GO:0016021]
35_22		POSPLADRAFT_1051102			-2.55784		Uncharacterized protein
35_49		POSPLADRAFT_1051103			-2.48163		SHSP domain-containing protein
35_5		POSPLADRAFT_1072131			2.01512		Uncharacterized protein	integral component of membrane [GO:0016021]; ATP binding [GO:0005524]; ATPase activity [GO:0016887]; ATPase-coupled transmembrane transporter activity [GO:0042626]
350_1				-2.54371			Uncharacterized protein
352_6		POSPLADRAFT_1145420			2.38573	2.32589	Uncharacterized protein	integral component of membrane [GO:0016021]
353_4		POSPLADRAFT_1146743		-2.04751			MBOAT_2 domain-containing protein	integral component of membrane [GO:0016021]
356_9		POSPLADRAFT_1050566			-2.41496		Uncharacterized protein	integral component of membrane [GO:0016021]
36_16		POSPLADRAFT_1141651			-2.34791		F-box domain-containing protein
360_5		POSPLADRAFT_1157779		-2.10977			Uncharacterized protein
364_5		POSPLADRAFT_1049383		-2.17607	-4.54452	-5.76666	Uncharacterized protein
368_1					-2.55334	-2.31107
369_5					-2.21057
377_1		POSPLADRAFT_1152480				-2.01829	Uncharacterized protein	integral component of membrane [GO:0016021]; heme binding [GO:0020037]; iron ion binding [GO:0005506]; oxidoreductase activity, acting on paired donors, with incorporation or reduction of molecular oxygen [GO:0016705]
38_48		POSPLADRAFT_1037841			2.02678		Uncharacterized protein
382_4					3.71034
385_3					6.33294
39_29						-2.02183	Uncharacterized protein	metal ion binding [GO:0046872]; nutrient reservoir activity [GO:0045735]; oxalate metabolic process [GO:0033609]
39_39		POSPLADRAFT_1034746				-2.00684	Uncharacterized protein
39_44		POSPLADRAFT_1034747		4.74346
393_3				-2.12055			Uncharacterized protein
395_4						-2.86455
4_151		POSPLADRAFT_1075469			-2.75071		Uncharacterized protein (Fragment)
4_177					-3.15064	-2.19182
40_29		POSPLADRAFT_1048007			-3.5497	-2.42726	NAD P-binding protein
406_5		POSPLADRAFT_1061572		-2.90504			Protein-S-isoprenylcysteine O-methyltransferase (EC 2.1.1.100)	endoplasmic reticulum membrane [GO:0005789]; integral component of membrane [GO:0016021]; protein C-terminal S-isoprenylcysteine carboxyl O-methyltransferase activity [GO:0004671]
413_4		POSPLADRAFT_1173410			-2.16709		Uncharacterized protein	oxidoreductase activity [GO:0016491]
42_27		POSPLADRAFT_1043087		-2.99396	2.07291	-2.41349	Formate dehydrogenase (FDH) (EC 1.17.1.9) (NAD-dependent formate dehydrogenase)	cytoplasm [GO:0005737]; formate dehydrogenase complex [GO:0009326]; formate dehydrogenase (NAD+) activity [GO:0008863]; NAD binding [GO:0051287]; oxidoreductase activity, acting on the CH-OH group of donors, NAD or NADP as acceptor [GO:0016616]; formate catabolic process [GO:0042183]
42_51		POSPLADRAFT_1130346				-2.04969	Uncharacterized protein
42_60		POSPLADRAFT_1052022				-3.17622	Uncharacterized protein
420_1		POSPLADRAFT_1150178			2.3782		Cytochrome P450	integral component of membrane [GO:0016021]; heme binding [GO:0020037]; iron ion binding [GO:0005506]; oxidoreductase activity, acting on paired donors, with incorporation or reduction of molecular oxygen [GO:0016705]
421_6		POSPLADRAFT_1050113		2.15736			Uncharacterized protein
421_7		POSPLADRAFT_1061671		-2.10551			Uncharacterized protein	integral component of membrane [GO:0016021]
43_14		POSPLADRAFT_1152876			-3.13314		Uncharacterized protein	catalytic activity [GO:0003824]
43_22		POSPLADRAFT_1049345			-2.82293		Uncharacterized protein	integral component of membrane [GO:0016021]
43_28						2.32799
43_34		POSPLADRAFT_1060467				-2.07922	Uncharacterized protein	heme binding [GO:0020037]; iron ion binding [GO:0005506]; oxidoreductase activity, acting on paired donors, with incorporation or reduction of molecular oxygen [GO:0016705]
43_35					3.1651	2.26106
43_39						2.25911
43_41					2.31307	2.4134
43_42		POSPLADRAFT_1153221			2.91156	2.16718	Uncharacterized protein (Fragment)	heme binding [GO:0020037]; iron ion binding [GO:0005506]; oxidoreductase activity, acting on paired donors, with incorporation or reduction of molecular oxygen [GO:0016705]
43_44		POSPLADRAFT_1153505			2.91588	2.5579	Uncharacterized protein	heme binding [GO:0020037]; iron ion binding [GO:0005506]; oxidoreductase activity, acting on paired donors, with incorporation or reduction of molecular oxygen [GO:0016705]
433_4		POSPLADRAFT_1062821		2.27039			Uncharacterized protein
44_3		POSPLADRAFT_1173781				-3.16235	Uncharacterized protein	integral component of membrane [GO:0016021]; ATP binding [GO:0005524]; ATPase activity [GO:0016887]; ATPase-coupled transmembrane transporter activity [GO:0042626]
447_4		POSPLADRAFT_1131649			-2.03222	-2.43449	Uncharacterized protein
45_33		POSPLADRAFT_1183613		-2.1895			Thiamine thiazole synthase (Thiazole biosynthetic enzyme) (EC 2.4.2.60)	cytosol [GO:0005829]; nucleus [GO:0005634]; iron ion binding [GO:0005506]; transferase activity, transferring pentosyl groups [GO:0016763]; thiamine biosynthetic process [GO:0009228]; thiazole biosynthetic process [GO:0052837]
46_12	AA3_3	POSPLADRAFT_1040696			-3.05292	-2.79033	Alcohol oxidase	flavin adenine dinucleotide binding [GO:0050660]; oxidoreductase activity, acting on CH-OH group of donors [GO:0016614]
46_18		POSPLADRAFT_1048087				-2.00797	Uncharacterized protein
46_23		POSPLADRAFT_1058890		-2.46774		-2.6631	Uncharacterized protein	metal ion binding [GO:0046872]; nutrient reservoir activity [GO:0045735]; oxalate metabolic process [GO:0033609]
46_26		POSPLADRAFT_1148075		-2.80096	2.30826		Carboxypeptidase (EC 3.4.16.-)	serine-type carboxypeptidase activity [GO:0004185]
46_41		POSPLADRAFT_1040704			-2.05338		Uncharacterized protein	integral component of membrane [GO:0016021]
460_3		POSPLADRAFT_1036270		-2.43117			AA_permease domain-containing protein	integral component of membrane [GO:0016021]; transmembrane transporter activity [GO:0022857]; amino acid transport [GO:0006865]
47_34		POSPLADRAFT_1040196			-2.63521		Uncharacterized protein	integral component of membrane [GO:0016021]; ion channel activity [GO:0005216]
47_42		POSPLADRAFT_1040212			-5.94286	-4.51289	Uncharacterized protein
47_44		POSPLADRAFT_1047086			-4.04853		Uncharacterized protein
472_1		POSPLADRAFT_1181603			-3.04485		Uncharacterized protein	integral component of membrane [GO:0016021]
474_3		POSPLADRAFT_1060911			-3.77934	-3.07545	Uncharacterized protein
474_4		POSPLADRAFT_1153799			-2.24218	-3.33306	Uncharacterized protein
475_2					-3.9569	-4.74556
477_2		POSPLADRAFT_1153171			-2.49635		Carboxylic ester hydrolase (EC 3.1.1.-)	hydrolase activity [GO:0016787]
481_4						-2.26485
487_2		POSPLADRAFT_1156904		-2.35083	-2.80145	-6.74046	Protein-S-isoprenylcysteine O-methyltransferase (EC 2.1.1.100)	endoplasmic reticulum membrane [GO:0005789]; integral component of membrane [GO:0016021]; protein C-terminal S-isoprenylcysteine carboxyl O-methyltransferase activity [GO:0004671]
488_3		POSPLADRAFT_1152820			-2.38932		Uncharacterized protein	integral component of membrane [GO:0016021]
49_11		POSPLADRAFT_1158212		-2.2005		-2.40325	Uncharacterized protein	heme binding [GO:0020037]; iron ion binding [GO:0005506]; monooxygenase activity [GO:0004497]; oxidoreductase activity, acting on paired donors, with incorporation or reduction of molecular oxygen [GO:0016705]
49_15		POSPLADRAFT_1067980		-5.81543	2.93183		Peptidase A1 domain-containing protein	aspartic-type endopeptidase activity [GO:0004190]
49_17		POSPLADRAFT_1158422				2.05936	Uncharacterized protein
49_23		POSPLADRAFT_1050368			-4.45351	-6.60502	Uncharacterized protein
49_38		POSPLADRAFT_1037208		-2.17242			Uncharacterized protein
49_46	EXPN	POSPLADRAFT_1186246			-3.18775	-4.72557	Uncharacterized protein
49_8		POSPLADRAFT_1062138		-2.2793			FAD-binding FR-type domain-containing protein	integral component of membrane [GO:0016021]; oxidoreductase activity [GO:0016491]
5_155		POSPLADRAFT_1148312			-2.00993		Uncharacterized protein	membrane [GO:0016020]; GTP binding [GO:0005525]; GTPase activity [GO:0003924]; signal transduction [GO:0007165]
5_74		POSPLADRAFT_1147688				-2.44463	Heavy metal translocatin	integral component of membrane [GO:0016021]; ATP binding [GO:0005524]; ATPase-coupled cation transmembrane transporter activity [GO:0019829]; metal ion binding [GO:0046872]; metal ion transport [GO:0030001]
500_2		POSPLADRAFT_1152422				-2.33804	Uncharacterized protein	integral component of membrane [GO:0016021]; heme binding [GO:0020037]; iron ion binding [GO:0005506]; monooxygenase activity [GO:0004497]; oxidoreductase activity, acting on paired donors, with incorporation or reduction of molecular oxygen [GO:0016705]
502_5					-2.30985
51_13		POSPLADRAFT_1181556			-4.21288	-5.42578	MFS domain-containing protein	integral component of membrane [GO:0016021]; transmembrane transporter activity [GO:0022857]
51_21		POSPLADRAFT_1047408			2.8562	3.28562	GST C-terminal domain-containing protein	glutathione transferase activity [GO:0004364]
510_1						-2.13342
511_2		POSPLADRAFT_1138616				2.06543	Uncharacterized protein
513_1		POSPLADRAFT_1113780			-3.36964	-4.25073	Uncharacterized protein (Fragment)
519_4				2.47558		2.0862
522_2					-2.46656	-3.2382
539_3		POSPLADRAFT_1139104			2.01079		Uncharacterized protein	heme binding [GO:0020037]; iron ion binding [GO:0005506]; monooxygenase activity [GO:0004497]; oxidoreductase activity, acting on paired donors, with incorporation or reduction of molecular oxygen [GO:0016705]
54_17		POSPLADRAFT_1184700			-2.5534		FAD_binding_3 domain-containing protein	integral component of membrane [GO:0016021]; FAD binding [GO:0071949]
54_20		POSPLADRAFT_1151714		-2.12144			Uncharacterized protein	hydrolase activity, acting on carbon-nitrogen (but not peptide) bonds, in linear amides [GO:0016811]
540_1		POSPLADRAFT_1146934		2.27039			Uncharacterized protein	heme binding [GO:0020037]; iron ion binding [GO:0005506]; monooxygenase activity [GO:0004497]; oxidoreductase activity, acting on paired donors, with incorporation or reduction of molecular oxygen [GO:0016705]
548_2		POSPLADRAFT_1150348			3.42319		Uncharacterized protein
56_39		POSPLADRAFT_1067155			2.44854		Thioredoxin-like_fold domain-containing protein
562_2		POSPLADRAFT_1042060		2.15096			Uncharacterized protein
562_4		POSPLADRAFT_1161373		3.60926			Uncharacterized protein (Fragment)
562_5		POSPLADRAFT_1050921		3.32907		3.91016	Uncharacterized protein
562_6		POSPLADRAFT_1161368		2.75132			Uncharacterized protein (Fragment)
562_7		POSPLADRAFT_1161380		2.76198			Uncharacterized protein (Fragment)
57_10		POSPLADRAFT_1127548				-2.79555	Uncharacterized protein
57_26		POSPLADRAFT_1030979				-2.16206	Uncharacterized protein
585_1		POSPLADRAFT_1136082		4.14614	-2.20769		Uncharacterized protein
59_42		POSPLADRAFT_1075062		-2.01773			Uncharacterized protein
593_2		POSPLADRAFT_1043520			-2.79011		Uncharacterized protein	transferase activity, transferring alkyl or aryl (other than methyl) groups [GO:0016765]; alkaloid metabolic process [GO:0009820]
6_45		POSPLADRAFT_1171562				-2.17904	MFS domain-containing protein	integral component of membrane [GO:0016021]; transmembrane transporter activity [GO:0022857]
60_24		POSPLADRAFT_1149046				2.03943	MOP flippase	integral component of membrane [GO:0016021]; antiporter activity [GO:0015297]; xenobiotic transmembrane transporter activity [GO:0042910]
604_2		POSPLADRAFT_1036195			-2.65792	-2.50362	Uncharacterized protein	carbon-oxygen lyase activity, acting on phosphates [GO:0016838]
63_16		POSPLADRAFT_1048993		-2.12777	3.0814
63_35		POSPLADRAFT_1151541			2.52067		BTB domain-containing protein
63_38	EXPN	POSPLADRAFT_1173041			-6.66544	-8.70676	Uncharacterized protein
64_29					-3.05647	-3.17334
65_24		POSPLADRAFT_1154831			-2.23623		SurE domain-containing protein	hydrolase activity [GO:0016787]
66_10		POSPLADRAFT_1173864		-2.06231			GMC_OxRdtase_N domain-containing protein	flavin adenine dinucleotide binding [GO:0050660]; oxidoreductase activity, acting on CH-OH group of donors [GO:0016614]
66_19		POSPLADRAFT_1143549			-2.53641		PKS_ER domain-containing protein	oxidoreductase activity [GO:0016491]
66_23		POSPLADRAFT_1155572		-2.13711			AB hydrolase-1 domain-containing protein	peptidase activity [GO:0008233]
66_25		POSPLADRAFT_1142797			-2.24723	-5.7821	C2H2-type domain-containing protein	nucleic acid binding [GO:0003676]
67_6		POSPLADRAFT_1184461			-4.90154	-4.10266	Uncharacterized protein
674_2						-3.40171
677_1		POSPLADRAFT_1056442			-3.53733	-3.54305	Uncharacterized protein
678_1		POSPLADRAFT_1040070			-2.57522		CFEM domain-containing protein
7_20		POSPLADRAFT_1137213			-2.84544	-3.92769	Uncharacterized protein
7_21		POSPLADRAFT_1045216			-3.03441		Uncharacterized protein
70_21		POSPLADRAFT_1145696				2.2716	Uncharacterized protein
70_25		POSPLADRAFT_1146734				2.32589	Uncharacterized protein
70_37		POSPLADRAFT_1097494				2.15372	Uncharacterized protein (Fragment)
70_41					-3.34914
70_6		POSPLADRAFT_1040391			-2.53428		HMG box domain-containing protein	nucleus [GO:0005634]; DNA binding [GO:0003677]
716_5				-2.58378			Uncharacterized protein
72_26		POSPLADRAFT_1135590		-2.35665
73_6		POSPLADRAFT_1169549			3.03755	2.46397	MFS domain-containing protein	integral component of membrane [GO:0016021]; transmembrane transporter activity [GO:0022857]
763_2						2.84493
78_28		POSPLADRAFT_1044698		-2.20937			Isochorismatase domain-containing protein	catalytic activity [GO:0003824]
78_39				-2.28383			Uncharacterized protein (Fragment)
79_21		POSPLADRAFT_1039388			-2.32113		NAD(P)-bd_dom domain-containing protein
79_30		POSPLADRAFT_1137212				-2.48017	Uncharacterized protein
79_31		POSPLADRAFT_1136688			-3.82462	-3.56925	Uncharacterized protein (Fragment)
791_1		POSPLADRAFT_1045624				2.2696	Uncharacterized protein
798_1					-2.00114
8_30				-2.17242
8_6		POSPLADRAFT_1149966			2.48098		Uncharacterized protein	integral component of membrane [GO:0016021]; heme binding [GO:0020037]; iron ion binding [GO:0005506]; monooxygenase activity [GO:0004497]; oxidoreductase activity, acting on paired donors, with incorporation or reduction of molecular oxygen [GO:0016705]
8_77		POSPLADRAFT_1042110			2.00722		C2H2-type domain-containing protein	nucleic acid binding [GO:0003676]
8_86		POSPLADRAFT_1050974			4.55554	3.38363	TauD domain-containing protein	oxidoreductase activity [GO:0016491]
81_7		POSPLADRAFT_1046562			-2.0039		UPF0187-domain-containing protein	integral component of membrane [GO:0016021]
82_29		POSPLADRAFT_1131964			-2.01565		Cupin_2 domain-containing protein
83_27		POSPLADRAFT_1121741		-2.04251
83_29		POSPLADRAFT_1062505				-2.53177	Uncharacterized protein
83_4		POSPLADRAFT_1050592			2.03899		Uncharacterized protein	integral component of membrane [GO:0016021]
83_5		POSPLADRAFT_1159709			2.02511		Amino_oxidase domain-containing protein	oxidoreductase activity [GO:0016491]
85_16		POSPLADRAFT_1164561			2.13749		Uncharacterized protein
867_3		POSPLADRAFT_1163758			-3.16033	-4.08946	Uncharacterized protein (Fragment)
878_2					-2.2112
89_8		POSPLADRAFT_1138115				-2.9549	Uncharacterized protein
9_15		POSPLADRAFT_1039373			-2.06873		Uncharacterized protein
9_26		POSPLADRAFT_1045421				-2.1589	Uncharacterized protein
9_78		POSPLADRAFT_1045379		-3.22725	3.0409		M20_dimer domain-containing protein	metal ion binding [GO:0046872]; metallocarboxypeptidase activity [GO:0004181]
91_11		POSPLADRAFT_1047551		-2.7796			Peptidase A1 domain-containing protein	aspartic-type endopeptidase activity [GO:0004190]
91_19		POSPLADRAFT_1047565			-2.98893		Peptidase A1 domain-containing protein
91_22		POSPLADRAFT_1047553			-3.13607	-3.06811	Uncharacterized protein
92_16		POSPLADRAFT_1130356		-2.5029	2.13774		Oxidored_FMN domain-containing protein	FMN binding [GO:0010181]; oxidoreductase activity [GO:0016491]
92_23		POSPLADRAFT_1051392			-2.43854	-3.17088	Uncharacterized protein
925_1		POSPLADRAFT_1143343			2.20393		Oxidored_FMN domain-containing protein	FMN binding [GO:0010181]; oxidoreductase activity [GO:0016491]
93_12		POSPLADRAFT_1066449			-2.6631	-3.18775	Uncharacterized protein
95_3		POSPLADRAFT_1131534			-2.35088	-2.10688	AA_TRNA_LIGASE_II domain-containing protein	cytoplasm [GO:0005737]; aspartate-tRNA ligase activity [GO:0004815]; ATP binding [GO:0005524]; nucleic acid binding [GO:0003676]; aspartyl-tRNA aminoacylation [GO:0006422]
95_6		POSPLADRAFT_1064823		-3.30223	2.73025		Peptidase S53 domain-containing protein	metal ion binding [GO:0046872]; serine-type endopeptidase activity [GO:0004252]
964_2					-2.40219
97_10		POSPLADRAFT_1177148			-4.41516	-5.16112	FAS1 domain-containing protein	integral component of membrane [GO:0016021]
976_1					-4.71774	-4.22327
987_1					-2.48897

## Sheet: MAD-698
Gene-Id MAD-SB12	CAZy family	MAD-698/UT/Ox_vs_MAD-698/UT/Enz - Log fold change	MAD-698/AC/Ox_vs_MAD-698/AC/Enz - Log fold change	MAD-698/UT/Ox_vs_MAD-698/AC/Ox - Log fold change	MAD-698/UT/Enz_vs_MAD-698/AC/Enz - Log fold change	Protein names	Gene ontology (GO)
POSPLADRAFT_1110380	CBM13	-9.9667	-4.5468		2.17669	Carbohydrate-binding module family 13 protein (Fragment)
POSPLADRAFT_1056077		-8.30007	-5.12484		2.6311	Uncharacterized protein
POSPLADRAFT_1068430	GH5_5	-8.27937	-4.83047	-2.99339		Glycoside hydrolase family 5 protein	hydrolase activity, hydrolyzing O-glycosyl compounds [GO:0004553]; carbohydrate metabolic process [GO:0005975]
POSPLADRAFT_1067980		-7.93355	-5.50036			Peptidase A1 domain-containing protein	aspartic-type endopeptidase activity [GO:0004190]
POSPLADRAFT_1127335		-7.8802	-5.73634	-2.93817		Uncharacterized protein
POSPLADRAFT_1151098		-7.66428	-3.28961	-3.48481		Uncharacterized protein	integral component of membrane [GO:0016021]
POSPLADRAFT_1152089		-7.66342		-6.2152		Uncharacterized protein	metal ion binding [GO:0046872]; nutrient reservoir activity [GO:0045735]; oxalate metabolic process [GO:0033609]
POSPLADRAFT_1053687		-7.62878	-4.14888		3.14597	Uncharacterized protein	integral component of membrane [GO:0016021]; transmembrane transport [GO:0055085]
POSPLADRAFT_1169244		-7.3796	-6.61263			Uncharacterized protein	integral component of membrane [GO:0016021]; transmembrane transporter activity [GO:0022857]
POSPLADRAFT_1131272		-7.25554		-4.60207		Uncharacterized protein
POSPLADRAFT_1057863		-7.21807		-5.20336		Uncharacterized protein
POSPLADRAFT_1136867		-7.12601	-3.23119	-3.8107		Uncharacterized protein
POSPLADRAFT_1043087		-7.00135	-3.88474	-2.00183		Formate dehydrogenase (FDH) (EC 1.17.1.9) (NAD-dependent formate dehydrogenase)	cytoplasm [GO:0005737]; formate dehydrogenase complex [GO:0009326]; formate dehydrogenase (NAD+) activity [GO:0008863]; NAD binding [GO:0051287]; oxidoreductase activity, acting on the CH-OH group of donors, NAD or NADP as acceptor [GO:0016616]; formate catabolic process [GO:0042183]
POSPLADRAFT_1142177		-6.97857	-4.33014	-2.28009		Carboxylic ester hydrolase (EC 3.1.1.-)	hydrolase activity [GO:0016787]
POSPLADRAFT_1050003		-6.92833	-2.76429	-3.42635		Molybdopterin binding oxidoreductase	molybdenum ion binding [GO:0030151]; oxidoreductase activity [GO:0016491]
POSPLADRAFT_1037947		-6.85416	-2.9632	-4.42027		Uncharacterized protein
POSPLADRAFT_1042397		-6.80021	-3.3902	-3.26742		MFS domain-containing protein	integral component of membrane [GO:0016021]; transmembrane transporter activity [GO:0022857]
POSPLADRAFT_1156080		-6.76575	-2.27155	-3.27745		Aldolase	lyase activity [GO:0016829]
POSPLADRAFT_1093755		-6.66227	-2.9884		2.23974	Uncharacterized protein (Fragment)	nucleic acid binding [GO:0003676]
POSPLADRAFT_1045106		-6.63104	-5.04545			Fe2OG dioxygenase domain-containing protein	metal ion binding [GO:0046872]; oxidoreductase activity [GO:0016491]
POSPLADRAFT_1156721		-6.5005	-3.342		2.12396	Peptidase A1 domain-containing protein	aspartic-type endopeptidase activity [GO:0004190]
POSPLADRAFT_1039014		-6.43052	-2.98156	-3.87334		Uncharacterized protein	integral component of membrane [GO:0016021]; ion channel activity [GO:0005216]
POSPLADRAFT_1132099	GH10	-6.42456	-3.90753			Beta-xylanase (EC 3.2.1.8)	endo-1,4-beta-xylanase activity [GO:0031176]; polysaccharide catabolic process [GO:0000272]
POSPLADRAFT_1049317	AA3_2	-6.3702	-2.62915	-2.99557		GMC_OxRdtase_N domain-containing protein	flavin adenine dinucleotide binding [GO:0050660]; oxidoreductase activity, acting on CH-OH group of donors [GO:0016614]
POSPLADRAFT_1153222		-6.21328	-2.30229	-3.8978		Uncharacterized protein
POSPLADRAFT_1041779		-6.20937	-4.93604			Uncharacterized protein
POSPLADRAFT_1038570		-6.05477	-2.70118	-3.40703		Formate dehydrogenase (FDH) (EC 1.17.1.9) (NAD-dependent formate dehydrogenase)	cytoplasm [GO:0005737]; formate dehydrogenase complex [GO:0009326]; formate dehydrogenase (NAD+) activity [GO:0008863]; NAD binding [GO:0051287]; oxidoreductase activity, acting on the CH-OH group of donors, NAD or NADP as acceptor [GO:0016616]; formate catabolic process [GO:0042183]
POSPLADRAFT_1053115		-6.02751	-2.20357	-2.01504		AB hydrolase-1 domain-containing protein	transferase activity, transferring acyl groups other than amino-acyl groups [GO:0016747]; biosynthetic process [GO:0009058]
POSPLADRAFT_1047078		-5.9972	-2.78533			MFS general substrate transporter	integral component of membrane [GO:0016021]
POSPLADRAFT_1181214	GH18-CBM5	-5.93681	-3.08742			Carbohydrate-binding module family 5 protein	extracellular region [GO:0005576]; carbohydrate binding [GO:0030246]; chitin binding [GO:0008061]; hydrolase activity, hydrolyzing O-glycosyl compounds [GO:0004553]; carbohydrate metabolic process [GO:0005975]
POSPLADRAFT_1039269		-5.9293	-4.42797	-6.76382	-5.28358	Uncharacterized protein (Fragment)
POSPLADRAFT_1071715	GH12	-5.91845	-2.98976	-2.69594		Glycoside hydrolase family 12 protein	cellulase activity [GO:0008810]; polysaccharide catabolic process [GO:0000272]
POSPLADRAFT_1073292		-5.90131	-2.22947			Uncharacterized protein	integral component of membrane [GO:0016021]
POSPLADRAFT_1050455		-5.88973	-3.26782			Uncharacterized protein	oxidoreductase activity [GO:0016491]
POSPLADRAFT_1035863		-5.82988	-2.27913	-3.07901		Metallophos domain-containing protein	hydrolase activity [GO:0016787]
POSPLADRAFT_1036779		-5.82408	-2.98372	-2.67321		AB hydrolase-1 domain-containing protein
POSPLADRAFT_1043923		-5.7813			3.54443	Uncharacterized protein	integral component of membrane [GO:0016021]; transmembrane transport [GO:0055085]
POSPLADRAFT_1134722		-5.7705			2.17285	Isochorismatase domain-containing protein (Fragment)	catalytic activity [GO:0003824]
POSPLADRAFT_1045667		-5.7607	-3.27046	-2.91865		Uncharacterized protein
POSPLADRAFT_1135146		-5.65283	-2.57256		3.32532	PKS_ER domain-containing protein	oxidoreductase activity [GO:0016491]; zinc ion binding [GO:0008270]
POSPLADRAFT_1050002	GH18-CBM5	-5.65132	-3.63973			Carbohydrate-binding module family 5 protein	extracellular region [GO:0005576]; carbohydrate binding [GO:0030246]; hydrolase activity, hydrolyzing O-glycosyl compounds [GO:0004553]; carbohydrate metabolic process [GO:0005975]
POSPLADRAFT_1046605		-5.64103		-3.72967		Uncharacterized protein	integral component of membrane [GO:0016021]
POSPLADRAFT_1158114		-5.50755		-4.14247		Uncharacterized protein
POSPLADRAFT_1179742		-5.43677	-2.18857	-2.13241		DLH domain-containing protein	hydrolase activity [GO:0016787]
POSPLADRAFT_1164613	GH5_5	-5.4062	-2.42883			Glycoside hydrolase family 5 protein	hydrolase activity, hydrolyzing O-glycosyl compounds [GO:0004553]; carbohydrate metabolic process [GO:0005975]
POSPLADRAFT_1175410		-5.29655	-3.23526			Uncharacterized protein	integral component of membrane [GO:0016021]
POSPLADRAFT_1170456		-5.26368	-3.16347	-2.14402		MFS domain-containing protein	integral component of membrane [GO:0016021]; transmembrane transporter activity [GO:0022857]
POSPLADRAFT_1143392		-5.25715	-2.39449		2.76569	TauD domain-containing protein	oxidoreductase activity [GO:0016491]
POSPLADRAFT_1130940		-5.23062	-3.50548	-3.02639		Uncharacterized protein
POSPLADRAFT_1037773		-5.22768		-2.97562		SHSP domain-containing protein
POSPLADRAFT_1146781		-5.22694	-2.67536	-2.32761		AB hydrolase-1 domain-containing protein	catalytic activity [GO:0003824]
POSPLADRAFT_1157055		-5.20128	-3.97185			MFS domain-containing protein	integral component of membrane [GO:0016021]; transmembrane transporter activity [GO:0022857]
POSPLADRAFT_1047366		-5.19086	-2.6394		2.10975	Aldo_ket_red domain-containing protein	oxidoreductase activity [GO:0016491]
POSPLADRAFT_1039268		-5.17454	-4.56695	-6.29512	-5.7085	Uncharacterized protein
POSPLADRAFT_1033972		-5.17172	-2.91532	-2.0329		Epimerase domain-containing protein	catalytic activity [GO:0003824]; coenzyme binding [GO:0050662]
POSPLADRAFT_1178475	EXPN	-5.16963	-4.68335			Cerato-platanin
POSPLADRAFT_1057973		-5.12497	-2.76573			Uncharacterized protein
POSPLADRAFT_1049710		-5.11389	-2.76599	-2.33276		Uncharacterized protein
POSPLADRAFT_1041488		-5.07757	-2.39423	-2.55048		PEP_hydrolase domain-containing protein	catalytic activity [GO:0003824]
POSPLADRAFT_1073203		-5.03977	-3.02586			Uncharacterized protein
POSPLADRAFT_1072224		-5.01674	-2.52421		2.98633	Aldo_ket_red domain-containing protein
POSPLADRAFT_1043996	GH10	-4.99432	-2.26505	-2.44782		Beta-xylanase (EC 3.2.1.8)	endo-1,4-beta-xylanase activity [GO:0031176]; polysaccharide catabolic process [GO:0000272]
POSPLADRAFT_1116951		-4.97999				Uncharacterized protein (Fragment)
POSPLADRAFT_1141651		-4.97814		-5.49602		F-box domain-containing protein
POSPLADRAFT_1032960		-4.96679	-2.60435			Uncharacterized protein
POSPLADRAFT_1044245		-4.90326	-2.46056			Tautomerase/MIF
POSPLADRAFT_1184529		-4.88992	-2.25839			DUF1479-domain-containing protein
POSPLADRAFT_1044262		-4.85729	-2.49133	-2.10189		Carboxylic ester hydrolase (EC 3.1.1.-)	hydrolase activity [GO:0016787]
POSPLADRAFT_1072561	GH18-CBM5-CBM5	-4.83137	-3.37279			Carbohydrate-binding module family 5 protein	extracellular region [GO:0005576]; carbohydrate binding [GO:0030246]; hydrolase activity, hydrolyzing O-glycosyl compounds [GO:0004553]; carbohydrate metabolic process [GO:0005975]
POSPLADRAFT_1044698		-4.81507	-2.62409		2.23828	Isochorismatase domain-containing protein	catalytic activity [GO:0003824]
POSPLADRAFT_1182607	GH43_24-CBM35	-4.79792	-2.87043			Carbohydrate-binding module family 35 protein	carbohydrate binding [GO:0030246]; hydrolase activity, hydrolyzing O-glycosyl compounds [GO:0004553]; carbohydrate metabolic process [GO:0005975]
POSPLADRAFT_1181440		-4.7894		-2.67064		Uncharacterized protein	integral component of membrane [GO:0016021]; mitochondrial membrane [GO:0031966]; mitochondrial transport [GO:0006839]
POSPLADRAFT_1047333		-4.7884	-3.04136	-3.92811	-2.20398	Uncharacterized protein
POSPLADRAFT_1058890		-4.77526	-2.34652	-2.36746		Uncharacterized protein	metal ion binding [GO:0046872]; nutrient reservoir activity [GO:0045735]; oxalate metabolic process [GO:0033609]
POSPLADRAFT_1059387		-4.76829	-3.32197			MFS general substrate transporter	integral component of membrane [GO:0016021]; transmembrane transporter activity [GO:0022857]
POSPLADRAFT_1172689	GH53	-4.76068	-3.563			Arabinogalactan endo-beta-1,4-galactanase (EC 3.2.1.89)	arabinogalactan endo-1,4-beta-galactosidase activity [GO:0031218]; glucosidase activity [GO:0015926]; metabolic process [GO:0008152]
POSPLADRAFT_1150611		-4.72971	-2.02176			Uncharacterized protein
POSPLADRAFT_1048638		-4.72797	-2.39869			MFS domain-containing protein	integral component of membrane [GO:0016021]; transmembrane transporter activity [GO:0022857]
POSPLADRAFT_1183613		-4.71725		-2.22314		Thiamine thiazole synthase (Thiazole biosynthetic enzyme) (EC 2.4.2.60)	cytosol [GO:0005829]; nucleus [GO:0005634]; iron ion binding [GO:0005506]; transferase activity, transferring pentosyl groups [GO:0016763]; thiamine biosynthetic process [GO:0009228]; thiazole biosynthetic process [GO:0052837]
POSPLADRAFT_1164100		-4.7118		-2.16441		DLH domain-containing protein	hydrolase activity [GO:0016787]
POSPLADRAFT_1049343		-4.66918	-5.3992			Uncharacterized protein
POSPLADRAFT_1160635		-4.6593	-2.10362			Short-chain dehydrogenase/reductase	oxidoreductase activity [GO:0016491]
POSPLADRAFT_1064677		-4.65674	-2.50129	-2.74942		Uncharacterized protein	integral component of membrane [GO:0016021]; transmembrane transporter activity [GO:0022857]
POSPLADRAFT_1050186	GH12	-4.65054	-4.60265			Glycoside hydrolase family 12 protein	cellulase activity [GO:0008810]; polysaccharide catabolic process [GO:0000272]
POSPLADRAFT_1145708		-4.6477		-4.49235		Uncharacterized protein
POSPLADRAFT_1046717		-4.64402	-2.32452	-2.30082		PKS_ER domain-containing protein	oxidoreductase activity [GO:0016491]
POSPLADRAFT_1054595		-4.63003	-2.72663			Fe2OG dioxygenase domain-containing protein	metal ion binding [GO:0046872]; oxidoreductase activity [GO:0016491]
POSPLADRAFT_1183430		-4.62594	-3.1411			Uncharacterized protein
POSPLADRAFT_1177854	GH5_7	-4.6194	-2.13338			Glycoside hydrolase family 5 protein	hydrolase activity, hydrolyzing O-glycosyl compounds [GO:0004553]; carbohydrate metabolic process [GO:0005975]
POSPLADRAFT_1183967		-4.61311	-2.08775			Uncharacterized protein	oxidoreductase activity [GO:0016491]
POSPLADRAFT_1049069		-4.60294	-3.6104			Epimerase domain-containing protein	catalytic activity [GO:0003824]; coenzyme binding [GO:0050662]
POSPLADRAFT_1148499		-4.55918				Uncharacterized protein
POSPLADRAFT_1132722		-4.55196		-2.19704		AB hydrolase-1 domain-containing protein	transferase activity, transferring acyl groups other than amino-acyl groups [GO:0016747]; biosynthetic process [GO:0009058]
POSPLADRAFT_1105545		-4.55029		-2.56448		Uncharacterized protein (Fragment)
POSPLADRAFT_1045563	GH28	-4.54083	-2.20431			Glycoside hydrolase family 28 protein	extracellular region [GO:0005576]; polygalacturonase activity [GO:0004650]; carbohydrate metabolic process [GO:0005975]; cell wall organization [GO:0071555]
POSPLADRAFT_1050119		-4.50014	-6.71108		-3.79808	Uncharacterized protein
POSPLADRAFT_1048245		-4.49723	-2.37251			Epimerase domain-containing protein	catalytic activity [GO:0003824]; coenzyme binding [GO:0050662]
POSPLADRAFT_1030624		-4.48778	-2.43005			Uncharacterized protein
POSPLADRAFT_1074782		-4.4864	-2.53355			PKS_ER domain-containing protein	oxidoreductase activity [GO:0016491]
POSPLADRAFT_1031295		-4.474	-2.94202			Formate dehydrogenase (FDH) (EC 1.17.1.9) (NAD-dependent formate dehydrogenase)	cytoplasm [GO:0005737]; formate dehydrogenase complex [GO:0009326]; formate dehydrogenase (NAD+) activity [GO:0008863]; NAD binding [GO:0051287]; oxidoreductase activity, acting on the CH-OH group of donors, NAD or NADP as acceptor [GO:0016616]; formate catabolic process [GO:0042183]
POSPLADRAFT_1075818		-4.44526			2.27539	MFS domain-containing protein	integral component of membrane [GO:0016021]; transmembrane transporter activity [GO:0022857]
POSPLADRAFT_1139603	AA1_2	-4.41088	-5.5764		-2.47972	Uncharacterized protein	copper ion binding [GO:0005507]; oxidoreductase activity [GO:0016491]
POSPLADRAFT_1180529		-4.41083	-4.939			Iron permease FTR1	high-affinity iron permease complex [GO:0033573]; iron ion transmembrane transporter activity [GO:0005381]
POSPLADRAFT_1044461		-4.4029		-2.41677		COesterase domain-containing protein	hydrolase activity [GO:0016787]
POSPLADRAFT_1039065		-4.38653	-2.55007			Formate dehydrogenase (FDH) (EC 1.17.1.9) (NAD-dependent formate dehydrogenase)	cytoplasm [GO:0005737]; formate dehydrogenase complex [GO:0009326]; formate dehydrogenase (NAD+) activity [GO:0008863]; NAD binding [GO:0051287]; oxidoreductase activity, acting on the CH-OH group of donors, NAD or NADP as acceptor [GO:0016616]; formate catabolic process [GO:0042183]
POSPLADRAFT_1135590		-4.38214		-2.00921		DUF1264-domain-containing protein (Fragment)
POSPLADRAFT_1121741		-4.38184	-2.40088			Bola-like protein
POSPLADRAFT_1049092		-4.35727	-3.89446			UBIQUITIN_CONJUGAT_2 domain-containing protein
POSPLADRAFT_1170155		-4.3495	-3.34592			Peptidase S53 domain-containing protein	metal ion binding [GO:0046872]; serine-type endopeptidase activity [GO:0004252]
POSPLADRAFT_1046005		-4.3288	-2.84921			MFS domain-containing protein	integral component of membrane [GO:0016021]; transmembrane transporter activity [GO:0022857]
POSPLADRAFT_1042110		-4.30748	-2.95058			C2H2-type domain-containing protein	nucleic acid binding [GO:0003676]
POSPLADRAFT_1074150		-4.30561		-2.15101		Uncharacterized protein
POSPLADRAFT_1156224		-4.30506	-2.42406			Aldo_ket_red domain-containing protein
POSPLADRAFT_1131418	GH55	-4.27607	-3.02127			Glycoside hydrolase family 55 protein	hydrolase activity [GO:0016787]
POSPLADRAFT_1058779		-4.27476	-2.40714			DUF967 domain protein
POSPLADRAFT_1172547		-4.26311	-2.18503			S-(hydroxymethyl)glutathione dehydrogenase (EC 1.1.1.284)	S-(hydroxymethyl)glutathione dehydrogenase activity [GO:0051903]; zinc ion binding [GO:0008270]; ethanol oxidation [GO:0006069]
POSPLADRAFT_1051684		-4.26291	-3.14318			Uncharacterized protein
POSPLADRAFT_1042369	AA3_2	-4.26223				Uncharacterized protein	integral component of membrane [GO:0016021]; oxidoreductase activity, acting on CH-OH group of donors [GO:0016614]
POSPLADRAFT_1144551		-4.25215	-2.43115			Acyl-CoA 6-aminopenicillanic-acid-acyltransferase	transferase activity, transferring acyl groups [GO:0016746]
POSPLADRAFT_1137827		-4.238	-2.16195			Glutathione S-transferase	transferase activity [GO:0016740]
POSPLADRAFT_1044633		-4.19815				Aldo_ket_red domain-containing protein
POSPLADRAFT_1155336		-4.18069	-2.52797			Uncharacterized protein (Fragment)
POSPLADRAFT_1128883		-4.17125	-2.59466			Carrier domain-containing protein	catalytic activity [GO:0003824]; phosphopantetheine binding [GO:0031177]; lipid biosynthetic process [GO:0008610]
POSPLADRAFT_1061997		-4.16396	-2.91713			Uncharacterized protein
POSPLADRAFT_1042652		-4.16165		-2.19407		Butanediol dehydrogenase	oxidoreductase activity [GO:0016491]; zinc ion binding [GO:0008270]
POSPLADRAFT_1052954		-4.13537	-2.28335			Methyltransf_2 domain-containing protein	O-methyltransferase activity [GO:0008171]
POSPLADRAFT_1038671		-4.11248	-2.54885			Flavin_Reduct domain-containing protein	FMN binding [GO:0010181]
POSPLADRAFT_1144177		-4.09419				Uncharacterized protein (Fragment)
POSPLADRAFT_1060235		-4.09145	-2.5023	-2.31026		Uncharacterized protein
POSPLADRAFT_1146638		-4.08749				Uncharacterized protein
POSPLADRAFT_1178191		-4.07543	-3.89216	-3.17106	-3.00888	Tyrosinase_Cu-bd domain-containing protein	metal ion binding [GO:0046872]; oxidoreductase activity [GO:0016491]
POSPLADRAFT_1046648		-4.07235	-2.18825	-3.14009		Uncharacterized protein
POSPLADRAFT_1143183		-4.06952	-2.11912			Aldo/keto reductase	integral component of membrane [GO:0016021]; oxidoreductase activity [GO:0016491]
POSPLADRAFT_1133658		-4.06869		-2.61031		IRG-type G domain-containing protein (Fragment)	membrane [GO:0016020]; GTP binding [GO:0005525]
POSPLADRAFT_1042338		-4.06612				Uncharacterized protein
POSPLADRAFT_1070082		-4.06332	-2.39025			1,2-dihydroxy-3-keto-5-methylthiopentene dioxygenase (EC 1.13.11.54) (Acireductone dioxygenase (Fe(2+)-requiring)) (ARD) (Fe-ARD)	cytoplasm [GO:0005737]; nucleus [GO:0005634]; acireductone dioxygenase [iron(II)-requiring] activity [GO:0010309]; iron ion binding [GO:0005506]; L-methionine salvage from methylthioadenosine [GO:0019509]
POSPLADRAFT_1186497		-4.05459				SGL domain-containing protein
POSPLADRAFT_1182299		-4.05386	-2.16337		2.61942	Aldo_ket_red domain-containing protein	oxidoreductase activity [GO:0016491]
POSPLADRAFT_1043339	GH2	-4.04379			2.07006	Glycoside hydrolase family 2 protein	hydrolase activity [GO:0016787]
POSPLADRAFT_1072615	GH16	-4.01854	-4.48494			Glycoside hydrolase family 16 protein	hydrolase activity, hydrolyzing O-glycosyl compounds [GO:0004553]; carbohydrate metabolic process [GO:0005975]
POSPLADRAFT_1037059		-4.00243				Uncharacterized protein
POSPLADRAFT_1050479		-3.98463	-2.19765			GFO_IDH_MocA domain-containing protein	oxidoreductase activity [GO:0016491]
POSPLADRAFT_1053150		-3.98426	-2.08361			Uncharacterized protein	I-kappaB kinase/NF-kappaB signaling [GO:0007249]
POSPLADRAFT_1141136		-3.98308	-2.99855			Uncharacterized protein	aspartic-type endopeptidase activity [GO:0004190]
POSPLADRAFT_1030481	GH5_7	-3.97536				Glycoside hydrolase family 5 protein	hydrolase activity, hydrolyzing O-glycosyl compounds [GO:0004553]; carbohydrate metabolic process [GO:0005975]
POSPLADRAFT_1141367		-3.97242	-3.01314	-2.71729		Cytochrome P450	integral component of membrane [GO:0016021]; heme binding [GO:0020037]; iron ion binding [GO:0005506]; monooxygenase activity [GO:0004497]; oxidoreductase activity, acting on paired donors, with incorporation or reduction of molecular oxygen [GO:0016705]
POSPLADRAFT_1074370		-3.97073	-2.08107		2.28629	TauD domain-containing protein	oxidoreductase activity [GO:0016491]
POSPLADRAFT_1037929		-3.96883	-2.17665			Aldo_ket_red domain-containing protein	oxidoreductase activity [GO:0016491]
POSPLADRAFT_1075998	GH27	-3.96259				Alpha-galactosidase (EC 3.2.1.22) (Melibiase)	raffinose alpha-galactosidase activity [GO:0052692]; carbohydrate metabolic process [GO:0005975]
POSPLADRAFT_1152036		-3.95765	-2.15953	-2.53787		Uncharacterized protein (Fragment)
POSPLADRAFT_1186390	GH1	-3.95451				Glycoside hydrolase family 1 protein	hydrolase activity, hydrolyzing O-glycosyl compounds [GO:0004553]; carbohydrate metabolic process [GO:0005975]
POSPLADRAFT_1043705		-3.9501		-2.49655		Pyrid_ox_like domain-containing protein	cofactor binding [GO:0048037]
POSPLADRAFT_1148381		-3.94804	-2.74248			Uncharacterized protein
POSPLADRAFT_1038371		-3.92889				Lactoylglutathione lyase (EC 4.4.1.5) (Glyoxalase I)	lactoylglutathione lyase activity [GO:0004462]; metal ion binding [GO:0046872]
POSPLADRAFT_1049420		-3.90662	-2.17732		2.23182	Amidase domain-containing protein
POSPLADRAFT_1068224		-3.9057		-2.33169		Uncharacterized protein
POSPLADRAFT_1046453		-3.89747	-7.83512		-3.98416	C2H2-type domain-containing protein	nucleic acid binding [GO:0003676]
POSPLADRAFT_1130854	GH16	-3.89727	-2.41913			Glycoside hydrolase family 16 protein	hydrolase activity, hydrolyzing O-glycosyl compounds [GO:0004553]; carbohydrate metabolic process [GO:0005975]
POSPLADRAFT_1035007		-3.88989				AB hydrolase-1 domain-containing protein	peptidase activity [GO:0008233]
POSPLADRAFT_1132530		-3.88972		-2.13575		Uncharacterized protein	transferase activity, transferring glycosyl groups [GO:0016757]; fucose metabolic process [GO:0006004]
POSPLADRAFT_1169944		-3.87726		-2.21845		Uncharacterized protein	integral component of membrane [GO:0016021]
POSPLADRAFT_1076117	GH115	-3.87358	-2.3143			Glycoside hydrolase family 115 protein	hydrolase activity [GO:0016787]
POSPLADRAFT_1172943		-3.86434		-2.00823		Uncharacterized protein
POSPLADRAFT_1052794		-3.84779				Amidase domain-containing protein
POSPLADRAFT_1149205		-3.83562				Uncharacterized protein	integral component of membrane [GO:0016021]
POSPLADRAFT_1039971		-3.82218		-2.28015		Uncharacterized protein
POSPLADRAFT_1148839		-3.81582				MFS domain-containing protein	integral component of membrane [GO:0016021]; transmembrane transporter activity [GO:0022857]
POSPLADRAFT_1142399		-3.81299	-2.94051	2.9308	3.78221	Uncharacterized protein	oxidoreductase activity [GO:0016491]
POSPLADRAFT_1065541		-3.80382	-2.26807			GFO_IDH_MocA domain-containing protein	oxidoreductase activity [GO:0016491]
POSPLADRAFT_1034153		-3.80024	-3.28337			Uncharacterized protein
POSPLADRAFT_1043046		-3.78375	-2.10594	-2.12503		Uncharacterized protein	nucleic acid binding [GO:0003676]
POSPLADRAFT_1061671		-3.77859	-3.9803			Uncharacterized protein	integral component of membrane [GO:0016021]
POSPLADRAFT_1068415		-3.77418	-2.08312			Aldo_ket_red domain-containing protein	oxidoreductase activity [GO:0016491]
POSPLADRAFT_1038600		-3.77209				Uncharacterized protein
POSPLADRAFT_1046031		-3.76911		-2.10674		Carboxylic ester hydrolase (EC 3.1.1.-)	hydrolase activity [GO:0016787]
POSPLADRAFT_1048246		-3.76853		-2.12596		Uncharacterized protein	integral component of membrane [GO:0016021]
POSPLADRAFT_1149702		-3.75121	-3.06846			Uncharacterized protein
POSPLADRAFT_1152113		-3.73405	-2.65594			Uncharacterized protein (Fragment)
POSPLADRAFT_1048765		-3.72972				3-isopropylmalate dehydrogenase (EC 1.1.1.85)	3-isopropylmalate dehydrogenase activity [GO:0003862]; magnesium ion binding [GO:0000287]; NAD binding [GO:0051287]; leucine biosynthetic process [GO:0009098]
POSPLADRAFT_1077564		-3.72087	-2.20862			Cyclase family protein	arylformamidase activity [GO:0004061]; tryptophan catabolic process to kynurenine [GO:0019441]
POSPLADRAFT_1132537		-3.71188	-2.0794			Uncharacterized protein	I-kappaB kinase/NF-kappaB signaling [GO:0007249]
POSPLADRAFT_1152820		-3.70937	-2.3251			Uncharacterized protein	integral component of membrane [GO:0016021]
POSPLADRAFT_1034228		-3.70645	-9.81609		-3.02101	Uncharacterized protein
POSPLADRAFT_1176447		-3.68428	-2.18812			Glucose-6-phosphate 1-epimerase (EC 5.1.3.15)	carbohydrate binding [GO:0030246]; glucose-6-phosphate 1-epimerase activity [GO:0047938]; carbohydrate metabolic process [GO:0005975]
POSPLADRAFT_1133208		-3.6841				Phosphosulfolactate synthase	catalytic activity [GO:0003824]
POSPLADRAFT_1043364	GH18-CBM5	-3.68089	-3.2639			Carbohydrate-binding module family 5 protein	extracellular region [GO:0005576]; carbohydrate binding [GO:0030246]; hydrolase activity, hydrolyzing O-glycosyl compounds [GO:0004553]; carbohydrate metabolic process [GO:0005975]
POSPLADRAFT_1064822		-3.68076	-3.60532			Peptidase S53 domain-containing protein	metal ion binding [GO:0046872]; serine-type endopeptidase activity [GO:0004252]
POSPLADRAFT_1134749		-3.67601		-3.12292		Uncharacterized protein
POSPLADRAFT_1038039		-3.65852	-2.30047			KARI N-terminal Rossmann domain-containing protein	ketol-acid reductoisomerase activity [GO:0004455]; branched-chain amino acid biosynthetic process [GO:0009082]
POSPLADRAFT_1160819		-3.65046	-2.16502			Carboxylic ester hydrolase (EC 3.1.1.-)	hydrolase activity [GO:0016787]
POSPLADRAFT_1127293		-3.64804	-2.06314			Uncharacterized protein
POSPLADRAFT_1139878		-3.64263	-2.07664			HpcH_HpaI domain-containing protein	catalytic activity [GO:0003824]
POSPLADRAFT_1156986		-3.63955		-2.43663		Uncharacterized protein	integral component of membrane [GO:0016021]; catalytic activity [GO:0003824]
POSPLADRAFT_1049519		-3.6381		-3.0108		Uncharacterized protein
POSPLADRAFT_1062988		-3.62439		-2.70278		Uncharacterized protein
POSPLADRAFT_1168417		-3.62318		-2.95373		Uncharacterized protein
POSPLADRAFT_1184782		-3.62139				ThuA domain-containing protein
POSPLADRAFT_1058363		-3.60894				Methyltransf_2 domain-containing protein	O-methyltransferase activity [GO:0008171]
POSPLADRAFT_1145924		-3.59748				Uncharacterized protein
POSPLADRAFT_1138853		-3.59384		-3.53836		Uncharacterized protein
POSPLADRAFT_1175381		-3.58815				Aldo_ket_red domain-containing protein
POSPLADRAFT_1134270		-3.57658	-2.00246			Uncharacterized protein	heme binding [GO:0020037]; iron ion binding [GO:0005506]; monooxygenase activity [GO:0004497]; oxidoreductase activity, acting on paired donors, with incorporation or reduction of molecular oxygen [GO:0016705]
POSPLADRAFT_1049532		-3.56677		-2.23509		Uncharacterized protein	integral component of membrane [GO:0016021]; transmembrane transporter activity [GO:0022857]
POSPLADRAFT_1041262		-3.56123				Glutaredoxin	cell [GO:0005623]; electron transfer activity [GO:0009055]; protein disulfide oxidoreductase activity [GO:0015035]; cell redox homeostasis [GO:0045454]
POSPLADRAFT_1068240		-3.55823				Thioredoxin	cell [GO:0005623]; protein disulfide oxidoreductase activity [GO:0015035]; cell redox homeostasis [GO:0045454]; glycerol ether metabolic process [GO:0006662]
POSPLADRAFT_1042442		-3.55672				NAD P-binding protein	NAD binding [GO:0051287]; NADP binding [GO:0050661]; oxidoreductase activity [GO:0016491]
POSPLADRAFT_1131356		-3.54983				Uncharacterized protein
POSPLADRAFT_1149959		-3.54858	-2.77299	-2.30206		Fe-ADH domain-containing protein	metal ion binding [GO:0046872]; oxidoreductase activity, acting on CH-OH group of donors [GO:0016614]
POSPLADRAFT_1040321		-3.53884	-2.24118			FAD/NAD P-binding domain-containing protein	flavin adenine dinucleotide binding [GO:0050660]; N,N-dimethylaniline monooxygenase activity [GO:0004499]; NADP binding [GO:0050661]
POSPLADRAFT_1151427		-3.53325				Uncharacterized protein	integral component of membrane [GO:0016021]
POSPLADRAFT_1180448		-3.52792				PKS_ER domain-containing protein	oxidoreductase activity [GO:0016491]; zinc ion binding [GO:0008270]
POSPLADRAFT_1033238		-3.52146				Uncharacterized protein
POSPLADRAFT_1132734		-3.51537				Sphingomyelin phosphodiesterase	hydrolase activity, acting on glycosyl bonds [GO:0016798]; metal ion binding [GO:0046872]; sphingomyelin phosphodiesterase activity [GO:0004767]; sphingomyelin catabolic process [GO:0006685]
POSPLADRAFT_1130356		-3.50779	-2.3329			Oxidored_FMN domain-containing protein	FMN binding [GO:0010181]; oxidoreductase activity [GO:0016491]
POSPLADRAFT_1067618	CE16	-3.50716	-2.19443			Carbohydrate esterase family 16 protein	hydrolase activity, acting on ester bonds [GO:0016788]
POSPLADRAFT_1142797		-3.50645		-3.72823	-2.03066	C2H2-type domain-containing protein	nucleic acid binding [GO:0003676]
POSPLADRAFT_1069652	GH3	-3.49662				Glycoside hydrolase family 3 protein	hydrolase activity, hydrolyzing O-glycosyl compounds [GO:0004553]; peptide-methionine (R)-S-oxide reductase activity [GO:0033743]; carbohydrate metabolic process [GO:0005975]
POSPLADRAFT_1040467		-3.49631				Uncharacterized protein	oxidoreductase activity [GO:0016491]
POSPLADRAFT_1131642		-3.48982				Abhydrolase_3 domain-containing protein	hydrolase activity [GO:0016787]
POSPLADRAFT_1173690		-3.48305	-3.01613			Glutathione S-transferase	transferase activity [GO:0016740]
POSPLADRAFT_1181603		-3.4667		-2.61337		Uncharacterized protein	GTP binding [GO:0005525]; GTPase activity [GO:0003924]
POSPLADRAFT_1151946		-3.44623	-2.37021			Uncharacterized protein
POSPLADRAFT_1182328		-3.44582		-2.8201		Methyltransf_2 domain-containing protein	O-methyltransferase activity [GO:0008171]
POSPLADRAFT_1148075		-3.43951				Carboxypeptidase (EC 3.4.16.-)	serine-type carboxypeptidase activity [GO:0004185]
POSPLADRAFT_1158797		-3.43903				Fe2OG dioxygenase domain-containing protein	oxidoreductase activity [GO:0016491]
POSPLADRAFT_1050292		-3.4347		-2.64107		Uncharacterized protein
POSPLADRAFT_1183183	GH79	-3.43367	-2.0682			Glycoside hydrolase family 79 protein	hydrolase activity [GO:0016787]
POSPLADRAFT_1049868		-3.43038	-2.66561	-2.05696		Uncharacterized protein	integral component of membrane [GO:0016021]; transmembrane transporter activity [GO:0022857]
POSPLADRAFT_1040007		-3.41682		-2.15051		Mitochondrial carrier	integral component of membrane [GO:0016021]; mitochondrial membrane [GO:0031966]; mitochondrial transport [GO:0006839]
POSPLADRAFT_1064485		-3.41169				Uncharacterized protein
POSPLADRAFT_1157486	GH2	-3.4101				Glycoside hydrolase family 2 protein	hydrolase activity, hydrolyzing O-glycosyl compounds [GO:0004553]; carbohydrate metabolic process [GO:0005975]
POSPLADRAFT_1039842		-3.40693		-2.02179		Uncharacterized protein	integral component of membrane [GO:0016021]; cytochrome-c oxidase activity [GO:0004129]
POSPLADRAFT_1151742		-3.39766	-2.04635			Carboxylic ester hydrolase (EC 3.1.1.-)	hydrolase activity [GO:0016787]
POSPLADRAFT_1134654		-3.39196				NAD P-binding protein
POSPLADRAFT_1043924		-3.39031				Lactamase_B domain-containing protein
POSPLADRAFT_1131626		-3.38978				Peptidase S53 domain-containing protein	metal ion binding [GO:0046872]; serine-type endopeptidase activity [GO:0004252]
POSPLADRAFT_1034806		-3.38864			2.22571	ThrRS/AlaRS common domain-containing protein	nucleotide binding [GO:0000166]
POSPLADRAFT_1051664		-3.37266	-2.049			Uncharacterized protein
POSPLADRAFT_1055360		-3.37009		-3.13352		C2H2-type domain-containing protein	nucleic acid binding [GO:0003676]
POSPLADRAFT_1038637		-3.36207				Uncharacterized protein
POSPLADRAFT_1145338		-3.36207				Uncharacterized protein
POSPLADRAFT_1166453		-3.34911				Peptidase A1 domain-containing protein	aspartic-type endopeptidase activity [GO:0004190]
POSPLADRAFT_1068264		-3.34899	-2.74037			Uncharacterized protein (Fragment)
POSPLADRAFT_1036270		-3.3483	-2.29712			AA_permease domain-containing protein	integral component of membrane [GO:0016021]; transmembrane transporter activity [GO:0022857]; amino acid transport [GO:0006865]
POSPLADRAFT_1184908		-3.34706	-2.57866			Abhydrolase_3 domain-containing protein	integral component of membrane [GO:0016021]; hydrolase activity [GO:0016787]
POSPLADRAFT_1074902		-3.34486				NAD P-binding protein	oxidoreductase activity [GO:0016491]
POSPLADRAFT_1131046		-3.33937				IU_nuc_hydro domain-containing protein (Fragment)
POSPLADRAFT_1141735		-3.3377		-2.572		FAD/NAD P-binding domain-containing protein	integral component of membrane [GO:0016021]; flavin adenine dinucleotide binding [GO:0050660]; N,N-dimethylaniline monooxygenase activity [GO:0004499]; NADP binding [GO:0050661]
POSPLADRAFT_1047424		-3.33263				MR_MLE domain-containing protein	galactonate dehydratase activity [GO:0008869]; cellular amino acid catabolic process [GO:0009063]; D-galactonate catabolic process [GO:0034194]
POSPLADRAFT_1047091		-3.32383				Uncharacterized protein	NAD binding [GO:0051287]; oxidoreductase activity, acting on the CH-OH group of donors, NAD or NADP as acceptor [GO:0016616]
POSPLADRAFT_1127012		-3.32362				BZIP domain-containing protein	nucleus [GO:0005634]; DNA binding [GO:0003677]; DNA-binding transcription factor activity [GO:0003700]
POSPLADRAFT_1122466		-3.32299	-2.21909			Uncharacterized protein (Fragment)
POSPLADRAFT_1129960		-3.31694				BZIP domain-containing protein	DNA-binding transcription factor activity [GO:0003700]
POSPLADRAFT_1160374	GH3	-3.31594				Glycoside hydrolase family 3 protein	hydrolase activity, hydrolyzing O-glycosyl compounds [GO:0004553]; carbohydrate metabolic process [GO:0005975]
POSPLADRAFT_1041675		-3.31482	-2.27947			Uncharacterized protein	oxidoreductase activity [GO:0016491]
POSPLADRAFT_1041348		-3.29802				Uncharacterized protein
POSPLADRAFT_1177398		-3.26249	-4.43139		-2.10978	Uncharacterized protein	heme binding [GO:0020037]; iron ion binding [GO:0005506]; monooxygenase activity [GO:0004497]; oxidoreductase activity, acting on paired donors, with incorporation or reduction of molecular oxygen [GO:0016705]
POSPLADRAFT_1179218	CE16	-3.24614				Carbohydrate esterase family 16 protein
POSPLADRAFT_1066421		-3.24579	-2.31132			MFS domain-containing protein	integral component of membrane [GO:0016021]; transmembrane transporter activity [GO:0022857]
POSPLADRAFT_1048053		-3.24467				Meth_synt_2 domain-containing protein	5-methyltetrahydropteroyltriglutamate-homocysteine S-methyltransferase activity [GO:0003871]; zinc ion binding [GO:0008270]; methionine biosynthetic process [GO:0009086]
POSPLADRAFT_1040207		-3.24405	-2.25703			Cupin type-1 domain-containing protein	nutrient reservoir activity [GO:0045735]
POSPLADRAFT_1076668		-3.22838				Aldo_ket_red domain-containing protein
POSPLADRAFT_1032532		-3.22622				Uncharacterized protein
POSPLADRAFT_1038349		-3.22622				Uncharacterized protein
POSPLADRAFT_1053671		-3.22622				Uncharacterized protein
POSPLADRAFT_1038484		-3.22451				Uncharacterized protein
POSPLADRAFT_1055013		-3.22389				CxC1 domain-containing protein
POSPLADRAFT_1127239		-3.217				Uncharacterized protein
POSPLADRAFT_1053557		-3.20759				SGNH_hydro domain-containing protein	lipase activity [GO:0016298]; lipid metabolic process [GO:0006629]
POSPLADRAFT_1057065		-3.20321				Uncharacterized protein (Fragment)
POSPLADRAFT_1051392		-3.19864		-3.25459		Uncharacterized protein
POSPLADRAFT_1160806		-3.18941	-2.48247			COesterase domain-containing protein	hydrolase activity [GO:0016787]
POSPLADRAFT_1047725		-3.18805				Alpha/beta-hydrolase	serine-type carboxypeptidase activity [GO:0004185]
POSPLADRAFT_1141771	CE8	-3.17681	-2.28225	-2.33098		Carbohydrate esterase family 8 protein	aspartyl esterase activity [GO:0045330]; pectinesterase activity [GO:0030599]; cell wall modification [GO:0042545]
POSPLADRAFT_1058891		-3.17674				Uncharacterized protein
POSPLADRAFT_1064649		-3.17517				Dihydroxy-acid and 6-phosphogluconate dehydratase	dihydroxy-acid dehydratase activity [GO:0004160]; branched-chain amino acid biosynthetic process [GO:0009082]
POSPLADRAFT_1073357	GH55	-3.17364	-3.55251			Glycoside hydrolase family 55 protein	hydrolase activity [GO:0016787]
POSPLADRAFT_1140284	GH1	-3.17165	-2.11938			Beta-glucosidase (EC 3.2.1.21)	beta-glucosidase activity [GO:0008422]; scopolin beta-glucosidase activity [GO:0102483]; cellulose catabolic process [GO:0030245]
POSPLADRAFT_1155226		-3.16759				Uncharacterized protein	integral component of membrane [GO:0016021]; transmembrane transporter activity [GO:0022857]
POSPLADRAFT_1045507		-3.16565		-3.22069		Uncharacterized protein	FAD binding [GO:0071949]
POSPLADRAFT_1127874		-3.16142				Methyltransf_25 domain-containing protein
POSPLADRAFT_1072839		-3.15987	-2.82199			Aldedh domain-containing protein	oxidoreductase activity, acting on the aldehyde or oxo group of donors, NAD or NADP as acceptor [GO:0016620]
POSPLADRAFT_1130346		-3.15606		-2.72577		Uncharacterized protein
POSPLADRAFT_1074934		-3.15602				DJ-1_PfpI domain-containing protein
POSPLADRAFT_1055942		-3.15336		-2.30967		Uncharacterized protein	integral component of membrane [GO:0016021]
POSPLADRAFT_1145501		-3.14704				Uncharacterized protein
POSPLADRAFT_1154460		-3.14704				MBOAT_2 domain-containing protein	integral component of membrane [GO:0016021]
POSPLADRAFT_1146954		-3.14021				Carboxylic ester hydrolase (EC 3.1.1.-)	hydrolase activity [GO:0016787]
POSPLADRAFT_1152807		-3.13987				Uncharacterized protein	flavin adenine dinucleotide binding [GO:0050660]; N,N-dimethylaniline monooxygenase activity [GO:0004499]; NADP binding [GO:0050661]
POSPLADRAFT_1051361		-3.11482				Terpenoid synthase	carbon-oxygen lyase activity, acting on phosphates [GO:0016838]
POSPLADRAFT_1048300		-3.11412				Uncharacterized protein
POSPLADRAFT_1108492		-3.10977				C2H2-type domain-containing protein (Fragment)	nucleic acid binding [GO:0003676]
POSPLADRAFT_1043328		-3.10897				Zn(2)-C6 fungal-type domain-containing protein	nucleus [GO:0005634]; DNA-binding transcription factor activity, RNA polymerase II-specific [GO:0000981]; zinc ion binding [GO:0008270]
POSPLADRAFT_1037877		-3.09664	-2.00127			Uncharacterized protein
POSPLADRAFT_1055341		-3.08879				Amidase domain-containing protein
POSPLADRAFT_1174997		-3.08723	-2.00708			Aldo_ket_red domain-containing protein	oxidoreductase activity [GO:0016491]
POSPLADRAFT_1038147	GH27	-3.08039				Alpha-galactosidase (EC 3.2.1.22) (Melibiase)	raffinose alpha-galactosidase activity [GO:0052692]; carbohydrate metabolic process [GO:0005975]
POSPLADRAFT_1071546		-3.0771				PKS_ER domain-containing protein	oxidoreductase activity [GO:0016491]
POSPLADRAFT_1158026		-3.07429	-2.06333			Amino_oxidase domain-containing protein	oxidoreductase activity [GO:0016491]
POSPLADRAFT_1036178		-3.06989				Uncharacterized protein	nucleic acid binding [GO:0003676]
POSPLADRAFT_1167100	GH31	-3.06462	-2.22359			Glycoside hydrolase family 31 protein	carbohydrate binding [GO:0030246]; hydrolase activity, hydrolyzing O-glycosyl compounds [GO:0004553]; carbohydrate metabolic process [GO:0005975]
POSPLADRAFT_1045656		-3.06278				Uncharacterized protein
POSPLADRAFT_1067155		-3.06244				Thioredoxin-like_fold domain-containing protein
POSPLADRAFT_1151714		-3.06046				Acetamidase/Formamidase	hydrolase activity, acting on carbon-nitrogen (but not peptide) bonds, in linear amides [GO:0016811]
POSPLADRAFT_1051320		-3.06021	-2.20504			PKS_ER domain-containing protein	oxidoreductase activity [GO:0016491]
POSPLADRAFT_1043597		-3.05991				Uncharacterized protein	oxidoreductase activity [GO:0016491]
POSPLADRAFT_1041594		-3.057	-2.03013			Uncharacterized protein
POSPLADRAFT_1046004		-3.05576				Lactamase_B domain-containing protein
POSPLADRAFT_1047517		-3.0505				Carboxylic ester hydrolase (EC 3.1.1.-)	hydrolase activity [GO:0016787]
POSPLADRAFT_1143394		-3.0343	-2.07935			FtsJ domain-containing protein	methyltransferase activity [GO:0008168]; methylation [GO:0032259]
POSPLADRAFT_1057879		-3.02353		-2.00837		Uncharacterized protein
POSPLADRAFT_1050447		-3.02228				Amidase domain-containing protein
POSPLADRAFT_1074929	GH2	-3.02173				Glycoside hydrolase family 2 protein	hydrolase activity, hydrolyzing O-glycosyl compounds [GO:0004553]; carbohydrate metabolic process [GO:0005975]
POSPLADRAFT_1132081		-3.02032				Aldedh domain-containing protein	oxidoreductase activity, acting on the aldehyde or oxo group of donors, NAD or NADP as acceptor [GO:0016620]
POSPLADRAFT_1054989		-3.01893	-2.15304			MFS domain-containing protein	integral component of membrane [GO:0016021]; transmembrane transporter activity [GO:0022857]
POSPLADRAFT_1061698		-3.01859				Superoxide dismutase (EC 1.15.1.1)	metal ion binding [GO:0046872]; superoxide dismutase activity [GO:0004784]
POSPLADRAFT_1045379		-3.01772	-2.02379			M20_dimer domain-containing protein	metal ion binding [GO:0046872]; metallocarboxypeptidase activity [GO:0004181]
POSPLADRAFT_1048486		-3.01391	-2.0828			Uncharacterized protein
POSPLADRAFT_1141054		-3.01239	-2.00663			Uncharacterized protein
POSPLADRAFT_1053041		-2.99799				Inhibitor I9 domain-containing protein
POSPLADRAFT_1131059		-2.99622				FAD_binding_3 domain-containing protein	FAD binding [GO:0071949]
POSPLADRAFT_1061891		-2.99321				Uncharacterized protein
POSPLADRAFT_1155131		-2.98348	-2.17888			Uncharacterized protein
POSPLADRAFT_1062803		-2.98312				Uncharacterized protein	arylformamidase activity [GO:0004061]; tryptophan catabolic process to kynurenine [GO:0019441]
POSPLADRAFT_1045944		-2.98278				Uncharacterized protein
POSPLADRAFT_1155654		-2.9814				Uncharacterized protein
POSPLADRAFT_1136688		-2.97864		-2.99973		Uncharacterized protein (Fragment)
POSPLADRAFT_1157735		-2.97786				Uncharacterized protein
POSPLADRAFT_1048227		-2.97632				Uncharacterized protein
POSPLADRAFT_1128161	GH16	-2.97576				Glycoside hydrolase family 16 protein	hydrolase activity, hydrolyzing O-glycosyl compounds [GO:0004553]; carbohydrate metabolic process [GO:0005975]
POSPLADRAFT_1049944		-2.9728	-2.26049			MFS domain-containing protein	integral component of membrane [GO:0016021]; transmembrane transporter activity [GO:0022857]
POSPLADRAFT_1036728		-2.97009	-3.50655			Uncharacterized protein
POSPLADRAFT_1171684		-2.96415				Peroxiredoxin (EC 1.11.1.15)	cell [GO:0005623]; peroxiredoxin activity [GO:0051920]; cell redox homeostasis [GO:0045454]
POSPLADRAFT_1139924		-2.96326				NAD P-binding protein
POSPLADRAFT_1138115		-2.96258		-2.52688		Uncharacterized protein
POSPLADRAFT_1048007		-2.95166				NAD P-binding protein
POSPLADRAFT_1048409		-2.94661	-2.26622			Uncharacterized protein
POSPLADRAFT_1043721		-2.94443				Uncharacterized protein	integral component of membrane [GO:0016021]
POSPLADRAFT_1049286		-2.94152		-3.50646		Uncharacterized protein	integral component of membrane [GO:0016021]; transmembrane transporter activity [GO:0022857]
POSPLADRAFT_1057081		-2.94152	-3.2323	-2.38299	-2.69865	Uncharacterized protein
POSPLADRAFT_1038569		-2.93704				Uncharacterized protein
POSPLADRAFT_1076913		-2.93457				DUF1742-domain-containing protein (Fragment)
POSPLADRAFT_1130039		-2.93448				Uncharacterized protein (Fragment)
POSPLADRAFT_1048910		-2.93002				NodB homology domain-containing protein	hydrolase activity, acting on carbon-nitrogen (but not peptide) bonds [GO:0016810]; carbohydrate metabolic process [GO:0005975]
POSPLADRAFT_1185792		-2.92909	-2.75069			MFS domain-containing protein	integral component of membrane [GO:0016021]; inorganic phosphate transmembrane transporter activity [GO:0005315]; phosphate ion transport [GO:0006817]
POSPLADRAFT_1038385		-2.92899				Copper-fist domain-containing protein	host cell nucleus [GO:0042025]; nucleus [GO:0005634]; copper ion binding [GO:0005507]; DNA binding [GO:0003677]; DNA-binding transcription factor activity [GO:0003700]
POSPLADRAFT_1033836		-2.92118				FtsJ domain-containing protein	methyltransferase activity [GO:0008168]; methylation [GO:0032259]
POSPLADRAFT_1051102		-2.91649				Uncharacterized protein
POSPLADRAFT_1181144		-2.91548	-2.51828			MFS domain-containing protein	integral component of membrane [GO:0016021]; transmembrane transporter activity [GO:0022857]
POSPLADRAFT_1173187		-2.91522				Uncharacterized protein
POSPLADRAFT_1037315		-2.90774				Uncharacterized protein	integral component of membrane [GO:0016021]
POSPLADRAFT_1039499		-2.90112	-2.01021			Peptidyl-prolyl cis-trans isomerase (PPIase) (EC 5.2.1.8)	peptidyl-prolyl cis-trans isomerase activity [GO:0003755]; protein folding [GO:0006457]
POSPLADRAFT_1040907		-2.89584		-2.54092		Uncharacterized protein	integral component of membrane [GO:0016021]
POSPLADRAFT_1139665		-2.89493				Uncharacterized protein	NAD binding [GO:0051287]; oxidoreductase activity, acting on the CH-OH group of donors, NAD or NADP as acceptor [GO:0016616]
POSPLADRAFT_1040134		-2.89458				Aldo_ket_red domain-containing protein	oxidoreductase activity [GO:0016491]
POSPLADRAFT_1074449		-2.88836				3-hydroxyanthranilate 3,4-dioxygenase (EC 1.13.11.6) (3-hydroxyanthranilate oxygenase) (3-HAO) (3-hydroxyanthranilic acid dioxygenase) (HAD) (Biosynthesis of nicotinic acid protein 1)	cytoplasm [GO:0005737]; 3-hydroxyanthranilate 3,4-dioxygenase activity [GO:0000334]; ferrous iron binding [GO:0008198]; 'de novo' NAD biosynthetic process from tryptophan [GO:0034354]; anthranilate metabolic process [GO:0043420]; quinolinate biosynthetic process [GO:0019805]; tryptophan catabolic process [GO:0006569]
POSPLADRAFT_1060467		-2.8878				Uncharacterized protein	heme binding [GO:0020037]; iron ion binding [GO:0005506]; oxidoreductase activity, acting on paired donors, with incorporation or reduction of molecular oxygen [GO:0016705]
POSPLADRAFT_1045391		-2.88307				Uncharacterized protein
POSPLADRAFT_1048487		-2.88122				AB hydrolase-1 domain-containing protein
POSPLADRAFT_1056666		-2.87742				Uncharacterized protein	heme binding [GO:0020037]; iron ion binding [GO:0005506]; monooxygenase activity [GO:0004497]; oxidoreductase activity, acting on paired donors, with incorporation or reduction of molecular oxygen [GO:0016705]
POSPLADRAFT_1049766		-2.87666				NAD(P)-bd_dom domain-containing protein
POSPLADRAFT_1158203		-2.87493	-2.08549			Uncharacterized protein
POSPLADRAFT_1130397		-2.8737				Abhydrolase_3 domain-containing protein	hydrolase activity [GO:0016787]
POSPLADRAFT_1049690		-2.86678		-2.26362		Uncharacterized protein
POSPLADRAFT_1057083		-2.8661				Uncharacterized protein
POSPLADRAFT_1057337		-2.85138				Uncharacterized protein	integral component of membrane [GO:0016021]; mycotoxin biosynthetic process [GO:0043386]
POSPLADRAFT_1146743		-2.8513	-2.20797			MBOAT_2 domain-containing protein	integral component of membrane [GO:0016021]
POSPLADRAFT_1074394		-2.84994	-2.82557			HTH cro/C1-type domain-containing protein	DNA binding [GO:0003677]
POSPLADRAFT_1146594		-2.8497				5-formyltetrahydrofolate cyclo-ligase (EC 6.3.3.2)	5-formyltetrahydrofolate cyclo-ligase activity [GO:0030272]; ATP binding [GO:0005524]; metal ion binding [GO:0046872]
POSPLADRAFT_1062138		-2.84607	-2.38522			FAD-binding FR-type domain-containing protein	integral component of membrane [GO:0016021]; oxidoreductase activity [GO:0016491]
POSPLADRAFT_1136478		-2.84107		-2.16157		Uncharacterized protein	heme binding [GO:0020037]; iron ion binding [GO:0005506]; monooxygenase activity [GO:0004497]; oxidoreductase activity, acting on paired donors, with incorporation or reduction of molecular oxygen [GO:0016705]
POSPLADRAFT_1044634		-2.8402				Uncharacterized protein	integral component of membrane [GO:0016021]; ion channel activity [GO:0005216]
POSPLADRAFT_1140646		-2.83831				Methyltransf_2 domain-containing protein	O-methyltransferase activity [GO:0008171]
POSPLADRAFT_1171079		-2.83767				MFS domain-containing protein	integral component of membrane [GO:0016021]; transmembrane transporter activity [GO:0022857]
POSPLADRAFT_1185138		-2.83428	-3.46106			NmrA domain-containing protein
POSPLADRAFT_1043595		-2.82846				Peptidase A1 domain-containing protein	aspartic-type endopeptidase activity [GO:0004190]
POSPLADRAFT_1049819		-2.82759	-5.03442		-3.68394	Uncharacterized protein	integral component of membrane [GO:0016021]
POSPLADRAFT_1136748		-2.82256				Uncharacterized protein	xylulokinase activity [GO:0004856]; D-xylose metabolic process [GO:0042732]
POSPLADRAFT_1137336		-2.82051				Uncharacterized protein
POSPLADRAFT_1141820		-2.81789				Uncharacterized protein
POSPLADRAFT_1058962		-2.81499				Citrate synthase	transferase activity, transferring acyl groups, acyl groups converted into alkyl on transfer [GO:0046912]
POSPLADRAFT_1074056		-2.80729				GroES-like protein	oxidoreductase activity [GO:0016491]; zinc ion binding [GO:0008270]
POSPLADRAFT_1165750		-2.80311				Glucosamine-6-phosphate isomerase (EC 3.5.99.6) (Glucosamine-6-phosphate deaminase)	glucosamine-6-phosphate deaminase activity [GO:0004342]; carbohydrate metabolic process [GO:0005975]; N-acetylglucosamine metabolic process [GO:0006044]
POSPLADRAFT_1050088		-2.803				Uncharacterized protein	integral component of membrane [GO:0016021]; oxidoreductase activity [GO:0016491]; transmembrane transporter activity [GO:0022857]
POSPLADRAFT_1047094		-2.78954				Uncharacterized protein
POSPLADRAFT_1059011		-2.78736	-2.62223	-2.84577	-2.70691	Uncharacterized protein
POSPLADRAFT_1132186		-2.78625				Zn(2)-C6 fungal-type domain-containing protein	nucleus [GO:0005634]; DNA-binding transcription factor activity, RNA polymerase II-specific [GO:0000981]; zinc ion binding [GO:0008270]
POSPLADRAFT_1173864	AA3_3	-2.782	-2.27498			GMC_OxRdtase_N domain-containing protein	flavin adenine dinucleotide binding [GO:0050660]; oxidoreductase activity, acting on CH-OH group of donors [GO:0016614]
POSPLADRAFT_1045774		-2.782		-2.00428		Uncharacterized protein	integral component of membrane [GO:0016021]
POSPLADRAFT_1148143	GH3	-2.77956	-2.21039			Glycoside hydrolase family 3 protein	hydrolase activity, hydrolyzing O-glycosyl compounds [GO:0004553]; carbohydrate metabolic process [GO:0005975]
POSPLADRAFT_1132206		-2.76206	-3.07969			Abhydrolase_3 domain-containing protein	hydrolase activity [GO:0016787]
POSPLADRAFT_1036996		-2.76081			2.0266	Uncharacterized protein
POSPLADRAFT_1055637		-2.75829	-2.56214			Uncharacterized protein
POSPLADRAFT_1133987		-2.75697				Prephenate dehydrogenase [NADP(+)] (PRDH) (EC 1.3.1.13)	prephenate dehydrogenase (NAD+) activity [GO:0008977]; prephenate dehydrogenase (NADP+) activity [GO:0004665]; tyrosine biosynthetic process [GO:0006571]
POSPLADRAFT_1140274		-2.75445				HpcH_HpaI domain-containing protein	integral component of membrane [GO:0016021]; catalytic activity [GO:0003824]
POSPLADRAFT_1046202	GH5_22	-2.745				Glycoside hydrolase family 5 protein	hydrolase activity, hydrolyzing O-glycosyl compounds [GO:0004553]; carbohydrate metabolic process [GO:0005975]
POSPLADRAFT_1043327		-2.74107				Uncharacterized protein
POSPLADRAFT_1149850		-2.74107	-2.16237			Uncharacterized protein (Fragment)
POSPLADRAFT_1135223		-2.73892				Uncharacterized protein
POSPLADRAFT_1055336		-2.73479				Amidase domain-containing protein
POSPLADRAFT_1135719		-2.73449				Uncharacterized protein
POSPLADRAFT_1130544		-2.73251		-2.95853		Uncharacterized protein
POSPLADRAFT_1076667		-2.73066				Peptidase S53 domain-containing protein	metal ion binding [GO:0046872]; serine-type endopeptidase activity [GO:0004252]
POSPLADRAFT_1145293		-2.7302				Aldo_ket_red domain-containing protein	oxidoreductase activity [GO:0016491]
POSPLADRAFT_1064138		-2.72969				NAD P-binding protein
POSPLADRAFT_1064823		-2.72589	-2.04447			Peptidase S53 domain-containing protein	metal ion binding [GO:0046872]; serine-type endopeptidase activity [GO:0004252]
POSPLADRAFT_1155519		-2.72126				NmrA domain-containing protein
POSPLADRAFT_1171835		-2.71853				Uncharacterized protein
POSPLADRAFT_1131534		-2.70945	-2.10039	-2.07266		AA_TRNA_LIGASE_II domain-containing protein	cytoplasm [GO:0005737]; aspartate-tRNA ligase activity [GO:0004815]; ATP binding [GO:0005524]; nucleic acid binding [GO:0003676]; aspartyl-tRNA aminoacylation [GO:0006422]
POSPLADRAFT_1044099		-2.70887	-2.08112			Uncharacterized protein	integral component of membrane [GO:0016021]
POSPLADRAFT_1142659		-2.70787				Uncharacterized protein	catalytic activity [GO:0003824]
POSPLADRAFT_1060174		-2.69983				GGACT domain-containing protein
POSPLADRAFT_1047939		-2.69903				Carboxypeptidase (EC 3.4.16.-)	serine-type carboxypeptidase activity [GO:0004185]
POSPLADRAFT_1048792	GH16	-2.69871				Glycoside hydrolase family 16 protein	hydrolase activity, hydrolyzing O-glycosyl compounds [GO:0004553]; (1->6)-beta-D-glucan biosynthetic process [GO:0006078]
POSPLADRAFT_1069817		-2.69678				Metallophos domain-containing protein	integral component of membrane [GO:0016021]; hydrolase activity [GO:0016787]
POSPLADRAFT_1183854		-2.69221				Uncharacterized protein
POSPLADRAFT_1059016		-2.68848	-2.57616	-2.00249		Uncharacterized protein
POSPLADRAFT_1062430		-2.68827				Uncharacterized protein
POSPLADRAFT_1056111		-2.68641	-2.41522			NAD P-binding protein
POSPLADRAFT_1053629		-2.68145				Uncharacterized protein
POSPLADRAFT_1059901		-2.68145				Uncharacterized protein
POSPLADRAFT_1139039		-2.67931				CVNH domain-containing protein
POSPLADRAFT_1059648		-2.66756	-3.89821			Uncharacterized protein
POSPLADRAFT_1045717		-2.66567		-2.32225		Uncharacterized protein
POSPLADRAFT_1048161		-2.66349				MFS domain-containing protein	integral component of membrane [GO:0016021]; transmembrane transporter activity [GO:0022857]
POSPLADRAFT_1050820	GH31	-2.66321	-3.0703	-2.1537	-2.58177	Glycoside hydrolase family 31 protein	carbohydrate binding [GO:0030246]; hydrolase activity, hydrolyzing O-glycosyl compounds [GO:0004553]; carbohydrate metabolic process [GO:0005975]
POSPLADRAFT_1039955		-2.65945				Mannose-6-phosphate isomerase (EC 5.3.1.8)	mannose-6-phosphate isomerase activity [GO:0004476]; zinc ion binding [GO:0008270]; carbohydrate metabolic process [GO:0005975]; GDP-mannose biosynthetic process [GO:0009298]
POSPLADRAFT_1061063		-2.65777				Cytochrome P450	heme binding [GO:0020037]; iron ion binding [GO:0005506]; monooxygenase activity [GO:0004497]; oxidoreductase activity, acting on paired donors, with incorporation or reduction of molecular oxygen [GO:0016705]
POSPLADRAFT_1140739		-2.65594				DUF659 domain-containing protein
POSPLADRAFT_1058976		-2.65145				Uncharacterized protein	integral component of membrane [GO:0016021]
POSPLADRAFT_1154627		-2.64455	-2.9146			Uncharacterized protein (Fragment)	integral component of membrane [GO:0016021]
POSPLADRAFT_1074526		-2.63985	-2.1084			Uncharacterized protein
POSPLADRAFT_1174842		-2.63651	-2.69306			Copper transporter	integral component of membrane [GO:0016021]; copper ion transmembrane transporter activity [GO:0005375]
POSPLADRAFT_1050962		-2.62585				Uncharacterized protein
POSPLADRAFT_1171948		-2.62574		-2.26706		Uncharacterized protein	oxidoreductase activity [GO:0016491]
POSPLADRAFT_1046370		-2.62152		-2.18974		Uncharacterized protein	integral component of membrane [GO:0016021]
POSPLADRAFT_1137230		-2.61322	-2.26266			Uncharacterized protein (Fragment)
POSPLADRAFT_1039111		-2.60883				Uncharacterized protein
POSPLADRAFT_1044031		-2.60861				6-phosphogluconate dehydrogenase C-terminal domain-like protein	NADP binding [GO:0050661]; oxidation-reduction process [GO:0055114]
POSPLADRAFT_1072045		-2.60798				Uncharacterized protein
POSPLADRAFT_1044111		-2.60622			2.19768	Uncharacterized protein	heme binding [GO:0020037]; iron ion binding [GO:0005506]; oxidoreductase activity, acting on paired donors, with incorporation or reduction of molecular oxygen [GO:0016705]
POSPLADRAFT_1159806		-2.60181				Uncharacterized protein	oxidoreductase activity [GO:0016491]
POSPLADRAFT_1092306		-2.60176	-3.76649			Uncharacterized protein (Fragment)
POSPLADRAFT_1172125		-2.59748				Alternative oxidase (EC 1.-.-.-)	integral component of membrane [GO:0016021]; respirasome [GO:0070469]; alternative oxidase activity [GO:0009916]; metal ion binding [GO:0046872]
POSPLADRAFT_1058396		-2.59445				Uncharacterized protein
POSPLADRAFT_1061265		-2.59044			2.20666	Clavaminate synthase-like protein	oxidoreductase activity [GO:0016491]
POSPLADRAFT_1046545		-2.59009				Uncharacterized protein	integral component of membrane [GO:0016021]
POSPLADRAFT_1170253	CE9	-2.58931				N-acetylglucosamine-6-phosphate deacetylase (EC 3.5.1.25)	metal ion binding [GO:0046872]; N-acetylgalactosamine-6-phosphate deacetylase activity [GO:0047419]; N-acetylglucosamine-6-phosphate deacetylase activity [GO:0008448]; carbohydrate metabolic process [GO:0005975]; N-acetylglucosamine metabolic process [GO:0006044]
POSPLADRAFT_1047206		-2.58231	-2.22592			Uncharacterized protein
POSPLADRAFT_1036635		-2.57256				Uncharacterized protein
POSPLADRAFT_1033853		-2.56714				Uncharacterized protein	integral component of membrane [GO:0016021]
POSPLADRAFT_1155775		-2.56604				Protein kinase domain-containing protein	ATP binding [GO:0005524]; protein kinase activity [GO:0004672]
POSPLADRAFT_1184303		-2.56374				Peptidase A1 domain-containing protein	aspartic-type endopeptidase activity [GO:0004190]
POSPLADRAFT_1149155		-2.56234				Uncharacterized protein	2,3-dihydro-2,3-dihydroxybenzoate dehydrogenase activity [GO:0008667]; siderophore biosynthetic process [GO:0019290]
POSPLADRAFT_1169754		-2.56203				Catalase (EC 1.11.1.6)	catalase activity [GO:0004096]; heme binding [GO:0020037]; metal ion binding [GO:0046872]; hydrogen peroxide catabolic process [GO:0042744]; response to oxidative stress [GO:0006979]
POSPLADRAFT_1053266		-2.56013				Uncharacterized protein
POSPLADRAFT_1094910		-2.56013				Aminotran_5 domain-containing protein	catalytic activity [GO:0003824]
POSPLADRAFT_1060994		-2.55354	-2.23753			MFS domain-containing protein	integral component of membrane [GO:0016021]; transmembrane transporter activity [GO:0022857]
POSPLADRAFT_1066887		-2.55069	-2.06785			Carboxylic ester hydrolase (EC 3.1.1.-)	hydrolase activity [GO:0016787]
POSPLADRAFT_1049465		-2.54995				Uncharacterized protein
POSPLADRAFT_1032849		-2.5478	-2.36652			Uncharacterized protein
POSPLADRAFT_1142816		-2.54776				Epimerase domain-containing protein	catalytic activity [GO:0003824]; coenzyme binding [GO:0050662]
POSPLADRAFT_1067620		-2.54266				Carboxylic ester hydrolase (EC 3.1.1.-)	hydrolase activity [GO:0016787]
POSPLADRAFT_1031509		-2.54171	-2.99913	-2.58012	-3.05915	Uncharacterized protein
POSPLADRAFT_1143690		-2.53757				AB hydrolase-1 domain-containing protein	peptidase activity [GO:0008233]
POSPLADRAFT_1064349		-2.5346				Cation_ATPase_C domain-containing protein	integral component of membrane [GO:0016021]; ATP binding [GO:0005524]
POSPLADRAFT_1158030		-2.53347		-2.26784		Uncharacterized protein (Fragment)
POSPLADRAFT_1127383		-2.53312				Abhydrolase_3 domain-containing protein	hydrolase activity [GO:0016787]
POSPLADRAFT_1070150		-2.53091		-3.17216		Uncharacterized protein
POSPLADRAFT_1034605		-2.5238				Uncharacterized protein
POSPLADRAFT_1049914		-2.52199				Amidase	amidase activity [GO:0004040]
POSPLADRAFT_1057614		-2.51164				Uncharacterized protein
POSPLADRAFT_1153512		-2.51102				Uncharacterized protein	flavin adenine dinucleotide binding [GO:0050660]; N,N-dimethylaniline monooxygenase activity [GO:0004499]; NADP binding [GO:0050661]
POSPLADRAFT_1061886		-2.50973				Uncharacterized protein
POSPLADRAFT_1160851		-2.5094				BTB domain-containing protein
POSPLADRAFT_1130124		-2.50832				Uncharacterized protein
POSPLADRAFT_1046699		-2.50022				FAD-binding FR-type domain-containing protein	integral component of membrane [GO:0016021]; oxidoreductase activity [GO:0016491]
POSPLADRAFT_1073261		-2.49898				Uncharacterized protein
POSPLADRAFT_1044994		-2.49718				F-box domain-containing protein	integral component of membrane [GO:0016021]; SCF ubiquitin ligase complex [GO:0019005]; cyclin binding [GO:0030332]; mitotic G1 DNA damage checkpoint [GO:0031571]; SCF-dependent proteasomal ubiquitin-dependent protein catabolic process [GO:0031146]
POSPLADRAFT_1053018		-2.49633				Uncharacterized protein
POSPLADRAFT_1169431	GH5_22	-2.49631				Glycoside hydrolase family 5 protein	hydrolase activity, hydrolyzing O-glycosyl compounds [GO:0004553]; carbohydrate metabolic process [GO:0005975]
POSPLADRAFT_1172955		-2.49324	-2.53847			MFS domain-containing protein	integral component of membrane [GO:0016021]; transmembrane transporter activity [GO:0022857]
POSPLADRAFT_1174812	GH3	-2.48969				Glycoside hydrolase family 3 protein	hydrolase activity, hydrolyzing O-glycosyl compounds [GO:0004553]; carbohydrate metabolic process [GO:0005975]
POSPLADRAFT_1180692		-2.48967	-2.42553			Uncharacterized protein	integral component of membrane [GO:0016021]
POSPLADRAFT_1061419		-2.48902				Uncharacterized protein
POSPLADRAFT_1155691		-2.48865				Uncharacterized protein
POSPLADRAFT_1032989		-2.4885				Uncharacterized protein
POSPLADRAFT_1172009		-2.48825				GST N-terminal domain-containing protein
POSPLADRAFT_1039958		-2.48674	-2.51226			Uncharacterized protein
POSPLADRAFT_1037601		-2.48645				Peptidase S53 domain-containing protein	metal ion binding [GO:0046872]; serine-type endopeptidase activity [GO:0004252]
POSPLADRAFT_1043138		-2.48028				p-loop containing nucleoside triphosphate hydrolase protein	hydrolase activity [GO:0016787]
POSPLADRAFT_1139544		-2.47838				Flavin-binding monooxygenase	monooxygenase activity [GO:0004497]
POSPLADRAFT_1129658		-2.47731				Uncharacterized protein
POSPLADRAFT_1127683		-2.4761				Uncharacterized protein	oxidoreductase activity [GO:0016491]
POSPLADRAFT_1139444		-2.47436				Glutathione S-transferase	cytoplasm [GO:0005737]; glutathione transferase activity [GO:0004364]
POSPLADRAFT_1047550		-2.47163	-2.62019			Uncharacterized protein
POSPLADRAFT_1113947		-2.46828				Uncharacterized protein (Fragment)
POSPLADRAFT_1185936	GH92	-2.46287		-2.62714	-2.04608	Glycoside hydrolase family 92 protein	carbohydrate binding [GO:0030246]; hydrolase activity [GO:0016787]
POSPLADRAFT_1152628		-2.46027				Uncharacterized protein	integral component of membrane [GO:0016021]; heme binding [GO:0020037]; iron ion binding [GO:0005506]; monooxygenase activity [GO:0004497]; oxidoreductase activity, acting on paired donors, with incorporation or reduction of molecular oxygen [GO:0016705]
POSPLADRAFT_1140587		-2.45568	-2.68221			MFS domain-containing protein	integral component of membrane [GO:0016021]; transmembrane transporter activity [GO:0022857]
POSPLADRAFT_1050115		-2.44882				Uncharacterized protein	oxidoreductase activity [GO:0016491]
POSPLADRAFT_1057332		-2.44862	-2.37328	-2.13551	-2.08133	Uncharacterized protein
POSPLADRAFT_1145730	GH28	-2.44817				Glycoside hydrolase family 28 protein	polygalacturonase activity [GO:0004650]; carbohydrate metabolic process [GO:0005975]
POSPLADRAFT_1050974		-2.44812	-2.00233			TauD domain-containing protein	oxidoreductase activity [GO:0016491]
POSPLADRAFT_1034695		-2.44802				Uncharacterized protein
POSPLADRAFT_1165006		-2.44382				Lipase_3 domain-containing protein	integral component of membrane [GO:0016021]; lipid metabolic process [GO:0006629]
POSPLADRAFT_1032348		-2.44299				Uncharacterized protein
POSPLADRAFT_1055825		-2.44241				Uncharacterized protein
POSPLADRAFT_1046528		-2.43996	-2.06194			Uncharacterized protein
POSPLADRAFT_1038094		-2.43258				DLH domain-containing protein	hydrolase activity [GO:0016787]
POSPLADRAFT_1056430	CE8	-2.42784				Carbohydrate esterase family 8 protein	aspartyl esterase activity [GO:0045330]; pectinesterase activity [GO:0030599]; cell wall modification [GO:0042545]
POSPLADRAFT_1044253		-2.42743		-2.72651		Uncharacterized protein
POSPLADRAFT_1048201		-2.42731		-2.15714		Uncharacterized protein
POSPLADRAFT_1054861		-2.42561				Peptidase_S9 domain-containing protein	serine-type peptidase activity [GO:0008236]
POSPLADRAFT_1185451		-2.42329	-2.0582			Uncharacterized protein
POSPLADRAFT_1141564		-2.4228				Uncharacterized protein (Fragment)
POSPLADRAFT_1063178		-2.42143				CCHC-type domain-containing protein (Fragment)	nucleic acid binding [GO:0003676]; zinc ion binding [GO:0008270]
POSPLADRAFT_1159548		-2.42143				Uncharacterized protein
POSPLADRAFT_1050732		-2.42058	-2.35599			Peptidase A1 domain-containing protein	aspartic-type endopeptidase activity [GO:0004190]
POSPLADRAFT_1181417		-2.41924	-2.59922			Uncharacterized protein
POSPLADRAFT_1049288		-2.41908				FMN hydroxy acid dehydrogenase domain-containing protein	FMN binding [GO:0010181]; oxidoreductase activity [GO:0016491]
POSPLADRAFT_1157541		-2.41539	-2.42674			Uncharacterized protein (Fragment)
POSPLADRAFT_1070122		-2.41418		-2.44232		Hemerythrin domain-containing protein
POSPLADRAFT_1131338		-2.41408				Uncharacterized protein
POSPLADRAFT_1131111		-2.41407				Fe2OG dioxygenase domain-containing protein	metal ion binding [GO:0046872]; oxidoreductase activity [GO:0016491]
POSPLADRAFT_1043034		-2.41281				Catalase (EC 1.11.1.6)	catalase activity [GO:0004096]; heme binding [GO:0020037]; metal ion binding [GO:0046872]; hydrogen peroxide catabolic process [GO:0042744]; response to oxidative stress [GO:0006979]
POSPLADRAFT_1051293		-2.41134	-2.0633			Uncharacterized protein
POSPLADRAFT_1134890		-2.40752				Uncharacterized protein
POSPLADRAFT_1038643		-2.405				Aldo_ket_red domain-containing protein
POSPLADRAFT_1054380		-2.40332				Uncharacterized protein
POSPLADRAFT_1099608		-2.40144				Uncharacterized protein (Fragment)
POSPLADRAFT_1140706		-2.39749				Uncharacterized protein (Fragment)	cofactor binding [GO:0048037]
POSPLADRAFT_1155277		-2.39628	-2.14048			Uncharacterized protein (Fragment)
POSPLADRAFT_1136144		-2.39485				Imidazoleglycerol-phosphate dehydratase (EC 4.2.1.19)	imidazoleglycerol-phosphate dehydratase activity [GO:0004424]; histidine biosynthetic process [GO:0000105]
POSPLADRAFT_1147327		-2.39183				Glucose-6-phosphate 1-dehydrogenase (EC 1.1.1.49)	glucose-6-phosphate dehydrogenase activity [GO:0004345]; NADP binding [GO:0050661]; glucose metabolic process [GO:0006006]; pentose-phosphate shunt [GO:0006098]
POSPLADRAFT_1074023		-2.38659				Glucose-6-phosphate isomerase (EC 5.3.1.9)	glucose-6-phosphate isomerase activity [GO:0004347]; gluconeogenesis [GO:0006094]; glycolytic process [GO:0006096]
POSPLADRAFT_1061347		-2.3856		-2.46		Fe2OG dioxygenase domain-containing protein	metal ion binding [GO:0046872]; oxidoreductase activity [GO:0016491]
POSPLADRAFT_1061805		-2.38423				Uncharacterized protein
POSPLADRAFT_1074679		-2.3831	-2.19391			Uncharacterized protein
POSPLADRAFT_1153780		-2.38056				F-box domain-containing protein
POSPLADRAFT_1157206		-2.3795				Uncharacterized protein
POSPLADRAFT_1155570		-2.37179				Uncharacterized protein
POSPLADRAFT_1067879	GH35	-2.36741				Glycoside hydrolase family 35 protein	beta-galactosidase activity [GO:0004565]; carbohydrate metabolic process [GO:0005975]
POSPLADRAFT_1146647		-2.3674				PKS_ER domain-containing protein	oxidoreductase activity [GO:0016491]; zinc ion binding [GO:0008270]
POSPLADRAFT_1049090		-2.36267				Uncharacterized protein	ATP binding [GO:0005524]
POSPLADRAFT_1032077		-2.36198				Uncharacterized protein	integral component of membrane [GO:0016021]
POSPLADRAFT_1171373		-2.35917				Uncharacterized protein
POSPLADRAFT_1051817		-2.35822				Uncharacterized protein	heme binding [GO:0020037]; metal ion binding [GO:0046872]; oxidoreductase activity [GO:0016491]
POSPLADRAFT_1033455		-2.35726		-2.35709		Uncharacterized protein	integral component of membrane [GO:0016021]
POSPLADRAFT_1054935		-2.35517	-2.57872			Uncharacterized protein
POSPLADRAFT_1047392		-2.34684				AP_endonuc_2 domain-containing protein
POSPLADRAFT_1067693		-2.34025				Uncharacterized protein
POSPLADRAFT_1067481		-2.33613				MFS domain-containing protein	integral component of membrane [GO:0016021]; transmembrane transporter activity [GO:0022857]
POSPLADRAFT_1159883		-2.33516				NAD P-binding protein
POSPLADRAFT_1158862		-2.33437				BTB domain-containing protein
POSPLADRAFT_1049395		-2.32984	-2.60602			Uncharacterized protein
POSPLADRAFT_1147153		-2.32908				Uncharacterized protein
POSPLADRAFT_1070199		-2.32792				Uncharacterized protein
POSPLADRAFT_1073596		-2.32671				Uncharacterized protein
POSPLADRAFT_1062688		-2.32382				Uncharacterized protein
POSPLADRAFT_1052039		-2.32302				DLH domain-containing protein	hydrolase activity [GO:0016787]
POSPLADRAFT_1144098		-2.32059				Uncharacterized protein
POSPLADRAFT_1138271		-2.31878				NmrA domain-containing protein
POSPLADRAFT_1055248		-2.31419	-2.62953	-2.20261	-2.53985	C2H2-type domain-containing protein	nucleic acid binding [GO:0003676]
POSPLADRAFT_1146496		-2.31314				Uncharacterized protein
POSPLADRAFT_1181041		-2.31035				Uncharacterized protein	ATP binding [GO:0005524]; ligase activity [GO:0016874]; metal ion binding [GO:0046872]
POSPLADRAFT_1185557		-2.30874				Galactokinase	cytoplasm [GO:0005737]; ATP binding [GO:0005524]; galactokinase activity [GO:0004335]; galactose binding [GO:0005534]; galactose metabolic process [GO:0006012]
POSPLADRAFT_1147983		-2.30665				Aldedh domain-containing protein	oxidoreductase activity, acting on the aldehyde or oxo group of donors, NAD or NADP as acceptor [GO:0016620]
POSPLADRAFT_1159171		-2.30439				Uncharacterized protein	integral component of membrane [GO:0016021]
POSPLADRAFT_1129582		-2.30389				Uncharacterized protein	integral component of membrane [GO:0016021]
POSPLADRAFT_1068091		-2.30303				Uncharacterized protein
POSPLADRAFT_1173089		-2.30101	-2.04206			Cyanate hydratase (Cyanase) (EC 4.2.1.104) (Cyanate hydrolase) (Cyanate lyase)	cyanate hydratase activity [GO:0008824]; DNA binding [GO:0003677]; cyanate metabolic process [GO:0009439]
POSPLADRAFT_1112074		-2.30076				Uncharacterized protein (Fragment)
POSPLADRAFT_1031872	EXPN	-2.29989			2.01322	DPBB_1 domain-containing protein
POSPLADRAFT_1060001		-2.29538				Uncharacterized protein
POSPLADRAFT_1143766		-2.29313		-2.47032		Uncharacterized protein	integral component of membrane [GO:0016021]
POSPLADRAFT_1039239	GH18	-2.29217				Glycoside hydrolase family 18 protein	hydrolase activity, hydrolyzing O-glycosyl compounds [GO:0004553]; carbohydrate metabolic process [GO:0005975]
POSPLADRAFT_1152722		-2.28962				FAD-binding PCMH-type domain-containing protein	FAD binding [GO:0071949]; oxidoreductase activity [GO:0016491]
POSPLADRAFT_1044784		-2.28829				ADF-H domain-containing protein	cytoplasm [GO:0005737]; nucleus [GO:0005634]; actin binding [GO:0003779]; Arp2/3 complex binding [GO:0071933]; negative regulation of Arp2/3 complex-mediated actin nucleation [GO:0034316]
POSPLADRAFT_1160081		-2.28295				Pyruvate decarboxylase THI3	carboxy-lyase activity [GO:0016831]; magnesium ion binding [GO:0000287]; thiamine pyrophosphate binding [GO:0030976]
POSPLADRAFT_1140644		-2.28143				Uncharacterized protein
POSPLADRAFT_1051214		-2.28055				Uncharacterized protein	integral component of membrane [GO:0016021]
POSPLADRAFT_1065520		-2.27997				NAD P-binding protein	oxidoreductase activity [GO:0016491]
POSPLADRAFT_1031197		-2.27166				Uncharacterized protein
POSPLADRAFT_1042082		-2.26993				Uncharacterized protein
POSPLADRAFT_1062902		-2.26677				PKS_ER domain-containing protein	oxidoreductase activity [GO:0016491]
POSPLADRAFT_1065766		-2.26659				Aldo_ket_red domain-containing protein	oxidoreductase activity [GO:0016491]
POSPLADRAFT_1179022		-2.26435				Aldo_ket_red domain-containing protein	oxidoreductase activity [GO:0016491]
POSPLADRAFT_1062468		-2.26371				Uncharacterized protein
POSPLADRAFT_1038219		-2.26267				Uncharacterized protein	integral component of membrane [GO:0016021]
POSPLADRAFT_1046967		-2.26065				MFS domain-containing protein	integral component of membrane [GO:0016021]; transmembrane transporter activity [GO:0022857]
POSPLADRAFT_1075940		-2.25853	-2.73804			Uncharacterized protein	integral component of membrane [GO:0016021]
POSPLADRAFT_1057403		-2.25802				Phenylalanine ammonium lyase	cytoplasm [GO:0005737]; phenylalanine ammonia-lyase activity [GO:0045548]; cinnamic acid biosynthetic process [GO:0009800]; L-phenylalanine catabolic process [GO:0006559]
POSPLADRAFT_1067262		-2.25245				Uncharacterized protein
POSPLADRAFT_1159673		-2.25088	-2.11385			Uncharacterized protein
POSPLADRAFT_1045798		-2.2498				C2H2-type domain-containing protein	nucleic acid binding [GO:0003676]
POSPLADRAFT_1052291		-2.23876				Zn(2)-C6 fungal-type domain-containing protein	nucleus [GO:0005634]; DNA-binding transcription factor activity, RNA polymerase II-specific [GO:0000981]; zinc ion binding [GO:0008270]
POSPLADRAFT_1049374		-2.23774				Uncharacterized protein
POSPLADRAFT_1049345		-2.23625	-2.20868			Uncharacterized protein	integral component of membrane [GO:0016021]
POSPLADRAFT_1034168		-2.23616				Uncharacterized protein
POSPLADRAFT_1061314		-2.23592				Uncharacterized protein
POSPLADRAFT_1043054		-2.23519				Uncharacterized protein
POSPLADRAFT_1048072		-2.23476		-2.22057		Uncharacterized protein
POSPLADRAFT_1048399		-2.23452				Uncharacterized protein
POSPLADRAFT_1046530		-2.23241		-3.23206	-2.31595	Uncharacterized protein	integral component of membrane [GO:0016021]
POSPLADRAFT_1157104		-2.23237				Uncharacterized protein (Fragment)	oxidoreductase activity [GO:0016491]
POSPLADRAFT_1042968		-2.23137				Uncharacterized protein
POSPLADRAFT_1134059		-2.2309				Arginase/deacetylase	metal ion binding [GO:0046872]
POSPLADRAFT_1181038		-2.23055				LamB/YcsF	catalytic activity [GO:0003824]; carbohydrate metabolic process [GO:0005975]
POSPLADRAFT_1084496		-2.23041		-2.38299	-2.06654	SLATT_fungal domain-containing protein (Fragment)
POSPLADRAFT_1143305		-2.23041	-2.85509			Uncharacterized protein
POSPLADRAFT_1067046		-2.22736		-3.05599		Uncharacterized protein
POSPLADRAFT_1054330		-2.22658				Uncharacterized protein
POSPLADRAFT_1034171		-2.22131				Amidase domain-containing protein	amidase activity [GO:0004040]
POSPLADRAFT_1136463		-2.21949				Aldo_ket_red domain-containing protein
POSPLADRAFT_1057578		-2.21216				DUF1479-domain-containing protein
POSPLADRAFT_1152696		-2.20808	-3.26907			Uncharacterized protein	integral component of membrane [GO:0016021]
POSPLADRAFT_1074602		-2.20783				YCII domain-containing protein
POSPLADRAFT_1127199		-2.20436				Uncharacterized protein
POSPLADRAFT_1099668		-2.20221				Uncharacterized protein (Fragment)
POSPLADRAFT_1152629		-2.20023		-3.0209		Uncharacterized protein	integral component of membrane [GO:0016021]
POSPLADRAFT_1143009		-2.19102				Uncharacterized protein
POSPLADRAFT_1175493	GH20	-2.19095				Glycoside hydrolase family 20 protein	beta-N-acetylhexosaminidase activity [GO:0004563]; carbohydrate metabolic process [GO:0005975]
POSPLADRAFT_1055337		-2.18994				Amidase domain-containing protein
POSPLADRAFT_1160908		-2.18926				Uncharacterized protein	integral component of membrane [GO:0016021]; proton-transporting ATP synthase complex, coupling factor F(o) [GO:0045263]; proton transmembrane transporter activity [GO:0015078]; ATP synthesis coupled proton transport [GO:0015986]
POSPLADRAFT_1160445		-2.1886	-2.53481			G domain-containing protein (Fragment)	GTP binding [GO:0005525]
POSPLADRAFT_1175111		-2.18794				Superoxide dismutase [Cu-Zn] (EC 1.15.1.1)	metal ion binding [GO:0046872]; superoxide dismutase activity [GO:0004784]
POSPLADRAFT_1045004		-2.18671				Uncharacterized protein
POSPLADRAFT_1052063		-2.18602				GP-PDE domain-containing protein	phosphoric diester hydrolase activity [GO:0008081]; lipid metabolic process [GO:0006629]
POSPLADRAFT_1055162		-2.18567				Uncharacterized protein
POSPLADRAFT_1039969		-2.18519				Transaldolase (EC 2.2.1.2)	cytoplasm [GO:0005737]; sedoheptulose-7-phosphate:D-glyceraldehyde-3-phosphate glyceronetransferase activity [GO:0004801]; carbohydrate metabolic process [GO:0005975]; pentose-phosphate shunt [GO:0006098]
POSPLADRAFT_1048821		-2.18507				Uncharacterized protein	RNA binding [GO:0003723]
POSPLADRAFT_1131632		-2.18463				Uncharacterized protein	integral component of membrane [GO:0016021]
POSPLADRAFT_1150574		-2.18263				Iron-sulfur cluster assembly protein	mitochondrial matrix [GO:0005759]; 2 iron, 2 sulfur cluster binding [GO:0051537]; iron ion binding [GO:0005506]; iron-sulfur cluster assembly [GO:0016226]
POSPLADRAFT_1037700		-2.1821				Uncharacterized protein
POSPLADRAFT_1045784		-2.18167				Uncharacterized protein	integral component of membrane [GO:0016021]
POSPLADRAFT_1155873		-2.17674				Uncharacterized protein
POSPLADRAFT_1067993		-2.17669				Uncharacterized protein
POSPLADRAFT_1170133		-2.17193				FAD_binding_3 domain-containing protein	FAD binding [GO:0071949]
POSPLADRAFT_1075779		-2.16583				Uncharacterized protein	metal ion binding [GO:0046872]
POSPLADRAFT_1175978		-2.16359				Uncharacterized protein
POSPLADRAFT_1056538		-2.1619				TauD domain-containing protein	oxidoreductase activity [GO:0016491]
POSPLADRAFT_1045183		-2.16176				Lipase_3 domain-containing protein	lipid metabolic process [GO:0006629]
POSPLADRAFT_1074901		-2.16163				Uncharacterized protein	oxidoreductase activity [GO:0016491]
POSPLADRAFT_1064244		-2.15922				6-phosphogluconate dehydrogenase, decarboxylating (EC 1.1.1.44)	NADP binding [GO:0050661]; phosphogluconate dehydrogenase (decarboxylating) activity [GO:0004616]; D-gluconate metabolic process [GO:0019521]; pentose-phosphate shunt [GO:0006098]
POSPLADRAFT_1041768		-2.15864				Short-chain dehydrogenase	oxidoreductase activity [GO:0016491]
POSPLADRAFT_1129720		-2.15761				Uncharacterized protein
POSPLADRAFT_1053156		-2.14949				Uncharacterized protein
POSPLADRAFT_1071211		-2.14923				Transket_pyr domain-containing protein	catalytic activity [GO:0003824]
POSPLADRAFT_1148647		-2.14803				Uncharacterized protein
POSPLADRAFT_1059863		-2.14379				ABC transporter	integral component of membrane [GO:0016021]; ATP binding [GO:0005524]; ATPase activity [GO:0016887]; ATPase-coupled transmembrane transporter activity [GO:0042626]
POSPLADRAFT_1159423	GH78	-2.14183				Glycoside hydrolase family 78 protein	hydrolase activity [GO:0016787]
POSPLADRAFT_1063693		-2.14177				Uncharacterized protein
POSPLADRAFT_1146826		-2.13717				Malic enzyme	malate dehydrogenase (decarboxylating) (NAD+) activity [GO:0004471]; metal ion binding [GO:0046872]; NAD binding [GO:0051287]
POSPLADRAFT_1181147		-2.13694				MFS domain-containing protein	integral component of membrane [GO:0016021]; transmembrane transporter activity [GO:0022857]
POSPLADRAFT_1041810		-2.13575	-2.06419			Uncharacterized protein
POSPLADRAFT_1166961		-2.13323				Rhamnose mutarotase	racemase and epimerase activity, acting on carbohydrates and derivatives [GO:0016857]
POSPLADRAFT_1040916		-2.13318		-2.43249		Uncharacterized protein
POSPLADRAFT_1184329	GH18	-2.1329				Glycoside hydrolase family 18 protein	chitin binding [GO:0008061]; hydrolase activity, hydrolyzing O-glycosyl compounds [GO:0004553]; carbohydrate metabolic process [GO:0005975]
POSPLADRAFT_1049383		-2.13182		-4.42533	-4.13357	Uncharacterized protein
POSPLADRAFT_1033612		-2.12668				O-acetylhomoserine ami	pyridoxal phosphate binding [GO:0030170]; transferase activity, transferring alkyl or aryl (other than methyl) groups [GO:0016765]; transsulfuration [GO:0019346]
POSPLADRAFT_1143140		-2.1232				Uncharacterized protein
POSPLADRAFT_1044106		-2.12314		-2.12038	-2.00923	Uncharacterized protein
POSPLADRAFT_1047331		-2.12217				Uncharacterized protein
POSPLADRAFT_1046440		-2.11658			2.05875	OPT oligopeptide transporter	integral component of membrane [GO:0016021]; transmembrane transport [GO:0055085]
POSPLADRAFT_1048713		-2.11656				Peptidase S28	serine-type peptidase activity [GO:0008236]
POSPLADRAFT_1051888		-2.11623				Uncharacterized protein	integral component of membrane [GO:0016021]
POSPLADRAFT_1144845		-2.11613	-2.00282			FAD_binding_3 domain-containing protein	FAD binding [GO:0071949]
POSPLADRAFT_1057350		-2.11503	-2.13046			Aldedh domain-containing protein	oxidoreductase activity, acting on the aldehyde or oxo group of donors, NAD or NADP as acceptor [GO:0016620]
POSPLADRAFT_1049821		-2.11281	-2.26765			Aldo_ket_red domain-containing protein
POSPLADRAFT_1155992		-2.11266		-2.20929		Uncharacterized protein	oxidoreductase activity [GO:0016491]
POSPLADRAFT_1044979		-2.1074				Uncharacterized protein
POSPLADRAFT_1054009		-2.1074				Uncharacterized protein
POSPLADRAFT_1073595		-2.10672				Arginase (EC 3.5.3.1)	arginase activity [GO:0004053]; metal ion binding [GO:0046872]; arginine metabolic process [GO:0006525]
POSPLADRAFT_1144636		-2.10642	-2.06596			Uncharacterized protein
POSPLADRAFT_1066219		-2.10604				Uncharacterized protein
POSPLADRAFT_1045844		-2.10136				Uncharacterized protein
POSPLADRAFT_1160158		-2.09761				HPt domain-containing protein	phosphorelay signal transduction system [GO:0000160]
POSPLADRAFT_1040709		-2.09732				Uncharacterized protein
POSPLADRAFT_1051034		-2.09641				DLH domain-containing protein	hydrolase activity [GO:0016787]
POSPLADRAFT_1155721	GH5_9	-2.09398		-2.07495		Glycoside hydrolase family 5 protein	hydrolase activity, hydrolyzing O-glycosyl compounds [GO:0004553]; carbohydrate metabolic process [GO:0005975]
POSPLADRAFT_1175792		-2.092				BTB domain-containing protein
POSPLADRAFT_1168002		-2.08926				Uncharacterized protein
POSPLADRAFT_1181699		-2.08871				3-carboxy-cis,cis-mucoante lactonizing enzyme
POSPLADRAFT_1050620		-2.08633	-2.04872			Molybdopterin binding oxidoreductase	molybdenum ion binding [GO:0030151]; oxidoreductase activity [GO:0016491]
POSPLADRAFT_1049531		-2.08459				Uncharacterized protein	integral component of membrane [GO:0016021]; transmembrane transporter activity [GO:0022857]
POSPLADRAFT_1150023		-2.08282				A to I editase domain-containing protein	adenosine deaminase activity [GO:0004000]; RNA binding [GO:0003723]; RNA processing [GO:0006396]
POSPLADRAFT_1050569		-2.08197				Uncharacterized protein
POSPLADRAFT_1114166		-2.07875	-2.18971			Uncharacterized protein (Fragment)	integral component of membrane [GO:0016021]
POSPLADRAFT_1037839		-2.07603				Glutaredoxin domain-containing protein	cell [GO:0005623]; electron transfer activity [GO:0009055]; protein disulfide oxidoreductase activity [GO:0015035]; cell redox homeostasis [GO:0045454]
POSPLADRAFT_1139366		-2.07358				CVNH domain-containing protein	integral component of membrane [GO:0016021]
POSPLADRAFT_1130369		-2.07339				DAO domain-containing protein	oxidoreductase activity [GO:0016491]
POSPLADRAFT_1059885	EXPN	-2.07318				Uncharacterized protein
POSPLADRAFT_1131808		-2.07112				Amidase domain-containing protein
POSPLADRAFT_1036365		-2.06212				Uncharacterized protein
POSPLADRAFT_1151130		-2.05952				Protein kinase domain-containing protein (Fragment)	ATP binding [GO:0005524]; protein kinase activity [GO:0004672]
POSPLADRAFT_1045651		-2.05339				Uncharacterized protein
POSPLADRAFT_1155780		-2.05097				Glutathione peroxidase	glutathione peroxidase activity [GO:0004602]; response to oxidative stress [GO:0006979]
POSPLADRAFT_1040034		-2.04542				Protein-S-isoprenylcysteine O-methyltransferase (EC 2.1.1.100)	endoplasmic reticulum membrane [GO:0005789]; integral component of membrane [GO:0016021]; protein C-terminal S-isoprenylcysteine carboxyl O-methyltransferase activity [GO:0004671]
POSPLADRAFT_1143855		-2.04528	-2.11059			PKS_ER domain-containing protein	oxidoreductase activity [GO:0016491]
POSPLADRAFT_1054914		-2.0452				F-box domain-containing protein
POSPLADRAFT_1128483		-2.04431				Uncharacterized protein	integral component of membrane [GO:0016021]
POSPLADRAFT_1049927		-2.04427				Uncharacterized protein
POSPLADRAFT_1153934		-2.04196				Amidohydro-rel domain-containing protein	hydrolase activity, acting on carbon-nitrogen (but not peptide) bonds [GO:0016810]
POSPLADRAFT_1050331		-2.03968				Uncharacterized protein
POSPLADRAFT_1072284		-2.03968				S-formylglutathione hydrolase (EC 3.1.2.12)	cytoplasm [GO:0005737]; carboxylic ester hydrolase activity [GO:0052689]; S-formylglutathione hydrolase activity [GO:0018738]; formaldehyde catabolic process [GO:0046294]
POSPLADRAFT_1040212		-2.03914	-2.24757	-3.53449	-3.76388	Uncharacterized protein
POSPLADRAFT_1047408		-2.03789				GST C-terminal domain-containing protein	glutathione transferase activity [GO:0004364]
POSPLADRAFT_1062431		-2.03748				Solute symporter family transporter	integral component of membrane [GO:0016021]; transmembrane transporter activity [GO:0022857]
POSPLADRAFT_1061880		-2.03647	-4.07173			Uncharacterized protein
POSPLADRAFT_1060473		-2.03638	-2.20821			Abhydrolase_3 domain-containing protein	integral component of membrane [GO:0016021]; hydrolase activity [GO:0016787]
POSPLADRAFT_1160214		-2.03606				Uncharacterized protein
POSPLADRAFT_1065808	CE15	-2.03557				Carbohydrate esterase family 15 protein
POSPLADRAFT_1062985		-2.03479				Uncharacterized protein	oxidoreductase activity [GO:0016491]
POSPLADRAFT_1036657		-2.03419	-2.28571	-2.04859	-2.32259	Uncharacterized protein	integral component of membrane [GO:0016021]
POSPLADRAFT_1042450		-2.03126				Uncharacterized protein
POSPLADRAFT_1060011		-2.03126				Uncharacterized protein
POSPLADRAFT_1068742		-2.03053				Bromo domain-containing protein
POSPLADRAFT_1058477		-2.03028				Uncharacterized protein
POSPLADRAFT_1097232		-2.03027	-5.86031		-4.4521	Protein-S-isoprenylcysteine O-methyltransferase (EC 2.1.1.100) (Fragment)	endoplasmic reticulum membrane [GO:0005789]; integral component of membrane [GO:0016021]; protein C-terminal S-isoprenylcysteine carboxyl O-methyltransferase activity [GO:0004671]
POSPLADRAFT_1062875		-2.03001				Aldedh domain-containing protein	oxidoreductase activity, acting on the aldehyde or oxo group of donors, NAD or NADP as acceptor [GO:0016620]
POSPLADRAFT_1046552		-2.02919				Uncharacterized protein
POSPLADRAFT_1049571		-2.02754				Uncharacterized protein
POSPLADRAFT_1060825	GH28	-2.02534				Glycoside hydrolase family 28 protein	polygalacturonase activity [GO:0004650]; carbohydrate metabolic process [GO:0005975]
POSPLADRAFT_1179895		-2.0224				Uncharacterized protein
POSPLADRAFT_1032349		-2.02179	-2.09563			GATA-type domain-containing protein	sequence-specific DNA binding [GO:0043565]; zinc ion binding [GO:0008270]; regulation of transcription, DNA-templated [GO:0006355]
POSPLADRAFT_1046343		-2.02135				Uncharacterized protein
POSPLADRAFT_1046432		-2.02089				Amine oxidase (EC 1.4.3.-)	integral component of membrane [GO:0016021]; copper ion binding [GO:0005507]; primary amine oxidase activity [GO:0008131]; quinone binding [GO:0048038]; amine metabolic process [GO:0009308]
POSPLADRAFT_1045851		-2.02058				Uncharacterized protein
POSPLADRAFT_1049093		-2.01952				Uncharacterized protein	ATP binding [GO:0005524]
POSPLADRAFT_1059915		-2.01852				MFS domain-containing protein	integral component of membrane [GO:0016021]; transmembrane transporter activity [GO:0022857]
POSPLADRAFT_1040101		-2.01839				Peptidase S53 domain-containing protein	metal ion binding [GO:0046872]; serine-type endopeptidase activity [GO:0004252]
POSPLADRAFT_1153177		-2.01169				Uncharacterized protein
POSPLADRAFT_1059987		-2.00928				Uncharacterized protein	metal ion binding [GO:0046872]
POSPLADRAFT_1141684		-2.00914				Uncharacterized protein	integral component of membrane [GO:0016021]; transmembrane transporter activity [GO:0022857]
POSPLADRAFT_1134992		-2.00039				FeS_assembly_P domain-containing protein	protein maturation by [4Fe-4S] cluster transfer [GO:0106035]
POSPLADRAFT_1050475		2.00136				Acetyl-coenzyme A synthetase (EC 6.2.1.1)	acetate-CoA ligase activity [GO:0003987]; AMP binding [GO:0016208]; ATP binding [GO:0005524]; acetyl-CoA biosynthetic process from acetate [GO:0019427]
POSPLADRAFT_1174091		2.00169				Mitochondrial carrier	integral component of membrane [GO:0016021]; mitochondrial inner membrane [GO:0005743]; ATP transmembrane transporter activity [GO:0005347]
POSPLADRAFT_1143213		2.00261				PKS_ER domain-containing protein	oxidoreductase activity [GO:0016491]
POSPLADRAFT_1049008	AA14	2.00268				Uncharacterized protein
POSPLADRAFT_1113780		2.00365	-3.46458		-5.75761	Uncharacterized protein (Fragment)
POSPLADRAFT_1055036		2.00593				Uncharacterized protein
POSPLADRAFT_1062927		2.00774				Pkinase_fungal domain-containing protein
POSPLADRAFT_1078945		2.00786				Uncharacterized protein (Fragment)
POSPLADRAFT_1131354		2.0118				Uncharacterized protein
POSPLADRAFT_1127431		2.0143				SCP domain-containing protein
POSPLADRAFT_1042942		2.01627		2.13469		Uncharacterized protein
POSPLADRAFT_1167499		2.01694				Uncharacterized protein
POSPLADRAFT_1048740		2.01835				STAS domain-containing protein	integral component of membrane [GO:0016021]; sulfate transmembrane transporter activity [GO:0015116]
POSPLADRAFT_1065664		2.02706				Uncharacterized protein	mycotoxin biosynthetic process [GO:0043386]
POSPLADRAFT_1045539		2.03036		2.31469		NAD P-binding protein	oxidoreductase activity [GO:0016491]
POSPLADRAFT_1134070		2.03148				Rhodanese domain-containing protein	protein tyrosine phosphatase activity [GO:0004725]; thiosulfate sulfurtransferase activity [GO:0004792]; positive regulation of cell cycle G2/M phase transition [GO:1902751]
POSPLADRAFT_1069741		2.03307				Uncharacterized protein
POSPLADRAFT_1151703		2.03728				Aldedh domain-containing protein	oxidoreductase activity, acting on the aldehyde or oxo group of donors, NAD or NADP as acceptor [GO:0016620]
POSPLADRAFT_1172079		2.0384				Ribosomal protein L6	ribosome [GO:0005840]; rRNA binding [GO:0019843]; structural constituent of ribosome [GO:0003735]; translation [GO:0006412]
POSPLADRAFT_1035894		2.04136				Peptidase A1 domain-containing protein	integral component of membrane [GO:0016021]; aspartic-type endopeptidase activity [GO:0004190]
POSPLADRAFT_1038494		2.04187				Peptidyl-tRNA hydrolase	aminoacyl-tRNA hydrolase activity [GO:0004045]
POSPLADRAFT_1040968		2.04572				GP-PDE domain-containing protein	phosphoric diester hydrolase activity [GO:0008081]; lipid metabolic process [GO:0006629]
POSPLADRAFT_1082762		2.04589				ABC transmembrane type-1 domain-containing protein (Fragment)	integral component of membrane [GO:0016021]; ATP binding [GO:0005524]; ATPase activity [GO:0016887]; ATPase-coupled transmembrane transporter activity [GO:0042626]
POSPLADRAFT_1039933		2.04689				Uncharacterized protein	integral component of membrane [GO:0016021]
POSPLADRAFT_1139038		2.04705	3.49994			Uncharacterized protein
POSPLADRAFT_1131385		2.0474				Uncharacterized protein	integral component of membrane [GO:0016021]
POSPLADRAFT_1133066		2.05333				Uncharacterized protein	integral component of membrane [GO:0016021]
POSPLADRAFT_1035467		2.05695				Uncharacterized protein
POSPLADRAFT_1039913		2.05847				Cytochrome P450	heme binding [GO:0020037]; iron ion binding [GO:0005506]; monooxygenase activity [GO:0004497]; oxidoreductase activity, acting on paired donors, with incorporation or reduction of molecular oxygen [GO:0016705]
POSPLADRAFT_1075258		2.05848		3.04574		DLH domain-containing protein	hydrolase activity [GO:0016787]
POSPLADRAFT_1049756		2.06086				Uncharacterized protein
POSPLADRAFT_1032909		2.06239	2.73476			Uncharacterized protein
POSPLADRAFT_1150778		2.0648				MYND-type domain-containing protein	metal ion binding [GO:0046872]
POSPLADRAFT_1038926		2.06499				Aspartate aminotransferase (EC 2.6.1.1)	L-aspartate:2-oxoglutarate aminotransferase activity [GO:0004069]; pyridoxal phosphate binding [GO:0030170]; biosynthetic process [GO:0009058]; cellular amino acid metabolic process [GO:0006520]
POSPLADRAFT_1039956		2.06594				Uncharacterized protein	integral component of membrane [GO:0016021]
POSPLADRAFT_1046454		2.06734				Uncharacterized protein
POSPLADRAFT_1047397		2.06978				Oxidored_FMN domain-containing protein	FMN binding [GO:0010181]; oxidoreductase activity [GO:0016491]
POSPLADRAFT_1145065		2.06993				Uncharacterized protein	GTP binding [GO:0005525]; GTPase activity [GO:0003924]
POSPLADRAFT_1165072		2.07188				NADH-cytochrome b5 reductase (EC 1.6.2.2)	integral component of membrane [GO:0016021]; cytochrome-b5 reductase activity, acting on NAD(P)H [GO:0004128]
POSPLADRAFT_1037599		2.07383				Uncharacterized protein
POSPLADRAFT_1143277		2.08177				Uncharacterized protein (Fragment)
POSPLADRAFT_1151688		2.08299		3.61307	2.07725	Uncharacterized protein	phosphopantetheine binding [GO:0031177]; ribonuclease activity [GO:0004540]; RNA binding [GO:0003723]
POSPLADRAFT_1042286		2.08433				Uncharacterized protein
POSPLADRAFT_1146856		2.09303				Uncharacterized protein
POSPLADRAFT_1182724		2.10213				Isocitrate dehydrogenase [NAD] subunit, mitochondrial	mitochondrion [GO:0005739]; isocitrate dehydrogenase (NAD+) activity [GO:0004449]; magnesium ion binding [GO:0000287]; NAD binding [GO:0051287]; tricarboxylic acid cycle [GO:0006099]
POSPLADRAFT_1038009		2.10443				Glutaredoxin domain-containing protein	cell [GO:0005623]; electron transfer activity [GO:0009055]; protein disulfide oxidoreductase activity [GO:0015035]; cell redox homeostasis [GO:0045454]
POSPLADRAFT_1146264		2.10975				Uncharacterized protein	integral component of membrane [GO:0016021]; aspartic-type endopeptidase activity [GO:0004190]
POSPLADRAFT_1095013		2.11993				DUF1752 domain-containing protein (Fragment)
POSPLADRAFT_1155300		2.12773				Uncharacterized protein
POSPLADRAFT_1158312		2.12877				Uncharacterized protein
POSPLADRAFT_1145831		2.13453				Uncharacterized protein
POSPLADRAFT_1180391		2.1409				APH domain-containing protein
POSPLADRAFT_1142963		2.14441	2.11087			Uncharacterized protein
POSPLADRAFT_1131524		2.14455				OsmC-like protein	response to oxidative stress [GO:0006979]
POSPLADRAFT_1058710		2.14768				Sod_Fe_C domain-containing protein	metal ion binding [GO:0046872]; superoxide dismutase activity [GO:0004784]
POSPLADRAFT_1034058		2.15488				Chaperonin GroL	ATP binding [GO:0005524]; protein refolding [GO:0042026]
POSPLADRAFT_1078639		2.15566				Uncharacterized protein (Fragment)
POSPLADRAFT_1039397		2.17192				Uncharacterized protein
POSPLADRAFT_1047470		2.18179				NAD P-binding protein
POSPLADRAFT_1137884		2.18261				Uncharacterized protein
POSPLADRAFT_1183860		2.18612				RNA-binding domain-containing protein	RNA binding [GO:0003723]
POSPLADRAFT_1169514		2.19375				Uncharacterized protein	integral component of membrane [GO:0016021]
POSPLADRAFT_1138346		2.19416				Carotenoid oxygenase	metal ion binding [GO:0046872]; oxidoreductase activity, acting on single donors with incorporation of molecular oxygen, incorporation of two atoms of oxygen [GO:0016702]
POSPLADRAFT_1043068		2.19734				PUM-HD domain-containing protein	RNA binding [GO:0003723]
POSPLADRAFT_1149535		2.20085				Uncharacterized protein
POSPLADRAFT_1155955		2.20254				Uncharacterized protein (Fragment)
POSPLADRAFT_1059166		2.21014				EXPERA domain-containing protein	integral component of membrane [GO:0016021]; cholestenol delta-isomerase activity [GO:0047750]; sterol metabolic process [GO:0016125]
POSPLADRAFT_1050264		2.22093				Uncharacterized protein
POSPLADRAFT_1041545		2.22366				Cytochrome c domain-containing protein	mitochondrion [GO:0005739]; respirasome [GO:0070469]; electron transfer activity [GO:0009055]; heme binding [GO:0020037]; metal ion binding [GO:0046872]
POSPLADRAFT_1111093		2.23998				Uncharacterized protein (Fragment)
POSPLADRAFT_1057975		2.24087		2.02957		Terpene cyclase (EC 4.2.3.-)	lyase activity [GO:0016829]; metal ion binding [GO:0046872]
POSPLADRAFT_1151609		2.24411				Cyclin N-terminal domain-containing protein	host cell nucleus [GO:0042025]
POSPLADRAFT_1034164		2.24695				Uncharacterized protein	integral component of membrane [GO:0016021]
POSPLADRAFT_1073807		2.24779				Cytochrome c domain-containing protein	electron transfer activity [GO:0009055]; heme binding [GO:0020037]; metal ion binding [GO:0046872]
POSPLADRAFT_1143689		2.24826				GST N-terminal domain-containing protein
POSPLADRAFT_1047259		2.24903				Uncharacterized protein	integral component of membrane [GO:0016021]
POSPLADRAFT_1146207		2.2612				Serine/threonine-protein kinase (EC 2.7.11.21)	ATP binding [GO:0005524]; protein serine/threonine kinase activity [GO:0004674]
POSPLADRAFT_1040621		2.2654				Uncharacterized protein
POSPLADRAFT_1150577		2.27196				Uncharacterized protein
POSPLADRAFT_1137238		2.28751		3.71243		Cytochrome P450	heme binding [GO:0020037]; iron ion binding [GO:0005506]; oxidoreductase activity, acting on paired donors, with incorporation or reduction of molecular oxygen [GO:0016705]
POSPLADRAFT_1032852		2.2963	2.13811			Uncharacterized protein
POSPLADRAFT_1139951		2.2963				Uncharacterized protein (Fragment)	karyogamy involved in conjugation with cellular fusion [GO:0000742]; nuclear membrane fusion involved in karyogamy [GO:0048288]
POSPLADRAFT_1037955		2.30176				Succinate--CoA ligase [ADP-forming] subunit alpha, mitochondrial (EC 6.2.1.5) (Succinyl-CoA synthetase subunit alpha) (SCS-alpha)	mitochondrion [GO:0005739]; cofactor binding [GO:0048037]; nucleotide binding [GO:0000166]; succinate-CoA ligase (ADP-forming) activity [GO:0004775]; tricarboxylic acid cycle [GO:0006099]
POSPLADRAFT_1181533		2.3037				Sphingolipid C9-methyltransferase	integral component of membrane [GO:0016021]; lipid biosynthetic process [GO:0008610]
POSPLADRAFT_1058832		2.32851	2.08367			SET domain-containing protein
POSPLADRAFT_1117686		2.3341				BTB domain-containing protein (Fragment)
POSPLADRAFT_1151641		2.33503				MYND-type domain-containing protein	metal ion binding [GO:0046872]
POSPLADRAFT_1043320		2.33559	2.74412			Uncharacterized protein
POSPLADRAFT_1045645		2.33766				3Beta_HSD domain-containing protein	3-beta-hydroxy-delta5-steroid dehydrogenase activity [GO:0003854]; steroid biosynthetic process [GO:0006694]
POSPLADRAFT_1051287		2.33831		5.92461	4.09868	Uncharacterized protein	integral component of membrane [GO:0016021]; heme binding [GO:0020037]; iron ion binding [GO:0005506]; monooxygenase activity [GO:0004497]; oxidoreductase activity, acting on paired donors, with incorporation or reduction of molecular oxygen [GO:0016705]
POSPLADRAFT_1071649		2.35217				Uracil-DNA glycosylase (UDG) (EC 3.2.2.27)	mitochondrion [GO:0005739]; nucleus [GO:0005634]; uracil DNA N-glycosylase activity [GO:0004844]; base-excision repair [GO:0006284]
POSPLADRAFT_1043507		2.36299				Peroxidase (EC 1.11.1.-)	integral component of membrane [GO:0016021]; heme binding [GO:0020037]; metal ion binding [GO:0046872]; peroxidase activity [GO:0004601]; response to oxidative stress [GO:0006979]
POSPLADRAFT_1054740		2.36353				GATA-type domain-containing protein	sequence-specific DNA binding [GO:0043565]; zinc ion binding [GO:0008270]; regulation of transcription, DNA-templated [GO:0006355]
POSPLADRAFT_1147031		2.36367				PIN domain-like protein	nucleus [GO:0005634]; 5'-3' exodeoxyribonuclease activity [GO:0035312]; DNA binding [GO:0003677]; DNA repair [GO:0006281]
POSPLADRAFT_1129757		2.37528				CAP-Gly domain-containing protein
POSPLADRAFT_1072945		2.39861				G_PROTEIN_RECEP_F2_4 domain-containing protein	integral component of membrane [GO:0016021]; transmembrane signaling receptor activity [GO:0004888]; cell surface receptor signaling pathway [GO:0007166]
POSPLADRAFT_1097501		2.40273				Hydrophobin (Fragment)	extracellular region [GO:0005576]; fungal-type cell wall [GO:0009277]; structural constituent of cell wall [GO:0005199]
POSPLADRAFT_1044585		2.41959				Uncharacterized protein
POSPLADRAFT_1149138		2.4203				Uncharacterized protein
POSPLADRAFT_1153345		2.43389				Uncharacterized protein	heme binding [GO:0020037]; iron ion binding [GO:0005506]; monooxygenase activity [GO:0004497]; oxidoreductase activity, acting on paired donors, with incorporation or reduction of molecular oxygen [GO:0016705]
POSPLADRAFT_1186246	EXPN	2.44547				Uncharacterized protein
POSPLADRAFT_1064930		2.44646	2.49046			Uncharacterized protein
POSPLADRAFT_1051006		2.45455				PUM-HD domain-containing protein	RNA binding [GO:0003723]
POSPLADRAFT_1066419		2.4563		2.42457		C505_FUSOX bifunctional P-450 NADPH-P450 reductase	aromatase activity [GO:0070330]; FMN binding [GO:0010181]; heme binding [GO:0020037]; iron ion binding [GO:0005506]; NADPH-hemoprotein reductase activity [GO:0003958]
POSPLADRAFT_1041173		2.45776				Uncharacterized protein
POSPLADRAFT_1157961		2.45776				Uncharacterized protein
POSPLADRAFT_1151717		2.46557		2.20888		Uncharacterized protein	catalytic activity [GO:0003824]; phosphopantetheine binding [GO:0031177]
POSPLADRAFT_1137271		2.46834	2.66159			Uncharacterized protein	integral component of membrane [GO:0016021]
POSPLADRAFT_1074039		2.46884		3.47398		Pleiotropic drug resistance ABC transporter	integral component of membrane [GO:0016021]; ATP binding [GO:0005524]; ATPase activity [GO:0016887]; ATPase-coupled transmembrane transporter activity [GO:0042626]
POSPLADRAFT_1156110		2.47319				C2 domain-containing protein (Fragment)
POSPLADRAFT_1164379		2.47444	2.03949			Mitochondrial carrier	integral component of membrane [GO:0016021]; ATP transmembrane transporter activity [GO:0005347]; calcium ion binding [GO:0005509]
POSPLADRAFT_1149631		2.47695				Protein kinase domain-containing protein (Fragment)	ATP binding [GO:0005524]; protein kinase activity [GO:0004672]
POSPLADRAFT_1047169		2.48121				Uncharacterized protein	integral component of membrane [GO:0016021]
POSPLADRAFT_1063976		2.49321				F-box domain-containing protein
POSPLADRAFT_1148017		2.4987				Uncharacterized protein
POSPLADRAFT_1046884		2.51091	2.3967			Uncharacterized protein	heme binding [GO:0020037]; metal ion binding [GO:0046872]; oxidoreductase activity [GO:0016491]
POSPLADRAFT_1058397		2.5143	2.1495			Uncharacterized protein
POSPLADRAFT_1059323		2.51878				Isocitrate lyase	isocitrate lyase activity [GO:0004451]; metal ion binding [GO:0046872]; carboxylic acid metabolic process [GO:0019752]
POSPLADRAFT_1174815		2.53193				Uncharacterized protein	ATP binding [GO:0005524]; metal ion binding [GO:0046872]
POSPLADRAFT_1047901		2.53374	2.64744			Uncharacterized protein	integral component of membrane [GO:0016021]; cytochrome-c oxidase activity [GO:0004129]
POSPLADRAFT_1141206		2.55702				Uncharacterized protein
POSPLADRAFT_1038153		2.57125				Uncharacterized protein
POSPLADRAFT_1167898		2.58499				FAD_binding_3 domain-containing protein (Fragment)	FAD binding [GO:0071949]
POSPLADRAFT_1038872		2.58767				NAD P-binding protein	oxidoreductase activity [GO:0016491]
POSPLADRAFT_1062813		2.6025				Uncharacterized protein
POSPLADRAFT_1090723		2.63357				Uncharacterized protein (Fragment)
POSPLADRAFT_1165052		2.63493	2.12307			Aspartate aminotransferase (EC 2.6.1.1)	L-aspartate:2-oxoglutarate aminotransferase activity [GO:0004069]; pyridoxal phosphate binding [GO:0030170]; biosynthetic process [GO:0009058]; cellular amino acid metabolic process [GO:0006520]
POSPLADRAFT_1178301		2.63519				MFS domain-containing protein	integral component of membrane [GO:0016021]; transmembrane transporter activity [GO:0022857]
POSPLADRAFT_1042164		2.6399	2.08486			Uncharacterized protein	integral component of membrane [GO:0016021]
POSPLADRAFT_1043794		2.64496				Zn(2)-C6 fungal-type domain-containing protein (Fragment)	nucleus [GO:0005634]; DNA-binding transcription factor activity, RNA polymerase II-specific [GO:0000981]; zinc ion binding [GO:0008270]
POSPLADRAFT_1030669		2.65898				Uncharacterized protein
POSPLADRAFT_1092845		2.66797				Uncharacterized protein (Fragment)
POSPLADRAFT_1142328		2.67807	2.10416			Uncharacterized protein (Fragment)
POSPLADRAFT_1045160		2.67919		2.32388		FAD_binding_3 domain-containing protein	FAD binding [GO:0071949]
POSPLADRAFT_1156690		2.70785				Plasma membrane ATPase (EC 7.1.2.1)	integral component of membrane [GO:0016021]; plasma membrane [GO:0005886]; ATP binding [GO:0005524]; proton-exporting ATPase activity, phosphorylative mechanism [GO:0008553]; proton export across plasma membrane [GO:0120029]
POSPLADRAFT_1157832		2.72269				Uncharacterized protein	integral component of membrane [GO:0016021]
POSPLADRAFT_1091853		2.72536				SH3 domain-containing protein (Fragment)
POSPLADRAFT_1051716		2.75598	2.16833			Uncharacterized protein
POSPLADRAFT_1046660		2.76634				Uncharacterized protein	integral component of membrane [GO:0016021]
POSPLADRAFT_1144002		2.76975				Uncharacterized protein
POSPLADRAFT_1183344		2.77749		2.08094		Aquaporin	integral component of membrane [GO:0016021]; channel activity [GO:0015267]
POSPLADRAFT_1039388		2.77817				NAD(P)-bd_dom domain-containing protein
POSPLADRAFT_1039812		2.80304				Peroxiredoxin (EC 1.11.1.15)	cell [GO:0005623]; peroxiredoxin activity [GO:0051920]; cell redox homeostasis [GO:0045454]
POSPLADRAFT_1146734		2.82286		5.9984	2.77741	Uncharacterized protein
POSPLADRAFT_1157380		2.83663				Uncharacterized protein
POSPLADRAFT_1038407	GH18	2.85308	2.12175			Glycoside hydrolase family 18 protein	chitin binding [GO:0008061]; hydrolase activity, hydrolyzing O-glycosyl compounds [GO:0004553]; carbohydrate metabolic process [GO:0005975]
POSPLADRAFT_1136265		2.86915				Uncharacterized protein	catalytic activity [GO:0003824]
POSPLADRAFT_1184744		2.88892				Citrate synthase	citrate (Si)-synthase activity [GO:0004108]; citrate metabolic process [GO:0006101]; tricarboxylic acid cycle [GO:0006099]
POSPLADRAFT_1051437		2.89057				Uncharacterized protein
POSPLADRAFT_1045912		2.89399		2.67476		Uncharacterized protein	high-affinity iron permease complex [GO:0033573]; iron ion transmembrane transporter activity [GO:0005381]
POSPLADRAFT_1061434	AA3_2	2.89992	2.94732			Uncharacterized protein	flavin adenine dinucleotide binding [GO:0050660]; oxidoreductase activity, acting on CH-OH group of donors [GO:0016614]
POSPLADRAFT_1034711		2.90083	2.346			Uncharacterized protein
POSPLADRAFT_1145934		2.90761	2.56292			Uncharacterized protein
POSPLADRAFT_1062438		2.91127	2.22289			Phosphatidyl-N-methylethanolamine N-methyltransferase (EC 2.1.1.71) (Phospholipid methyltransferase) (PLMT)	endoplasmic reticulum membrane [GO:0005789]; integral component of membrane [GO:0016021]; mitochondrial membrane [GO:0031966]; phosphatidyl-N-dimethylethanolamine N-methyltransferase activity [GO:0080101]; phosphatidyl-N-methylethanolamine N-methyltransferase activity [GO:0000773]; methylation [GO:0032259]; phosphatidylcholine biosynthetic process [GO:0006656]
POSPLADRAFT_1065069		2.95205				PUM-HD domain-containing protein	RNA binding [GO:0003723]
POSPLADRAFT_1060461		2.95597				Uncharacterized protein
POSPLADRAFT_1181117		2.96161		2.68083		Glyco_trans_2-like domain-containing protein	integral component of membrane [GO:0016021]
POSPLADRAFT_1059287		2.96298				Pkinase_fungal domain-containing protein
POSPLADRAFT_1113360		2.98456				Uncharacterized protein (Fragment)
POSPLADRAFT_1058293		2.98824				Uncharacterized protein
POSPLADRAFT_1151738		3.00295				Uncharacterized protein (Fragment)
POSPLADRAFT_1055238		3.02201		5.15012		Uncharacterized protein
POSPLADRAFT_1048086		3.02891				SH3 domain-containing protein	integral component of membrane [GO:0016021]
POSPLADRAFT_1039514	AA6	3.08806		5.92117		Flavodoxin-like domain-containing protein (Fragment)	FMN binding [GO:0010181]; NAD(P)H dehydrogenase (quinone) activity [GO:0003955]
POSPLADRAFT_1103791		3.11535	2.1155			Uncharacterized protein (Fragment)
POSPLADRAFT_1051983		3.11628				Uncharacterized protein (Fragment)
POSPLADRAFT_1129769		3.14894		2.25932		Uncharacterized protein
POSPLADRAFT_1043957		3.19841				Aldo_ket_red domain-containing protein	oxidoreductase activity [GO:0016491]
POSPLADRAFT_1072852		3.21798		2.0164		Uncharacterized protein (Fragment)
POSPLADRAFT_1149531		3.22274	2.60284			Uncharacterized protein
POSPLADRAFT_1143698		3.25753		3.41738		MFS domain-containing protein	integral component of membrane [GO:0016021]; transmembrane transporter activity [GO:0022857]
POSPLADRAFT_1160336		3.2622		2.89912		Uncharacterized protein	oxidoreductase activity [GO:0016491]
POSPLADRAFT_1142696		3.27968		5.98841	3.45226	Oxidored_FMN domain-containing protein (Fragment)	FMN binding [GO:0010181]; oxidoreductase activity [GO:0016491]
POSPLADRAFT_1037617		3.29176	2.78414			Uncharacterized protein
POSPLADRAFT_1123322	CE4	3.32578		2.09573		Carbohydrate esterase family 4 protein (Fragment)	hydrolase activity, acting on carbon-nitrogen (but not peptide) bonds [GO:0016810]; carbohydrate metabolic process [GO:0005975]
POSPLADRAFT_1040149		3.33932	2.30787			Mitochondrial carrier	integral component of membrane [GO:0016021]; ATP transmembrane transporter activity [GO:0005347]
POSPLADRAFT_1143343		3.34255		4.90467	2.58033	Oxidored_FMN domain-containing protein	FMN binding [GO:0010181]; oxidoreductase activity [GO:0016491]
POSPLADRAFT_1043968		3.39254				Uncharacterized protein	G-protein beta/gamma-subunit complex binding [GO:0031683]; GTPase activity [GO:0003924]; guanyl nucleotide binding [GO:0019001]; G protein-coupled receptor signaling pathway [GO:0007186]
POSPLADRAFT_1178034		3.40398		2.97307		Uncharacterized protein
POSPLADRAFT_1040201		3.44719		2.29005		Uncharacterized protein
POSPLADRAFT_1161714		3.46347				Uncharacterized protein (Fragment)
POSPLADRAFT_1044265		3.46479				BTB domain-containing protein
POSPLADRAFT_1058125		3.56275	2.73615			Uncharacterized protein	metal ion binding [GO:0046872]
POSPLADRAFT_1043442		3.60889	2.24163	2.24852		Uncharacterized protein
POSPLADRAFT_1059983		3.68802		6.06968	2.75086	Epimerase domain-containing protein	coenzyme binding [GO:0050662]; methyltransferase activity [GO:0008168]; nucleic acid binding [GO:0003676]; methylation [GO:0032259]
POSPLADRAFT_1150288		3.69554				Uncharacterized protein	integral component of membrane [GO:0016021]
POSPLADRAFT_1073533		3.76302			-3.86775	Uncharacterized protein
POSPLADRAFT_1142887		3.80668		4.21341	2.12134	Oxidored_FMN domain-containing protein	FMN binding [GO:0010181]; oxidoreductase activity [GO:0016491]
POSPLADRAFT_1037719		3.81798	2.47333			Uncharacterized protein
POSPLADRAFT_1158272		3.86466		2.01299		Uncharacterized protein
POSPLADRAFT_1051806		3.87325	2.6557			Uncharacterized protein
POSPLADRAFT_1140477		3.88214		4.87791		Uncharacterized protein (Fragment)
POSPLADRAFT_1100024		3.90789			-3.24252	Uncharacterized protein (Fragment)	transferase activity [GO:0016740]
POSPLADRAFT_1045139		3.9319	3.26257			Uncharacterized protein
POSPLADRAFT_1046247		4.00394		3.00326		Uncharacterized protein
POSPLADRAFT_1169458		4.02666				Uncharacterized protein
POSPLADRAFT_1134594		4.05829	2.57639			HEME_HALOPEROXIDASE domain-containing protein	integral component of membrane [GO:0016021]; peroxidase activity [GO:0004601]
POSPLADRAFT_1056497		4.13551		6.20449	2.91139	Uncharacterized protein
POSPLADRAFT_1103525		4.17258				Uncharacterized protein (Fragment)
POSPLADRAFT_1059984		4.47616	2.98372	3.86173	2.34842	Epimerase domain-containing protein	coenzyme binding [GO:0050662]; methyltransferase activity [GO:0008168]; nucleic acid binding [GO:0003676]; methylation [GO:0032259]
POSPLADRAFT_1166588		4.8132	4.07428			Uncharacterized protein (Fragment)
POSPLADRAFT_1037496		4.82197	3.86436			Uncharacterized protein
POSPLADRAFT_1155310		4.83823		2.48656		Uncharacterized protein (Fragment)
POSPLADRAFT_1049925		4.97904	2.74744			Zn(2)-C6 fungal-type domain-containing protein	nucleus [GO:0005634]; DNA-binding transcription factor activity, RNA polymerase II-specific [GO:0000981]; zinc ion binding [GO:0008270]
POSPLADRAFT_1141068		8.64935			-10.2637	Uncharacterized protein
POSPLADRAFT_1056889		13.0255		13.1548
POSPLADRAFT_1031009					2.34685	Uncharacterized protein
POSPLADRAFT_1031540					-2.07761	Uncharacterized protein
POSPLADRAFT_1032153			-2.18785
POSPLADRAFT_1032471			2.03421			Uncharacterized protein
POSPLADRAFT_1033996			3.41097			Uncharacterized protein	integral component of membrane [GO:0016021]
POSPLADRAFT_1035430			-2.35153		-2.338
POSPLADRAFT_1036876				-2.59931	-2.5702	Epimerase domain-containing protein	catalytic activity [GO:0003824]; coenzyme binding [GO:0050662]
POSPLADRAFT_1038673			3.76093			Uncharacterized protein (Fragment)
POSPLADRAFT_1038796				2.36169		Uncharacterized protein
POSPLADRAFT_1038830					-2.14432	Uncharacterized protein
POSPLADRAFT_1039145					2.06069	Uncharacterized protein
POSPLADRAFT_1039228			2.14579			Uncharacterized protein	metal ion binding [GO:0046872]
POSPLADRAFT_1040432				3.35777		Oxidored_FMN domain-containing protein	FMN binding [GO:0010181]; oxidoreductase activity [GO:0016491]
POSPLADRAFT_1040434			-2.45185
POSPLADRAFT_1040648				-2.00335		Uncharacterized protein
POSPLADRAFT_1040696	AA3_3		-2.03534	-2.07613	-2.88344	Uncharacterized protein	flavin adenine dinucleotide binding [GO:0050660]; oxidoreductase activity, acting on CH-OH group of donors [GO:0016614]
POSPLADRAFT_1041248			-2.40289
POSPLADRAFT_1041778			-2.29201
POSPLADRAFT_1042079			-2.19053
POSPLADRAFT_1042213			-3.2687
POSPLADRAFT_1042371					2.54467	Uncharacterized protein	integral component of membrane [GO:0016021]; heme binding [GO:0020037]; iron ion binding [GO:0005506]; monooxygenase activity [GO:0004497]; oxidoreductase activity, acting on paired donors, with incorporation or reduction of molecular oxygen [GO:0016705]
POSPLADRAFT_1042444					-2.74455	DRBM domain-containing protein	RNA binding [GO:0003723]
POSPLADRAFT_1043055			-2.89079			HMG box domain-containing protein	nucleus [GO:0005634]; DNA binding [GO:0003677]
POSPLADRAFT_1043458			-3.2687
POSPLADRAFT_1043979			-2.46754		-2.30345
POSPLADRAFT_1044250				-2.30603		Uncharacterized protein
POSPLADRAFT_1044340				2.40731		HMG box domain-containing protein	nucleus [GO:0005634]; DNA binding [GO:0003677]
POSPLADRAFT_1044362			-2.60865		-2.18178	Uncharacterized protein	integral component of membrane [GO:0016021]
POSPLADRAFT_1044564				2.02295		LigB domain-containing protein	ferrous iron binding [GO:0008198]; oxidoreductase activity, acting on single donors with incorporation of molecular oxygen [GO:0016701]; zinc ion binding [GO:0008270]; cellular aromatic compound metabolic process [GO:0006725]
POSPLADRAFT_1045896			-2.04668		-2.58293	Uncharacterized protein	integral component of membrane [GO:0016021]
POSPLADRAFT_1045905			-2.67555		-3.05843
POSPLADRAFT_1045933				-2.11017		Uncharacterized protein	D-amino-acid oxidase activity [GO:0003884]; FAD binding [GO:0071949]; D-amino acid metabolic process [GO:0046416]
POSPLADRAFT_1046079			-2.24131			Uncharacterized protein	integral component of membrane [GO:0016021]; transmembrane transporter activity [GO:0022857]
POSPLADRAFT_1046262			-2.42641
POSPLADRAFT_1046283				2.01863		MFS domain-containing protein	integral component of membrane [GO:0016021]; transmembrane transporter activity [GO:0022857]
POSPLADRAFT_1046379				2.9212		Uncharacterized protein	heme binding [GO:0020037]; iron ion binding [GO:0005506]; oxidoreductase activity, acting on paired donors, with incorporation or reduction of molecular oxygen [GO:0016705]
POSPLADRAFT_1046599	GH95				-2.1823	Glycoside hydrolase family 95 protein	hydrolase activity [GO:0016787]
POSPLADRAFT_1046634				-2.53241	-2.88468	Uncharacterized protein
POSPLADRAFT_1046850			3.95126			Uncharacterized protein	mycotoxin biosynthetic process [GO:0043386]
POSPLADRAFT_1047019	EXPN			-2.49463	-3.31706	Uncharacterized protein
POSPLADRAFT_1047230			-2.20727			Uncharacterized protein	integral component of membrane [GO:0016021]
POSPLADRAFT_1047253				4.16175	5.15607	Uncharacterized protein	heme binding [GO:0020037]; iron ion binding [GO:0005506]; monooxygenase activity [GO:0004497]; oxidoreductase activity, acting on paired donors, with incorporation or reduction of molecular oxygen [GO:0016705]
POSPLADRAFT_1047271				-2.36204		Uncharacterized protein
POSPLADRAFT_1047335			-2.03347
POSPLADRAFT_1047475					-2.05433	Uncharacterized protein
POSPLADRAFT_1047495				-2.84353	-2.3372	Uncharacterized protein
POSPLADRAFT_1047553					-3.18677	Uncharacterized protein
POSPLADRAFT_1048087			-2.20458			Uncharacterized protein	integral component of membrane [GO:0016021]
POSPLADRAFT_1048231			-2.45193			Peptidylprolyl isomerase (EC 5.2.1.8)	peptidyl-prolyl cis-trans isomerase activity [GO:0003755]
POSPLADRAFT_1048439			2.15138			Uncharacterized protein
POSPLADRAFT_1048477			-2.92326		-3.81954
POSPLADRAFT_1048748			-2.3533
POSPLADRAFT_1048838			-2.33525
POSPLADRAFT_1049326			-2.49374			Uncharacterized protein	carbon-oxygen lyase activity, acting on phosphates [GO:0016838]
POSPLADRAFT_1049384				-2.93549		Uncharacterized protein	integral component of membrane [GO:0016021]
POSPLADRAFT_1049391			-2.21375		-2.09639
POSPLADRAFT_1049518			3.18107			Uncharacterized protein
POSPLADRAFT_1049638			-3.86253		-3.53377	Uncharacterized protein	integral component of membrane [GO:0016021]
POSPLADRAFT_1049735			-2.15789			NmrA domain-containing protein
POSPLADRAFT_1049804			-3.17488			NmrA domain-containing protein
POSPLADRAFT_1049811			-3.97859		-3.39908	Uncharacterized protein	integral component of membrane [GO:0016021]
POSPLADRAFT_1049830			-2.09472			Uncharacterized protein	integral component of membrane [GO:0016021]
POSPLADRAFT_1049848				-2.18141		Uncharacterized protein
POSPLADRAFT_1049953			2.96315			Uncharacterized protein	integral component of membrane [GO:0016021]
POSPLADRAFT_1050122			-2.35721		-2.66122
POSPLADRAFT_1050123			-3.13523		-2.21481
POSPLADRAFT_1050206				3.59925		Uncharacterized protein	integral component of membrane [GO:0016021]; heme binding [GO:0020037]; iron ion binding [GO:0005506]; oxidoreductase activity, acting on paired donors, with incorporation or reduction of molecular oxygen [GO:0016705]
POSPLADRAFT_1050344			-2.08379
POSPLADRAFT_1050525	GH78		-2.0451			Glycoside hydrolase family 78 protein	hydrolase activity [GO:0016787]
POSPLADRAFT_1050688				-2.21033		NYN domain-containing protein	peroxisome [GO:0005777]; regulation of gene expression [GO:0010468]
POSPLADRAFT_1050753			-2.09507			Lysophospholipase (EC 3.1.1.5)	lysophospholipase activity [GO:0004622]; phospholipid catabolic process [GO:0009395]
POSPLADRAFT_1051017			-2.29563
POSPLADRAFT_1051288				2.12498		Uncharacterized protein	integral component of membrane [GO:0016021]; heme binding [GO:0020037]; iron ion binding [GO:0005506]; monooxygenase activity [GO:0004497]; oxidoreductase activity, acting on paired donors, with incorporation or reduction of molecular oxygen [GO:0016705]
POSPLADRAFT_1051367			2.02242			Uncharacterized protein
POSPLADRAFT_1052049					-2.03912	Amino_oxidase domain-containing protein	oxidoreductase activity [GO:0016491]
POSPLADRAFT_1053021			-2.36508			Uncharacterized protein	integral component of membrane [GO:0016021]; transmembrane transport [GO:0055085]
POSPLADRAFT_1053508			-2.21909
POSPLADRAFT_1053600					-2.1228	Uncharacterized protein
POSPLADRAFT_1053775					-2.16692	Uncharacterized protein
POSPLADRAFT_1054291					-2.1059	Uncharacterized protein
POSPLADRAFT_1054737				2.50167		DLH domain-containing protein	hydrolase activity [GO:0016787]
POSPLADRAFT_1055237			-2.11459
POSPLADRAFT_1055241			-2.35176
POSPLADRAFT_1055489			-2.74675
POSPLADRAFT_1056379				-2.44012		Uncharacterized protein	integral component of membrane [GO:0016021]
POSPLADRAFT_1056442					-2.63791	Uncharacterized protein
POSPLADRAFT_1056446					-2.3629	Uncharacterized protein
POSPLADRAFT_1056822			-2.27553
POSPLADRAFT_1056933			-2.30126
POSPLADRAFT_1057515			-2.5326			Uncharacterized protein	metal ion binding [GO:0046872]
POSPLADRAFT_1059057				2.28946	2.05523	Uncharacterized protein	integral component of membrane [GO:0016021]; heme binding [GO:0020037]; iron ion binding [GO:0005506]; monooxygenase activity [GO:0004497]; oxidoreductase activity, acting on paired donors, with incorporation or reduction of molecular oxygen [GO:0016705]
POSPLADRAFT_1059330			-3.80097			Uncharacterized protein	integral component of membrane [GO:0016021]
POSPLADRAFT_1060468			-2.1267
POSPLADRAFT_1060789				-2.19187		Uncharacterized protein
POSPLADRAFT_1060837				-2.52669		Uncharacterized protein	cytoplasm [GO:0005737]; sedoheptulose-7-phosphate:D-glyceraldehyde-3-phosphate glyceronetransferase activity [GO:0004801]; carbohydrate metabolic process [GO:0005975]; pentose-phosphate shunt [GO:0006098]
POSPLADRAFT_1060911			-2.16146	-2.69667	-3.55306
POSPLADRAFT_1060928					-3.66153	Uncharacterized protein	integral component of membrane [GO:0016021]
POSPLADRAFT_1061179			2.75304			Uncharacterized protein
POSPLADRAFT_1061572			-3.76749		-2.71015	Protein-S-isoprenylcysteine O-methyltransferase (EC 2.1.1.100)	endoplasmic reticulum membrane [GO:0005789]; integral component of membrane [GO:0016021]; protein C-terminal S-isoprenylcysteine carboxyl O-methyltransferase activity [GO:0004671]
POSPLADRAFT_1061782			-2.50332			ULP_PROTEASE domain-containing protein	cysteine-type peptidase activity [GO:0008234]
POSPLADRAFT_1061933					-2.81333	Uncharacterized protein
POSPLADRAFT_1062018			-3.3436
POSPLADRAFT_1062083			3.31842		3.03417	Uncharacterized protein
POSPLADRAFT_1062400				-2.55173		Uncharacterized protein
POSPLADRAFT_1063147			2.1155		2.30156	Uncharacterized protein	integral component of membrane [GO:0016021]
POSPLADRAFT_1063432			-2.20782
POSPLADRAFT_1063668				2.42415		Uncharacterized protein
POSPLADRAFT_1065960			-2.07112		-2.35581	Uncharacterized protein	oxidoreductase activity [GO:0016491]
POSPLADRAFT_1066449			-2.24269
POSPLADRAFT_1066452				2.58174		Acetyl-CoA synthetase-like protein	catalytic activity [GO:0003824]
POSPLADRAFT_1068338			-2.15943
POSPLADRAFT_1069420			-2.17674		-3.45037	Uncharacterized protein	integral component of membrane [GO:0016021]
POSPLADRAFT_1069506			-2.1267		-3.06322
POSPLADRAFT_1069800	GH16		-2.04295		-2.08229	Glycoside hydrolase family 16 protein	hydrolase activity, hydrolyzing O-glycosyl compounds [GO:0004553]; carbohydrate metabolic process [GO:0005975]
POSPLADRAFT_1071567				-2.43256	-2.24447	Uncharacterized protein
POSPLADRAFT_1072131				2.13187		Uncharacterized protein	integral component of membrane [GO:0016021]; ATP binding [GO:0005524]; ATPase activity [GO:0016887]; ATPase-coupled transmembrane transporter activity [GO:0042626]
POSPLADRAFT_1072136			-2.60482		-2.65437
POSPLADRAFT_1072763				-2.21552		FAD-binding PCMH-type domain-containing protein	FAD binding [GO:0071949]; oxidoreductase activity [GO:0016491]
POSPLADRAFT_1074540					-2.32203	CFEM domain-containing protein
POSPLADRAFT_1074580					-2.09245	Uncharacterized protein
POSPLADRAFT_1075569					-2.73979	HABP4_PAI-RBP1 domain-containing protein
POSPLADRAFT_1075987			2.0388			Uncharacterized protein
POSPLADRAFT_1076200			2.37672	-2.68684		Uncharacterized protein	integral component of membrane [GO:0016021]
POSPLADRAFT_1081796			-2.53911
POSPLADRAFT_1084466			-5.54671		-4.18858
POSPLADRAFT_1095578				-2.50542		Zn(2)-C6 fungal-type domain-containing protein	nucleus [GO:0005634]; DNA-binding transcription factor activity, RNA polymerase II-specific [GO:0000981]; zinc ion binding [GO:0008270]
POSPLADRAFT_1096425	GH16				-2.61969	Glycoside hydrolase family 16 protein (Fragment)	hydrolase activity [GO:0016787]
POSPLADRAFT_1097214			-2.10563	2.98646
POSPLADRAFT_1097794					2.12056	Uncharacterized protein (Fragment)
POSPLADRAFT_1100835			2.80731			Uncharacterized protein (Fragment)
POSPLADRAFT_1101429			2.1155			Uncharacterized protein (Fragment)
POSPLADRAFT_1102542			-2.07488			Uncharacterized protein (Fragment)	nucleic acid binding [GO:0003676]
POSPLADRAFT_1103320				-2.07121		Uncharacterized protein (Fragment)	heme binding [GO:0020037]; iron ion binding [GO:0005506]; oxidoreductase activity, acting on paired donors, with incorporation or reduction of molecular oxygen [GO:0016705]
POSPLADRAFT_1106052			3.0981			Uncharacterized protein (Fragment)
POSPLADRAFT_1106310			2.03421			Uncharacterized protein (Fragment)
POSPLADRAFT_1107848				-2.16546		Uncharacterized protein (Fragment)
POSPLADRAFT_1108265			3.25378			Uncharacterized protein (Fragment)
POSPLADRAFT_1108881			-2.00751			F-box domain-containing protein (Fragment)
POSPLADRAFT_1110199					-2.30455	Uncharacterized protein (Fragment)
POSPLADRAFT_1111886			2.54828			Uncharacterized protein (Fragment)
POSPLADRAFT_1112531			3.29537			Uncharacterized protein (Fragment)
POSPLADRAFT_1127790	CBM13			-3.04536	-4.406	Carbohydrate-binding module family 13 protein
POSPLADRAFT_1128061				-2.33494	-2.2581	Smf Mn2+ and Fe2+ transporter	integral component of membrane [GO:0016021]; metal ion transmembrane transporter activity [GO:0046873]
POSPLADRAFT_1129319	CBM13			-2.01565	-3.23199	Carbohydrate-binding module family 13 protein
POSPLADRAFT_1130975			2.1155	-2.93817		Uncharacterized protein
POSPLADRAFT_1131483				3.81267	3.27878	Oxidored_FMN domain-containing protein	FMN binding [GO:0010181]; oxidoreductase activity [GO:0016491]
POSPLADRAFT_1131853					2.43261	Caleosin-domain-containing protein	integral component of membrane [GO:0016021]
POSPLADRAFT_1132248				-2.74705		Uncharacterized protein
POSPLADRAFT_1132471	GH17			-2.03622	-2.48807	Glycoside hydrolase family 17 protein	hydrolase activity [GO:0016787]
POSPLADRAFT_1132831			-2.14352	4.70227		Uncharacterized protein	oxidoreductase activity [GO:0016491]
POSPLADRAFT_1132881				2.48913		Oxidored_FMN domain-containing protein (Fragment)	FMN binding [GO:0010181]; oxidoreductase activity [GO:0016491]
POSPLADRAFT_1132993				-3.12071	-4.5543	Uncharacterized protein	metal ion binding [GO:0046872]
POSPLADRAFT_1133962				3.82254	3.38485	Uncharacterized protein	heme binding [GO:0020037]; iron ion binding [GO:0005506]; oxidoreductase activity, acting on paired donors, with incorporation or reduction of molecular oxygen [GO:0016705]
POSPLADRAFT_1134380			-2.52279
POSPLADRAFT_1134504					-2.09019	Uncharacterized protein
POSPLADRAFT_1134575					-2.2151	Uncharacterized protein	integral component of membrane [GO:0016021]
POSPLADRAFT_1135488				-4.15642	-4.52099	IRG-type G domain-containing protein	membrane [GO:0016020]; GTP binding [GO:0005525]
POSPLADRAFT_1137415				2.4326		Pirin domain-containing protein
POSPLADRAFT_1137596					-2.42146	Cytochrome b5 heme-binding domain-containing protein	heme binding [GO:0020037]; metal ion binding [GO:0046872]
POSPLADRAFT_1138640				-2.11807		Uncharacterized protein
POSPLADRAFT_1139166			2.30739			Uncharacterized protein
POSPLADRAFT_1139353				-2.70709	-3.14881	Uncharacterized protein
POSPLADRAFT_1139475				-2.29288		Uncharacterized protein
POSPLADRAFT_1139761				-2.00838		Uncharacterized protein	integral component of membrane [GO:0016021]
POSPLADRAFT_1139828				-2.69037		Uncharacterized protein
POSPLADRAFT_1139930			2.67979			C2H2-type domain-containing protein	nucleic acid binding [GO:0003676]
POSPLADRAFT_1140394			2.47256			Uncharacterized protein
POSPLADRAFT_1140526			-4.09034			C2H2-type domain-containing protein	nucleic acid binding [GO:0003676]
POSPLADRAFT_1140546			-2.16746
POSPLADRAFT_1140578				-2.15422		Uncharacterized protein	integral component of membrane [GO:0016021]; heme binding [GO:0020037]; iron ion binding [GO:0005506]; oxidoreductase activity, acting on paired donors, with incorporation or reduction of molecular oxygen [GO:0016705]
POSPLADRAFT_1140728			-2.15736			AB hydrolase-1 domain-containing protein (Fragment)
POSPLADRAFT_1140940					2.30156	Uncharacterized protein	integral component of membrane [GO:0016021]
POSPLADRAFT_1141161			2.28415	-2.55173		Uncharacterized protein	nucleic acid binding [GO:0003676]; zinc ion binding [GO:0008270]
POSPLADRAFT_1141230			-2.16151		-2.20442	ADH_zinc_N domain-containing protein	oxidation-reduction process [GO:0055114]
POSPLADRAFT_1141233				-2.02208		Uncharacterized protein	mycotoxin biosynthetic process [GO:0043386]
POSPLADRAFT_1141248				-2.19916		Uncharacterized protein	integral component of membrane [GO:0016021]
POSPLADRAFT_1141658			-2.50174		-3.08385
POSPLADRAFT_1141709			-5.36931		-3.48193	Uncharacterized protein	integral component of membrane [GO:0016021]
POSPLADRAFT_1142371			-3.5547
POSPLADRAFT_1142391			-2.4653		-2.13648
POSPLADRAFT_1142403			-2.32004			Uncharacterized protein	heme binding [GO:0020037]; iron ion binding [GO:0005506]; monooxygenase activity [GO:0004497]; oxidoreductase activity, acting on paired donors, with incorporation or reduction of molecular oxygen [GO:0016705]
POSPLADRAFT_1142531			-2.55915	2.32001		C2H2-type domain-containing protein	nucleic acid binding [GO:0003676]
POSPLADRAFT_1143010			2.12184			Aldedh domain-containing protein	oxidoreductase activity, acting on the aldehyde or oxo group of donors, NAD or NADP as acceptor [GO:0016620]
POSPLADRAFT_1143328				2.5726		Uncharacterized protein	oxidation-reduction process [GO:0055114]
POSPLADRAFT_1143561			2.2669			Uncharacterized protein
POSPLADRAFT_1143593			-3.75621			C2H2-type domain-containing protein	nucleic acid binding [GO:0003676]
POSPLADRAFT_1143859				-3.31662		Uncharacterized protein (Fragment)
POSPLADRAFT_1143906					-9.40032	Uncharacterized protein
POSPLADRAFT_1144120			-2.18035			APH domain-containing protein
POSPLADRAFT_1144459			-3.72183		-3.82874
POSPLADRAFT_1144550					2.69192	Uncharacterized protein (Fragment)
POSPLADRAFT_1145393			-2.64372
POSPLADRAFT_1145753			-2.59946		-2.3549
POSPLADRAFT_1146040			-2.98379
POSPLADRAFT_1146254					-2.01133	Uncharacterized protein
POSPLADRAFT_1146827			-2.23379		-2.69315
POSPLADRAFT_1147654	EXPN			2.73982		Uncharacterized protein
POSPLADRAFT_1149966				2.47713		Uncharacterized protein	integral component of membrane [GO:0016021]; heme binding [GO:0020037]; iron ion binding [GO:0005506]; monooxygenase activity [GO:0004497]; oxidoreductase activity, acting on paired donors, with incorporation or reduction of molecular oxygen [GO:0016705]
POSPLADRAFT_1150256				-2.14746		Uncharacterized protein	integral component of membrane [GO:0016021]; heme binding [GO:0020037]; iron ion binding [GO:0005506]; monooxygenase activity [GO:0004497]; oxidoreductase activity, acting on paired donors, with incorporation or reduction of molecular oxygen [GO:0016705]
POSPLADRAFT_1150348				3.80725	3.43328	Uncharacterized protein
POSPLADRAFT_1150755			-2.32709			Amidohydro-rel domain-containing protein	hydrolase activity, acting on carbon-nitrogen (but not peptide) bonds [GO:0016810]
POSPLADRAFT_1151301				-2.37838		GFA domain-containing protein	carbon-sulfur lyase activity [GO:0016846]
POSPLADRAFT_1151363				2.40683	3.2728	Uncharacterized protein (Fragment)
POSPLADRAFT_1152422					-2.16404	Uncharacterized protein	integral component of membrane [GO:0016021]; heme binding [GO:0020037]; iron ion binding [GO:0005506]; monooxygenase activity [GO:0004497]; oxidoreductase activity, acting on paired donors, with incorporation or reduction of molecular oxygen [GO:0016705]
POSPLADRAFT_1152876			-2.25229			Uncharacterized protein	catalytic activity [GO:0003824]
POSPLADRAFT_1153045				-2.18703		Uncharacterized protein	integral component of membrane [GO:0016021]; heme binding [GO:0020037]; iron ion binding [GO:0005506]; monooxygenase activity [GO:0004497]; oxidoreductase activity, acting on paired donors, with incorporation or reduction of molecular oxygen [GO:0016705]
POSPLADRAFT_1153138				-2.20637		Uncharacterized protein	integral component of membrane [GO:0016021]; transmembrane transporter activity [GO:0022857]
POSPLADRAFT_1153492			2.233			CCHC-type domain-containing protein	nucleic acid binding [GO:0003676]; zinc ion binding [GO:0008270]
POSPLADRAFT_1153758			-4.81503		-3.22888
POSPLADRAFT_1154730	AA3_3			-2.80277	-2.41919	GMC_OxRdtase_N domain-containing protein	flavin adenine dinucleotide binding [GO:0050660]; oxidoreductase activity, acting on CH-OH group of donors [GO:0016614]
POSPLADRAFT_1156040			-3.0825
POSPLADRAFT_1156268				3.09713		Aldo_ket_red domain-containing protein
POSPLADRAFT_1156292			-2.54956			NmrA domain-containing protein
POSPLADRAFT_1156436					-2.80323	Protein-S-isoprenylcysteine O-methyltransferase (EC 2.1.1.100)	endoplasmic reticulum membrane [GO:0005789]; integral component of membrane [GO:0016021]; protein C-terminal S-isoprenylcysteine carboxyl O-methyltransferase activity [GO:0004671]
POSPLADRAFT_1156735				-2.82768	-2.44687	Cupin_2 domain-containing protein
POSPLADRAFT_1156819				-2.4765	-2.39093	4-hydroxybenzoate polyprenyltransferase, mitochondrial (4-HB polyprenyltransferase) (EC 2.5.1.39) (Para-hydroxybenzoate--polyprenyltransferase) (PHB:PPT) (PHB:polyprenyltransferase)	integral component of mitochondrial inner membrane [GO:0031305]; 4-hydroxybenzoate decaprenyltransferase activity [GO:0002083]; 4-hydroxybenzoate nonaprenyltransferase activity [GO:0047293]; isoprenoid biosynthetic process [GO:0008299]; ubiquinone biosynthetic process [GO:0006744]
POSPLADRAFT_1157039			-2.41214
POSPLADRAFT_1157169				-2.10594	-2.07562	MFS domain-containing protein	integral component of membrane [GO:0016021]; transmembrane transporter activity [GO:0022857]
POSPLADRAFT_1157322					2.15197	Uncharacterized protein (Fragment)
POSPLADRAFT_1157456			-2.34343
POSPLADRAFT_1157591			-2.23262
POSPLADRAFT_1157988			-2.02319
POSPLADRAFT_1157994				-2.31031		Uncharacterized protein (Fragment)
POSPLADRAFT_1158202				-2.29523	-4.31017	Uncharacterized protein
POSPLADRAFT_1158354			-2.61924	2.16078
POSPLADRAFT_1158514			-2.36386		-2.96258	Protein-S-isoprenylcysteine O-methyltransferase (EC 2.1.1.100)	endoplasmic reticulum membrane [GO:0005789]; integral component of membrane [GO:0016021]; protein C-terminal S-isoprenylcysteine carboxyl O-methyltransferase activity [GO:0004671]
POSPLADRAFT_1158544			2.8413			Uncharacterized protein (Fragment)
POSPLADRAFT_1158630				2.64897	2.01885	Aldo_ket_red domain-containing protein
POSPLADRAFT_1159219					-2.04146	Uncharacterized protein	integral component of membrane [GO:0016021]; channel activity [GO:0015267]
POSPLADRAFT_1159271					-2.02343	Uncharacterized protein
POSPLADRAFT_1159997					-2.2948	Uncharacterized protein
POSPLADRAFT_1160286			2.48165			Uncharacterized protein (Fragment)
POSPLADRAFT_1160458				2.21934		Uncharacterized protein	heme binding [GO:0020037]; iron ion binding [GO:0005506]; oxidoreductase activity, acting on paired donors, with incorporation or reduction of molecular oxygen [GO:0016705]
POSPLADRAFT_1160563			-2.7388			Peptidase S53 domain-containing protein	metal ion binding [GO:0046872]; serine-type endopeptidase activity [GO:0004252]
POSPLADRAFT_1160566			2.29571			Uncharacterized protein
POSPLADRAFT_1162605			2.58031			Uncharacterized protein
POSPLADRAFT_1167103				-2.45283		Glutamate decarboxylase (EC 4.1.1.15)	glutamate decarboxylase activity [GO:0004351]; pyridoxal phosphate binding [GO:0030170]; glutamate metabolic process [GO:0006536]
POSPLADRAFT_1169549					2.99379	MFS domain-containing protein	integral component of membrane [GO:0016021]; transmembrane transporter activity [GO:0022857]
POSPLADRAFT_1170682					-3.94711	MFS domain-containing protein	integral component of membrane [GO:0016021]; transmembrane transporter activity [GO:0022857]
POSPLADRAFT_1171912	GH15-CBM20		-2.43773			Carbohydrate-binding module family 20 protein	glucan 1,4-alpha-glucosidase activity [GO:0004339]; starch binding [GO:2001070]; polysaccharide catabolic process [GO:0000272]
POSPLADRAFT_1173039	EXPN		-4.85855		-4.84166	Uncharacterized protein
POSPLADRAFT_1173410				-2.55927		Uncharacterized protein	oxidoreductase activity [GO:0016491]
POSPLADRAFT_1173997					-2.35986	Uncharacterized protein	heme binding [GO:0020037]; iron ion binding [GO:0005506]; monooxygenase activity [GO:0004497]; oxidoreductase activity, acting on paired donors, with incorporation or reduction of molecular oxygen [GO:0016705]
POSPLADRAFT_1175527				-2.45388		Uncharacterized protein
POSPLADRAFT_1177090	CBM13				-3.09786	Carbohydrate-binding module family 13 protein
POSPLADRAFT_1177148			-3.57425	-2.04923	-5.5011	FAS1 domain-containing protein	integral component of membrane [GO:0016021]
POSPLADRAFT_1177289				-2.0488		Uncharacterized protein
POSPLADRAFT_1181556			-2.94843		-4.15102	MFS domain-containing protein	integral component of membrane [GO:0016021]; transmembrane transporter activity [GO:0022857]
POSPLADRAFT_1184461			-2.48383		-3.49214
POSPLADRAFT_1185852	GH152		-3.66341		-3.50282	Thaumatin-like protein

## Sheet: GloTrab
Gene ID GloTrab	CAZy family	GloTrab/UT/Ox_vs_GloTrab/UT/Enz - Log fold change	GloTrab/AC/Ox_vs_GloTrab/AC/Enz - Log fold change	GloTrab/UT/Ox_vs_GloTrab/AC/Ox - Log fold change	GloTrab/UT/Enz_vs_GloTrab/AC/Enz - Log fold change	Protein names	Gene ontology (GO)
GLOTRDRAFT_138785	GH10	-6.23253			5.3895	Beta-xylanase (EC 3.2.1.8)	endo-1,4-beta-xylanase activity [GO:0031176]; polysaccharide catabolic process [GO:0000272]
GLOTRDRAFT_127955		-5.87703	-3.15865	-2.94436		Uncharacterized protein
GLOTRDRAFT_95571		-5.80739		-3.80936		Uncharacterized protein
GLOTRDRAFT_138821	GH12	-5.35456			5.75733	Endocellulase	cellulase activity [GO:0008810]; polysaccharide catabolic process [GO:0000272]
GLOTRDRAFT_90321		-5.27605	-2.83409			Uncharacterized protein
GLOTRDRAFT_125226		-5.14041			2.27646	General substrate transporter	integral component of membrane [GO:0016021]; transmembrane transporter activity [GO:0022857]
GLOTRDRAFT_93492		-4.9565	-2.75442	-4.0527		Uncharacterized protein
GLOTRDRAFT_127716		-4.86215	-3.23368	-3.4995		Uncharacterized protein
GLOTRDRAFT_99466		-4.66164	-3.44824	-3.21935		Uncharacterized protein
GLOTRDRAFT_127957		-4.60123	-2.92532			Uncharacterized protein
GLOTRDRAFT_127958		-4.47463		-2.32856		Uncharacterized protein
GLOTRDRAFT_58429		-4.28804		-3.53241		Uncharacterized protein
GLOTRDRAFT_97944		-4.27739				Uncharacterized protein
GLOTRDRAFT_127948		-4.24518	-4.05865	-3.06565	-2.85045	Uncharacterized protein
GLOTRDRAFT_141540		-4.10154		-4.73755	-2.18045	Uncharacterized protein	lipid binding [GO:0008289]
GLOTRDRAFT_131220		-4.00718	-5.25184	6.34132	5.12543	Uncharacterized protein
GLOTRDRAFT_133721		-3.98675		-2.47931		Uncharacterized protein
GLOTRDRAFT_125225		-3.92694			2.01999	General substrate transporter	integral component of membrane [GO:0016021]; transmembrane transporter activity [GO:0022857]
GLOTRDRAFT_133585		-3.88304	-2.38175		2.72975	Uncharacterized protein
GLOTRDRAFT_112017		-3.86354		-3.89519		Uncharacterized protein
GLOTRDRAFT_106728		-3.81715		-2.96733		NAD P-binding protein
GLOTRDRAFT_108403		-3.74954				Putative NADP-dependent mannitol dehydrogenase	oxidoreductase activity [GO:0016491]
GLOTRDRAFT_117176		-3.69326				MFS domain-containing protein	integral component of membrane [GO:0016021]; transmembrane transporter activity [GO:0022857]
GLOTRDRAFT_79197		-3.68746			4.00364	Uncharacterized protein	NAD binding [GO:0051287]; NADP binding [GO:0050661]; oxidoreductase activity [GO:0016491]
GLOTRDRAFT_74922		-3.64239			4.70671	Alpha/beta-hydrolase	hydrolase activity [GO:0016787]
GLOTRDRAFT_140585		-3.60203		-2.98428		Uncharacterized protein	integral component of membrane [GO:0016021]
GLOTRDRAFT_79006	CBM13	-3.58938		-3.54707		Ricin B-like lectin	carbohydrate binding [GO:0030246]
GLOTRDRAFT_111443		-3.54655				Uncharacterized protein
GLOTRDRAFT_57704	GH5_5	-3.5345			4.84441
GLOTRDRAFT_138431		-3.5186		-5.24273		Uncharacterized protein
GLOTRDRAFT_25766		-3.48433	-2.25003	-3.0301		Uncharacterized protein (Fragment)	integral component of membrane [GO:0016021]
GLOTRDRAFT_134736		-3.44109		-5.12394	-2.74513	Uncharacterized protein	integral component of membrane [GO:0016021]
GLOTRDRAFT_81838		-3.40866		2.54604	6.32718	RmlC-like cupin
GLOTRDRAFT_132896		-3.39507		-2.01974	2.3288	Uncharacterized protein	integral component of membrane [GO:0016021]
GLOTRDRAFT_44748		-3.38397			2.73733	Sugar transporter	integral component of membrane [GO:0016021]; transmembrane transporter activity [GO:0022857]; carbohydrate transport [GO:0008643]
GLOTRDRAFT_129244		-3.37176				Uncharacterized protein	integral component of membrane [GO:0016021]
GLOTRDRAFT_128861		-3.35866		-4.65118		Uncharacterized protein
GLOTRDRAFT_63126		-3.34347		-3.20433		Uncharacterized protein
GLOTRDRAFT_108224		-3.33639	-3.05853			FAD/NAD P-binding domain-containing protein	FAD binding [GO:0071949]
GLOTRDRAFT_33324		-3.32044			3.21209	Uncharacterized protein (Fragment)
GLOTRDRAFT_124422		-3.30327				MFS transporter	integral component of membrane [GO:0016021]; transmembrane transporter activity [GO:0022857]
GLOTRDRAFT_125219		-3.2982	-3.46571			Uncharacterized protein	integral component of membrane [GO:0016021]
GLOTRDRAFT_113053		-3.28902		-4.01653		Uncharacterized protein
GLOTRDRAFT_140071	GH28	-3.24621			2.68168	Pectin lyase-like protein	lyase activity [GO:0016829]; polygalacturonase activity [GO:0004650]; carbohydrate metabolic process [GO:0005975]
GLOTRDRAFT_130556		-3.20367				Oxalate decarboxylase	metal ion binding [GO:0046872]; nutrient reservoir activity [GO:0045735]; oxalate metabolic process [GO:0033609]
GLOTRDRAFT_49138		-3.15166				Uncharacterized protein
GLOTRDRAFT_27801		-3.14766		-2.99105		Uncharacterized protein (Fragment)
GLOTRDRAFT_141198		-3.12217			2.33453	Uncharacterized protein
GLOTRDRAFT_112823		-3.08841			2.845	General substrate transporter	integral component of membrane [GO:0016021]; transmembrane transporter activity [GO:0022857]
GLOTRDRAFT_131887		-3.07574			2.36324	Uncharacterized protein
GLOTRDRAFT_92696		-3.06832	-3.0146			Uncharacterized protein
GLOTRDRAFT_141642		-3.06042		-2.56078		Uncharacterized protein	acetyltransferase activity [GO:0016407]; mycotoxin biosynthetic process [GO:0043386]
GLOTRDRAFT_141492		-3.047	-3.36016			Clavaminate synthase-like protein	oxidoreductase activity [GO:0016491]
GLOTRDRAFT_133652		-3.02602	-2.11582			Uncharacterized protein
GLOTRDRAFT_129027		-3.0232		-2.81087		Uncharacterized protein	integral component of membrane [GO:0016021]
GLOTRDRAFT_139346		-3.005		-2.86877		Uncharacterized protein
GLOTRDRAFT_30602		-2.99658		-3.46689		Uncharacterized protein	mycotoxin biosynthetic process [GO:0043386]
GLOTRDRAFT_46545	CE15	-2.99243			3.64781
GLOTRDRAFT_131672		-2.97245	-2.63749	-2.6442	-2.28057	FAD-binding domain-containing protein	FAD binding [GO:0071949]; oxidoreductase activity [GO:0016491]
GLOTRDRAFT_118470		-2.94318			2.05574	General substrate transporter	integral component of membrane [GO:0016021]; transmembrane transporter activity [GO:0022857]
GLOTRDRAFT_76168		-2.935				NAD P-binding protein	oxidoreductase activity [GO:0016491]
GLOTRDRAFT_129602		-2.9219				ARM repeat-containing protein
GLOTRDRAFT_43651		-2.89642	-2.23102			Amidohydrolase 2	carboxy-lyase activity [GO:0016831]; hydrolase activity [GO:0016787]
GLOTRDRAFT_141019		-2.89074		-2.47863		Uncharacterized protein
GLOTRDRAFT_7745		-2.88969	-2.09694			Cloroperoxidase (Fragment)	peroxidase activity [GO:0004601]
GLOTRDRAFT_13648		-2.88777				Uncharacterized protein (Fragment)	integral component of membrane [GO:0016021]
GLOTRDRAFT_104268		-2.88358				Arad-like aldolase/epimerase
GLOTRDRAFT_16938		-2.84712	-2.06336			Uncharacterized protein (Fragment)
GLOTRDRAFT_129229		-2.82965	-5.11869	3.97035		Clavaminate synthase-like protein	oxidoreductase activity [GO:0016491]
GLOTRDRAFT_47697		-2.82297		-2.43913		Uncharacterized protein	catalytic activity [GO:0003824]
GLOTRDRAFT_130028		-2.82082		-2.5945		Uncharacterized protein
GLOTRDRAFT_96567		-2.80664			2.54475	Carboxylic ester hydrolase (EC 3.1.1.-)	hydrolase activity [GO:0016787]
GLOTRDRAFT_80061		-2.77287	-2.2128			Phosphate transporter	integral component of plasma membrane [GO:0005887]; inorganic phosphate transmembrane transporter activity [GO:0005315]; manganese ion transmembrane transporter activity [GO:0005384]; selenite:proton symporter activity [GO:0097079]; phosphate ion transport [GO:0006817]; plasma membrane selenite transport [GO:0097080]; polyphosphate metabolic process [GO:0006797]; regulation of replicative cell ag…
GLOTRDRAFT_115631		-2.77102				Uncharacterized protein
GLOTRDRAFT_133464		-2.766				Uncharacterized protein
GLOTRDRAFT_140299		-2.76529				Uncharacterized protein
GLOTRDRAFT_122762		-2.76185				MFS general substrate transporter	integral component of membrane [GO:0016021]; transmembrane transporter activity [GO:0022857]
GLOTRDRAFT_100997		-2.7609		-2.78324		Uncharacterized protein
GLOTRDRAFT_140360		-2.74881		-3.36917		Uncharacterized protein	integral component of membrane [GO:0016021]
GLOTRDRAFT_116093		-2.74103				General substrate transporter	integral component of membrane [GO:0016021]; transmembrane transporter activity [GO:0022857]
GLOTRDRAFT_69843	GH3	-2.73928		2.59951	5.00638	Beta-glucosidase	hydrolase activity, hydrolyzing O-glycosyl compounds [GO:0004553]; carbohydrate metabolic process [GO:0005975]
GLOTRDRAFT_31016		-2.72589		-3.19836		Uncharacterized protein
GLOTRDRAFT_51845		-2.69308				General substrate transporter	integral component of membrane [GO:0016021]; transmembrane transporter activity [GO:0022857]
GLOTRDRAFT_21790		-2.68534				Uncharacterized protein (Fragment)
GLOTRDRAFT_125109		-2.67332			2.53695	AP endonuclease family 2 C terminus family protein	endonuclease activity [GO:0004519]
GLOTRDRAFT_122660		-2.67035				Uncharacterized protein
GLOTRDRAFT_78564		-2.6692			2.9879	Carboxylic ester hydrolase (EC 3.1.1.-)	hydrolase activity [GO:0016787]
GLOTRDRAFT_126546		-2.66429		-7.20659	-4.62327	Hydrophobin	extracellular region [GO:0005576]; fungal-type cell wall [GO:0009277]; structural constituent of cell wall [GO:0005199]
GLOTRDRAFT_46499	GH10	-2.64169			2.6301
GLOTRDRAFT_7122		-2.64079				Thioredoxin-like_fold domain-containing protein (Fragment)
GLOTRDRAFT_116880		-2.63577				6-phosphogluconate dehydrogenase, decarboxylating (EC 1.1.1.44)	NADP binding [GO:0050661]; phosphogluconate dehydrogenase (decarboxylating) activity [GO:0004616]; pentose-phosphate shunt [GO:0006098]
GLOTRDRAFT_57482		-2.61586				Glutamate decarboxylase (EC 4.1.1.15)	glutamate decarboxylase activity [GO:0004351]; pyridoxal phosphate binding [GO:0030170]; glutamate metabolic process [GO:0006536]
GLOTRDRAFT_139041		-2.61376	-2.07745			Uncharacterized protein
GLOTRDRAFT_24497		-2.60474	-2.22726
GLOTRDRAFT_11836		-2.6047				Uncharacterized protein (Fragment)
GLOTRDRAFT_125038		-2.59848				Stress-response A/B barrel domain-containing protein
GLOTRDRAFT_117128	CE1	-2.59608			3.61456
GLOTRDRAFT_127266		-2.59544			3.46913	Cytochrome P450	heme binding [GO:0020037]; iron ion binding [GO:0005506]; monooxygenase activity [GO:0004497]; oxidoreductase activity, acting on paired donors, with incorporation or reduction of molecular oxygen [GO:0016705]
GLOTRDRAFT_95490		-2.58704				Uncharacterized protein	integral component of membrane [GO:0016021]
GLOTRDRAFT_24740		-2.58418			2.75934	Carboxylic ester hydrolase (EC 3.1.1.-) (Fragment)	hydrolase activity [GO:0016787]
GLOTRDRAFT_117790		-2.583		-2.05617		Uncharacterized protein
GLOTRDRAFT_82377		-2.57859		-6.58483	-5.39384	General substrate transporter	integral component of membrane [GO:0016021]; transmembrane transporter activity [GO:0022857]
GLOTRDRAFT_129250		-2.57147				Uncharacterized protein	integral component of membrane [GO:0016021]
GLOTRDRAFT_139000		-2.56391			3.77837	Aldo/keto reductase
GLOTRDRAFT_92319		-2.55929	-2.58107			Uncharacterized protein
GLOTRDRAFT_44523	GH16	-2.55396				Glycoside hydrolase family 16 protein	hydrolase activity, hydrolyzing O-glycosyl compounds [GO:0004553]; carbohydrate metabolic process [GO:0005975]
GLOTRDRAFT_139086		-2.55288			2.07805	Uncharacterized protein
GLOTRDRAFT_60909		-2.55199			3.20367	MFS general substrate transporter	integral component of membrane [GO:0016021]
GLOTRDRAFT_45607	GH5_22	-2.52503			2.29834	Glycoside hydrolase	hydrolase activity, hydrolyzing O-glycosyl compounds [GO:0004553]; carbohydrate metabolic process [GO:0005975]
GLOTRDRAFT_111189		-2.51592		-2.09397		Family A G protein-coupled receptor-like protein	integral component of membrane [GO:0016021]; ion channel activity [GO:0005216]
GLOTRDRAFT_122332		-2.51268			2.90091	SGNH hydrolase	hydrolase activity [GO:0016787]
GLOTRDRAFT_25075		-2.50277				Uncharacterized protein (Fragment)
GLOTRDRAFT_131221		-2.4995	-3.00868			MFS Git1p-like glycerophosphoinositol and glycerophosphocholine permease	integral component of membrane [GO:0016021]; transmembrane transporter activity [GO:0022857]
GLOTRDRAFT_75159		-2.49792			2.34195	NAD P-binding protein	oxidoreductase activity [GO:0016491]
GLOTRDRAFT_96982		-2.49571				Clavaminate synthase-like protein	oxidoreductase activity [GO:0016491]
GLOTRDRAFT_109345		-2.49397				Uncharacterized protein
GLOTRDRAFT_118401		-2.4905		-2.06953		Uncharacterized protein
GLOTRDRAFT_64731		-2.48578				L-aminoadipate-semialdehyde dehydrogenase	catalytic activity [GO:0003824]; phosphopantetheine binding [GO:0031177]
GLOTRDRAFT_76822		-2.47572			3.60127	Aldo/keto reductase
GLOTRDRAFT_49224		-2.47449	-3.06556			NADP-dependent dehydrogenase
GLOTRDRAFT_124578		-2.47166			4.64819	GroES-like protein	oxidoreductase activity [GO:0016491]; zinc ion binding [GO:0008270]
GLOTRDRAFT_105833		-2.46199		2.00522	3.12126	NAD P-binding protein
GLOTRDRAFT_106582		-2.4585			2.56979	Carboxylic ester hydrolase (EC 3.1.1.-)	hydrolase activity [GO:0016787]
GLOTRDRAFT_95926		-2.45212		-2.03698		Uncharacterized protein
GLOTRDRAFT_36939		-2.45001	-2.32322	-2.0658		Uncharacterized protein (Fragment)
GLOTRDRAFT_18905		-2.43878		-2.27231		Hva1_TUDOR domain-containing protein (Fragment)
GLOTRDRAFT_79159		-2.43859		3.55288	6.0235	MFS domain-containing protein	integral component of membrane [GO:0016021]; transmembrane transporter activity [GO:0022857]
GLOTRDRAFT_129225		-2.43	-2.52324	-3.24449	-3.30912	Uncharacterized protein	integral component of membrane [GO:0016021]
GLOTRDRAFT_116882		-2.42449			3.03643	Aldolase	lyase activity [GO:0016829]
GLOTRDRAFT_132651		-2.41914			3.22806	Amidohydrolase	hydrolase activity, acting on carbon-nitrogen (but not peptide) bonds [GO:0016810]
GLOTRDRAFT_44443		-2.40352		-3.38048		Uncharacterized protein	integral component of membrane [GO:0016021]; transmembrane transport [GO:0055085]
GLOTRDRAFT_126274		-2.38864				Uncharacterized protein
GLOTRDRAFT_105231		-2.38521			2.41572	Glutathione S-transferase	transferase activity [GO:0016740]
GLOTRDRAFT_76247		-2.38055	-5.56877	3.74731		Clavaminate synthase-like protein	oxidoreductase activity [GO:0016491]
GLOTRDRAFT_108386		-2.36889	-3.00049			Alpha-ketoglutarate-dependent taurine dioxygenase	dioxygenase activity [GO:0051213]
GLOTRDRAFT_115845		-2.35867				Uncharacterized protein
GLOTRDRAFT_104968		-2.35863		-2.52878		Pali-domain-containing protein	integral component of membrane [GO:0016021]; plasma membrane [GO:0005886]
GLOTRDRAFT_118043		-2.35794		-2.50419		Plasma membrane ATPase (EC 7.1.2.1)	integral component of membrane [GO:0016021]; plasma membrane [GO:0005886]; ATP binding [GO:0005524]; proton-exporting ATPase activity, phosphorylative mechanism [GO:0008553]; proton export across plasma membrane [GO:0120029]
GLOTRDRAFT_132644		-2.3578			3.3251	Amidohydro-rel domain-containing protein	hydrolase activity, acting on carbon-nitrogen (but not peptide) bonds [GO:0016810]
GLOTRDRAFT_123008		-2.35057				L-lactate dehydrogenase	FMN binding [GO:0010181]; oxidoreductase activity [GO:0016491]
GLOTRDRAFT_105888		-2.34734				MFS general substrate transporter	integral component of membrane [GO:0016021]
GLOTRDRAFT_126309		-2.34307				Uncharacterized protein	integral component of membrane [GO:0016021]
GLOTRDRAFT_125101		-2.33718		2.25956	3.63346	Xylose isomerase-like protein	isomerase activity [GO:0016853]
GLOTRDRAFT_60467		-2.33483		-2.32011		N-terminal nucleophile aminohydrolase	hydrolase activity [GO:0016787]
GLOTRDRAFT_45233		-2.33341			3.89195	Sugar transporter	integral component of membrane [GO:0016021]; transmembrane transporter activity [GO:0022857]; carbohydrate transport [GO:0008643]
GLOTRDRAFT_127529		-2.33334		-2.17236		Uncharacterized protein
GLOTRDRAFT_49043		-2.33294				Uncharacterized protein	integral component of membrane [GO:0016021]
GLOTRDRAFT_108506		-2.33255	-4.3145	3.81765		Uncharacterized protein
GLOTRDRAFT_127188		-2.33236				Uncharacterized protein	integral component of membrane [GO:0016021]
GLOTRDRAFT_131089		-2.32208				NAD P-binding protein
GLOTRDRAFT_79979		-2.3056		2.95153	3.59868	TauD-domain-containing protein	oxidoreductase activity [GO:0016491]
GLOTRDRAFT_111589		-2.30192	-2.02467	-2.08964		Uncharacterized protein
GLOTRDRAFT_137672		-2.28626				Formate dehydrogenase (FDH) (EC 1.17.1.9) (NAD-dependent formate dehydrogenase)	cytoplasm [GO:0005737]; formate dehydrogenase complex [GO:0009326]; formate dehydrogenase (NAD+) activity [GO:0008863]; NAD binding [GO:0051287]; oxidoreductase activity, acting on the CH-OH group of donors, NAD or NADP as acceptor [GO:0016616]; formate catabolic process [GO:0042183]
GLOTRDRAFT_134011		-2.28483		-7.19314	-4.97052	Uncharacterized protein (Fragment)	integral component of membrane [GO:0016021]; transmembrane transporter activity [GO:0022857]
GLOTRDRAFT_111022		-2.27155	-2.10606			NAD P-binding protein	oxidation-reduction process [GO:0055114]
GLOTRDRAFT_118651		-2.26856				Uncharacterized protein	integral component of membrane [GO:0016021]
GLOTRDRAFT_91887		-2.26411				Uncharacterized protein	integral component of membrane [GO:0016021]
GLOTRDRAFT_79212	GH5_22	-2.26321			3.45554	Glycoside hydrolase	hydrolase activity, hydrolyzing O-glycosyl compounds [GO:0004553]; carbohydrate metabolic process [GO:0005975]
GLOTRDRAFT_111697		-2.25885	-2.337			Uncharacterized protein
GLOTRDRAFT_75656		-2.25066			3.15476	Reductase AKOR2	oxidoreductase activity [GO:0016491]
GLOTRDRAFT_63531	AA9?	-2.24881			2.00017	Glycoside hydrolase	hydrolase activity [GO:0016787]
GLOTRDRAFT_137388		-2.2475			2.85578	Malate synthase (EC 2.3.3.9)	malate synthase activity [GO:0004474]; glyoxylate cycle [GO:0006097]; tricarboxylic acid cycle [GO:0006099]
GLOTRDRAFT_128712		-2.24361		-2.27548		Uncharacterized protein
GLOTRDRAFT_90516		-2.2403				ThrRS/AlaRS common domain-containing protein	nucleotide binding [GO:0000166]
GLOTRDRAFT_95158		-2.22196				Uncharacterized protein	integral component of membrane [GO:0016021]
GLOTRDRAFT_121905		-2.21751				DUF1479-domain-containing protein
GLOTRDRAFT_110464		-2.2112			3.49226	Dihydroxy-acid and 6-phosphogluconate dehydratase	dihydroxy-acid dehydratase activity [GO:0004160]; branched-chain amino acid biosynthetic process [GO:0009082]
GLOTRDRAFT_134848		-2.20703	-2.06974			Uncharacterized protein
GLOTRDRAFT_50066		-2.20287				Uncharacterized protein
GLOTRDRAFT_48672		-2.19926		2.05625	4.10834	Subtilisin-like protein	metal ion binding [GO:0046872]; serine-type endopeptidase activity [GO:0004252]
GLOTRDRAFT_124944		-2.18529				Uncharacterized protein	integral component of membrane [GO:0016021]
GLOTRDRAFT_77723		-2.18438			2.00212	Fumarylacetoacetate hydrolase	hydrolase activity [GO:0016787]
GLOTRDRAFT_76951		-2.18066				MFS general substrate transporter	integral component of membrane [GO:0016021]; transmembrane transporter activity [GO:0022857]
GLOTRDRAFT_122731		-2.17314		-2.46793		Uncharacterized protein	integral component of membrane [GO:0016021]
GLOTRDRAFT_128840		-2.17307				Uncharacterized protein	integral component of membrane [GO:0016021]
GLOTRDRAFT_76448		-2.17167		-2.69277		Uncharacterized protein
GLOTRDRAFT_55040		-2.17016
GLOTRDRAFT_96766		-2.1528				F-box domain-containing protein
GLOTRDRAFT_49718		-2.15255	-2.3194			Uncharacterized protein	protein dimerization activity [GO:0046983]
GLOTRDRAFT_115351		-2.15186			2.78067	OPT oligopeptide transporter	integral component of membrane [GO:0016021]; transmembrane transport [GO:0055085]
GLOTRDRAFT_96169		-2.15077	-2.11903			Uncharacterized protein
GLOTRDRAFT_106470	GH131	-2.14844				GH131_N domain-containing protein
GLOTRDRAFT_89992		-2.14323		-3.7615		Osmotin, thaumatin-like protein
GLOTRDRAFT_110405	GH5_7	-2.14156			4.09736	Mannanase	hydrolase activity, hydrolyzing O-glycosyl compounds [GO:0004553]; carbohydrate metabolic process [GO:0005975]
GLOTRDRAFT_133330		-2.1409			3.20322	Uncharacterized protein	integral component of membrane [GO:0016021]
GLOTRDRAFT_122002	GH3	-2.13701			2.2217	Beta-xylosidase	hydrolase activity, hydrolyzing O-glycosyl compounds [GO:0004553]; carbohydrate metabolic process [GO:0005975]
GLOTRDRAFT_78900		-2.1366				Uncharacterized protein	phosphatidylserine decarboxylase activity [GO:0004609]; phospholipid biosynthetic process [GO:0008654]
GLOTRDRAFT_134033		-2.12794				Drug h+ antiporter	integral component of membrane [GO:0016021]; transmembrane transporter activity [GO:0022857]
GLOTRDRAFT_126990		-2.12368		-3.66129	-2.34719	Uncharacterized protein	integral component of membrane [GO:0016021]
GLOTRDRAFT_136898		-2.12099			3.46339	Peptide hydrolase (EC 3.4.-.-)	metal ion binding [GO:0046872]; peptidase activity [GO:0008233]
GLOTRDRAFT_127974		-2.12022		-3.78167		Uncharacterized protein
GLOTRDRAFT_139203		-2.11872			2.06545	Uncharacterized protein
GLOTRDRAFT_46210		-2.10804				Alpha/beta-hydrolase	serine-type peptidase activity [GO:0008236]
GLOTRDRAFT_12609		-2.10694				Phospho-2-dehydro-3-deoxyheptonate aldolase (EC 2.5.1.54) (Fragment)	3-deoxy-7-phosphoheptulonate synthase activity [GO:0003849]; aromatic amino acid family biosynthetic process [GO:0009073]; chorismate biosynthetic process [GO:0009423]
GLOTRDRAFT_130582		-2.10015				Probable acetate kinase (EC 2.7.2.1) (Acetokinase)	acetate kinase activity [GO:0008776]; ATP binding [GO:0005524]; magnesium ion binding [GO:0000287]; acetyl-CoA biosynthetic process [GO:0006085]; organic acid metabolic process [GO:0006082]
GLOTRDRAFT_125136		-2.09305				Uncharacterized protein
GLOTRDRAFT_133865		-2.07989				Clavaminate synthase-like protein	oxidoreductase activity [GO:0016491]
GLOTRDRAFT_11626		-2.0733		-2.47322		Velvet domain-containing protein (Fragment)
GLOTRDRAFT_117013		-2.06995				Aldolase C	fructose-bisphosphate aldolase activity [GO:0004332]; glycolytic process [GO:0006096]
GLOTRDRAFT_138773		-2.06934	-3.30741			Uncharacterized protein
GLOTRDRAFT_123940		-2.06744				Uncharacterized protein
GLOTRDRAFT_116517		-2.05855				RRM domain-containing protein	RNA binding [GO:0003723]
GLOTRDRAFT_108929		-2.05423			3.52991	Uncharacterized protein
GLOTRDRAFT_82303		-2.04489		2.11601	2.28472	Clavaminate synthase-like protein	oxidoreductase activity [GO:0016491]
GLOTRDRAFT_139550		-2.03656				Uncharacterized protein
GLOTRDRAFT_113732	AA3_1	-2.02128		-2.86313		GMC_OxRdtase_N domain-containing protein	flavin adenine dinucleotide binding [GO:0050660]; oxidoreductase activity, acting on CH-OH group of donors [GO:0016614]
GLOTRDRAFT_64447		-2.01489				Rieske domain-containing protein	2 iron, 2 sulfur cluster binding [GO:0051537]; flavin adenine dinucleotide binding [GO:0050660]; oxidoreductase activity [GO:0016491]
GLOTRDRAFT_76607		-2.01477				Uncharacterized protein	integral component of membrane [GO:0016021]
GLOTRDRAFT_130916		-2.0095				Carboxylic ester hydrolase (EC 3.1.1.-)	hydrolase activity [GO:0016787]
GLOTRDRAFT_67237		-2.00131		-2.4518		Ion channel	integral component of membrane [GO:0016021]
GLOTRDRAFT_137554		2.00508				Uncharacterized protein
GLOTRDRAFT_96985		2.02233				Uncharacterized protein
GLOTRDRAFT_66683	PL14	2.02244				Uncharacterized protein
GLOTRDRAFT_49892		2.02279				DUF302 domain-containing protein
GLOTRDRAFT_67866		2.03107				Peptidyl-Lys metalloendopeptidase	metalloendopeptidase activity [GO:0004222]
GLOTRDRAFT_130607		2.0437				Uncharacterized protein
GLOTRDRAFT_67957		2.04431				DHS-like NAD/FAD-binding domain-containing protein	NAD+ binding [GO:0070403]
GLOTRDRAFT_122318		2.04946				PLP-dependent transferase	pyridoxal phosphate binding [GO:0030170]; transaminase activity [GO:0008483]
GLOTRDRAFT_137351		2.04977	2.05413			Uncharacterized protein
GLOTRDRAFT_137438		2.04992				S-adenosyl-L-methionine-dependent methyltransferase	methyltransferase activity [GO:0008168]; methylation [GO:0032259]
GLOTRDRAFT_107870		2.05412				Uncharacterized protein
GLOTRDRAFT_80687		2.0592				Serine/threonine-protein kinase (EC 2.7.11.21)	ATP binding [GO:0005524]; protein serine/threonine kinase activity [GO:0004674]
GLOTRDRAFT_139218		2.06007				Alpha/beta-hydrolase	cis-stilbene-oxide hydrolase activity [GO:0033961]
GLOTRDRAFT_109139		2.06094	2.19029			Uncharacterized protein
GLOTRDRAFT_10237		2.06488				Uncharacterized protein (Fragment)
GLOTRDRAFT_139620		2.06697				Uncharacterized protein	integral component of membrane [GO:0016021]
GLOTRDRAFT_96364		2.07148				Uncharacterized protein	carbon-oxygen lyase activity, acting on phosphates [GO:0016838]
GLOTRDRAFT_125132		2.0715				Uncharacterized protein
GLOTRDRAFT_77409		2.07342		2.83462		Acyl-CoA desaturase (EC 1.14.19.1)	integral component of membrane [GO:0016021]; heme binding [GO:0020037]; metal ion binding [GO:0046872]; stearoyl-CoA 9-desaturase activity [GO:0004768]; unsaturated fatty acid biosynthetic process [GO:0006636]
GLOTRDRAFT_61651		2.08018				C505_FUSOX bifunctional P-450 NADPH-P450 reductase	aromatase activity [GO:0070330]; FMN binding [GO:0010181]; heme binding [GO:0020037]; iron ion binding [GO:0005506]; NADPH-hemoprotein reductase activity [GO:0003958]
GLOTRDRAFT_110034		2.0872				Uncharacterized protein	integral component of membrane [GO:0016021]
GLOTRDRAFT_100923		2.09982	2.74834			Uncharacterized protein
GLOTRDRAFT_131702		2.0999	2.36561			Glutathione S-transferase	transferase activity [GO:0016740]
GLOTRDRAFT_138482		2.10938				Pali-domain-containing protein	integral component of membrane [GO:0016021]; plasma membrane [GO:0005886]
GLOTRDRAFT_107956		2.11252	2.60706			Uncharacterized protein
GLOTRDRAFT_127213		2.11775				Clavaminate synthase-like protein	metal ion binding [GO:0046872]; oxidoreductase activity [GO:0016491]
GLOTRDRAFT_92327		2.12167				Uncharacterized protein
GLOTRDRAFT_91342		2.12202				Uncharacterized protein
GLOTRDRAFT_119211		2.12393				WD40 repeat-like protein	anaphase-promoting complex [GO:0005680]; mitotic checkpoint complex [GO:0033597]; nuclear periphery [GO:0034399]; anaphase-promoting complex binding [GO:0010997]; ubiquitin ligase activator activity [GO:1990757]; anaphase-promoting complex-dependent catabolic process [GO:0031145]; mitotic spindle assembly checkpoint [GO:0007094]; positive regulation of anaphase-promoting complex-dependent catabol…
GLOTRDRAFT_116969		2.12698				Uncharacterized protein
GLOTRDRAFT_81429		2.13266				Uncharacterized protein
GLOTRDRAFT_127048		2.13679	2.08709			Uncharacterized protein
GLOTRDRAFT_74864		2.13881	2.27289			p-loop containing nucleoside triphosphate hydrolase protein	mitochondrion [GO:0005739]; ATP binding [GO:0005524]; hydrolase activity [GO:0016787]; mitochondrial respiratory chain complex III assembly [GO:0034551]
GLOTRDRAFT_112450		2.1454				Protein kinase domain-containing protein	ATP binding [GO:0005524]; protein kinase activity [GO:0004672]
GLOTRDRAFT_64172		2.14759				Terpene cyclase (EC 4.2.3.-)	lyase activity [GO:0016829]; metal ion binding [GO:0046872]
GLOTRDRAFT_38263		2.14966	2.76847			Uncharacterized protein (Fragment)
GLOTRDRAFT_90864		2.16138				Uncharacterized protein
GLOTRDRAFT_115211		2.16362	3.00937			Fe2OG dioxygenase domain-containing protein	oxidoreductase activity [GO:0016491]
GLOTRDRAFT_76181		2.1659				Phosphatidylethanolamine N-methyltransferase (PE methyltransferase) (PEAMT) (PEMT) (EC 2.1.1.17)	integral component of membrane [GO:0016021]; phosphatidylethanolamine N-methyltransferase activity [GO:0004608]; phospholipid metabolic process [GO:0006644]
GLOTRDRAFT_96377		2.17336				Uncharacterized protein
GLOTRDRAFT_138359		2.18931				F-box domain-containing protein
GLOTRDRAFT_62779		2.18946				A/B/D/E cyclin	host cell nucleus [GO:0042025]
GLOTRDRAFT_123759		2.19367	2.93942			Uncharacterized protein	integral component of membrane [GO:0016021]; transferase activity, transferring alkyl or aryl (other than methyl) groups [GO:0016765]
GLOTRDRAFT_140907		2.21113				Uncharacterized protein	integral component of membrane [GO:0016021]
GLOTRDRAFT_16750		2.21897				Uncharacterized protein (Fragment)	integral component of membrane [GO:0016021]; malate transmembrane transporter activity [GO:0015140]
GLOTRDRAFT_62784	AA14	2.221				Uncharacterized protein (Fragment)
GLOTRDRAFT_51634		2.22781				DnaJ-domain-containing protein (Fragment)
GLOTRDRAFT_43247		2.23682	2.04498			p-loop containing nucleoside triphosphate hydrolase protein (Fragment)	ATP binding [GO:0005524]; hydrolase activity [GO:0016787]
GLOTRDRAFT_44816		2.23694				APH domain-containing protein
GLOTRDRAFT_139783		2.2538				Uncharacterized protein
GLOTRDRAFT_133204		2.26022			-2.82629	Uncharacterized protein	DNA binding [GO:0003677]
GLOTRDRAFT_62809		2.2927				Acid protease	aspartic-type endopeptidase activity [GO:0004190]
GLOTRDRAFT_72158		2.29807				ARM repeat-containing protein	RNA binding [GO:0003723]
GLOTRDRAFT_90594		2.3094	2.58748			Uncharacterized protein
GLOTRDRAFT_53242		2.31096				Aspartate aminotransferase (EC 2.6.1.1)	L-aspartate:2-oxoglutarate aminotransferase activity [GO:0004069]; pyridoxal phosphate binding [GO:0030170]; biosynthetic process [GO:0009058]; cellular amino acid metabolic process [GO:0006520]
GLOTRDRAFT_131691		2.32247				Uncharacterized protein
GLOTRDRAFT_67209		2.32921				Uncharacterized protein (Fragment)	integral component of membrane [GO:0016021]
GLOTRDRAFT_110580		2.33848				Uncharacterized protein	integral component of membrane [GO:0016021]; transmembrane transport [GO:0055085]
GLOTRDRAFT_123694		2.34059				Uncharacterized protein
GLOTRDRAFT_139408		2.34458	2.29876	-2.01547		FAD/NAD P-binding domain-containing protein	integral component of membrane [GO:0016021]; FAD binding [GO:0071949]
GLOTRDRAFT_95643		2.35615				Uncharacterized protein
GLOTRDRAFT_35827		2.36684	2.94511			Fe2OG dioxygenase domain-containing protein (Fragment)	oxidoreductase activity [GO:0016491]
GLOTRDRAFT_48749		2.36929			-2.32212	p-loop containing nucleoside triphosphate hydrolase protein	mitochondrion [GO:0005739]; ATP binding [GO:0005524]; hydrolase activity [GO:0016787]; mitochondrial respiratory chain complex III assembly [GO:0034551]
GLOTRDRAFT_43578		2.37755	3.43324			Protein-S-isoprenylcysteine O-methyltransferase (EC 2.1.1.100)	endoplasmic reticulum membrane [GO:0005789]; integral component of membrane [GO:0016021]; protein C-terminal S-isoprenylcysteine carboxyl O-methyltransferase activity [GO:0004671]
GLOTRDRAFT_132898		2.38623				Delta-endotoxin CytB	extracellular region [GO:0005576]; pathogenesis [GO:0009405]
GLOTRDRAFT_64168		2.42811				Cytochrome P450	heme binding [GO:0020037]; iron ion binding [GO:0005506]; oxidoreductase activity, acting on paired donors, with incorporation or reduction of molecular oxygen [GO:0016705]
GLOTRDRAFT_128335		2.43358	2.26521			Uncharacterized protein
GLOTRDRAFT_114584		2.45792				Epimerase domain-containing protein	catalytic activity [GO:0003824]; coenzyme binding [GO:0050662]
GLOTRDRAFT_115016		2.4665	2.50074			Fe2OG dioxygenase domain-containing protein	oxidoreductase activity [GO:0016491]
GLOTRDRAFT_100723		2.50552	2.0064			Cupin_2 domain-containing protein
GLOTRDRAFT_115334		2.54157				Zn(2)-C6 fungal-type domain-containing protein	nucleus [GO:0005634]; DNA-binding transcription factor activity, RNA polymerase II-specific [GO:0000981]; zinc ion binding [GO:0008270]
GLOTRDRAFT_100766		2.54897
GLOTRDRAFT_129924		2.56378	2.33009			Uncharacterized protein
GLOTRDRAFT_99776		2.57351	2.74834			Uncharacterized protein
GLOTRDRAFT_125144		2.5915	2.19849			Uncharacterized protein
GLOTRDRAFT_141547		2.60634				Uncharacterized protein
GLOTRDRAFT_67486		2.61275				Terpenoid synthase	transferase activity [GO:0016740]; isoprenoid biosynthetic process [GO:0008299]
GLOTRDRAFT_130819		2.62036	2.20655			Uncharacterized protein
GLOTRDRAFT_134188		2.64268				Uncharacterized protein
GLOTRDRAFT_104555		2.7035	2.46225			NADP+-dependent D-mannitol dehydrogenase	oxidoreductase activity [GO:0016491]; zinc ion binding [GO:0008270]
GLOTRDRAFT_40572		2.70799	2.33411			Histone H2A (Fragment)	nucleosome [GO:0000786]; nucleus [GO:0005634]; DNA binding [GO:0003677]; protein heterodimerization activity [GO:0046982]
GLOTRDRAFT_133872		2.71702				Uncharacterized protein (Fragment)
GLOTRDRAFT_123703		2.75542			-3.08994	Uncharacterized protein
GLOTRDRAFT_96392		2.79207			-3.07309	NAD P-binding protein
GLOTRDRAFT_59365		2.79834				S-adenosyl-L-methionine-dependent methyltransferase	methyltransferase activity [GO:0008168]; methylation [GO:0032259]
GLOTRDRAFT_74781		2.80743				FAD/NAD P-binding domain-containing protein	FAD binding [GO:0071949]
GLOTRDRAFT_100806		2.83925	2.95881			Uncharacterized protein (Fragment)
GLOTRDRAFT_48585		2.90609	2.22145			p-loop containing nucleoside triphosphate hydrolase protein (Fragment)	ATP binding [GO:0005524]; hydrolase activity [GO:0016787]
GLOTRDRAFT_42369		2.93767			-2.7072	Phosphoenolpyruvate/pyruvate domain-containing protein	catalytic activity [GO:0003824]
GLOTRDRAFT_77790	GH79	2.97623				Glyco_hydro_79C domain-containing protein
GLOTRDRAFT_113658	GT32	2.99603			-2.29533	Uncharacterized protein	integral component of membrane [GO:0016021]
GLOTRDRAFT_51347		3.01692	2.34845			DnaJ-domain-containing protein	unfolded protein binding [GO:0051082]; protein folding [GO:0006457]
GLOTRDRAFT_99696	CE4	3.05645	2.02132			NodB homology domain-containing protein	hydrolase activity, acting on carbon-nitrogen (but not peptide) bonds [GO:0016810]; carbohydrate metabolic process [GO:0005975]
GLOTRDRAFT_115936		3.05662				Uncharacterized protein
GLOTRDRAFT_63648		3.08195	2.41787			Peroxiredoxin (EC 1.11.1.15)	cell [GO:0005623]; peroxiredoxin activity [GO:0051920]; cell redox homeostasis [GO:0045454]
GLOTRDRAFT_111873		3.16576		2.08893		Uncharacterized protein
GLOTRDRAFT_123194		3.17902	2.95291			Uncharacterized protein
GLOTRDRAFT_127056		3.18288				Uncharacterized protein
GLOTRDRAFT_128420		3.18786		3.0476		DUF1857-domain-containing protein
GLOTRDRAFT_131761		3.23918				Uncharacterized protein
GLOTRDRAFT_134878		3.2769	2.17002			Uncharacterized protein	integral component of membrane [GO:0016021]
GLOTRDRAFT_95774		3.33546	2.623			Uncharacterized protein
GLOTRDRAFT_131839		3.34694	3.00359			Uncharacterized protein
GLOTRDRAFT_95150		3.39078				NAD P-binding protein	oxidoreductase activity [GO:0016491]
GLOTRDRAFT_130161		3.40997	3.3915			Uncharacterized protein
GLOTRDRAFT_45763		3.42769			-3.20569	Cysteine proteinase 1, mitochondrial (EC 3.4.22.40)	mitochondrion [GO:0005739]; cysteine-type endopeptidase activity [GO:0004197]
GLOTRDRAFT_115770		3.43777	2.4053			Uncharacterized protein
GLOTRDRAFT_115850		3.45288			-2.50998	Acetyl-CoA synthetase-like protein	integral component of membrane [GO:0016021]; catalytic activity [GO:0003824]; phosphopantetheine binding [GO:0031177]
GLOTRDRAFT_125113		3.54312				Uncharacterized protein
GLOTRDRAFT_92695		3.54703			-5.48458	Uncharacterized protein
GLOTRDRAFT_96613		3.75512	3.48264	-2.06758	-2.31177	GroES-like protein	oxidoreductase activity [GO:0016491]
GLOTRDRAFT_125586		3.79586	3.03381			Uncharacterized protein	integral component of membrane [GO:0016021]; cytochrome-c oxidase activity [GO:0004129]
GLOTRDRAFT_111233		3.81168				Uncharacterized protein
GLOTRDRAFT_129164		3.83146				NAD P-binding protein	oxidoreductase activity [GO:0016491]
GLOTRDRAFT_113399		3.88549			-4.19234	NAD P-binding protein
GLOTRDRAFT_108141		3.88632		4.31252	2.12921	MFS polyamine transporter	integral component of membrane [GO:0016021]; transmembrane transporter activity [GO:0022857]
GLOTRDRAFT_111949		3.88889	2.75337			Uncharacterized protein	metal ion binding [GO:0046872]
GLOTRDRAFT_28077		3.90008			-2.76558	Uncharacterized protein (Fragment)
GLOTRDRAFT_93873		3.92876	3.88273			Uncharacterized protein
GLOTRDRAFT_19724		3.93169	2.10406		-2.75192	Hydrophobin (Fragment)	extracellular region [GO:0005576]; fungal-type cell wall [GO:0009277]; structural constituent of cell wall [GO:0005199]
GLOTRDRAFT_109457		4.02739			-2.81517	Uncharacterized protein
GLOTRDRAFT_12858		4.04236	2.30991			aGPT-Pplase1 domain-containing protein (Fragment)
GLOTRDRAFT_133074		4.13755	5.08168			FMN-linked oxidoreductase	FMN binding [GO:0010181]; oxidoreductase activity [GO:0016491]
GLOTRDRAFT_95456		4.2337	2.3138		-2.33792	Uncharacterized protein
GLOTRDRAFT_105573		4.30127	3.02378			Uncharacterized protein	integral component of membrane [GO:0016021]
GLOTRDRAFT_102967		4.37588			-3.35957	NAD P-binding protein
GLOTRDRAFT_123947		4.57549				NAD P-binding protein	catalytic activity [GO:0003824]; coenzyme binding [GO:0050662]
GLOTRDRAFT_58342		4.64545	3.23881			Uncharacterized protein
GLOTRDRAFT_27587		4.65102		3.46325		Glutathione S-transferase (Fragment)	transferase activity [GO:0016740]
GLOTRDRAFT_124670		4.80041	3.12044			Uncharacterized protein
GLOTRDRAFT_120395		4.95578				Peroxidase (EC 1.11.1.-)	heme binding [GO:0020037]; metal ion binding [GO:0046872]; peroxidase activity [GO:0004601]; response to oxidative stress [GO:0006979]
GLOTRDRAFT_48934		4.97921		2.96591		NADH flavin oxidoreductase/NADH oxidase	FMN binding [GO:0010181]; oxidoreductase activity [GO:0016491]
GLOTRDRAFT_24023		5.03514		2.80611		Glutathione S-transferase (Fragment)	transferase activity [GO:0016740]
GLOTRDRAFT_22182		5.18845	4.81677			Uncharacterized protein (Fragment)
GLOTRDRAFT_79554		5.3686		4.15062		NAD P-binding protein
GLOTRDRAFT_104371		5.61286		5.84858		Aromatic compound dioxygenase	iron ion binding [GO:0005506]; oxidoreductase activity, acting on single donors with incorporation of molecular oxygen, incorporation of two atoms of oxygen [GO:0016702]
GLOTRDRAFT_101783	AA6	5.96831		3.06118		NADH-quinone oxidoreductase	FMN binding [GO:0010181]; NAD(P)H dehydrogenase (quinone) activity [GO:0003955]
GLOTRDRAFT_13015		6.87176	6.19339			Hydrophobin (Fragment)	extracellular region [GO:0005576]; fungal-type cell wall [GO:0009277]; structural constituent of cell wall [GO:0005199]
GLOTRDRAFT_100012				-3.51242		Uncharacterized protein
GLOTRDRAFT_100020					2.49625
GLOTRDRAFT_100221					-3.48218	Uncharacterized protein
GLOTRDRAFT_100463				-6.75109	-6.32665	Uncharacterized protein (Fragment)
GLOTRDRAFT_100599				-2.92268		Uncharacterized protein
GLOTRDRAFT_100709				-3.61834		Uncharacterized protein (Fragment)
GLOTRDRAFT_100813				-2.74507
GLOTRDRAFT_100995					-4.40003	Uncharacterized protein
GLOTRDRAFT_101715				-5.40689	-5.28282	Uncharacterized protein
GLOTRDRAFT_101772	GH128		-3.09711		-2.4883	Glyco_hydro_cc domain-containing protein
GLOTRDRAFT_101803			2.29106	-2.79821		Uncharacterized protein
GLOTRDRAFT_101826				-3.68927	-2.57907
GLOTRDRAFT_101851				-2.12575		Alpha/beta-hydrolase	hydrolase activity [GO:0016787]
GLOTRDRAFT_101866				-2.16897		Acid protease	aspartic-type endopeptidase activity [GO:0004190]
GLOTRDRAFT_102554					2.21006	FAD-binding domain-containing protein	FAD binding [GO:0071949]; oxidoreductase activity [GO:0016491]
GLOTRDRAFT_102984			-3.00892		-2.71255	Cytochrome P450	integral component of membrane [GO:0016021]; heme binding [GO:0020037]; iron ion binding [GO:0005506]; oxidoreductase activity, acting on paired donors, with incorporation or reduction of molecular oxygen [GO:0016705]
GLOTRDRAFT_103263					2.69613	MFS general substrate transporter	integral component of membrane [GO:0016021]; transmembrane transporter activity [GO:0022857]
GLOTRDRAFT_10349			-2.96682			Uncharacterized protein (Fragment)	heme binding [GO:0020037]; iron ion binding [GO:0005506]; oxidoreductase activity, acting on paired donors, with incorporation or reduction of molecular oxygen [GO:0016705]
GLOTRDRAFT_103545				-2.164		Uncharacterized protein
GLOTRDRAFT_103570				-4.71112	-2.75957	Uncharacterized protein
GLOTRDRAFT_103842				-3.79344	-3.89174	Cerato-platanin
GLOTRDRAFT_104029					2.38471	SGNH hydrolase	hydrolase activity [GO:0016787]
GLOTRDRAFT_104689			-2.98706		-2.81152	Meiotic nuclear division protein 1	nucleus [GO:0005634]; double-stranded DNA binding [GO:0003690]; reciprocal meiotic recombination [GO:0007131]
GLOTRDRAFT_104708					-2.32698	FAD/NAD P-binding domain-containing protein	integral component of membrane [GO:0016021]; FAD binding [GO:0071949]
GLOTRDRAFT_105517			-2.15473		-2.41618	Uncharacterized protein	integral component of membrane [GO:0016021]
GLOTRDRAFT_105609					-2.63915	Protein-S-isoprenylcysteine O-methyltransferase (EC 2.1.1.100)	endoplasmic reticulum membrane [GO:0005789]; integral component of membrane [GO:0016021]; protein C-terminal S-isoprenylcysteine carboxyl O-methyltransferase activity [GO:0004671]
GLOTRDRAFT_105878				-3.1389	-2.05915	DUF1996 domain-containing protein
GLOTRDRAFT_106228					-2.073	Acyl-CoA N-acyltransferase	N-acetyltransferase activity [GO:0008080]
GLOTRDRAFT_106260	AA3_3				-2.31719	Alcohol oxidase-like protein	flavin adenine dinucleotide binding [GO:0050660]; oxidoreductase activity, acting on CH-OH group of donors [GO:0016614]
GLOTRDRAFT_106454				2.49412	4.13485	OPT oligopeptide transporter	integral component of membrane [GO:0016021]; transmembrane transport [GO:0055085]
GLOTRDRAFT_106548				-2.15182		Uncharacterized protein
GLOTRDRAFT_106715				2.24771	2.86578	MFS general substrate transporter	integral component of membrane [GO:0016021]; transmembrane transporter activity [GO:0022857]
GLOTRDRAFT_107121					2.33129	4-amino-5-hydroxymethyl-2-methylpyrimidine phosphate synthase (HMP-P synthase) (Hydroxymethylpyrimidine phosphate synthase)	thiamine biosynthetic process [GO:0009228]
GLOTRDRAFT_107124					2.84762	Acetamidase/formamidase	hydrolase activity, acting on carbon-nitrogen (but not peptide) bonds, in linear amides [GO:0016811]
GLOTRDRAFT_107132				-2.22661		MOP flippase	integral component of membrane [GO:0016021]; antiporter activity [GO:0015297]; xenobiotic transmembrane transporter activity [GO:0042910]
GLOTRDRAFT_107248					2.17301	Amidase	amidase activity [GO:0004040]
GLOTRDRAFT_107341					-2.26912	MFS domain-containing protein	integral component of membrane [GO:0016021]; transmembrane transporter activity [GO:0022857]
GLOTRDRAFT_107488				-2.19281		Aldo/keto reductase
GLOTRDRAFT_107650				-2.13008		Alpha/beta-hydrolase	hydrolase activity [GO:0016787]
GLOTRDRAFT_107787				2.08689	3.83919	Aldo/keto reductase	oxidoreductase activity [GO:0016491]
GLOTRDRAFT_107938					2.19788	Uncharacterized protein	catalytic activity [GO:0003824]
GLOTRDRAFT_108494				2.48528	3.1949	Uncharacterized protein
GLOTRDRAFT_108671			-2.10473		-2.3929
GLOTRDRAFT_108690				-8.37585	-5.92647	Uncharacterized protein
GLOTRDRAFT_108762				-5.39477	-3.44243	PR-1-like protein
GLOTRDRAFT_108884				-3.61834		Uncharacterized protein (Fragment)
GLOTRDRAFT_109084			2.1088			Uncharacterized protein
GLOTRDRAFT_109378					2.14031	FAD/NAD P-binding domain-containing protein	FAD binding [GO:0071949]
GLOTRDRAFT_109397	AA3_2				-3.28868	Alcohol oxidase	flavin adenine dinucleotide binding [GO:0050660]; oxidoreductase activity, acting on CH-OH group of donors [GO:0016614]
GLOTRDRAFT_109757				-2.74765		Uncharacterized protein (Fragment)
GLOTRDRAFT_109780					-3.07213	Cytochrome P450	heme binding [GO:0020037]; iron ion binding [GO:0005506]; monooxygenase activity [GO:0004497]; oxidoreductase activity, acting on paired donors, with incorporation or reduction of molecular oxygen [GO:0016705]
GLOTRDRAFT_109991			2.17279			Uncharacterized protein
GLOTRDRAFT_110324				-2.50182	-2.79655	Uncharacterized protein
GLOTRDRAFT_110328				-4.05549	-2.63951	Uncharacterized protein (Fragment)
GLOTRDRAFT_110352				-3.13755	-3.01925	Uncharacterized protein (Fragment)
GLOTRDRAFT_110574	GH28				2.42191	Endo-polygalacturonase PG1	extracellular region [GO:0005576]; polygalacturonase activity [GO:0004650]; carbohydrate metabolic process [GO:0005975]; cell wall organization [GO:0071555]
GLOTRDRAFT_110634					-2.39653	Uncharacterized protein
GLOTRDRAFT_110653				-4.01366	-3.64973	Uncharacterized protein (Fragment)
GLOTRDRAFT_110685				-2.7263		Lipase	lipid metabolic process [GO:0006629]
GLOTRDRAFT_111144				-3.12881		Uncharacterized protein (Fragment)
GLOTRDRAFT_111171					2.10447	Myo-inositol-1-phosphate synthase	inositol-3-phosphate synthase activity [GO:0004512]; inositol biosynthetic process [GO:0006021]; phospholipid biosynthetic process [GO:0008654]
GLOTRDRAFT_111186				-2.95665	-2.30631	Uncharacterized protein
GLOTRDRAFT_111441					2.16665	Aldo_ket_red domain-containing protein	integral component of membrane [GO:0016021]; oxidoreductase activity [GO:0016491]
GLOTRDRAFT_111677				3.1064	3.26189	Uncharacterized protein	integral component of membrane [GO:0016021]
GLOTRDRAFT_111944				-6.22634	-3.81063	Uncharacterized protein
GLOTRDRAFT_112041			2.15175			NAD P-binding protein
GLOTRDRAFT_112371					3.10025	Aldo/keto reductase	oxidoreductase activity [GO:0016491]
GLOTRDRAFT_112531	CE8				2.53804
GLOTRDRAFT_112580				-3.51993	-2.33793	FAD/NAD P-binding domain-containing protein	integral component of membrane [GO:0016021]; FAD binding [GO:0071949]
GLOTRDRAFT_112664					-2.65818	Uncharacterized protein
GLOTRDRAFT_112738			-2.27109		-3.52761	Pyridox_oxase_2 domain-containing protein	FMN binding [GO:0010181]
GLOTRDRAFT_112765				-4.42852	-4.9325	Uncharacterized protein
GLOTRDRAFT_112845				-2.06544	-2.78854	DUF2235 domain-containing protein
GLOTRDRAFT_113068					3.4384	Xylose reductase	oxidoreductase activity [GO:0016491]
GLOTRDRAFT_113129					3.0176	Mitochondrial amino-acid acetyltransferase	transferase activity [GO:0016740]
GLOTRDRAFT_113241				2.19321	2.02816	Isochorismatase hydrolase	hydrolase activity [GO:0016787]
GLOTRDRAFT_113272				-2.99183		Butanediol dehydrogenase	oxidoreductase activity [GO:0016491]; zinc ion binding [GO:0008270]
GLOTRDRAFT_113378			-3.10141	-4.5291	-6.7948	Conidiation protein 6
GLOTRDRAFT_11392				3.83708	2.52655	Fungal pheromone STE3G-protein-coupled receptor (Fragment)	integral component of membrane [GO:0016021]; mating-type alpha-factor pheromone receptor activity [GO:0004934]
GLOTRDRAFT_114320				-2.19317		General substrate transporter	integral component of membrane [GO:0016021]; transmembrane transporter activity [GO:0022857]
GLOTRDRAFT_114641					-2.09013	S-adenosyl-L-methionine-dependent methyltransferase	O-methyltransferase activity [GO:0008171]; methylation [GO:0032259]
GLOTRDRAFT_114740				-3.13593		Uncharacterized protein
GLOTRDRAFT_114882				-2.54203	-2.8219	NAD P-binding protein	oxidoreductase activity [GO:0016491]
GLOTRDRAFT_115409				-2.38879		Uncharacterized protein
GLOTRDRAFT_115483				-3.5082	-2.04479	NAD P-binding protein	oxidoreductase activity [GO:0016491]
GLOTRDRAFT_115945					2.14481	FAD dependent oxidoreductase	oxidoreductase activity [GO:0016491]
GLOTRDRAFT_116311			2.10384	2.59818	4.35693	Cytochrome P450	heme binding [GO:0020037]; iron ion binding [GO:0005506]; monooxygenase activity [GO:0004497]; oxidoreductase activity, acting on paired donors, with incorporation or reduction of molecular oxygen [GO:0016705]
GLOTRDRAFT_116317				-2.28382	-2.69251	Polyketide beta-ketoacyl-synthase	hydrolase activity, acting on ester bonds [GO:0016788]; phosphopantetheine binding [GO:0031177]; transferase activity [GO:0016740]; biosynthetic process [GO:0009058]
GLOTRDRAFT_116411			2.2062		2.35301	Uncharacterized protein
GLOTRDRAFT_116582	GH20				2.15193	Beta-hexosaminidase (EC 3.2.1.52)	beta-N-acetylhexosaminidase activity [GO:0004563]; N-acetyl-beta-D-galactosaminidase activity [GO:0102148]; carbohydrate metabolic process [GO:0005975]
GLOTRDRAFT_116693				-2.5049	-2.03423	FAD-binding domain-containing protein	FAD binding [GO:0071949]; oxidoreductase activity [GO:0016491]
GLOTRDRAFT_116786	AA3_4			-3.03776	-3.9155	Pyranose 2-oxidase	flavin adenine dinucleotide binding [GO:0050660]; pyranose oxidase activity [GO:0050233]
GLOTRDRAFT_117006				-2.04739		Uncharacterized protein
GLOTRDRAFT_117038					-2.8698	Uncharacterized protein
GLOTRDRAFT_117274				-2.75271		S-adenosyl-L-methionine-dependent methyltransferase	O-methyltransferase activity [GO:0008171]; methylation [GO:0032259]
GLOTRDRAFT_117291				-2.1085		Short-chain dehydrogenase/reductase	oxidoreductase activity [GO:0016491]
GLOTRDRAFT_117313					-2.04691	Uncharacterized protein	catalytic activity [GO:0003824]
GLOTRDRAFT_117324				-2.64582	-2.00216	Uncharacterized protein
GLOTRDRAFT_117388					-2.61356	Uncharacterized protein
GLOTRDRAFT_117566	GH27				2.16309	Alpha-galactosidase (EC 3.2.1.22) (Melibiase)	raffinose alpha-galactosidase activity [GO:0052692]; carbohydrate metabolic process [GO:0005975]
GLOTRDRAFT_117580				-3.67652		Uncharacterized protein
GLOTRDRAFT_117647				-2.65103		Mannitol-1-phosphate dehydrogenase MPDH1	oxidoreductase activity [GO:0016491]
GLOTRDRAFT_118998	CBM5 - GH18			2.20505	2.38802	Glycoside hydrolase family 18 protein	extracellular region [GO:0005576]; carbohydrate binding [GO:0030246]; hydrolase activity, hydrolyzing O-glycosyl compounds [GO:0004553]; carbohydrate metabolic process [GO:0005975]
GLOTRDRAFT_119132			-2.73081		-3.26808	Uncharacterized protein
GLOTRDRAFT_120580				2.4268		Uncharacterized protein	integral component of membrane [GO:0016021]
GLOTRDRAFT_120887					2.36171	AB hydrolase-1 domain-containing protein
GLOTRDRAFT_121307	GH115			2.79666		GH115_C domain-containing protein
GLOTRDRAFT_121308	GH115				2.83309	GH115_C domain-containing protein
GLOTRDRAFT_121477					-2.46841	CoA-transferase family III	CoA-transferase activity [GO:0008410]
GLOTRDRAFT_121550					3.32555	Lysophospholipase (EC 3.1.1.5)	lysophospholipase activity [GO:0004622]; phospholipid catabolic process [GO:0009395]
GLOTRDRAFT_121619					2.23451	Uncharacterized protein
GLOTRDRAFT_122614				-2.19252	-2.09996	Uncharacterized protein
GLOTRDRAFT_12268				-2.06617		Uncharacterized protein (Fragment)
GLOTRDRAFT_122740				2.38948	2.20928	Molybdopterin binding oxidoreductase	molybdenum ion binding [GO:0030151]; oxidoreductase activity [GO:0016491]
GLOTRDRAFT_122840				-3.16396		Uncharacterized protein	integral component of membrane [GO:0016021]
GLOTRDRAFT_123620				2.48039	3.82916	Abhydrolase_4 domain-containing protein
GLOTRDRAFT_123646				-2.2697		Uncharacterized protein
GLOTRDRAFT_123778				-3.15295	-4.92849	Uncharacterized protein
GLOTRDRAFT_123866			-2.27189		-3.02763	Uncharacterized protein
GLOTRDRAFT_124100				-2.05587		Uncharacterized protein	integral component of membrane [GO:0016021]
GLOTRDRAFT_124201			-2.83611		-3.74765	Uncharacterized protein	integral component of membrane [GO:0016021]
GLOTRDRAFT_124506					-2.05778	Uncharacterized protein
GLOTRDRAFT_124582					3.03719	Uncharacterized protein
GLOTRDRAFT_124974			-2.0342			Uncharacterized protein	nucleic acid binding [GO:0003676]
GLOTRDRAFT_125003				-2.63589	-2.34009	Uncharacterized protein	integral component of membrane [GO:0016021]
GLOTRDRAFT_125057			-2.60821		-3.13275	FAS1 domain-containing protein
GLOTRDRAFT_125140			2.06324			Uncharacterized protein
GLOTRDRAFT_125493					2.69038	Subtilisin-like protein	metal ion binding [GO:0046872]; serine-type endopeptidase activity [GO:0004252]
GLOTRDRAFT_125589					-2.52975	Zn(2)-C6 fungal-type domain-containing protein	nucleus [GO:0005634]; DNA-binding transcription factor activity, RNA polymerase II-specific [GO:0000981]; zinc ion binding [GO:0008270]
GLOTRDRAFT_125692			-2.00992		-2.34501	Uncharacterized protein	nucleic acid binding [GO:0003676]
GLOTRDRAFT_125942			-2.10326			Uncharacterized protein
GLOTRDRAFT_126259			-3.03428		-2.60677	Uncharacterized protein
GLOTRDRAFT_126378				-2.76772	-2.61166	SH3 domain-containing protein	integral component of membrane [GO:0016021]
GLOTRDRAFT_126843			-2.39182			Uncharacterized protein	integral component of membrane [GO:0016021]
GLOTRDRAFT_126937					-3.45868	Uncharacterized protein
GLOTRDRAFT_126940				3.71017	5.3103	Uncharacterized protein	integral component of membrane [GO:0016021]
GLOTRDRAFT_127043				2.14352	3.91298	HSP20-like chaperone
GLOTRDRAFT_127242					2.37351	Sodium/proline symporter	integral component of membrane [GO:0016021]; transmembrane transporter activity [GO:0022857]
GLOTRDRAFT_127244				3.18486	4.60951	Uncharacterized protein
GLOTRDRAFT_127305				-2.02845	-4.7536	OsmC-like protein	response to oxidative stress [GO:0006979]
GLOTRDRAFT_127381			-3.43876		-3.97928	Uncharacterized protein
GLOTRDRAFT_127382				-2.06884	-3.24001	Uncharacterized protein	integral component of membrane [GO:0016021]
GLOTRDRAFT_127407			-2.66904		-3.28228	Kinase-like protein	ATP binding [GO:0005524]; protein kinase activity [GO:0004672]
GLOTRDRAFT_127499			-2.13584			Uncharacterized protein	integral component of membrane [GO:0016021]
GLOTRDRAFT_127566					2.07119	Uncharacterized protein
GLOTRDRAFT_127584					2.60851	Uncharacterized protein
GLOTRDRAFT_127817			-2.52199		-3.66638	NAD P-binding protein
GLOTRDRAFT_127930					-2.85422	Uncharacterized protein
GLOTRDRAFT_127937					-2.57384	Uncharacterized protein
GLOTRDRAFT_127942				2.60666	3.05842	Oxidoreductase
GLOTRDRAFT_127959				-3.79081	-3.13447	Uncharacterized protein
GLOTRDRAFT_128089			-2.72462		-3.16758	Uncharacterized protein	metal ion binding [GO:0046872]
GLOTRDRAFT_128097			2.14539			Uncharacterized protein
GLOTRDRAFT_128110					-2.66	Uncharacterized protein
GLOTRDRAFT_128123			2.25032			Uncharacterized protein
GLOTRDRAFT_128129				-3.39438	-3.0699	Uncharacterized protein
GLOTRDRAFT_128151	GT66		2.11537			Uncharacterized protein (Fragment)
GLOTRDRAFT_128625			-2.39578		-2.5246	Thioester reductase	catalytic activity [GO:0003824]
GLOTRDRAFT_128672					-2.36015	Uncharacterized protein
GLOTRDRAFT_128751			-2.25343		-3.15469	Uncharacterized protein
GLOTRDRAFT_128786			3.39584			Uncharacterized protein
GLOTRDRAFT_128788				-2.04351	-2.3501	Uncharacterized protein
GLOTRDRAFT_128796			-3.45864			Uncharacterized protein	integral component of membrane [GO:0016021]
GLOTRDRAFT_128812			2.14046			Uncharacterized protein
GLOTRDRAFT_128843				-2.19257		Uncharacterized protein
GLOTRDRAFT_128852				2.58201		Uncharacterized protein
GLOTRDRAFT_129134				-3.08235		Uncharacterized protein (Fragment)
GLOTRDRAFT_129139			-2.43264	-2.43643	-4.97266	Uncharacterized protein
GLOTRDRAFT_129339			-3.29139			Uncharacterized protein (Fragment)
GLOTRDRAFT_129356					2.27441	NAD P-binding protein
GLOTRDRAFT_129387					-2.97802	Uncharacterized protein
GLOTRDRAFT_129419					3.7555	Uncharacterized protein
GLOTRDRAFT_129549			-3.14375		-2.62902	Uncharacterized protein	integral component of membrane [GO:0016021]
GLOTRDRAFT_129582			-2.1914		-2.55565	Uncharacterized protein
GLOTRDRAFT_129743			10.5961		10.2537	Uncharacterized protein
GLOTRDRAFT_129923				-2.27647		Uncharacterized protein
GLOTRDRAFT_129946			-2.17528		-2.82944	Uncharacterized protein	integral component of membrane [GO:0016021]
GLOTRDRAFT_130320				2.02331	2.56872	FAD-binding domain-containing protein	FAD binding [GO:0071949]; oxidoreductase activity [GO:0016491]
GLOTRDRAFT_130460					2.59252	Uncharacterized protein
GLOTRDRAFT_130577				-6.84945	-4.85139	Hydrophobin	extracellular region [GO:0005576]; fungal-type cell wall [GO:0009277]; structural constituent of cell wall [GO:0005199]
GLOTRDRAFT_130687				-2.62003		Uncharacterized protein
GLOTRDRAFT_130688					-3.03392	Uncharacterized protein
GLOTRDRAFT_130791			9.76508	-4.12084		Uncharacterized protein	integral component of membrane [GO:0016021]
GLOTRDRAFT_131013			-2.85641		-3.53077	Uncharacterized protein
GLOTRDRAFT_131020				-4.17298	-4.63148	Lectin
GLOTRDRAFT_131156					-3.31309	Uncharacterized protein (Fragment)
GLOTRDRAFT_131236			2.78574		3.40036	Uncharacterized protein
GLOTRDRAFT_131528					-2.13048	Zinc/iron permease	integral component of membrane [GO:0016021]; metal ion transmembrane transporter activity [GO:0046873]
GLOTRDRAFT_131650	GH16		-2.56042			Endo-beta-glucanase	hydrolase activity, hydrolyzing O-glycosyl compounds [GO:0004553]; carbohydrate metabolic process [GO:0005975]
GLOTRDRAFT_131657				-3.50998		Uncharacterized protein
GLOTRDRAFT_131674			-2.2608		-2.52911	Uncharacterized protein	integral component of membrane [GO:0016021]
GLOTRDRAFT_131699					-2.21036	Uncharacterized protein	integral component of membrane [GO:0016021]
GLOTRDRAFT_131752			-2.07006	-3.22425	-3.3132	Alpha/beta-hydrolase	hydrolase activity [GO:0016787]; lipid metabolic process [GO:0006629]
GLOTRDRAFT_131773			2.009			Uncharacterized protein
GLOTRDRAFT_131867			-2.2889			Uncharacterized protein
GLOTRDRAFT_131902				-2.13845		Uncharacterized protein
GLOTRDRAFT_131917				2.19321	4.76216	Aromatic compound dioxygenase	catechol 1,2-dioxygenase activity [GO:0018576]; ferric iron binding [GO:0008199]; catechol-containing compound metabolic process [GO:0009712]
GLOTRDRAFT_131986					2.1405	OPT oligopeptide transporter	integral component of membrane [GO:0016021]; transmembrane transport [GO:0055085]
GLOTRDRAFT_132008					-2.0178	Uncharacterized protein
GLOTRDRAFT_132044				2.05889		Uncharacterized protein
GLOTRDRAFT_132072					2.2717	General substrate transporter	integral component of membrane [GO:0016021]; transmembrane transporter activity [GO:0022857]
GLOTRDRAFT_132133					2.27024	FAD/NAD P-binding domain-containing protein	integral component of membrane [GO:0016021]
GLOTRDRAFT_13228				-2.10221		Uncharacterized protein (Fragment)	integral component of membrane [GO:0016021]
GLOTRDRAFT_132344			-2.17082			Uncharacterized protein
GLOTRDRAFT_132419			-3.06282		-3.23431	Uncharacterized protein
GLOTRDRAFT_132435			-2.90811		-2.17536	Uncharacterized protein
GLOTRDRAFT_132477	CE4				-2.29563	Chitin deacetylase-like manno protein MP98	integral component of membrane [GO:0016021]; hydrolase activity, acting on carbon-nitrogen (but not peptide) bonds [GO:0016810]; carbohydrate metabolic process [GO:0005975]
GLOTRDRAFT_132533					-2.01849	Phosphate transporter	integral component of membrane [GO:0016021]; transmembrane transporter activity [GO:0022857]
GLOTRDRAFT_132558					-2.33059	Uncharacterized protein
GLOTRDRAFT_132559				-2.51282	-3.37081	Uncharacterized protein
GLOTRDRAFT_132616					-3.89588	Uncharacterized protein
GLOTRDRAFT_132851			2.02292			Uncharacterized protein
GLOTRDRAFT_132885					-2.17536	Uncharacterized protein
GLOTRDRAFT_132963				-2.3503		Uncharacterized protein
GLOTRDRAFT_132972				-2.75386		Uncharacterized protein
GLOTRDRAFT_133009			2.21704			Uncharacterized protein
GLOTRDRAFT_133027					-2.32286	Uncharacterized protein
GLOTRDRAFT_133077					-3.28029	Uncharacterized protein
GLOTRDRAFT_133189				2.07043	2.14751	FMN-linked oxidoreductase	FMN binding [GO:0010181]; oxidoreductase activity [GO:0016491]
GLOTRDRAFT_133190				2.2662		FMN-linked oxidoreductase	FMN binding [GO:0010181]; oxidoreductase activity [GO:0016491]
GLOTRDRAFT_133215			-5.45573		-5.96094	Uncharacterized protein
GLOTRDRAFT_133253			4.92516	-3.09193		Uncharacterized protein
GLOTRDRAFT_133259				-2.89056		Uncharacterized protein
GLOTRDRAFT_133317	EXPN				2.47582	Uncharacterized protein
GLOTRDRAFT_133444				-8.36116	-5.51634	Hydrophobin	extracellular region [GO:0005576]; fungal-type cell wall [GO:0009277]; structural constituent of cell wall [GO:0005199]
GLOTRDRAFT_133629					2.43261	Uncharacterized protein
GLOTRDRAFT_133665			-2.50313			Uncharacterized protein
GLOTRDRAFT_133668					-3.03589	Uncharacterized protein
GLOTRDRAFT_133711					2.41862	Uncharacterized protein
GLOTRDRAFT_133751				2.25301	2.74067	Uncharacterized protein	integral component of membrane [GO:0016021]
GLOTRDRAFT_133755	GH128		-2.00377			Glyco_hydro_cc domain-containing protein
GLOTRDRAFT_133824				-3.79214	-5.10199	Uncharacterized protein
GLOTRDRAFT_133848				4.45454	2.09512	Uncharacterized protein
GLOTRDRAFT_133925					-2.01612	Uncharacterized protein	integral component of membrane [GO:0016021]
GLOTRDRAFT_133941				4.08478	5.3361	DUF1989 domain-containing protein
GLOTRDRAFT_133967				2.95697		Uncharacterized protein
GLOTRDRAFT_134059				-2.96733	-2.85126	CVNH domain-containing protein
GLOTRDRAFT_134066			-2.1331		-2.03713	Uncharacterized protein	integral component of membrane [GO:0016021]
GLOTRDRAFT_134236					-2.91384	Uncharacterized protein
GLOTRDRAFT_134239					-2.81463	Transcriptional regulator
GLOTRDRAFT_134401			2.73684			HSP20-like chaperone
GLOTRDRAFT_134584					-3.05155	Uncharacterized protein
GLOTRDRAFT_134689			-3.29139			Uncharacterized protein
GLOTRDRAFT_134818			-2.38752			Uncharacterized protein
GLOTRDRAFT_134822				-3.01995	-3.03368	Osmotin, thaumatin-like protein
GLOTRDRAFT_13487			-2.35131			Uncharacterized protein (Fragment)
GLOTRDRAFT_135315					2.28081	IlvN-domain-containing protein	ketol-acid reductoisomerase activity [GO:0004455]; branched-chain amino acid biosynthetic process [GO:0009082]
GLOTRDRAFT_135369	GH5_7				3.6802	Glycoside hydrolase	hydrolase activity, hydrolyzing O-glycosyl compounds [GO:0004553]; carbohydrate metabolic process [GO:0005975]
GLOTRDRAFT_135445					2.62577	GroES-like protein	oxidoreductase activity [GO:0016491]; zinc ion binding [GO:0008270]
GLOTRDRAFT_135467				-3.03807		Uncharacterized protein
GLOTRDRAFT_135505			-2.10505		-2.29046	Uncharacterized protein
GLOTRDRAFT_135848					-2.02786	Uncharacterized protein (Fragment)
GLOTRDRAFT_135938			-2.20622		-2.9293	Uncharacterized protein	RNA binding [GO:0003723]
GLOTRDRAFT_136016				-2.01745		Uncharacterized protein
GLOTRDRAFT_136135					-2.02699	NAD P-binding protein
GLOTRDRAFT_136176	CE4		-2.10093		-2.22379	Glycoside hydrolase/deacetylase	hydrolase activity, acting on carbon-nitrogen (but not peptide) bonds [GO:0016810]; carbohydrate metabolic process [GO:0005975]
GLOTRDRAFT_136281			-2.30204			Galactose mutarotase-like protein	carbohydrate binding [GO:0030246]; isomerase activity [GO:0016853]; carbohydrate metabolic process [GO:0005975]
GLOTRDRAFT_136552	GH78		-2.35857			Six-hairpin glycosidase	hydrolase activity, acting on glycosyl bonds [GO:0016798]; metabolic process [GO:0008152]
GLOTRDRAFT_136601			-2.48802			Uncharacterized protein	metal ion binding [GO:0046872]
GLOTRDRAFT_136892					2.64221	Uncharacterized protein
GLOTRDRAFT_136920				-2.2355		TEA domain-containing protein (Fragment)	DNA-binding transcription factor activity [GO:0003700]
GLOTRDRAFT_137034					-2.01232	Uncharacterized protein
GLOTRDRAFT_137290			-2.12946		-2.12522	GST C-terminal domain-containing protein	glutathione transferase activity [GO:0004364]
GLOTRDRAFT_137307			-2.10613			Rhamnose mutarotase	racemase and epimerase activity, acting on carbohydrates and derivatives [GO:0016857]
GLOTRDRAFT_137579				2.10102		Zinc-binding alcohol dehydrogenase	oxidoreductase activity [GO:0016491]; zinc ion binding [GO:0008270]
GLOTRDRAFT_137890			-2.74092
GLOTRDRAFT_138072				3.00597	2.66183	Alpha/beta-hydrolase	hydrolase activity [GO:0016787]; lipid metabolic process [GO:0006629]
GLOTRDRAFT_138312				-2.19478		ZIP zinc/iron transport family	integral component of membrane [GO:0016021]; zinc ion transmembrane transporter activity [GO:0005385]
GLOTRDRAFT_138352			-3.91328	-3.20874	-7.19649	S-adenosyl-L-methionine-dependent methyltransferase	O-methyltransferase activity [GO:0008171]; methylation [GO:0032259]
GLOTRDRAFT_138555				-3.31085	-2.29632	Uncharacterized protein	integral component of membrane [GO:0016021]
GLOTRDRAFT_138559					-2.45832	Uncharacterized protein	integral component of membrane [GO:0016021]
GLOTRDRAFT_138566				-2.33665		Uncharacterized protein
GLOTRDRAFT_138671				-2.77223	-2.53717	Uncharacterized protein	integral component of membrane [GO:0016021]
GLOTRDRAFT_138705				-2.07727	-3.19324	Uncharacterized protein	integral component of membrane [GO:0016021]
GLOTRDRAFT_138715				-3.10277		Uncharacterized protein
GLOTRDRAFT_138734				-4.29086	-3.16881	DUF1996 domain-containing protein
GLOTRDRAFT_138790					-2.17212	Aldo/keto reductase
GLOTRDRAFT_138823				-2.81457		APH-domain-containing protein
GLOTRDRAFT_138836	GH28				2.34354	Pectin lyase-like protein	lyase activity [GO:0016829]; polygalacturonase activity [GO:0004650]; carbohydrate metabolic process [GO:0005975]
GLOTRDRAFT_138855					2.33668	Uncharacterized protein
GLOTRDRAFT_138893			-2.02688			Uncharacterized protein
GLOTRDRAFT_139271					2.75457	OPT-domain-containing protein	integral component of membrane [GO:0016021]; transmembrane transport [GO:0055085]
GLOTRDRAFT_13942			2.15181			Protein kinase domain-containing protein (Fragment)	ATP binding [GO:0005524]; protein kinase activity [GO:0004672]
GLOTRDRAFT_139455					2.13252	Uncharacterized protein
GLOTRDRAFT_139474					-2.18005	Uncharacterized protein	integral component of membrane [GO:0016021]
GLOTRDRAFT_139544				-2.38806	-3.53147	AUDH_Cupin domain-containing protein
GLOTRDRAFT_139549				-2.29627
GLOTRDRAFT_139722					2.07105	S-adenosyl-L-methionine-dependent methyltransferase	O-methyltransferase activity [GO:0008171]; methylation [GO:0032259]
GLOTRDRAFT_139741			-2.81258		-3.08278	RRM domain-containing protein	RNA binding [GO:0003723]
GLOTRDRAFT_139885				3.07622		Aldo/keto reductase	oxidoreductase activity [GO:0016491]
GLOTRDRAFT_139921				3.28333	3.12573	Glutathione S-transferase	transferase activity [GO:0016740]
GLOTRDRAFT_139980	AA3_3			-2.33738		Alcohol oxidase	flavin adenine dinucleotide binding [GO:0050660]; oxidoreductase activity, acting on CH-OH group of donors [GO:0016614]
GLOTRDRAFT_140191				-2.08397		Uncharacterized protein	transferase activity, transferring acyl groups other than amino-acyl groups [GO:0016747]
GLOTRDRAFT_140435				-2.60981		Uncharacterized protein
GLOTRDRAFT_140436				-2.55054	-3.84867	Uncharacterized protein
GLOTRDRAFT_14069				2.41441	2.82741	Uncharacterized protein (Fragment)
GLOTRDRAFT_140953				-3.74039	-3.35228	S-adenosyl-L-methionine-dependent methyltransferase	O-methyltransferase activity [GO:0008171]; methylation [GO:0032259]
GLOTRDRAFT_141115			2.24058	-2.27712		ALDH-like protein	integral component of membrane [GO:0016021]; oxidoreductase activity, acting on the aldehyde or oxo group of donors, NAD or NADP as acceptor [GO:0016620]
GLOTRDRAFT_141118				-2.53007	-3.16061	Cytochrome P450	integral component of membrane [GO:0016021]; heme binding [GO:0020037]; iron ion binding [GO:0005506]; oxidoreductase activity, acting on paired donors, with incorporation or reduction of molecular oxygen [GO:0016705]
GLOTRDRAFT_141319	GH1			2.09044	2.85841	Glycoside hydrolase	hydrolase activity, hydrolyzing O-glycosyl compounds [GO:0004553]; carbohydrate metabolic process [GO:0005975]
GLOTRDRAFT_141337				-2.07235	-2.00957	Cloroperoxidase	integral component of membrane [GO:0016021]; peroxidase activity [GO:0004601]
GLOTRDRAFT_141615				-2.4387	-3.26957	Uncharacterized protein	integral component of membrane [GO:0016021]
GLOTRDRAFT_141646				-2.33928	-2.49259	Chorismate mutase	chorismate mutase activity [GO:0004106]; aromatic amino acid family biosynthetic process [GO:0009073]; chorismate metabolic process [GO:0046417]
GLOTRDRAFT_141656				-2.5099		Nuclease	metal ion binding [GO:0046872]
GLOTRDRAFT_14179				-2.22557	-2.97775	Hydrophobin (Fragment)	extracellular region [GO:0005576]; fungal-type cell wall [GO:0009277]; structural constituent of cell wall [GO:0005199]
GLOTRDRAFT_14668				-2.37449	-3.14322	Putative_PNPOx domain-containing protein (Fragment)	cofactor binding [GO:0048037]
GLOTRDRAFT_14905			-2.47105			MFS general substrate transporter (Fragment)	integral component of membrane [GO:0016021]; transmembrane transporter activity [GO:0022857]
GLOTRDRAFT_15151			-3.58234		-3.45579
GLOTRDRAFT_16390					-2.43209	Uncharacterized protein (Fragment)	integral component of membrane [GO:0016021]
GLOTRDRAFT_18367				2.11195	3.10263	Uncharacterized protein (Fragment)
GLOTRDRAFT_18414			-3.41555			DUF2235 domain-containing protein (Fragment)
GLOTRDRAFT_18552				-4.75682	-5.71422	Hydrophobin (Fragment)	extracellular region [GO:0005576]; fungal-type cell wall [GO:0009277]; structural constituent of cell wall [GO:0005199]
GLOTRDRAFT_20246				-2.44671	-3.1593	Uncharacterized protein (Fragment)	integral component of membrane [GO:0016021]
GLOTRDRAFT_21723					-2.78682	Uncharacterized protein (Fragment)
GLOTRDRAFT_21866			-3.06382			Uncharacterized protein (Fragment)	RNA binding [GO:0003723]
GLOTRDRAFT_24191				-2.28798		Uncharacterized protein (Fragment)	integral component of membrane [GO:0016021]
GLOTRDRAFT_24252				-2.06949	-2.63205	SLATT_fungal domain-containing protein (Fragment)
GLOTRDRAFT_24256				3.63861	4.1643	Uncharacterized protein (Fragment)
GLOTRDRAFT_24990					-2.083	Uncharacterized protein (Fragment)
GLOTRDRAFT_25099			-3.95734		-2.94186	F-box domain-containing protein (Fragment)
GLOTRDRAFT_25998			2.81001	-4.96976		Uncharacterized protein (Fragment)
GLOTRDRAFT_26061				-3.53032	-2.565	Uncharacterized protein (Fragment)
GLOTRDRAFT_28272			-4.28745		-4.95225	Hydrophobin (Fragment)	extracellular region [GO:0005576]; fungal-type cell wall [GO:0009277]; structural constituent of cell wall [GO:0005199]
GLOTRDRAFT_28542				-2.59255	-4.33187	Uncharacterized protein (Fragment)
GLOTRDRAFT_29189			2.05737	-2.14471		Alpha/beta-hydrolase (Fragment)	hydrolase activity [GO:0016787]; lipid metabolic process [GO:0006629]
GLOTRDRAFT_30191					-2.22312	Uncharacterized protein	mycotoxin biosynthetic process [GO:0043386]
GLOTRDRAFT_30236			-2.51979		-2.89907	Cytochrome P450	heme binding [GO:0020037]; iron ion binding [GO:0005506]; oxidoreductase activity, acting on paired donors, with incorporation or reduction of molecular oxygen [GO:0016705]
GLOTRDRAFT_30337			-2.40838			Uncharacterized protein (Fragment)
GLOTRDRAFT_30358					3.25977	MFS general substrate transporter	integral component of membrane [GO:0016021]; transmembrane transporter activity [GO:0022857]
GLOTRDRAFT_30424				-2.25277		Uncharacterized protein
GLOTRDRAFT_30922				-2.32414		Ribonuclease T1	endoribonuclease activity [GO:0004521]; RNA binding [GO:0003723]
GLOTRDRAFT_31786			-2.05292		-2.36747	GroES-like protein	oxidoreductase activity [GO:0016491]; zinc ion binding [GO:0008270]
GLOTRDRAFT_31888					-3.19594	Uncharacterized protein
GLOTRDRAFT_33422					-2.43802	NAD P-binding protein
GLOTRDRAFT_33579					-2.17367	C2H2-type domain-containing protein	nucleic acid binding [GO:0003676]
GLOTRDRAFT_33719				-2.40572		Uncharacterized protein
GLOTRDRAFT_34064				-2.91488		Uncharacterized protein (Fragment)
GLOTRDRAFT_34384					2.59251	GroES-like protein	oxidoreductase activity [GO:0016491]
GLOTRDRAFT_34542	EXPN		-2.92711		-2.23487	Uncharacterized protein
GLOTRDRAFT_34683				2.95697		Ketoacyl_synth_N domain-containing protein (Fragment)	catalytic activity [GO:0003824]
GLOTRDRAFT_34696			-3.31122		-3.99115	Cyclin N-terminal domain-containing protein (Fragment)
GLOTRDRAFT_34700					2.28023	MFS general substrate transporter	integral component of membrane [GO:0016021]; transmembrane transporter activity [GO:0022857]
GLOTRDRAFT_34704				-2.03605		Uncharacterized protein	integral component of membrane [GO:0016021]
GLOTRDRAFT_35436			-2.86987		-2.56935	Copper radical oxidase
GLOTRDRAFT_35791					2.18589	Uncharacterized protein
GLOTRDRAFT_35895			-3.12549		-3.27755	Uncharacterized protein	integral component of membrane [GO:0016021]
GLOTRDRAFT_35940			2.04085	-3.06594		Uncharacterized protein
GLOTRDRAFT_36172				2.21363	2.16391	Clavaminate synthase-like protein	metal ion binding [GO:0046872]; oxidoreductase activity [GO:0016491]
GLOTRDRAFT_36245				2.70213	3.45051	Amidase signature enzyme
GLOTRDRAFT_36326				2.75718	3.25674	Subtilisin-like protein	metal ion binding [GO:0046872]; serine-type endopeptidase activity [GO:0004252]
GLOTRDRAFT_36620				-2.57089		Uncharacterized protein
GLOTRDRAFT_37127					2.38556	Amidase signature enzyme (Fragment)
GLOTRDRAFT_37434			2.03393			Dimer_Tnp_hAT domain-containing protein (Fragment)	protein dimerization activity [GO:0046983]
GLOTRDRAFT_37741					2.0358	DUF3533 domain-containing protein	integral component of membrane [GO:0016021]
GLOTRDRAFT_38540				-2.18211		Uncharacterized protein
GLOTRDRAFT_38564				-2.57165		HSP20-like chaperone
GLOTRDRAFT_39250			2.59794			Uncharacterized protein (Fragment)
GLOTRDRAFT_39275			-2.30161		-2.29989	BTB domain-containing protein
GLOTRDRAFT_39303			2.0529			Uncharacterized protein (Fragment)
GLOTRDRAFT_39501			-3.74594	-2.43716	-5.49116	3-dehydroquinate synthase
GLOTRDRAFT_39749				-2.09063		Uncharacterized protein
GLOTRDRAFT_40461			-2.24928		-3.41286	Aldo/keto reductase	oxidoreductase activity [GO:0016491]
GLOTRDRAFT_40881					-3.08804	Phospho-2-dehydro-3-deoxyheptonate aldolase (EC 2.5.1.54)	3-deoxy-7-phosphoheptulonate synthase activity [GO:0003849]; aromatic amino acid family biosynthetic process [GO:0009073]
GLOTRDRAFT_41625			-2.25213			Sure-like protein	hydrolase activity [GO:0016787]
GLOTRDRAFT_41820				2.17009	2.21816	Cytochrome P450	heme binding [GO:0020037]; iron ion binding [GO:0005506]; monooxygenase activity [GO:0004497]; oxidoreductase activity, acting on paired donors, with incorporation or reduction of molecular oxygen [GO:0016705]
GLOTRDRAFT_41862					2.00253	Aldo/keto reductase	oxidoreductase activity [GO:0016491]
GLOTRDRAFT_41922					-2.17615	Delta-endotoxin CytB (Fragment)
GLOTRDRAFT_42001				-2.62539		Uncharacterized protein
GLOTRDRAFT_42042				2.02731	2.294	Neutral ceramidase (EC 3.5.1.23)	ceramidase activity [GO:0102121]; N-acylsphingosine amidohydrolase activity [GO:0017040]; ceramide catabolic process [GO:0046514]
GLOTRDRAFT_42128					3.12901	Alpha/beta-hydrolase	serine-type carboxypeptidase activity [GO:0004185]
GLOTRDRAFT_42312			2.03321		3.05181	Cytochrome b5
GLOTRDRAFT_42383			-2.80842		-3.11829	Cytochrome P450 (Fragment)	heme binding [GO:0020037]; iron ion binding [GO:0005506]; monooxygenase activity [GO:0004497]; oxidoreductase activity, acting on paired donors, with incorporation or reduction of molecular oxygen [GO:0016705]
GLOTRDRAFT_42573					2.53151	Multidrug transporter	integral component of membrane [GO:0016021]; transmembrane transporter activity [GO:0022857]
GLOTRDRAFT_43128					2.41441	O-methyltransferase	O-methyltransferase activity [GO:0008171]; methylation [GO:0032259]
GLOTRDRAFT_43584					2.21903	Thiamin diphosphate-binding protein	catalytic activity [GO:0003824]; thiamine pyrophosphate binding [GO:0030976]
GLOTRDRAFT_43851			-2.00816			Abhydrolase_3 domain-containing protein	hydrolase activity [GO:0016787]
GLOTRDRAFT_43985				2.54559		Uncharacterized protein (Fragment)
GLOTRDRAFT_44122				-4.43763	-2.43846	Hydrophobin	extracellular region [GO:0005576]; fungal-type cell wall [GO:0009277]; structural constituent of cell wall [GO:0005199]
GLOTRDRAFT_44256				-4.55343	-3.80699	Hydrophobin	extracellular region [GO:0005576]; fungal-type cell wall [GO:0009277]; structural constituent of cell wall [GO:0005199]
GLOTRDRAFT_44489				-5.37195	-4.24876	Uncharacterized protein (Fragment)
GLOTRDRAFT_44561			-2.16511			Alpha/beta-hydrolase (Fragment)	serine-type carboxypeptidase activity [GO:0004185]
GLOTRDRAFT_45786					2.20572	Uncharacterized protein (Fragment)
GLOTRDRAFT_45893	AA9		-2.80982	3.02072
GLOTRDRAFT_45946				2.48927	2.6202	Cytochrome P450	integral component of membrane [GO:0016021]; heme binding [GO:0020037]; iron ion binding [GO:0005506]; monooxygenase activity [GO:0004497]; oxidoreductase activity, acting on paired donors, with incorporation or reduction of molecular oxygen [GO:0016705]
GLOTRDRAFT_46027					-2.23081	Xanthine/uracil permease	integral component of membrane [GO:0016021]; transmembrane transporter activity [GO:0022857]
GLOTRDRAFT_46084					2.49039	Uncharacterized protein	integral component of membrane [GO:0016021]
GLOTRDRAFT_46502				2.32988	3.4575	MFS general substrate transporter (Fragment)	integral component of membrane [GO:0016021]; transmembrane transporter activity [GO:0022857]
GLOTRDRAFT_46629	GH30				2.35578	Glyco_hydr_30_2 domain-containing protein	hydrolase activity, hydrolyzing O-glycosyl compounds [GO:0004553]
GLOTRDRAFT_46665				-2.46104		Uncharacterized protein
GLOTRDRAFT_46755					2.53646	Aldo/keto reductase (Fragment)
GLOTRDRAFT_46872					2.53881	Sugar transporter	integral component of membrane [GO:0016021]; transmembrane transporter activity [GO:0022857]; carbohydrate transport [GO:0008643]
GLOTRDRAFT_46949				-2.14575		HABP4_PAI-RBP1 domain-containing protein
GLOTRDRAFT_47300			-2.65341	-4.60284	-6.1207	Hydrophobin	extracellular region [GO:0005576]; fungal-type cell wall [GO:0009277]; structural constituent of cell wall [GO:0005199]
GLOTRDRAFT_47572					-2.4458	Uncharacterized protein
GLOTRDRAFT_47780				3.17402	4.25992	Isochorismatase hydrolase	hydrolase activity [GO:0016787]
GLOTRDRAFT_48170			-2.62632		-3.82595	Uncharacterized protein	mycotoxin biosynthetic process [GO:0043386]
GLOTRDRAFT_48225					-2.27937	MFS general substrate transporter	integral component of membrane [GO:0016021]; transmembrane transporter activity [GO:0022857]
GLOTRDRAFT_48276			2.21886			Uncharacterized protein	oxidoreductase activity, acting on paired donors, with oxidation of a pair of donors resulting in the reduction of molecular oxygen to two molecules of water [GO:0016717]; lipid metabolic process [GO:0006629]
GLOTRDRAFT_48290					-2.97765	Terpene cyclase (EC 4.2.3.-)	lyase activity [GO:0016829]; metal ion binding [GO:0046872]
GLOTRDRAFT_48343					2.14824	Carboxylic ester hydrolase (EC 3.1.1.-)	hydrolase activity [GO:0016787]
GLOTRDRAFT_48354				-3.55626		Uncharacterized protein	integral component of membrane [GO:0016021]
GLOTRDRAFT_48373					2.21321	Delta-12 fatty acid desaturase protein	integral component of membrane [GO:0016021]; oxidoreductase activity, acting on paired donors, with oxidation of a pair of donors resulting in the reduction of molecular oxygen to two molecules of water [GO:0016717]; lipid metabolic process [GO:0006629]
GLOTRDRAFT_48624	CE16			2.26416	5.1482	Lipase_GDSL domain-containing protein	hydrolase activity, acting on ester bonds [GO:0016788]
GLOTRDRAFT_49094				2.16377	2.90712	Alcohol dehydrogenase GroES domain protein	oxidoreductase activity [GO:0016491]; zinc ion binding [GO:0008270]
GLOTRDRAFT_49480					-2.56826	Uncharacterized protein	nucleus [GO:0005634]; DNA binding [GO:0003677]; DNA-binding transcription factor activity, RNA polymerase II-specific [GO:0000981]; zinc ion binding [GO:0008270]; transcription, DNA-templated [GO:0006351]
GLOTRDRAFT_49871					-2.04983	NAD P-binding protein
GLOTRDRAFT_50424				-2.73793	-3.16206	Amine oxidase (EC 1.4.3.-)	oxidoreductase activity [GO:0016491]
GLOTRDRAFT_50753			-3.8534		-4.41275
GLOTRDRAFT_50754			-2.74386		-2.82387
GLOTRDRAFT_50761			-2.64914		-3.10993
GLOTRDRAFT_50772			-2.87587		-3.43685
GLOTRDRAFT_50822			-3.53301		-4.4128
GLOTRDRAFT_50851			-2.04996			Uncharacterized protein	heme binding [GO:0020037]; iron ion binding [GO:0005506]; oxidoreductase activity, acting on paired donors, with incorporation or reduction of molecular oxygen [GO:0016705]
GLOTRDRAFT_50878				-10.3568	-5.70724	Uncharacterized protein (Fragment)
GLOTRDRAFT_50916			2.02891			Glutathione S-transferase	transferase activity [GO:0016740]
GLOTRDRAFT_50992					-2.083	Uncharacterized protein (Fragment)
GLOTRDRAFT_51038				-2.29595		PLC-like phosphodiesterase (Fragment)	phosphoric diester hydrolase activity [GO:0008081]; lipid metabolic process [GO:0006629]
GLOTRDRAFT_51163					-2.04843	Uncharacterized protein (Fragment)
GLOTRDRAFT_51967					-2.85912	Cytochrome P450	heme binding [GO:0020037]; iron ion binding [GO:0005506]; oxidoreductase activity, acting on paired donors, with incorporation or reduction of molecular oxygen [GO:0016705]
GLOTRDRAFT_52162				-2.35074		Caleosin-domain-containing protein
GLOTRDRAFT_52256					-2.12981	Zinc-binding alcohol dehydrogenase	oxidoreductase activity [GO:0016491]; zinc ion binding [GO:0008270]
GLOTRDRAFT_5258				-2.87697		Uncharacterized protein (Fragment)
GLOTRDRAFT_53607				-2.80526	-2.40693	Uncharacterized protein
GLOTRDRAFT_54176				-3.11355	-2.26631	Subtilisin-like protein	metal ion binding [GO:0046872]; serine-type endopeptidase activity [GO:0004252]
GLOTRDRAFT_54266					-2.01858	FAD/NAD P-binding domain-containing protein
GLOTRDRAFT_54569				2.18669	4.27897	FAA_hydrolase domain-containing protein	catalytic activity [GO:0003824]
GLOTRDRAFT_56205	CE16				2.95112	SGNH_hydro domain-containing protein
GLOTRDRAFT_56292				-4.76988	-4.09024	Cerato-platanin
GLOTRDRAFT_56434			-2.37311	-2.02365	-2.51527	Hemerythrin domain-containing protein
GLOTRDRAFT_56795					2.03871	NAD P-binding protein	integral component of membrane [GO:0016021]; oxidoreductase activity [GO:0016491]
GLOTRDRAFT_57733				2.58131	2.36624	GST N-terminal domain-containing protein
GLOTRDRAFT_57749				-2.68804	-3.37296	HSP20-like chaperone
GLOTRDRAFT_57843					-2.02671	Asp f 13-like protein
GLOTRDRAFT_57888					2.81938	Aspartic proteinase	aspartic-type endopeptidase activity [GO:0004190]
GLOTRDRAFT_5816					2.30923	Uncharacterized protein (Fragment)	integral component of membrane [GO:0016021]
GLOTRDRAFT_58351				-3.16771	-2.47283	MFS domain-containing protein	integral component of membrane [GO:0016021]; transmembrane transporter activity [GO:0022857]
GLOTRDRAFT_58450				-2.26137		Pyrid_ox_like domain-containing protein	cofactor binding [GO:0048037]
GLOTRDRAFT_59933	GH45		2.55455			Endoglucanase V-like protein
GLOTRDRAFT_60713				3.66981	4.62818	NAD P-binding protein	oxidoreductase activity [GO:0016491]
GLOTRDRAFT_60821				2.6801	5.11883	SGNH_hydro domain-containing protein
GLOTRDRAFT_61017			2.99703		2.2565	Uncharacterized protein	integral component of membrane [GO:0016021]
GLOTRDRAFT_61065					2.36056	Uncharacterized protein	heme binding [GO:0020037]; metal ion binding [GO:0046872]; oxidoreductase activity [GO:0016491]
GLOTRDRAFT_62581				2.25657	3.68121	Uncharacterized protein	aspartic-type endopeptidase activity [GO:0004190]
GLOTRDRAFT_62772					-2.35487	Uncharacterized protein
GLOTRDRAFT_63138			-2.10643		-2.31967	Uncharacterized protein
GLOTRDRAFT_63180	GH5_5				3.28554	Glycoside hydrolase	hydrolase activity, hydrolyzing O-glycosyl compounds [GO:0004553]; carbohydrate metabolic process [GO:0005975]
GLOTRDRAFT_63229			-2.00938			Uncharacterized protein (Fragment)
GLOTRDRAFT_63500					2.02924	Glutathione S-transferase	transferase activity [GO:0016740]
GLOTRDRAFT_63933					2.00758	Cytochrome P450	heme binding [GO:0020037]; iron ion binding [GO:0005506]; oxidoreductase activity, acting on paired donors, with incorporation or reduction of molecular oxygen [GO:0016705]
GLOTRDRAFT_64155				-2.05064		Uncharacterized protein
GLOTRDRAFT_64200				2.26113	2.62118	NAD P-binding protein	oxidoreductase activity [GO:0016491]
GLOTRDRAFT_64356					-2.05053	Alpha/beta-hydrolase	hydrolase activity [GO:0016787]
GLOTRDRAFT_64454					2.00459	Class I glutamine amidotransferase-like protein	transferase activity [GO:0016740]; glutamine metabolic process [GO:0006541]
GLOTRDRAFT_64771				-2.44954		Uncharacterized protein
GLOTRDRAFT_64826				2.18993	3.77175	Dioxygenase family protein	catechol 1,2-dioxygenase activity [GO:0018576]; ferric iron binding [GO:0008199]; catechol-containing compound metabolic process [GO:0009712]
GLOTRDRAFT_65146				-2.11468		RNA-binding domain-containing protein (Fragment)	RNA binding [GO:0003723]
GLOTRDRAFT_65234			-2.00962			Uncharacterized protein
GLOTRDRAFT_65283					3.58286	Uncharacterized protein
GLOTRDRAFT_66028				2.7912	2.0082	NADH flavin oxidoreductase/NADH oxidase	FMN binding [GO:0010181]; oxidoreductase activity [GO:0016491]
GLOTRDRAFT_6650	GH28				2.90096	Pectin lyase-like protein (Fragment)	lyase activity [GO:0016829]; polygalacturonase activity [GO:0004650]; carbohydrate metabolic process [GO:0005975]
GLOTRDRAFT_66973					2.68776	NAD P-binding protein	coenzyme binding [GO:0050662]; methyltransferase activity [GO:0008168]; nucleic acid binding [GO:0003676]; methylation [GO:0032259]
GLOTRDRAFT_6723					-2.1111	Kinase-like protein (Fragment)	ATP binding [GO:0005524]; protein serine/threonine kinase activity [GO:0004674]
GLOTRDRAFT_67794					2.55937	Aldo/keto reductase
GLOTRDRAFT_68671				-2.2995	-2.86751	Uncharacterized protein
GLOTRDRAFT_68692				-2.92327		HSP20-like chaperone
GLOTRDRAFT_69355				-2.33441	-2.08272	Thioredoxin-like_fold domain-containing protein
GLOTRDRAFT_69567				2.19332	3.26182	Uncharacterized protein	integral component of membrane [GO:0016021]
GLOTRDRAFT_70072					-2.21044	Alpha/beta-hydrolase	hydrolase activity [GO:0016787]
GLOTRDRAFT_70429					3.30051	Peptidase S28	serine-type peptidase activity [GO:0008236]
GLOTRDRAFT_70717					2.04446	DUF967 domain protein
GLOTRDRAFT_72936				2.23648		MFS general substrate transporter	integral component of membrane [GO:0016021]; transmembrane transporter activity [GO:0022857]
GLOTRDRAFT_75262					2.48109	Actin-like ATPase domain-containing protein	phosphotransferase activity, alcohol group as acceptor [GO:0016773]; carbohydrate metabolic process [GO:0005975]
GLOTRDRAFT_75322					-2.79032	Amidohydrolase	hydrolase activity [GO:0016787]
GLOTRDRAFT_75865			-2.20082			Aa_trans domain-containing protein	integral component of membrane [GO:0016021]
GLOTRDRAFT_75899	GH3				2.01503	Glycoside hydrolase family 3 protein	hydrolase activity, hydrolyzing O-glycosyl compounds [GO:0004553]; carbohydrate metabolic process [GO:0005975]
GLOTRDRAFT_76337					2.04733	MFS general substrate transporter	integral component of membrane [GO:0016021]
GLOTRDRAFT_76869					-2.08246	Uncharacterized protein	FAD binding [GO:0071949]
GLOTRDRAFT_76900					2.34997	GST N-terminal domain-containing protein
GLOTRDRAFT_77212					2.30739	Thiamine thiazole synthase (Thiazole biosynthetic enzyme) (EC 2.4.2.60)	cytosol [GO:0005829]; nucleus [GO:0005634]; iron ion binding [GO:0005506]; transferase activity, transferring pentosyl groups [GO:0016763]; thiamine biosynthetic process [GO:0009228]; thiazole biosynthetic process [GO:0052837]
GLOTRDRAFT_77929				2.04112		Acyl-CoA dehydrogenase NM domain-like protein	acyl-CoA dehydrogenase activity [GO:0003995]; flavin adenine dinucleotide binding [GO:0050660]; heme binding [GO:0020037]; metal ion binding [GO:0046872]
GLOTRDRAFT_78594	GH53				3.04755	Arabinogalactan endo-beta-1,4-galactanase (EC 3.2.1.89)	arabinogalactan endo-1,4-beta-galactosidase activity [GO:0031218]; glucosidase activity [GO:0015926]; metabolic process [GO:0008152]
GLOTRDRAFT_78916					3.28503	Aldo/keto reductase	oxidoreductase activity [GO:0016491]
GLOTRDRAFT_78917					2.81363	General substrate transporter	integral component of membrane [GO:0016021]; transmembrane transporter activity [GO:0022857]
GLOTRDRAFT_79032					-2.57892	Uncharacterized protein	integral component of membrane [GO:0016021]
GLOTRDRAFT_79326				2.43652	3.6846	MFS general substrate transporter	integral component of membrane [GO:0016021]; transmembrane transporter activity [GO:0022857]
GLOTRDRAFT_79832					-2.03567	Uncharacterized protein
GLOTRDRAFT_80177				-2.47761		Uncharacterized protein	protein tyrosine phosphatase activity [GO:0004725]; protein tyrosine/serine/threonine phosphatase activity [GO:0008138]
GLOTRDRAFT_8019				-3.3981		Thiamine_BP domain-containing protein (Fragment)
GLOTRDRAFT_80307				2.14214	2.35741	Uncharacterized protein
GLOTRDRAFT_80932			-2.35124		-3.42743	Molybdopterin binding oxidoreductase	molybdenum ion binding [GO:0030151]; oxidoreductase activity [GO:0016491]
GLOTRDRAFT_81012	GH1				2.30748	Glycoside hydrolase	hydrolase activity, hydrolyzing O-glycosyl compounds [GO:0004553]; carbohydrate metabolic process [GO:0005975]
GLOTRDRAFT_81165	CBM5-GH18				2.32561	Carbohydrate-binding module family 5 protein	extracellular region [GO:0005576]; carbohydrate binding [GO:0030246]; chitin binding [GO:0008061]; hydrolase activity, hydrolyzing O-glycosyl compounds [GO:0004553]; carbohydrate metabolic process [GO:0005975]
GLOTRDRAFT_81248					3.00236	D-lactonohydrolase-like protein	hydrolase activity [GO:0016787]
GLOTRDRAFT_81499					-2.24948	NAD P-binding protein	oxidoreductase activity [GO:0016491]
GLOTRDRAFT_81512	G35				2.15723	Glycoside hydrolase family 35 protein	beta-galactosidase activity [GO:0004565]; carbohydrate metabolic process [GO:0005975]
GLOTRDRAFT_81515					2.15486	Uncharacterized protein	integral component of membrane [GO:0016021]
GLOTRDRAFT_81874					2.01064	Pleiotropic drug resistance ABC transporter	integral component of membrane [GO:0016021]; plasma membrane [GO:0005886]; ATP binding [GO:0005524]; ATPase activity [GO:0016887]; ATPase-coupled transmembrane transporter activity [GO:0042626]
GLOTRDRAFT_82136			-2.08147			Cytochrome P450	heme binding [GO:0020037]; iron ion binding [GO:0005506]; oxidoreductase activity, acting on paired donors, with incorporation or reduction of molecular oxygen [GO:0016705]
GLOTRDRAFT_82505					2.50209	Uncharacterized protein
GLOTRDRAFT_8414				-4.09355		Uncharacterized protein (Fragment)	diphthine synthase activity [GO:0004164]; peptidyl-diphthamide biosynthetic process from peptidyl-histidine [GO:0017183]
GLOTRDRAFT_89726				-3.64254	-2.73316	Uncharacterized protein
GLOTRDRAFT_89993					-2.12363	Membrane-associated proteins in eicosanoid and glutathione metabolism	integral component of membrane [GO:0016021]
GLOTRDRAFT_91265					2.54227	General substrate transporter	integral component of membrane [GO:0016021]; transmembrane transporter activity [GO:0022857]
GLOTRDRAFT_91447					-2.15336	Uncharacterized protein
GLOTRDRAFT_92073				-2.02724		Uncharacterized protein
GLOTRDRAFT_92084			-3.52986	3.78088		Uncharacterized protein
GLOTRDRAFT_92096			-2.12933			Uncharacterized protein	integral component of membrane [GO:0016021]
GLOTRDRAFT_92247			-3.2411		-2.41159	Uncharacterized protein	integral component of membrane [GO:0016021]
GLOTRDRAFT_92314			-2.51997			Uncharacterized protein
GLOTRDRAFT_92602			4.31223	-2.79004		Uncharacterized protein
GLOTRDRAFT_92697				-2.33405	-3.26935	Uncharacterized protein
GLOTRDRAFT_93153				-3.20359	-3.84478	Uncharacterized protein
GLOTRDRAFT_93184			-2.95909		-4.65837	Uncharacterized protein	integral component of membrane [GO:0016021]
GLOTRDRAFT_93219					-2.565	Uncharacterized protein
GLOTRDRAFT_93553				-2.31282	-2.23209	Uncharacterized protein
GLOTRDRAFT_93555				-2.08599		Uncharacterized protein
GLOTRDRAFT_93608				-2.37187		But2 domain-containing protein	integral component of membrane [GO:0016021]
GLOTRDRAFT_93877				3.42422	3.87987	Uncharacterized protein
GLOTRDRAFT_93980					-2.00235	Uncharacterized protein
GLOTRDRAFT_94125				-5.68369	-5.4231	Uncharacterized protein
GLOTRDRAFT_94714				6.1365	5.89671	Terpenoid synthase
GLOTRDRAFT_94857			-3.11579		-4.07824	Uncharacterized protein
GLOTRDRAFT_94982					-2.54083	Uncharacterized protein
GLOTRDRAFT_95038				-3.65291	-2.71913	Uncharacterized protein
GLOTRDRAFT_95187				-2.17908		Uncharacterized protein
GLOTRDRAFT_95218					-2.97462	Uncharacterized protein	integral component of membrane [GO:0016021]
GLOTRDRAFT_95220			-2.08718			Uncharacterized protein	integral component of membrane [GO:0016021]
GLOTRDRAFT_95544				2.72175	2.82551	Carbon-nitrogen hydrolase	hydrolase activity [GO:0016787]; nitrogen compound metabolic process [GO:0006807]
GLOTRDRAFT_95549			2.88164		2.31698	FAD-binding domain-containing protein	FAD binding [GO:0071949]; oxidoreductase activity [GO:0016491]
GLOTRDRAFT_95742				-2.50907	-2.59043	Uncharacterized protein
GLOTRDRAFT_95744					-2.17838	Uncharacterized protein
GLOTRDRAFT_95968				-2.00133		Uncharacterized protein
GLOTRDRAFT_96019					-2.47073	Uncharacterized protein
GLOTRDRAFT_96434				-2.2434	-2.48596	Uncharacterized protein	integral component of membrane [GO:0016021]
GLOTRDRAFT_96441				-3.30761	-2.36409	Osmotin, thaumatin-like protein
GLOTRDRAFT_96525			-2.00438		-4.56193	Uncharacterized protein
GLOTRDRAFT_96584					2.19424	Glutathione S-transferase	transferase activity [GO:0016740]
GLOTRDRAFT_96995				-2.19594		Uncharacterized protein	integral component of membrane [GO:0016021]
GLOTRDRAFT_97063				-2.42666		Uncharacterized protein
GLOTRDRAFT_9714				-2.01305		Uncharacterized protein (Fragment)
GLOTRDRAFT_97140	AA3_2				-2.48531	Alcohol oxidase	flavin adenine dinucleotide binding [GO:0050660]; oxidoreductase activity, acting on CH-OH group of donors [GO:0016614]
GLOTRDRAFT_98313				-2.42624		Uncharacterized protein
GLOTRDRAFT_99121				-3.30871	-2.64928
GLOTRDRAFT_99571				-2.89056
GLOTRDRAFT_99667			2.46657
