# Supplementary material for: Comparative Transcriptomics During Brown Rot Decay in Three Fungi Reveals Strain-Specific Degradative Strategies and Responses to Wood Acetylation
Source: Front Fungal Biol. 2021 Sep 6;2:701579. doi: 10.3389/ffunb.2021.701579 (PMC10512373; doi:10.3389/ffunb.2021.701579)
Supplement: Supplementary file 6 [file Table_5.XLSX]

## Sheet: Legend
This file shows the data for the differential expression of all the Rhodoniaplacenta strains FPRL280 and MAD-698, comparing untreated samples during oxidative and enzymatic stages of decay:
Map 1:	oxidative degradation
Map 2:	enzymatic degradation
The genes were grouped by gene ontology functions and color coded as follows:
	Transporters
	Cytochrome P450
	Sugar metabolism
	Aldo-keto reductases
	Proteases
	Other functions
no fill	Uncharacterized
The genes were also grouped by CAZy classification and brown rot specificity
	CAZy
	BRS "Ox"
	BRS "Enz"
Log2 fold changes were color coded for:
downregulated in FPRL280
upregulated in FPRL280
Gene names in red have putative functions, derived from their corresponding orthologs
Gene IDs with an orange coloring upregulated with a log2 fold change ≥ 6

## Sheet: Oxidative
FPRL280 ID	CAZy family	FPRL280/UT/Ox vs. MAD-698/UT/Ox - Log2FC	FDR p-value	MAD-SB12 ID	Protein names	Gene ontology (GO)
106_10		3.31736	0	POSPLADRAFT_1153790	Uncharacterized protein	integral component of membrane [GO:0016021]; transmembrane transporter activity [GO:0022857]
106_6		2.18909	0	POSPLADRAFT_1049532	Uncharacterized protein	integral component of membrane [GO:0016021]; transmembrane transporter activity [GO:0022857]
118_3		2.04302	0	POSPLADRAFT_1170036	Uncharacterized protein	integral component of membrane [GO:0016021]; transmembrane transport [GO:0055085]
11_85		2.00005	4.42119e-06	POSPLADRAFT_1053021	Uncharacterized protein	integral component of membrane [GO:0016021]; transmembrane transport [GO:0055085]
122_21		3.60966	3.9597e-06	POSPLADRAFT_1049286	Uncharacterized protein	integral component of membrane [GO:0016021]; transmembrane transporter activity [GO:0022857]
12_21		2.04761	0	POSPLADRAFT_1134396	Uncharacterized protein	integral component of membrane [GO:0016021]; zinc ion transmembrane transporter activity [GO:0005385]
142_3		2.20988	0	POSPLADRAFT_1043923	Uncharacterized protein	integral component of membrane [GO:0016021]; transmembrane transport [GO:0055085]
14_61		2.97938	0	POSPLADRAFT_1130525	MFS domain-containing protein	integral component of membrane [GO:0016021]; transmembrane transporter activity [GO:0022857]
150_6		2.17501	0	POSPLADRAFT_1157055	MFS domain-containing protein	integral component of membrane [GO:0016021]; transmembrane transporter activity [GO:0022857]
150_7		3.63684	0	POSPLADRAFT_1050088	Uncharacterized protein	integral component of membrane [GO:0016021]; oxidoreductase activity [GO:0016491]; transmembrane transporter activity [GO:0022857]
165_8		2.97467	0	POSPLADRAFT_1169244	Uncharacterized protein	integral component of membrane [GO:0016021]; transmembrane transporter activity [GO:0022857]
16_50		3.43598	0	POSPLADRAFT_1139296	MFS domain-containing protein	integral component of membrane [GO:0016021]; transmembrane transporter activity [GO:0022857]
176_3		2.24816	0	POSPLADRAFT_1149470	MFS domain-containing protein	integral component of membrane [GO:0016021]; transmembrane transporter activity [GO:0022857]
21_37		3.6878	0	POSPLADRAFT_1128061	Smf Mn2+ and Fe2+ transporter	integral component of membrane [GO:0016021]; metal ion transmembrane transporter activity [GO:0046873]
232_2		5.24386	0	POSPLADRAFT_1140587	MFS domain-containing protein	integral component of membrane [GO:0016021]; transmembrane transporter activity [GO:0022857]
249_1		2.01549	0	POSPLADRAFT_1138543	Oligopeptide transporter	integral component of membrane [GO:0016021]; transmembrane transport [GO:0055085]
276_2		2.68395	0	POSPLADRAFT_1057845	Uncharacterized protein	integral component of membrane [GO:0016021]; transmembrane transporter activity [GO:0022857]
30_1		3.87133	0.000585715	POSPLADRAFT_1161004	NADH-ubiquinone oxidoreductase chain 5 (EC 7.1.1.2)	integral component of membrane [GO:0016021]; mitochondrial inner membrane [GO:0005743]; respirasome [GO:0070469]; NADH dehydrogenase (ubiquinone) activity [GO:0008137]; ATP synthesis coupled electron transport [GO:0042773]
342_2		3.20961	0	POSPLADRAFT_1157169	MFS domain-containing protein	integral component of membrane [GO:0016021]; transmembrane transporter activity [GO:0022857]
41_47		8.03853	0.00093807	POSPLADRAFT_1176855	Trafficking protein particle complex subunit	endoplasmic reticulum [GO:0005783]; Golgi apparatus [GO:0005794]; TRAPP complex [GO:0030008]; Golgi vesicle transport [GO:0048193]
460_3		2.10055	0	POSPLADRAFT_1036270	AA_permease domain-containing protein	integral component of membrane [GO:0016021]; transmembrane transporter activity [GO:0022857]; amino acid transport [GO:0006865]
4_124		2.36865	0	POSPLADRAFT_1059387	MFS general substrate transporter	integral component of membrane [GO:0016021]; transmembrane transporter activity [GO:0022857]
69_22		2.01763	1.97409e-14	POSPLADRAFT_1048638	MFS domain-containing protein	integral component of membrane [GO:0016021]; transmembrane transporter activity [GO:0022857]
75_34		3.41258	0	POSPLADRAFT_1141684	Uncharacterized protein	integral component of membrane [GO:0016021]; transmembrane transporter activity [GO:0022857]
8_8		2.22445	0	POSPLADRAFT_1048232	MFS general substrate transporter	integral component of membrane [GO:0016021]
111_2		-2.05127	0	POSPLADRAFT_1135526	Uncharacterized protein	vacuolar transport [GO:0007034]
147_3		-2.23159	0	POSPLADRAFT_1174158	Calcium-transporting ATPase (EC 7.2.2.10)	integral component of membrane [GO:0016021]; ATP binding [GO:0005524]; calcium transmembrane transporter activity, phosphorylative mechanism [GO:0005388]
149_8		-2.50974	0	POSPLADRAFT_1143698	MFS domain-containing protein	integral component of membrane [GO:0016021]; transmembrane transporter activity [GO:0022857]
16_53		-2.74696	0	POSPLADRAFT_1168779	Uncharacterized protein	integral component of membrane [GO:0016021]; transmembrane transport [GO:0055085]
195_7		-2.69114	0	POSPLADRAFT_1045912	Uncharacterized protein	high-affinity iron permease complex [GO:0033573]; iron ion transmembrane transporter activity [GO:0005381]
267_5		-2.0811	0	POSPLADRAFT_1160028	MFS domain-containing protein	integral component of membrane [GO:0016021]; transmembrane transporter activity [GO:0022857]
3_106		-3.60732	0	POSPLADRAFT_1135962	Uncharacterized protein (Fragment)	mitochondrial intermembrane space [GO:0005758]; copper chaperone activity [GO:0016531]; copper ion transport [GO:0006825]
52_28		-3.12306	0	POSPLADRAFT_1040149	Mitochondrial carrier	integral component of membrane [GO:0016021]; ATP transmembrane transporter activity [GO:0005347]
62_10		-2.19304	0	POSPLADRAFT_1157369	MFS domain-containing protein	integral component of membrane [GO:0016021]; transmembrane transporter activity [GO:0022857]
135_8		2.55993	0	POSPLADRAFT_1060956	Uncharacterized protein	heme binding [GO:0020037]; iron ion binding [GO:0005506]; monooxygenase activity [GO:0004497]; oxidoreductase activity, acting on paired donors, with incorporation or reduction of molecular oxygen [GO:0016705]
138_16		4.62781	0	POSPLADRAFT_1141490	Cytochrome P450	heme binding [GO:0020037]; iron ion binding [GO:0005506]; monooxygenase activity [GO:0004497]; oxidoreductase activity, acting on paired donors, with incorporation or reduction of molecular oxygen [GO:0016705]
138_8		4.68692	0	POSPLADRAFT_1140578	Uncharacterized protein	integral component of membrane [GO:0016021]; heme binding [GO:0020037]; iron ion binding [GO:0005506]; oxidoreductase activity, acting on paired donors, with incorporation or reduction of molecular oxygen [GO:0016705]
13_48		3.18865	0	POSPLADRAFT_1042371	Uncharacterized protein	integral component of membrane [GO:0016021]; heme binding [GO:0020037]; iron ion binding [GO:0005506]; monooxygenase activity [GO:0004497]; oxidoreductase activity, acting on paired donors, with incorporation or reduction of molecular oxygen [GO:0016705]
164_6		3.16144	0	POSPLADRAFT_1178227	Uncharacterized protein	heme binding [GO:0020037]; iron ion binding [GO:0005506]; monooxygenase activity [GO:0004497]; oxidoreductase activity, acting on paired donors, with incorporation or reduction of molecular oxygen [GO:0016705]
181_4		2.24912	0	POSPLADRAFT_1141277	Cytochrome P450	integral component of membrane [GO:0016021]; heme binding [GO:0020037]; iron ion binding [GO:0005506]; oxidoreductase activity, acting on paired donors, with incorporation or reduction of molecular oxygen [GO:0016705]
18_51		2.63814	0	POSPLADRAFT_1048841	Uncharacterized protein	heme binding [GO:0020037]; iron ion binding [GO:0005506]; oxidoreductase activity, acting on paired donors, with incorporation or reduction of molecular oxygen [GO:0016705]
219_5		2.73387	0	POSPLADRAFT_1046859	Cytochrome P450	heme binding [GO:0020037]; iron ion binding [GO:0005506]; oxidoreductase activity, acting on paired donors, with incorporation or reduction of molecular oxygen [GO:0016705]
22_15		2.47163	0	POSPLADRAFT_1053302	Uncharacterized protein	heme binding [GO:0020037]; iron ion binding [GO:0005506]; monooxygenase activity [GO:0004497]; oxidoreductase activity, acting on paired donors, with incorporation or reduction of molecular oxygen [GO:0016705]
243_2		2.51867	0	POSPLADRAFT_1142184	Uncharacterized protein	integral component of membrane [GO:0016021]; heme binding [GO:0020037]; iron ion binding [GO:0005506]; oxidoreductase activity, acting on paired donors, with incorporation or reduction of molecular oxygen [GO:0016705]
262_3		2.27888	0	POSPLADRAFT_1141367	Cytochrome P450	integral component of membrane [GO:0016021]; heme binding [GO:0020037]; iron ion binding [GO:0005506]; monooxygenase activity [GO:0004497]; oxidoreductase activity, acting on paired donors, with incorporation or reduction of molecular oxygen [GO:0016705]
435_1		3.0295	0	POSPLADRAFT_1153383	Uncharacterized protein	heme binding [GO:0020037]; iron ion binding [GO:0005506]; monooxygenase activity [GO:0004497]; oxidoreductase activity, acting on paired donors, with incorporation or reduction of molecular oxygen [GO:0016705]
43_34		3.13975	0	POSPLADRAFT_1060467	Uncharacterized protein	heme binding [GO:0020037]; iron ion binding [GO:0005506]; oxidoreductase activity, acting on paired donors, with incorporation or reduction of molecular oxygen [GO:0016705]
43_44		2.12246	0	POSPLADRAFT_1153505	Uncharacterized protein	heme binding [GO:0020037]; iron ion binding [GO:0005506]; oxidoreductase activity, acting on paired donors, with incorporation or reduction of molecular oxygen [GO:0016705]
43_9		3.55843	0	POSPLADRAFT_1153082	Uncharacterized protein	heme binding [GO:0020037]; iron ion binding [GO:0005506]; monooxygenase activity [GO:0004497]; oxidoreductase activity, acting on paired donors, with incorporation or reduction of molecular oxygen [GO:0016705]
500_3		2.81656	0	POSPLADRAFT_1153045	Uncharacterized protein	integral component of membrane [GO:0016021]; heme binding [GO:0020037]; iron ion binding [GO:0005506]; monooxygenase activity [GO:0004497]; oxidoreductase activity, acting on paired donors, with incorporation or reduction of molecular oxygen [GO:0016705]
501_1		3.41493	0	POSPLADRAFT_1161078	Uncharacterized protein	heme binding [GO:0020037]; iron ion binding [GO:0005506]; oxidoreductase activity, acting on paired donors, with incorporation or reduction of molecular oxygen [GO:0016705]
621_1		2.13162	0	POSPLADRAFT_1144211	Cytochrome P450	heme binding [GO:0020037]; iron ion binding [GO:0005506]; oxidoreductase activity, acting on paired donors, with incorporation or reduction of molecular oxygen [GO:0016705]
71_10		2.08258	0	POSPLADRAFT_1134270	Uncharacterized protein	heme binding [GO:0020037]; iron ion binding [GO:0005506]; monooxygenase activity [GO:0004497]; oxidoreductase activity, acting on paired donors, with incorporation or reduction of molecular oxygen [GO:0016705]
989_1		2.1511	0	POSPLADRAFT_1050134	Uncharacterized protein	integral component of membrane [GO:0016021]; heme binding [GO:0020037]; iron ion binding [GO:0005506]; oxidoreductase activity, acting on paired donors, with incorporation or reduction of molecular oxygen [GO:0016705]
13_10		-5.12116	0	POSPLADRAFT_1051287	Uncharacterized protein	integral component of membrane [GO:0016021]; heme binding [GO:0020037]; iron ion binding [GO:0005506]; monooxygenase activity [GO:0004497]; oxidoreductase activity, acting on paired donors, with incorporation or reduction of molecular oxygen [GO:0016705]
161_4		-2.55511	0	POSPLADRAFT_1160489	Uncharacterized protein	heme binding [GO:0020037]; iron ion binding [GO:0005506]; oxidoreductase activity, acting on paired donors, with incorporation or reduction of molecular oxygen [GO:0016705]
205_5		-2.1154	0	POSPLADRAFT_1140751	Uncharacterized protein	heme binding [GO:0020037]; iron ion binding [GO:0005506]; monooxygenase activity [GO:0004497]; oxidoreductase activity, acting on paired donors, with incorporation or reduction of molecular oxygen [GO:0016705]
21_41		-2.0213	0	POSPLADRAFT_1072203	Uncharacterized protein (Fragment)	integral component of membrane [GO:0016021]; heme binding [GO:0020037]; iron ion binding [GO:0005506]; monooxygenase activity [GO:0004497]; oxidoreductase activity, acting on paired donors, with incorporation or reduction of molecular oxygen [GO:0016705]
252_3		-4.4262	0	POSPLADRAFT_1056401	Uncharacterized protein	heme binding [GO:0020037]; iron ion binding [GO:0005506]; oxidoreductase activity, acting on paired donors, with incorporation or reduction of molecular oxygen [GO:0016705]
256_3		-2.5738	0	POSPLADRAFT_1046942	Cytochrome P450	heme binding [GO:0020037]; iron ion binding [GO:0005506]; monooxygenase activity [GO:0004497]; oxidoreductase activity, acting on paired donors, with incorporation or reduction of molecular oxygen [GO:0016705]
30_2		-2.05325	0	POSPLADRAFT_1142403	Uncharacterized protein	heme binding [GO:0020037]; iron ion binding [GO:0005506]; monooxygenase activity [GO:0004497]; oxidoreductase activity, acting on paired donors, with incorporation or reduction of molecular oxygen [GO:0016705]
330_6		-2.15625	8.59651e-10	POSPLADRAFT_1143995	Uncharacterized protein	heme binding [GO:0020037]; iron ion binding [GO:0005506]; monooxygenase activity [GO:0004497]; oxidoreductase activity, acting on paired donors, with incorporation or reduction of molecular oxygen [GO:0016705]
365_1		-4.84077	0	POSPLADRAFT_1133962	Uncharacterized protein	heme binding [GO:0020037]; iron ion binding [GO:0005506]; oxidoreductase activity, acting on paired donors, with incorporation or reduction of molecular oxygen [GO:0016705]
386_3		-2.84486	0	POSPLADRAFT_1153463	Uncharacterized protein	heme binding [GO:0020037]; iron ion binding [GO:0005506]; monooxygenase activity [GO:0004497]; oxidoreductase activity, acting on paired donors, with incorporation or reduction of molecular oxygen [GO:0016705]
43_10		-2.87076	0	POSPLADRAFT_1060503	Uncharacterized protein	heme binding [GO:0020037]; iron ion binding [GO:0005506]; monooxygenase activity [GO:0004497]; oxidoreductase activity, acting on paired donors, with incorporation or reduction of molecular oxygen [GO:0016705]
43_12		-2.63168	0	POSPLADRAFT_1152968	Uncharacterized protein	heme binding [GO:0020037]; iron ion binding [GO:0005506]; monooxygenase activity [GO:0004497]; oxidoreductase activity, acting on paired donors, with incorporation or reduction of molecular oxygen [GO:0016705]
515_3		-2.36293	0	POSPLADRAFT_1040060	Uncharacterized protein	heme binding [GO:0020037]; iron ion binding [GO:0005506]; oxidoreductase activity, acting on paired donors, with incorporation or reduction of molecular oxygen [GO:0016705]
528_1		-13.1742	3.9135e-07	POSPLADRAFT_1041340	Uncharacterized protein	heme binding [GO:0020037]; iron ion binding [GO:0005506]; monooxygenase activity [GO:0004497]; oxidoreductase activity, acting on paired donors, with incorporation or reduction of molecular oxygen [GO:0016705]
540_1		-3.13522	3.05162e-13	POSPLADRAFT_1146934	Cytochrome P450	heme binding [GO:0020037]; iron ion binding [GO:0005506]; monooxygenase activity [GO:0004497]; oxidoreductase activity, acting on paired donors, with incorporation or reduction of molecular oxygen [GO:0016705]
554_2		-11.2804	0	POSPLADRAFT_1039456	Uncharacterized protein	heme binding [GO:0020037]; iron ion binding [GO:0005506]; monooxygenase activity [GO:0004497]; oxidoreductase activity, acting on paired donors, with incorporation or reduction of molecular oxygen [GO:0016705]
75_9		-2.92066	0	POSPLADRAFT_1056193	Cytochrome P450	integral component of membrane [GO:0016021]; heme binding [GO:0020037]; iron ion binding [GO:0005506]; oxidoreductase activity, acting on paired donors, with incorporation or reduction of molecular oxygen [GO:0016705]
8_6		-3.03147	0	POSPLADRAFT_1149966	Uncharacterized protein	integral component of membrane [GO:0016021]; heme binding [GO:0020037]; iron ion binding [GO:0005506]; monooxygenase activity [GO:0004497]; oxidoreductase activity, acting on paired donors, with incorporation or reduction of molecular oxygen [GO:0016705]
9_79		-3.61757	0	POSPLADRAFT_1137238	Cytochrome P450	heme binding [GO:0020037]; iron ion binding [GO:0005506]; oxidoreductase activity, acting on paired donors, with incorporation or reduction of molecular oxygen [GO:0016705]
10_95	PL14_5	2.35598	0	POSPLADRAFT_1166429	Polysaccharide lyase family 14 protein	lyase activity [GO:0016829]
223_3	GH18-CBM5	3.28218	0	POSPLADRAFT_1181214	Carbohydrate-binding module family 5 protein	extracellular region [GO:0005576]; carbohydrate binding [GO:0030246]; chitin binding [GO:0008061]; hydrolase activity, hydrolyzing O-glycosyl compounds [GO:0004553]; carbohydrate metabolic process [GO:0005975]
241_8	GH128	2.62053	0	POSPLADRAFT_1056953	Glycoside hydrolase family 128 protein	hydrolase activity [GO:0016787]
249_6	GH18	2.56088	0	POSPLADRAFT_1039239	Glycoside hydrolase family 18 protein	hydrolase activity, hydrolyzing O-glycosyl compounds [GO:0004553]; carbohydrate metabolic process [GO:0005975]
250_6	GH13_1	2.30822	0	POSPLADRAFT_1158324	Glycoside hydrolase family 13 protein	alpha-amylase activity [GO:0004556]; calcium ion binding [GO:0005509]; carbohydrate catabolic process [GO:0016052]
25_29	GH5_9	3.78911	0	POSPLADRAFT_1155721	Glycoside hydrolase family 5 protein	hydrolase activity, hydrolyzing O-glycosyl compounds [GO:0004553]; carbohydrate metabolic process [GO:0005975]
25_52	GT3	2.63786	0	POSPLADRAFT_1037471	Glycogen [starch] synthase (EC 2.4.1.11)	glycogen (starch) synthase activity [GO:0004373]; glycogen biosynthetic process [GO:0005978]
269_3	GH55	2.60893	0	POSPLADRAFT_1131418	Glycoside hydrolase family 55 protein	hydrolase activity [GO:0016787]
28_25	GH18-CBM5	2.63416	0	POSPLADRAFT_1050002	Carbohydrate-binding module family 5 protein	extracellular region [GO:0005576]; carbohydrate binding [GO:0030246]; hydrolase activity, hydrolyzing O-glycosyl compounds [GO:0004553]; carbohydrate metabolic process [GO:0005975]
2_15	GH18-CBM5-CBM5	2.18198	0	POSPLADRAFT_1072561	Carbohydrate-binding module family 5 protein	extracellular region [GO:0005576]; carbohydrate binding [GO:0030246]; hydrolase activity, hydrolyzing O-glycosyl compounds [GO:0004553]; carbohydrate metabolic process [GO:0005975]
318_2	GH79	3.89141	0	POSPLADRAFT_1155254	Glycoside hydrolase family 79 protein	integral component of membrane [GO:0016021]; hydrolase activity [GO:0016787]
31_30	GH18	2.12256	7.04636e-09	POSPLADRAFT_1147198	Glycoside hydrolase family 18 protein	chitin binding [GO:0008061]; hydrolase activity, hydrolyzing O-glycosyl compounds [GO:0004553]; carbohydrate metabolic process [GO:0005975]
327_2	CE15	2.07486	0	POSPLADRAFT_1065808	Carbohydrate esterase family 15 protein
32_9	GH23	2.31936	0	POSPLADRAFT_1045549	Glycoside hydrolase family 23 protein	hydrolase activity [GO:0016787]
33_20	GH18-CBM5	3.74832	0	POSPLADRAFT_1043364	Carbohydrate-binding module family 5 protein	extracellular region [GO:0005576]; carbohydrate binding [GO:0030246]; hydrolase activity, hydrolyzing O-glycosyl compounds [GO:0004553]; carbohydrate metabolic process [GO:0005975]
3_171	EXPN	2.95005	0	POSPLADRAFT_1178475	Cerato-platanin
62_43	CBM13	3.29801	0	POSPLADRAFT_1157702	Carbohydrate-binding module family 13 protein
63_36	EXPN	5.29837	0	POSPLADRAFT_1059885	Uncharacterized protein
88_4	GH31	2.20708	0	POSPLADRAFT_1050820	Glycoside hydrolase family 31 protein	carbohydrate binding [GO:0030246]; hydrolase activity, hydrolyzing O-glycosyl compounds [GO:0004553]; carbohydrate metabolic process [GO:0005975]
1_204		2.49662	0	POSPLADRAFT_1176447	Glucose-6-phosphate 1-epimerase (EC 5.1.3.15)	carbohydrate binding [GO:0030246]; glucose-6-phosphate 1-epimerase activity [GO:0047938]; carbohydrate metabolic process [GO:0005975]
202_3		3.67665	0	POSPLADRAFT_1160081	Pyruvate decarboxylase THI3	carboxy-lyase activity [GO:0016831]; magnesium ion binding [GO:0000287]; thiamine pyrophosphate binding [GO:0030976]
21_36		2.73323	0	POSPLADRAFT_1051316	Malic enzyme	malate dehydrogenase (decarboxylating) (NAD+) activity [GO:0004471]; metal ion binding [GO:0046872]; NAD binding [GO:0051287]
261_7		2.19767	0	POSPLADRAFT_1165750	Glucosamine-6-phosphate isomerase (EC 3.5.99.6) (Glucosamine-6-phosphate deaminase)	glucosamine-6-phosphate deaminase activity [GO:0004342]; carbohydrate metabolic process [GO:0005975]; N-acetylglucosamine metabolic process [GO:0006044]
348_2		2.40255	2.07268e-10	POSPLADRAFT_1060837	Uncharacterized protein	cytoplasm [GO:0005737]; sedoheptulose-7-phosphate:D-glyceraldehyde-3-phosphate glyceronetransferase activity [GO:0004801]; carbohydrate metabolic process [GO:0005975]; pentose-phosphate shunt [GO:0006098]
385_4		3.08373	0	POSPLADRAFT_1051361	Terpenoid synthase	carbon-oxygen lyase activity, acting on phosphates [GO:0016838]
3_130		2.40682	2.46191e-09	POSPLADRAFT_1167103	Glutamate decarboxylase (EC 4.1.1.15)	glutamate decarboxylase activity [GO:0004351]; pyridoxal phosphate binding [GO:0030170]; glutamate metabolic process [GO:0006536]
63_30		3.13679	0	POSPLADRAFT_1152015	Carbonic anhydrase (EC 4.2.1.1) (Carbonate dehydratase)	carbonate dehydratase activity [GO:0004089]; zinc ion binding [GO:0008270]; carbon utilization [GO:0015976]
78_28		2.05799	2.17726e-11	POSPLADRAFT_1044698	Isochorismatase domain-containing protein	catalytic activity [GO:0003824]
81_8		2.14155	0	POSPLADRAFT_1039955	Mannose-6-phosphate isomerase (EC 5.3.1.8)	mannose-6-phosphate isomerase activity [GO:0004476]; zinc ion binding [GO:0008270]; carbohydrate metabolic process [GO:0005975]; GDP-mannose biosynthetic process [GO:0009298]
119_14	GH13_1	-10.9774	2.79168e-05	POSPLADRAFT_1062176	Glycoside hydrolase family 13 protein	alpha-amylase activity [GO:0004556]; calcium ion binding [GO:0005509]; carbohydrate catabolic process [GO:0016052]
235_10	CBM13	-2.10894	6.75032e-06	POSPLADRAFT_1128361	Carbohydrate-binding module family 13 protein
29_44	CBM13	-2.78762	0	POSPLADRAFT_1129319	Carbohydrate-binding module family 13 protein
8_35	GH89	-2.10272	0	POSPLADRAFT_1030090	Glycoside hydrolase family 89 protein	hydrolase activity [GO:0016787]
213_3		-2.65032	0	POSPLADRAFT_1059323	Isocitrate lyase	isocitrate lyase activity [GO:0004451]; metal ion binding [GO:0046872]; carboxylic acid metabolic process [GO:0019752]
495_1		-2.78024	0	POSPLADRAFT_1157361	Uncharacterized protein	integral component of membrane [GO:0016021]; transferase activity, transferring glycosyl groups [GO:0016757]; fucose metabolic process [GO:0006004]
520_1		-2.3232	0	POSPLADRAFT_1184744	Citrate synthase	citrate (Si)-synthase activity [GO:0004108]; citrate metabolic process [GO:0006101]; tricarboxylic acid cycle [GO:0006099]
697_2		-2.41774	0	POSPLADRAFT_1037664	FHA domain-containing protein	carbohydrate binding [GO:0030246]; isomerase activity [GO:0016853]; carbohydrate metabolic process [GO:0005975]
293_5		2.68803	0	POSPLADRAFT_1143183	Aldo/keto reductase	integral component of membrane [GO:0016021]; oxidoreductase activity [GO:0016491]
378_9		2.75019	0	POSPLADRAFT_1044633	Aldo_ket_red domain-containing protein
4_55		2.1444	0	POSPLADRAFT_1167222	Aldo_ket_red domain-containing protein
720_2		3.99119	1.26142e-09	POSPLADRAFT_1158607	Aldo_ket_red domain-containing protein
99_15		2.767	0	POSPLADRAFT_1174997	Aldo_ket_red domain-containing protein	oxidoreductase activity [GO:0016491]
185_9		-3.72666	0	POSPLADRAFT_1045746	Aldo_ket_red domain-containing protein
376_4		-3.69305	0	POSPLADRAFT_1166171	Aldo_ket_red domain-containing protein
12_59		2.17564	9.17694e-13	POSPLADRAFT_1135258	Peptidase A1 domain-containing protein	integral component of membrane [GO:0016021]; aspartic-type endopeptidase activity [GO:0004190]
18_54		2.04188	0	POSPLADRAFT_1184303	Peptidase A1 domain-containing protein	aspartic-type endopeptidase activity [GO:0004190]
19_9		2.24993	0	POSPLADRAFT_1180435	RBR-type E3 ubiquitin transferase (EC 2.3.2.31)	metal ion binding [GO:0046872]; ubiquitin-protein transferase activity [GO:0004842]
206_14		2.8422	4.52499e-10	POSPLADRAFT_1049092	UBIQUITIN_CONJUGAT_2 domain-containing protein
220_6		3.24549	0	POSPLADRAFT_1156721	Peptidase A1 domain-containing protein	aspartic-type endopeptidase activity [GO:0004190]
230_8		2.44696	0	POSPLADRAFT_1032259	Peptidase A1 domain-containing protein	aspartic-type endopeptidase activity [GO:0004190]
245_3		2.6877	0	POSPLADRAFT_1054861	Peptidase_S9 domain-containing protein	serine-type peptidase activity [GO:0008236]
262_4		2.62991	0	POSPLADRAFT_1141629	Peptidase A1 domain-containing protein	aspartic-type endopeptidase activity [GO:0004190]
300_5		2.789	0	POSPLADRAFT_1050732	Peptidase A1 domain-containing protein	aspartic-type endopeptidase activity [GO:0004190]
46_26		2.01244	0	POSPLADRAFT_1148075	Carboxypeptidase (EC 3.4.16.-)	serine-type carboxypeptidase activity [GO:0004185]
49_15		5.08955	0	POSPLADRAFT_1067980	Peptidase A1 domain-containing protein	aspartic-type endopeptidase activity [GO:0004190]
557_1		11.0612	3.22461e-06	POSPLADRAFT_1156685	CCHC-type domain-containing protein	aspartic-type endopeptidase activity [GO:0004190]; nucleic acid binding [GO:0003676]; zinc ion binding [GO:0008270]
607_1		8.33455	0	POSPLADRAFT_1061782	ULP_PROTEASE domain-containing protein	cysteine-type peptidase activity [GO:0008234]
95_6		2.5943	0	POSPLADRAFT_1064823	Peptidase S53 domain-containing protein	metal ion binding [GO:0046872]; serine-type endopeptidase activity [GO:0004252]
256_2		-2.27478	0	POSPLADRAFT_1066234	Peptidase S53 domain-containing protein	metal ion binding [GO:0046872]; serine-type endopeptidase activity [GO:0004252]
927_1		-6.09744	0.0254127	POSPLADRAFT_1062377	Uncharacterized protein	aspartic-type endopeptidase activity [GO:0004190]
135_4	AA3_3	4.53163	0	POSPLADRAFT_1154730	GMC_OxRdtase_N domain-containing protein	flavin adenine dinucleotide binding [GO:0050660]; oxidoreductase activity, acting on CH-OH group of donors [GO:0016614]
243_3	AA3_2	3.66492	0	POSPLADRAFT_1094491	Uncharacterized protein (Fragment)	flavin adenine dinucleotide binding [GO:0050660]; oxidoreductase activity, acting on CH-OH group of donors [GO:0016614]
659_1	AA3_2	3.90653	9.10029e-16	POSPLADRAFT_1049317	GMC_OxRdtase_N domain-containing protein	flavin adenine dinucleotide binding [GO:0050660]; oxidoreductase activity, acting on CH-OH group of donors [GO:0016614]
66_10	AA3_3	3.27678	0	POSPLADRAFT_1173864	GMC_OxRdtase_N domain-containing protein	flavin adenine dinucleotide binding [GO:0050660]; oxidoreductase activity, acting on CH-OH group of donors [GO:0016614]
100_22		2.62179	1.7941e-15	POSPLADRAFT_1043597	Uncharacterized protein	oxidoreductase activity [GO:0016491]
100_9		2.09098	0	POSPLADRAFT_1052794	Amidase domain-containing protein
101_22		4.81504	0	POSPLADRAFT_1151098	Uncharacterized protein	integral component of membrane [GO:0016021]
104_25		3.54723	0	POSPLADRAFT_1074394	HTH cro/C1-type domain-containing protein	DNA binding [GO:0003677]
106_13		2.29415	0	POSPLADRAFT_1067571	BHLH domain-containing protein	protein dimerization activity [GO:0046983]
107_5		4.41386	0	POSPLADRAFT_1160737	Uncharacterized protein	integral component of membrane [GO:0016021]
109_4		2.30676	0	POSPLADRAFT_1182328	Methyltransf_2 domain-containing protein	O-methyltransferase activity [GO:0008171]
10_16		2.62445	0	POSPLADRAFT_1053115	AB hydrolase-1 domain-containing protein	transferase activity, transferring acyl groups other than amino-acyl groups [GO:0016747]; biosynthetic process [GO:0009058]
113_21		2.16823	2.02937e-12	POSPLADRAFT_1148222	Uncharacterized protein	integral component of membrane [GO:0016021]
117_1		2.02571	2.37759e-14	POSPLADRAFT_1135007	Uncharacterized protein	catalytic activity [GO:0003824]; lipid biosynthetic process [GO:0008610]
118_10		2.08353	0	POSPLADRAFT_1050561	Uncharacterized protein	ATP binding [GO:0005524]; protein kinase activity [GO:0004672]
118_15		4.6691	0	POSPLADRAFT_1143855	Protein-S-isoprenylcysteine O-methyltransferase (EC 2.1.1.100)	endoplasmic reticulum membrane [GO:0005789]; integral component of membrane [GO:0016021]; protein C-terminal S-isoprenylcysteine carboxyl O-methyltransferase activity [GO:0004671]
118_8		5.3664	0	POSPLADRAFT_1142816	PKS_ER domain-containing protein	oxidoreductase activity [GO:0016491]
118_9		3.75803	0	POSPLADRAFT_1046717	PKS_ER domain-containing protein	oxidoreductase activity [GO:0016491]
119_2		2.16771	0	POSPLADRAFT_1158176	Uncharacterized protein	integral component of membrane [GO:0016021]
11_13		2.37478	0	POSPLADRAFT_1052954	Methyltransf_2 domain-containing protein	O-methyltransferase activity [GO:0008171]
11_14		2.13551	0	POSPLADRAFT_1131046	IU_nuc_hydro domain-containing protein (Fragment)
11_16		3.17241	0	POSPLADRAFT_1038570	Formate dehydrogenase (FDH) (EC 1.17.1.9) (NAD-dependent formate dehydrogenase)	cytoplasm [GO:0005737]; formate dehydrogenase complex [GO:0009326]; formate dehydrogenase (NAD+) activity [GO:0008863]; NAD binding [GO:0051287]; oxidoreductase activity, acting on the CH-OH group of donors, NAD or NADP as acceptor [GO:0016616]; formate catabolic process [GO:0042183]
11_54		2.17334	1.7941e-15	POSPLADRAFT_1132476	Uncharacterized protein	oxidoreductase activity [GO:0016491]; zinc ion binding [GO:0008270]
122_3		2.97792	0	POSPLADRAFT_1067484	Acyl-coenzyme A oxidase	peroxisome [GO:0005777]; acyl-CoA oxidase activity [GO:0003997]; FAD binding [GO:0071949]; fatty acid beta-oxidation [GO:0006635]
124_22		2.81975	0	POSPLADRAFT_1039842	Uncharacterized protein	integral component of membrane [GO:0016021]; cytochrome-c oxidase activity [GO:0004129]
125_7		2.62097	0	POSPLADRAFT_1132537	Uncharacterized protein	I-kappaB kinase/NF-kappaB signaling [GO:0007249]
127_14		3.56996	0	POSPLADRAFT_1054595	Fe2OG dioxygenase domain-containing protein	metal ion binding [GO:0046872]; oxidoreductase activity [GO:0016491]
127_15		2.98002	0	POSPLADRAFT_1045106	Fe2OG dioxygenase domain-containing protein	metal ion binding [GO:0046872]; oxidoreductase activity [GO:0016491]
127_22		2.11141	0	POSPLADRAFT_1137827	Glutathione S-transferase	transferase activity [GO:0016740]
129_10		3.54723	0	POSPLADRAFT_1131059	FAD_binding_3 domain-containing protein	FAD binding [GO:0071949]
129_25		5.12913	0	POSPLADRAFT_1089221	Smr domain-containing protein (Fragment)
131_13		2.36061	0	POSPLADRAFT_1049895	PARP catalytic domain-containing protein	NAD+ ADP-ribosyltransferase activity [GO:0003950]
132_10		3.49051	0	POSPLADRAFT_1143658	Uncharacterized protein	integral component of membrane [GO:0016021]
133_18		3.66693	0	POSPLADRAFT_1139988	Uncharacterized protein	integral component of membrane [GO:0016021]
133_9		4.37266	0	POSPLADRAFT_1069805	Uncharacterized protein	integral component of membrane [GO:0016021]
134_6		2.05821	0	POSPLADRAFT_1034366	Uncharacterized protein	oxidoreductase activity [GO:0016491]
137_11		3.59844	0	POSPLADRAFT_1043078	HMG box domain-containing protein	nucleus [GO:0005634]; DNA binding [GO:0003677]
137_19		3.57157	0	POSPLADRAFT_1051988	Uncharacterized protein	integral component of membrane [GO:0016021]
138_10		3.62041	0	POSPLADRAFT_1046071	Uncharacterized protein	integral component of membrane [GO:0016021]
139_8		2.0131	0	POSPLADRAFT_1040327	PKS_ER domain-containing protein	oxidoreductase activity [GO:0016491]
140_8		2.84738	0	POSPLADRAFT_1155647	PKS_ER domain-containing protein	oxidoreductase activity [GO:0016491]
143_15		2.71184	0	POSPLADRAFT_1035475	Uncharacterized protein	integral component of membrane [GO:0016021]
146_8		3.20438	0	POSPLADRAFT_1066382	FAD-binding PCMH-type domain-containing protein	FAD binding [GO:0071949]; oxidoreductase activity [GO:0016491]
149_16		2.01447	0	POSPLADRAFT_1169991	Peroxiredoxin (EC 1.11.1.15)	cell [GO:0005623]; peroxidase activity [GO:0004601]; peroxiredoxin activity [GO:0051920]; cell redox homeostasis [GO:0045454]
149_5		2.15384	0	POSPLADRAFT_1181440	FAD-binding FR-type domain-containing protein	integral component of membrane [GO:0016021]; oxidoreductase activity [GO:0016491]
150_10		2.18379	0	POSPLADRAFT_1071685	Clavaminate synthase-like protein	oxidoreductase activity [GO:0016491]
150_11		2.42426	0	POSPLADRAFT_1080099	ATPase_AAA_core domain-containing protein (Fragment)	ATP binding [GO:0005524]
154_3		3.9597	0	POSPLADRAFT_1049509	BTB domain-containing protein
154_6		2.47328	0	POSPLADRAFT_1153818	APH domain-containing protein	protein kinase activity [GO:0004672]
155_8		3.05112	0	POSPLADRAFT_1132711	PKS_ER domain-containing protein	oxidoreductase activity [GO:0016491]
156_11		3.87188	0	POSPLADRAFT_1046605	Uncharacterized protein	integral component of membrane [GO:0016021]
156_7		3.2865	0	POSPLADRAFT_1143502	APH domain-containing protein
156_8		2.53986	4.34575e-15	POSPLADRAFT_1142982	Oxidored_FMN domain-containing protein	FMN binding [GO:0010181]; oxidoreductase activity [GO:0016491]
158_12		2.80253	0	POSPLADRAFT_1185430	Uncharacterized protein	integral component of membrane [GO:0016021]
165_5		2.80444	0	POSPLADRAFT_1142177	Carboxylic ester hydrolase (EC 3.1.1.-)	hydrolase activity [GO:0016787]
165_6		2.67243	9.10029e-16	POSPLADRAFT_1046031	Carboxylic ester hydrolase (EC 3.1.1.-)	hydrolase activity [GO:0016787]
167_13		2.11278	0	POSPLADRAFT_1152252	Macro domain-containing protein
16_14		3.78941	4.96248e-08	POSPLADRAFT_1055360	C2H2-type domain-containing protein	nucleic acid binding [GO:0003676]
16_39		2.49789	0	POSPLADRAFT_1045649	Amidase domain-containing protein
16_42		2.62958	0	POSPLADRAFT_1055341	Amidase domain-containing protein
16_71		3.14188	2.81916e-13	POSPLADRAFT_1114166	Uncharacterized protein (Fragment)	integral component of membrane [GO:0016021]
1701_1		2.49635	0.00980449	POSPLADRAFT_1055013	CxC1 domain-containing protein
171_3		2.37001	0	POSPLADRAFT_1048196	DRMBL domain-containing protein
172_8		2.15264	0	POSPLADRAFT_1046611	Uncharacterized protein	flavin adenine dinucleotide binding [GO:0050660]; NADP binding [GO:0050661]; oxidation-reduction process [GO:0055114]
177_8		2.43498	1.30855e-11	POSPLADRAFT_1045900	Uncharacterized protein	integral component of membrane [GO:0016021]
178_6		3.22254	0	POSPLADRAFT_1043328	Zn(2)-C6 fungal-type domain-containing protein	nucleus [GO:0005634]; DNA-binding transcription factor activity, RNA polymerase II-specific [GO:0000981]; zinc ion binding [GO:0008270]
17_15		2.99733	0	POSPLADRAFT_1144551	Acyl-CoA 6-aminopenicillanic-acid-acyltransferase	transferase activity, transferring acyl groups [GO:0016746]
17_33		2.80532	0	POSPLADRAFT_1034171	Amidase domain-containing protein	amidase activity [GO:0004040]
17_54		2.51929	0	POSPLADRAFT_1057337	Uncharacterized protein	integral component of membrane [GO:0016021]; mycotoxin biosynthetic process [GO:0043386]
183_3		3.29177	0	POSPLADRAFT_1050435	AAA domain-containing protein	ATP binding [GO:0005524]
185_13		3.76464	0	POSPLADRAFT_1139039	CVNH domain-containing protein
187_7		3.1364	0	POSPLADRAFT_1155529	NmrA domain-containing protein
188_11		2.59564	0	POSPLADRAFT_1098109	AAA_12 domain-containing protein (Fragment)
189_13		3.15177	0	POSPLADRAFT_1075751	Uncharacterized protein	integral component of membrane [GO:0016021]
189_17		2.16579	0	POSPLADRAFT_1173089	Cyanate hydratase (Cyanase) (EC 4.2.1.104) (Cyanate hydrolase) (Cyanate lyase)	cyanate hydratase activity [GO:0008824]; DNA binding [GO:0003677]; cyanate metabolic process [GO:0009439]
189_8		2.01442	0	POSPLADRAFT_1184529	DUF1479-domain-containing protein
18_45		3.57022	0	POSPLADRAFT_1048821	Uncharacterized protein	RNA binding [GO:0003723]
18_61		2.02874	1.89319e-06	POSPLADRAFT_1150956	NAD P-binding protein	oxidoreductase activity [GO:0016491]
194_8		2.1861	0	POSPLADRAFT_1150755	Amidohydro-rel domain-containing protein	hydrolase activity, acting on carbon-nitrogen (but not peptide) bonds [GO:0016810]
198_7		2.1637	3.62257e-08	POSPLADRAFT_1132767	Uncharacterized protein	oxidoreductase activity [GO:0016491]
19_56		2.23719	0	POSPLADRAFT_1045798	C2H2-type domain-containing protein	nucleic acid binding [GO:0003676]
1_136		2.72042	0	POSPLADRAFT_1130397	Abhydrolase_3 domain-containing protein	hydrolase activity [GO:0016787]
1_52		2.47329	1.97498e-10	POSPLADRAFT_1042652	Butanediol dehydrogenase	oxidoreductase activity [GO:0016491]; zinc ion binding [GO:0008270]
203_16		2.20488	1.00949e-14	POSPLADRAFT_1147579	Uncharacterized protein	integral component of membrane [GO:0016021]
206_1		2.35795	0	POSPLADRAFT_1049093	Uncharacterized protein	ATP binding [GO:0005524]
206_2		2.29852	0	POSPLADRAFT_1049090	Uncharacterized protein	ATP binding [GO:0005524]
210_1		3.09608	0	POSPLADRAFT_1142499	PKS_PP domain-containing protein	phosphopantetheine binding [GO:0031177]
214_7		3.87188	0	POSPLADRAFT_1175410	Uncharacterized protein	integral component of membrane [GO:0016021]
215_9		5.83613	0	POSPLADRAFT_1033087	N-acetyltransferase domain-containing protein
219_10		2.59004	0	POSPLADRAFT_1170182	Glutathione-S-transferase	cytoplasm [GO:0005737]; glutathione transferase activity [GO:0004364]
21_47		5.11606	0	POSPLADRAFT_1140646	Methyltransf_2 domain-containing protein	O-methyltransferase activity [GO:0008171]
21_50		2.67435	0	POSPLADRAFT_1051320	PKS_ER domain-containing protein	oxidoreductase activity [GO:0016491]
221_18		2.42228	0	POSPLADRAFT_1037773	SHSP domain-containing protein
222_3		2.48298	0	POSPLADRAFT_1033836	FtsJ domain-containing protein	methyltransferase activity [GO:0008168]; methylation [GO:0032259]
222_4		2.78635	5.15435e-15	POSPLADRAFT_1142942	FtsJ domain-containing protein	integral component of membrane [GO:0016021]; methyltransferase activity [GO:0008168]; methylation [GO:0032259]
224_13		2.99254	0	POSPLADRAFT_1185138	NmrA domain-containing protein
224_17		4.04077	0	POSPLADRAFT_1173690	Glutathione S-transferase	transferase activity [GO:0016740]
225_3		2.19203	0	POSPLADRAFT_1046423	NACHT domain-containing protein
229_10		2.24447	0	POSPLADRAFT_1061698	Superoxide dismutase (EC 1.15.1.1)	metal ion binding [GO:0046872]; superoxide dismutase activity [GO:0004784]
231_6		3.35252	0	POSPLADRAFT_1043155	Aminotran_1_2 domain-containing protein	catalytic activity [GO:0003824]; pyridoxal phosphate binding [GO:0030170]; biosynthetic process [GO:0009058]
232_5		3.51989	0	POSPLADRAFT_1140701	FA_desaturase domain-containing protein	integral component of membrane [GO:0016021]; lipid metabolic process [GO:0006629]
232_8		3.15142	0	POSPLADRAFT_1140728	AB hydrolase-1 domain-containing protein (Fragment)
232_9		4.85259	1.17654e-12	POSPLADRAFT_1033365	Uncharacterized protein	integral component of membrane [GO:0016021]
237_6		3.47306	0	POSPLADRAFT_1160662	Uncharacterized protein (Fragment)	integral component of membrane [GO:0016021]
23_16		2.4242	0	POSPLADRAFT_1134265	IRG-type G domain-containing protein	membrane [GO:0016020]; GTP binding [GO:0005525]
23_33		3.87247	0	POSPLADRAFT_1135488	IRG-type G domain-containing protein	membrane [GO:0016020]; GTP binding [GO:0005525]
240_10		3.08979	0	POSPLADRAFT_1066950	Fe2OG dioxygenase domain-containing protein	metal ion binding [GO:0046872]; oxidoreductase activity [GO:0016491]
241_6		2.24342	0	POSPLADRAFT_1033972	Epimerase domain-containing protein	catalytic activity [GO:0003824]; coenzyme binding [GO:0050662]
24_54		5.56225	0	POSPLADRAFT_1073292	Uncharacterized protein	integral component of membrane [GO:0016021]
252_5		2.44396	0	POSPLADRAFT_1084043	AIG1-type G domain-containing protein (Fragment)	GTP binding [GO:0005525]
255_2		2.43748	2.0491e-07	POSPLADRAFT_1060707	MBOAT_2 domain-containing protein	integral component of membrane [GO:0016021]
257_10		3.08691	0	POSPLADRAFT_1036166	C2H2-type domain-containing protein	nucleic acid binding [GO:0003676]
258_6		2.23117	0	POSPLADRAFT_1143134	Oxidored_FMN domain-containing protein	FMN binding [GO:0010181]; oxidoreductase activity [GO:0016491]
25_40		3.63174	0	POSPLADRAFT_1045456	Alpha-type protein kinase domain-containing protein	ATP binding [GO:0005524]; protein serine/threonine kinase activity [GO:0004674]
25_42		4.80676	0	POSPLADRAFT_1036779	AB hydrolase-1 domain-containing protein
263_8		2.26156	9.10029e-16	POSPLADRAFT_1144108	F-box domain-containing protein
267_8		2.46232	3.45964e-07	POSPLADRAFT_1071922	NYN domain-containing protein	peroxisome [GO:0005777]; regulation of gene expression [GO:0010468]
26_46		2.15706	0	POSPLADRAFT_1184782	ThuA domain-containing protein
271_8		2.40927	0	POSPLADRAFT_1050466	HEME_HALOPEROXIDASE domain-containing protein	integral component of membrane [GO:0016021]; peroxidase activity [GO:0004601]
274_5		3.66924	0	POSPLADRAFT_1037315	Uncharacterized protein	integral component of membrane [GO:0016021]
27_21		2.45003	0	POSPLADRAFT_1044848	Uncharacterized protein	integral component of membrane [GO:0016021]
28_32		2.00045	1.7941e-15	POSPLADRAFT_1050003	Molybdopterin binding oxidoreductase	molybdenum ion binding [GO:0030151]; oxidoreductase activity [GO:0016491]
28_36		2.44134	0	POSPLADRAFT_1061514	Terpene cyclase (EC 4.2.3.-)	lyase activity [GO:0016829]; metal ion binding [GO:0046872]
28_46		2.57029	0	POSPLADRAFT_1156080	Aldolase	lyase activity [GO:0016829]
298_7		2.54565	0	POSPLADRAFT_1046509	APH domain-containing protein
2_60		2.44955	7.45631e-08	POSPLADRAFT_1051888	Uncharacterized protein	integral component of membrane [GO:0016021]
303_6		2.7162	0	POSPLADRAFT_1139366	CVNH domain-containing protein	integral component of membrane [GO:0016021]
305_8		6.82476	0.00533254	POSPLADRAFT_1046059	Dimer_Tnp_hAT domain-containing protein (Fragment)	protein dimerization activity [GO:0046983]
306_2		2.15485	0	POSPLADRAFT_1159281	Uncharacterized protein	integral component of membrane [GO:0016021]
307_1		2.24086	0	POSPLADRAFT_1181232	TPR_REGION domain-containing protein
308_5		2.23179	0	POSPLADRAFT_1159976	Amino_oxidase domain-containing protein	oxidoreductase activity [GO:0016491]
30_10		2.0174	0.0191697	POSPLADRAFT_1160973	Uncharacterized protein	endonuclease activity [GO:0004519]
30_20		4.09923	0.0109812	POSPLADRAFT_1160876	LAGLIDADG_2 domain-containing protein (Fragment)	endonuclease activity [GO:0004519]
30_25		3.9871	0	POSPLADRAFT_1143690	AB hydrolase-1 domain-containing protein	peptidase activity [GO:0008233]
30_30		2.52643	0.00582716	POSPLADRAFT_1160968	Cytochrome c oxidase subunit 3 (Fragment)	integral component of membrane [GO:0016021]; mitochondrion [GO:0005739]; cytochrome-c oxidase activity [GO:0004129]; aerobic electron transport chain [GO:0019646]
30_5		4.1669	0.00815887	POSPLADRAFT_1160862	Proton_antipo_M domain-containing protein	integral component of membrane [GO:0016021]; NADH dehydrogenase (ubiquinone) activity [GO:0008137]; ATP synthesis coupled electron transport [GO:0042773]
311_1		3.27943	0	POSPLADRAFT_1157920	Uncharacterized protein	integral component of membrane [GO:0016021]
315_4		2.0473	0	POSPLADRAFT_1156986	Uncharacterized protein	integral component of membrane [GO:0016021]; catalytic activity [GO:0003824]
316_3		3.21911	0	POSPLADRAFT_1056928	APH domain-containing protein
31_40		2.75815	0	POSPLADRAFT_1058445	Amidohydro-rel domain-containing protein	carboxy-lyase activity [GO:0016831]; hydrolase activity [GO:0016787]
321_10		2.26578	0	POSPLADRAFT_1033721	Cupin_5 domain-containing protein
321_4		2.01512	0	POSPLADRAFT_1143392	TauD domain-containing protein	oxidoreductase activity [GO:0016491]
325_1		2.16195	9.98272e-10	POSPLADRAFT_1143597	F-box domain-containing protein
32_12		2.23674	0	POSPLADRAFT_1045507	Uncharacterized protein	FAD binding [GO:0071949]
335_4		2.61494	0	POSPLADRAFT_1049766	NAD(P)-bd_dom domain-containing protein
336_2		4.39014	0	POSPLADRAFT_1060585	Uncharacterized protein	flavin adenine dinucleotide binding [GO:0050660]; N,N-dimethylaniline monooxygenase activity [GO:0004499]; NADP binding [GO:0050661]
338_9		3.6671	4.67625e-05	POSPLADRAFT_1142543	Uncharacterized protein (Fragment)	mycotoxin biosynthetic process [GO:0043386]
33_57		4.03587	3.74268e-10	POSPLADRAFT_1132011	Thioredoxin domain-containing protein	cell [GO:0005623]; cell redox homeostasis [GO:0045454]
342_1		2.83059	0	POSPLADRAFT_1050055	Uncharacterized protein	flavin adenine dinucleotide binding [GO:0050660]; N,N-dimethylaniline monooxygenase activity [GO:0004499]; NADP binding [GO:0050661]
342_3		2.21317	0	POSPLADRAFT_1050056	Uncharacterized protein	integral component of membrane [GO:0016021]
342_5		2.39044	0	POSPLADRAFT_1036876	Epimerase domain-containing protein	catalytic activity [GO:0003824]; coenzyme binding [GO:0050662]
342_7		2.10491	0.000498754	POSPLADRAFT_1156735	Cupin_2 domain-containing protein
346_8		2.49294	0	POSPLADRAFT_1158797	Fe2OG dioxygenase domain-containing protein	oxidoreductase activity [GO:0016491]
34_41		2.5088	0	POSPLADRAFT_1139444	Glutathione S-transferase	cytoplasm [GO:0005737]; glutathione transferase activity [GO:0004364]
356_5		3.00691	0	POSPLADRAFT_1186497	SGL domain-containing protein
356_9		2.08	5.01724e-05	POSPLADRAFT_1050566	Uncharacterized protein	integral component of membrane [GO:0016021]
365_6		4.46257	1.7941e-15	POSPLADRAFT_1136474	G domain-containing protein	GTP binding [GO:0005525]
36_16		2.08387	0	POSPLADRAFT_1141651	F-box domain-containing protein
36_30		2.72384	0	POSPLADRAFT_1142020	Rhodanese domain-containing protein
370_6		2.05337	3.11847e-08	POSPLADRAFT_1132262	C2H2-type domain-containing protein (Fragment)	nucleic acid binding [GO:0003676]
371_1		3.47019	0	POSPLADRAFT_1127062	Uncharacterized protein	integral component of membrane [GO:0016021]
374_5		2.69067	0	POSPLADRAFT_1139665	Uncharacterized protein	NAD binding [GO:0051287]; oxidoreductase activity, acting on the CH-OH group of donors, NAD or NADP as acceptor [GO:0016616]
376_2		2.32768	0	POSPLADRAFT_1177624	Uncharacterized protein	pyridoxal phosphate binding [GO:0030170]; transaminase activity [GO:0008483]
377_4		3.87795	4.09038e-10	POSPLADRAFT_1152451	Abhydrolase_3 domain-containing protein	integral component of membrane [GO:0016021]; hydrolase activity [GO:0016787]
377_6		3.33634	0	POSPLADRAFT_1152614	Uncharacterized protein	metal ion binding [GO:0046872]; nucleic acid binding [GO:0003676]
39_11		2.63428	0	POSPLADRAFT_1146954	Carboxylic ester hydrolase (EC 3.1.1.-)	hydrolase activity [GO:0016787]
39_28		2.23376	1.3849e-07	POSPLADRAFT_1047525	Uncharacterized protein	metal ion binding [GO:0046872]; nutrient reservoir activity [GO:0045735]; oxalate metabolic process [GO:0033609]
3_174		2.03977	2.05762e-05	POSPLADRAFT_1135236	YjgF-like protein
3_28		2.02117	0	POSPLADRAFT_1044230	Uncharacterized protein	integral component of membrane [GO:0016021]
3_29		2.97054	0	POSPLADRAFT_1044245	Tautomerase/MIF
3_42		2.62587	0	POSPLADRAFT_1044262	Carboxylic ester hydrolase (EC 3.1.1.-)	hydrolase activity [GO:0016787]
3_86		2.59019	0	POSPLADRAFT_1073220	Uncharacterized protein	integral component of membrane [GO:0016021]
40_29		2.57968	6.12709e-06	POSPLADRAFT_1048007	NAD P-binding protein
40_46		2.05105	0	POSPLADRAFT_1058779	DUF967 domain protein
412_1		2.65088	0	POSPLADRAFT_1155775	Protein kinase domain-containing protein	ATP binding [GO:0005524]; protein kinase activity [GO:0004672]
41_31		2.80265	2.38597e-07	POSPLADRAFT_1043055	HMG box domain-containing protein	nucleus [GO:0005634]; DNA binding [GO:0003677]
426_6		2.15733	0	POSPLADRAFT_1041593	Uncharacterized protein	integral component of membrane [GO:0016021]
42_27		3.36871	0	POSPLADRAFT_1043087	Formate dehydrogenase (FDH) (EC 1.17.1.9) (NAD-dependent formate dehydrogenase)	cytoplasm [GO:0005737]; formate dehydrogenase complex [GO:0009326]; formate dehydrogenase (NAD+) activity [GO:0008863]; NAD binding [GO:0051287]; oxidoreductase activity, acting on the CH-OH group of donors, NAD or NADP as acceptor [GO:0016616]; formate catabolic process [GO:0042183]
42_33		2.10444	0.000310973	POSPLADRAFT_1043086	Protein kinase domain-containing protein	ATP binding [GO:0005524]; protein kinase activity [GO:0004672]
42_40		2.39051	0	POSPLADRAFT_1052039	DLH domain-containing protein	hydrolase activity [GO:0016787]
435_5		5.76094	0	POSPLADRAFT_1152629	Uncharacterized protein	integral component of membrane [GO:0016021]
43_18		2.0228	0	POSPLADRAFT_1060473	Abhydrolase_3 domain-containing protein	integral component of membrane [GO:0016021]; hydrolase activity [GO:0016787]
43_40		4.19066	0	POSPLADRAFT_1036178	Uncharacterized protein	nucleic acid binding [GO:0003676]
458_3		2.28642	0	POSPLADRAFT_1142019	HNHc domain-containing protein
45_18		2.1174	2.64771e-15	POSPLADRAFT_1048372	Acyl-CoA dehydrogenase NM domain-like protein	oxidoreductase activity, acting on the CH-CH group of donors [GO:0016627]
45_33		3.32857	0	POSPLADRAFT_1183613	Thiamine thiazole synthase (Thiazole biosynthetic enzyme) (EC 2.4.2.60)	cytosol [GO:0005829]; nucleus [GO:0005634]; iron ion binding [GO:0005506]; transferase activity, transferring pentosyl groups [GO:0016763]; thiamine biosynthetic process [GO:0009228]; thiazole biosynthetic process [GO:0052837]
461_3		2.33038	4.73385e-06	POSPLADRAFT_1138700	Uncharacterized protein	mycotoxin biosynthetic process [GO:0043386]
46_23		2.14999	5.51374e-12	POSPLADRAFT_1058890	Uncharacterized protein	metal ion binding [GO:0046872]; nutrient reservoir activity [GO:0045735]; oxalate metabolic process [GO:0033609]
472_1		2.24229	0	POSPLADRAFT_1181603	Uncharacterized protein	integral component of membrane [GO:0016021]
47_26		2.0474	0	POSPLADRAFT_1144166	Uncharacterized protein	NAD binding [GO:0051287]; oxidoreductase activity, acting on the CH-OH group of donors, NAD or NADP as acceptor [GO:0016616]
47_45		3.49694	0	POSPLADRAFT_1040207	Cupin type-1 domain-containing protein	nutrient reservoir activity [GO:0045735]
488_3		2.13325	1.61678e-06	POSPLADRAFT_1152820	Uncharacterized protein	integral component of membrane [GO:0016021]
48_34		2.73342	0	POSPLADRAFT_1093755	Uncharacterized protein (Fragment)	nucleic acid binding [GO:0003676]
48_35		4.04266	0	POSPLADRAFT_1047163	Uncharacterized protein	integral component of membrane [GO:0016021]
49_31		2.80122	0	POSPLADRAFT_1158340	Uncharacterized protein	oxidoreductase activity [GO:0016491]
49_41		2.7685	0	POSPLADRAFT_1174848	Uncharacterized protein	integral component of membrane [GO:0016021]
4_91		2.15728	0	POSPLADRAFT_1150353	ATE_C domain-containing protein	arginyltransferase activity [GO:0004057]
515_4		2.71449	0	POSPLADRAFT_1170114	CFEM domain-containing protein	integral component of membrane [GO:0016021]
51_17		2.67977	0	POSPLADRAFT_1047392	AP_endonuc_2 domain-containing protein
523_1		3.6078	0	POSPLADRAFT_1144660	Uncharacterized protein	integral component of membrane [GO:0016021]
524_1		2.40377	0	POSPLADRAFT_1033289	WD_REPEATS_REGION domain-containing protein
52_32		2.72724	0	POSPLADRAFT_1046972	BTB domain-containing protein
53_19		3.84908	0	POSPLADRAFT_1132206	Abhydrolase_3 domain-containing protein	hydrolase activity [GO:0016787]
53_22		2.45138	0	POSPLADRAFT_1132722	AB hydrolase-1 domain-containing protein	transferase activity, transferring acyl groups other than amino-acyl groups [GO:0016747]; biosynthetic process [GO:0009058]
54_20		2.34099	0	POSPLADRAFT_1151714	Acetamidase/Formamidase	hydrolase activity, acting on carbon-nitrogen (but not peptide) bonds, in linear amides [GO:0016811]
55_9		2.1466	0	POSPLADRAFT_1147144	Uncharacterized protein	integral component of membrane [GO:0016021]
56_39		2.74272	0	POSPLADRAFT_1067155	Thioredoxin-like_fold domain-containing protein
57_11		3.42021	0	POSPLADRAFT_1043304	Uncharacterized protein	integral component of membrane [GO:0016021]
57_21		2.0524	6.07651e-08	POSPLADRAFT_1127649	Uncharacterized protein	integral component of membrane [GO:0016021]
589_1		2.32065	1.59821e-09	POSPLADRAFT_1140275	C2H2-type domain-containing protein	nucleic acid binding [GO:0003676]
58_13		9.20366	0	POSPLADRAFT_1154173	C2H2-type domain-containing protein	nucleic acid binding [GO:0003676]
5_98		2.11721	0	POSPLADRAFT_1047624	VWFA domain-containing protein
61_2		6.03374	0	POSPLADRAFT_1032397	PLP-dependent transferase	carboxy-lyase activity [GO:0016831]; pyridoxal phosphate binding [GO:0030170]; carboxylic acid metabolic process [GO:0019752]
620_1		2.55872	0	POSPLADRAFT_1186462	CCHC-type domain-containing protein (Fragment)	nucleic acid binding [GO:0003676]; zinc ion binding [GO:0008270]
635_1		2.74849	0	POSPLADRAFT_1143162	4HBT domain-containing protein
659_2		4.44424	0	POSPLADRAFT_1152722	FAD-binding PCMH-type domain-containing protein	FAD binding [GO:0071949]; oxidoreductase activity [GO:0016491]
65_22		2.65612	0	POSPLADRAFT_1155408	Uncharacterized protein	protein dimerization activity [GO:0046983]
65_26		2.92252	0	POSPLADRAFT_1041488	PEP_hydrolase domain-containing protein	catalytic activity [GO:0003824]
65_5		3.12357	0	POSPLADRAFT_1155180	Uncharacterized protein	integral component of membrane [GO:0016021]
679_1		2.55392	0	POSPLADRAFT_1054983	ATP-dependent (S)-NAD(P)H-hydrate dehydratase (EC 4.2.1.93) (ATP-dependent NAD(P)HX dehydratase)	cytoplasm [GO:0005737]; ADP-dependent NAD(P)H-hydrate dehydratase activity [GO:0052855]; ATP binding [GO:0005524]; ATP-dependent NAD(P)H-hydrate dehydratase activity [GO:0047453]; nicotinamide nucleotide metabolic process [GO:0046496]
67_8		3.79202	0	POSPLADRAFT_1035863	Metallophos domain-containing protein	hydrolase activity [GO:0016787]
68_27		2.14171	0	POSPLADRAFT_1133308	Velvet domain-containing protein
68_30		2.35504	0	POSPLADRAFT_1052599	Velvet domain-containing protein
69_26		2.60304	0	POSPLADRAFT_1150819	Ribosomal RNA-processing protein 8 (EC 2.1.1.-)	nucleolus [GO:0005730]; methyltransferase activity [GO:0008168]; methylation [GO:0032259]; rRNA processing [GO:0006364]
69_27		2.58558	0	POSPLADRAFT_1172547	S-(hydroxymethyl)glutathione dehydrogenase (EC 1.1.1.284)	S-(hydroxymethyl)glutathione dehydrogenase activity [GO:0051903]; zinc ion binding [GO:0008270]; ethanol oxidation [GO:0006069]
69_36		2.28537	0	POSPLADRAFT_1076913	DUF1742-domain-containing protein (Fragment)
6_18		2.33367	0	POSPLADRAFT_1035007	AB hydrolase-1 domain-containing protein	peptidase activity [GO:0008233]
6_98		2.01807	0	POSPLADRAFT_1087830	Cyclin N-terminal domain-containing protein (Fragment)
72_26		2.38717	3.08662e-08	POSPLADRAFT_1135590	DUF1264-domain-containing protein (Fragment)
72_28		4.74404	0	POSPLADRAFT_1039014	Uncharacterized protein	integral component of membrane [GO:0016021]; ion channel activity [GO:0005216]
73_1		3.00679	0	POSPLADRAFT_1074289	BTB domain-containing protein
73_10		2.48532	0	POSPLADRAFT_1046305	DUF2236 domain-containing protein
73_30		2.24314	1.87645e-05	POSPLADRAFT_1084496	SLATT_fungal domain-containing protein (Fragment)
75_16		2.01494	0	POSPLADRAFT_1141422	FAD_binding_3 domain-containing protein	FAD binding [GO:0071949]
770_2		2.9211	0	POSPLADRAFT_1041350	BTB domain-containing protein (Fragment)
773_3		2.28101	3.62305e-08	POSPLADRAFT_1139943	C2H2-type domain-containing protein	nucleic acid binding [GO:0003676]
77_1		2.16549	0	POSPLADRAFT_1050317	Uncharacterized protein	integral component of membrane [GO:0016021]
7_49		3.52424	0	POSPLADRAFT_1179742	DLH domain-containing protein	hydrolase activity [GO:0016787]
805_1		6.73106	0	POSPLADRAFT_1046547	CCHC-type domain-containing protein	nucleic acid binding [GO:0003676]; zinc ion binding [GO:0008270]
80_3		2.5166	0	POSPLADRAFT_1043193	MYND-type domain-containing protein	metal ion binding [GO:0046872]
81_19		3.51764	0.000997966	POSPLADRAFT_1033853	Uncharacterized protein	integral component of membrane [GO:0016021]
81_2		2.21507	0	POSPLADRAFT_1142489	Uncharacterized protein	integral component of membrane [GO:0016021]
83_8		2.47264	0	POSPLADRAFT_1159314	Uncharacterized protein	integral component of membrane [GO:0016021]
85_30		2.07675	4.76597e-06	POSPLADRAFT_1051422	Homeobox domain-containing protein	nucleus [GO:0005634]; sequence-specific DNA binding [GO:0043565]; regulation of transcription, DNA-templated [GO:0006355]
862_1		10.5925	8.55936e-06	POSPLADRAFT_1060034	CCHC-type domain-containing protein	nucleic acid binding [GO:0003676]; zinc ion binding [GO:0008270]
88_24		2.03513	0	POSPLADRAFT_1160635	Short-chain dehydrogenase/reductase	oxidoreductase activity [GO:0016491]
890_1		2.23743	0.00334842	POSPLADRAFT_1143593	C2H2-type domain-containing protein	nucleic acid binding [GO:0003676]
89_17		2.54996	0	POSPLADRAFT_1053387	Family A G protein-coupled receptor-like protein	integral component of membrane [GO:0016021]; ion channel activity [GO:0005216]
8_50		2.43124	0	POSPLADRAFT_1048245	Epimerase domain-containing protein	catalytic activity [GO:0003824]; coenzyme binding [GO:0050662]
8_77		3.78197	0	POSPLADRAFT_1042110	C2H2-type domain-containing protein	nucleic acid binding [GO:0003676]
8_86		2.96125	0	POSPLADRAFT_1050974	TauD domain-containing protein	oxidoreductase activity [GO:0016491]
91_20		3.30733	4.62632e-10	POSPLADRAFT_1047563	Peptidase A1 domain-containing protein
94_25		2.42428	0	POSPLADRAFT_1132633	Uncharacterized protein	integral component of membrane [GO:0016021]
96_23		2.59886	3.13818e-08	POSPLADRAFT_1030149	MYND-type domain-containing protein	metal ion binding [GO:0046872]
9_45		2.37608	4.17734e-13	POSPLADRAFT_1045436	BTB domain-containing protein
102_15	AA6	-2.40922	0	POSPLADRAFT_1039514	Flavodoxin-like domain-containing protein (Fragment)	FMN binding [GO:0010181]; NAD(P)H dehydrogenase (quinone) activity [GO:0003955]
25_14	AA3_2	-2.7214	0	POSPLADRAFT_1061434	Uncharacterized protein	flavin adenine dinucleotide binding [GO:0050660]; oxidoreductase activity, acting on CH-OH group of donors [GO:0016614]
103_1		-5.8653	0	POSPLADRAFT_1059977	PKS_PP domain-containing protein	catalytic activity [GO:0003824]; phosphopantetheine binding [GO:0031177]
103_13		-4.72309	0	POSPLADRAFT_1059983	Epimerase domain-containing protein	coenzyme binding [GO:0050662]; methyltransferase activity [GO:0008168]; nucleic acid binding [GO:0003676]; methylation [GO:0032259]
103_14		-3.86331	0	POSPLADRAFT_1059984	Epimerase domain-containing protein	coenzyme binding [GO:0050662]; methyltransferase activity [GO:0008168]; nucleic acid binding [GO:0003676]; methylation [GO:0032259]
103_4		-2.89535	0	POSPLADRAFT_1151688	Uncharacterized protein	phosphopantetheine binding [GO:0031177]; ribonuclease activity [GO:0004540]; RNA binding [GO:0003723]
103_8		-2.45433	0	POSPLADRAFT_1151703	Aldedh domain-containing protein	oxidoreductase activity, acting on the aldehyde or oxo group of donors, NAD or NADP as acceptor [GO:0016620]
1047_2		-2.52905	4.28922e-07	POSPLADRAFT_1148604	Uncharacterized protein	integral component of membrane [GO:0016021]
104_8		-2.63236	0	POSPLADRAFT_1143010	Aldedh domain-containing protein	oxidoreductase activity, acting on the aldehyde or oxo group of donors, NAD or NADP as acceptor [GO:0016620]
109_3		-2.57833	0	POSPLADRAFT_1146724	CoA-transferase family III	CoA-transferase activity [GO:0008410]
10_51		-2.33158	0	POSPLADRAFT_1073027	Uncharacterized protein	integral component of membrane [GO:0016021]
10_57		-2.564	0	POSPLADRAFT_1131671	N-terminal nucleophile aminohydrolase	threonine-type endopeptidase activity [GO:0004298]
118_13		-2.94752	0	POSPLADRAFT_1175049	NAD_binding_4 domain-containing protein
118_16		-5.62301	0	POSPLADRAFT_1033996	Uncharacterized protein	integral component of membrane [GO:0016021]
123_3		-5.43699	0	POSPLADRAFT_1035828	Uncharacterized protein	integral component of membrane [GO:0016021]
128_5		-3.35828	0.0196028	POSPLADRAFT_1160435	CCHC-type domain-containing protein (Fragment)	nucleic acid binding [GO:0003676]; zinc ion binding [GO:0008270]
130_20		-2.19712	0	POSPLADRAFT_1042164	Uncharacterized protein	integral component of membrane [GO:0016021]
133_5		-2.1951	0	POSPLADRAFT_1168854	Acyl-CoA desaturase (EC 1.14.19.1)	integral component of membrane [GO:0016021]; heme binding [GO:0020037]; metal ion binding [GO:0046872]; stearoyl-CoA 9-desaturase activity [GO:0004768]; unsaturated fatty acid biosynthetic process [GO:0006636]
1366_1		-7.128	0	POSPLADRAFT_1055216	Uncharacterized protein	integral component of membrane [GO:0016021]
136_2		-2.02542	0	POSPLADRAFT_1066419	C505_FUSOX bifunctional P-450 NADPH-P450 reductase	aromatase activity [GO:0070330]; FMN binding [GO:0010181]; heme binding [GO:0020037]; iron ion binding [GO:0005506]; NADPH-hemoprotein reductase activity [GO:0003958]
13_23		-2.46458	2.13435e-13	POSPLADRAFT_1042405	Uncharacterized protein	integral component of membrane [GO:0016021]
141_11		-2.07189	0	POSPLADRAFT_1148133	Fe2OG dioxygenase domain-containing protein	metal ion binding [GO:0046872]; oxidoreductase activity [GO:0016491]
149_1		-2.50398	0	POSPLADRAFT_1143236	Protein kinase domain-containing protein	ATP binding [GO:0005524]; protein kinase activity [GO:0004672]
14_68		-2.50028	0	POSPLADRAFT_1037955	Succinate--CoA ligase [ADP-forming] subunit alpha, mitochondrial (EC 6.2.1.5) (Succinyl-CoA synthetase subunit alpha) (SCS-alpha)	mitochondrion [GO:0005739]; cofactor binding [GO:0048037]; nucleotide binding [GO:0000166]; succinate-CoA ligase (ADP-forming) activity [GO:0004775]; tricarboxylic acid cycle [GO:0006099]
150_17		-4.51945	0	POSPLADRAFT_1050098	Zn(2)-C6 fungal-type domain-containing protein	nucleus [GO:0005634]; DNA-binding transcription factor activity, RNA polymerase II-specific [GO:0000981]; zinc ion binding [GO:0008270]
160_10		-5.63967	0	POSPLADRAFT_1183344	Aquaporin	integral component of membrane [GO:0016021]; channel activity [GO:0015267]
162_5		-3.37122	0	POSPLADRAFT_1067615	Catalase (EC 1.11.1.6)	catalase activity [GO:0004096]; heme binding [GO:0020037]; metal ion binding [GO:0046872]; hydrogen peroxide catabolic process [GO:0042744]; response to oxidative stress [GO:0006979]
165_10		-2.17435	3.43631e-11	POSPLADRAFT_1141351	NmrA domain-containing protein
167_15		-3.15811	0	POSPLADRAFT_1067294	Thioredoxin domain-containing protein	cell [GO:0005623]; cell redox homeostasis [GO:0045454]
16_4		-2.00998	0	POSPLADRAFT_1073992	RING-type domain-containing protein	nucleic acid binding [GO:0003676]
172_12		-2.55355	0	POSPLADRAFT_1142780	Methyltransf_25 domain-containing protein
17_38		-2.50719	0	POSPLADRAFT_1046884	Uncharacterized protein	heme binding [GO:0020037]; metal ion binding [GO:0046872]; oxidoreductase activity [GO:0016491]
17_41		-2.17163	0	POSPLADRAFT_1145282	APH domain-containing protein
17_59		-2.98595	0	POSPLADRAFT_1143888	APH domain-containing protein (Fragment)
18_6		-3.00395	0	POSPLADRAFT_1048884	Uncharacterized protein	integral component of membrane [GO:0016021]
194_12		-2.17231	0	POSPLADRAFT_1040968	GP-PDE domain-containing protein	phosphoric diester hydrolase activity [GO:0008081]; lipid metabolic process [GO:0006629]
19_20		-3.04525	0	POSPLADRAFT_1033129	GST N-terminal domain-containing protein
19_24		-5.27687	0	POSPLADRAFT_1140199	Uncharacterized protein	integral component of membrane [GO:0016021]
19_25		-3.63416	0	POSPLADRAFT_1055560	Uncharacterized protein	integral component of membrane [GO:0016021]
200_7		-2.3141	0	POSPLADRAFT_1144317	Protein kinase domain-containing protein	ATP binding [GO:0005524]; protein kinase activity [GO:0004672]
20_47		-3.57514	0	POSPLADRAFT_1045160	FAD_binding_3 domain-containing protein	FAD binding [GO:0071949]
20_60		-2.12332	0	POSPLADRAFT_1137596	Cytochrome b5 heme-binding domain-containing protein	heme binding [GO:0020037]; metal ion binding [GO:0046872]
215_14		-4.90064	2.16027e-10	POSPLADRAFT_1045774	Uncharacterized protein	integral component of membrane [GO:0016021]
215_2		-9.71825	0.000227318	POSPLADRAFT_1045775	Uncharacterized protein	integral component of membrane [GO:0016021]
22_23		-2.05659	0	POSPLADRAFT_1053319	DUF1295-domain-containing protein	integral component of membrane [GO:0016021]
236_7		-4.22698	3.5008e-15	POSPLADRAFT_1143373	APH domain-containing protein
238_13		-2.34181	0	POSPLADRAFT_1059166	EXPERA domain-containing protein	integral component of membrane [GO:0016021]; cholestenol delta-isomerase activity [GO:0047750]; sterol metabolic process [GO:0016125]
239_2		-2.0541	0	POSPLADRAFT_1186751	FA_desaturase domain-containing protein	integral component of membrane [GO:0016021]; oxidoreductase activity, acting on paired donors, with oxidation of a pair of donors resulting in the reduction of molecular oxygen to two molecules of water [GO:0016717]; lipid metabolic process [GO:0006629]
245_11		-9.03759	0.000634792	POSPLADRAFT_1161431	Uncharacterized protein	DNA binding [GO:0003677]; DNA integration [GO:0015074]; DNA recombination [GO:0006310]
252_1		-2.59293	0	POSPLADRAFT_1142202	Glyco_trans_2-like domain-containing protein	integral component of membrane [GO:0016021]
253_8		-2.07308	0	POSPLADRAFT_1046660	Uncharacterized protein	integral component of membrane [GO:0016021]
254_7		-2.27171	4.39652e-10	POSPLADRAFT_1132933	HMG box domain-containing protein	nucleus [GO:0005634]; DNA binding [GO:0003677]
25_45		-2.59302	0	POSPLADRAFT_1049953	Uncharacterized protein	integral component of membrane [GO:0016021]
264_5		-4.47866	0	POSPLADRAFT_1131574	DRBM domain-containing protein	dynactin complex [GO:0005869]; RNA binding [GO:0003723]; microtubule-based process [GO:0007017]
268_11		-2.02057	0	POSPLADRAFT_1031241	Uncharacterized protein	integral component of membrane [GO:0016021]
275_6		-6.98123	0	POSPLADRAFT_1066339	Short chain oxidoreductase	oxidoreductase activity [GO:0016491]
281_5		-3.26512	0	POSPLADRAFT_1156618	F-box domain-containing protein
282_4		-7.3314	0.00638842	POSPLADRAFT_1149703	Uncharacterized protein	integral component of membrane [GO:0016021]
287_3		-2.14393	0	POSPLADRAFT_1154935	Pkinase_fungal domain-containing protein
2_170		-2.57053	0	POSPLADRAFT_1127431	SCP domain-containing protein
2_173		-2.00024	0	POSPLADRAFT_1042843	Uncharacterized protein	integral component of membrane [GO:0016021]
2_41		-2.00262	0	POSPLADRAFT_1176728	Succinate--CoA ligase [ADP-forming] subunit beta, mitochondrial (EC 6.2.1.5) (Succinyl-CoA synthetase beta chain) (SCS-beta)	mitochondrion [GO:0005739]; ATP binding [GO:0005524]; magnesium ion binding [GO:0000287]; succinate-CoA ligase (ADP-forming) activity [GO:0004775]; tricarboxylic acid cycle [GO:0006099]
322_1		-2.47652	0	POSPLADRAFT_1134437	Lysophospholipase (EC 3.1.1.5)	lysophospholipase activity [GO:0004622]; phospholipid catabolic process [GO:0009395]
32_44		-7.54123	0	POSPLADRAFT_1045539	NAD P-binding protein	oxidoreductase activity [GO:0016491]
351_6		-4.27489	0	POSPLADRAFT_1043968	Uncharacterized protein	G-protein beta/gamma-subunit complex binding [GO:0031683]; GTPase activity [GO:0003924]; guanyl nucleotide binding [GO:0019001]; G protein-coupled receptor signaling pathway [GO:0007186]
37_41		-2.21039	0	POSPLADRAFT_1167898	FAD_binding_3 domain-containing protein (Fragment)	FAD binding [GO:0071949]
395_3		-3.60316	0	POSPLADRAFT_1112134	Fe2OG dioxygenase domain-containing protein (Fragment)	oxidoreductase activity [GO:0016491]
398_6		-2.22825	0	POSPLADRAFT_1043587	S-adenosyl-L-methionine-dependent methyltransferase	methyltransferase activity [GO:0008168]; methylation [GO:0032259]
39_22		-2.02869	0	POSPLADRAFT_1040432	Oxidored_FMN domain-containing protein	FMN binding [GO:0010181]; oxidoreductase activity [GO:0016491]
39_6		-2.09209	0	POSPLADRAFT_1146207	Serine/threonine-protein kinase (EC 2.7.11.21)	ATP binding [GO:0005524]; protein serine/threonine kinase activity [GO:0004674]
3_149		-2.5507	0	POSPLADRAFT_1038872	NAD P-binding protein	oxidoreductase activity [GO:0016491]
3_16		-4.20676	0	POSPLADRAFT_1100156	Fe2OG dioxygenase domain-containing protein (Fragment)	oxidoreductase activity [GO:0016491]
3_60		-2.32769	0	POSPLADRAFT_1044265	BTB domain-containing protein
403_1		-2.23558	0	POSPLADRAFT_1075257	Protein kinase domain-containing protein	ATP binding [GO:0005524]; protein kinase activity [GO:0004672]
414_6		-4.36532	0	POSPLADRAFT_1105336	APH domain-containing protein (Fragment)	protein kinase activity [GO:0004672]
423_2		-2.65007	0	POSPLADRAFT_1050156	Uncharacterized protein	integral component of membrane [GO:0016021]
430_3		-3.54922	0.0153727	POSPLADRAFT_1152961	Uncharacterized protein	integral component of membrane [GO:0016021]
431_7		-3.38139	2.13874e-05	POSPLADRAFT_1154583	Helicase ATP-binding domain-containing protein	ATP binding [GO:0005524]; nucleic acid binding [GO:0003676]
436_6		-6.64289	5.86167e-07	POSPLADRAFT_1157135	J domain-containing protein
43_32		-3.2938	0	POSPLADRAFT_1153190	Uncharacterized protein	integral component of membrane [GO:0016021]
444_2		-2.06108	0	POSPLADRAFT_1154068	Protein kinase domain-containing protein	ATP binding [GO:0005524]; protein kinase activity [GO:0004672]
467_2		-10.1814	4.34575e-15	POSPLADRAFT_1144581	FAD_binding_3 domain-containing protein (Fragment)	FAD binding [GO:0071949]
46_31		-2.02026	0	POSPLADRAFT_1048086	SH3 domain-containing protein	integral component of membrane [GO:0016021]
477_3		-2.29531	0	POSPLADRAFT_1075905	Uncharacterized protein	integral component of membrane [GO:0016021]
487_1		-2.1676	0	POSPLADRAFT_1158987	Uncharacterized protein	integral component of membrane [GO:0016021]
49_26		-2.39739	0	POSPLADRAFT_1090713	Uncharacterized protein (Fragment)	integral component of membrane [GO:0016021]
49_3		-2.32811	0	POSPLADRAFT_1174815	Uncharacterized protein	ATP binding [GO:0005524]; metal ion binding [GO:0046872]
4_15		-2.6465	0	POSPLADRAFT_1038926	Aspartate aminotransferase (EC 2.6.1.1)	L-aspartate:2-oxoglutarate aminotransferase activity [GO:0004069]; pyridoxal phosphate binding [GO:0030170]; biosynthetic process [GO:0009058]; cellular amino acid metabolic process [GO:0006520]
4_16		-2.25384	0	POSPLADRAFT_1065069	PUM-HD domain-containing protein	RNA binding [GO:0003723]
52_2		-2.35752	0	POSPLADRAFT_1143951	NACHT domain-containing protein	integral component of membrane [GO:0016021]
535_1		-2.0654	0	POSPLADRAFT_1156690	Plasma membrane ATPase (EC 7.1.2.1)	integral component of membrane [GO:0016021]; plasma membrane [GO:0005886]; ATP binding [GO:0005524]; proton-exporting ATPase activity, phosphorylative mechanism [GO:0008553]; proton export across plasma membrane [GO:0120029]
558_3		-7.95398	0.00283289	POSPLADRAFT_1077356	RNase H domain-containing protein (Fragment)	nucleic acid binding [GO:0003676]; RNA-DNA hybrid ribonuclease activity [GO:0004523]
55_27		-2.0251	1.64924e-05	POSPLADRAFT_1058020	Uncharacterized protein	integral component of membrane [GO:0016021]
569_1		-13.0852	4.72373e-07	POSPLADRAFT_1033309	Uncharacterized protein	GTP binding [GO:0005525]; GTPase activity [GO:0003924]
56_34		-2.21132	0	POSPLADRAFT_1150778	MYND-type domain-containing protein	metal ion binding [GO:0046872]
591_3		-2.21512	0	POSPLADRAFT_1142796	APH domain-containing protein
606_3		-3.53494	0	POSPLADRAFT_1151427	Uncharacterized protein	integral component of membrane [GO:0016021]
60_16		-2.12292	0	POSPLADRAFT_1059330	Uncharacterized protein	integral component of membrane [GO:0016021]
60_5		-4.52564	0	POSPLADRAFT_1075456	Uncharacterized protein	integral component of membrane [GO:0016021]
633_1		-2.01407	0	POSPLADRAFT_1147024	DUF667 domain-containing protein
683_1		-9.55072	0.000293112	POSPLADRAFT_1156975	ANK_REP_REGION domain-containing protein
68_14		-2.04343	0	POSPLADRAFT_1043507	Peroxidase (EC 1.11.1.-)	integral component of membrane [GO:0016021]; heme binding [GO:0020037]; metal ion binding [GO:0046872]; peroxidase activity [GO:0004601]; response to oxidative stress [GO:0006979]
71_7		-2.05674	0	POSPLADRAFT_1134070	Rhodanese domain-containing protein	protein tyrosine phosphatase activity [GO:0004725]; thiosulfate sulfurtransferase activity [GO:0004792]; positive regulation of cell cycle G2/M phase transition [GO:1902751]
73_20		-2.31849	0.00166601	POSPLADRAFT_1097501	Hydrophobin (Fragment)	extracellular region [GO:0005576]; fungal-type cell wall [GO:0009277]; structural constituent of cell wall [GO:0005199]
777_1		-7.57508	0	POSPLADRAFT_1062975	Uncharacterized protein (Fragment)	integral component of membrane [GO:0016021]
79_15		-3.93857	9.10029e-16	POSPLADRAFT_1138498	Uncharacterized protein	integral component of membrane [GO:0016021]
79_21		-2.75216	0	POSPLADRAFT_1039388	NAD(P)-bd_dom domain-containing protein
7_11		-2.57338	0	POSPLADRAFT_1054718	Fe2OG dioxygenase domain-containing protein	metal ion binding [GO:0046872]; oxidoreductase activity [GO:0016491]
7_38		-2.01567	0	POSPLADRAFT_1054740	GATA-type domain-containing protein	sequence-specific DNA binding [GO:0043565]; zinc ion binding [GO:0008270]; regulation of transcription, DNA-templated [GO:0006355]
82_11		-2.63282	0	POSPLADRAFT_1072818	Protein kinase domain-containing protein	ATP binding [GO:0005524]; protein kinase activity [GO:0004672]
82_14		-2.38313	0	POSPLADRAFT_1177368	Protein kinase domain-containing protein	ATP binding [GO:0005524]; protein kinase activity [GO:0004672]
82_15		-4.01413	0	POSPLADRAFT_1131483	Oxidored_FMN domain-containing protein	FMN binding [GO:0010181]; oxidoreductase activity [GO:0016491]
82_28		-5.78472	0	POSPLADRAFT_1031139	Uncharacterized protein	integral component of membrane [GO:0016021]
846_1		-8.23502	0.0019832	POSPLADRAFT_1055173	Uncharacterized protein	protein kinase activity [GO:0004672]
84_8		-2.55688	0	POSPLADRAFT_1038654	Cytochrome b5 heme-binding domain-containing protein	heme binding [GO:0020037]; metal ion binding [GO:0046872]; succinate dehydrogenase activity [GO:0000104]
870_1		-2.57201	0	POSPLADRAFT_1160980	FHA domain-containing protein (Fragment)
87_4		-5.2065	0	POSPLADRAFT_1184158	Uncharacterized protein	integral component of membrane [GO:0016021]
892_1		-6.37701	0.0195661	POSPLADRAFT_1161395	Uncharacterized protein	integral component of membrane [GO:0016021]
8_38		-2.50279	0	POSPLADRAFT_1051006	PUM-HD domain-containing protein	RNA binding [GO:0003723]
8_44		-2.77101	0	POSPLADRAFT_1149032	FAD/NAD P-binding domain-containing protein	integral component of membrane [GO:0016021]
8_75		-2.57577	0	POSPLADRAFT_1068226	F-box domain-containing protein
8_85		-2.06166	0	POSPLADRAFT_1129832	Uncharacterized protein (Fragment)	nucleic acid binding [GO:0003676]
925_1		-3.89153	0	POSPLADRAFT_1143343	Oxidored_FMN domain-containing protein	FMN binding [GO:0010181]; oxidoreductase activity [GO:0016491]
93_2		-2.04432	0	POSPLADRAFT_1066452	Acetyl-CoA synthetase-like protein	catalytic activity [GO:0003824]
101_23		3.90555	2.64771e-15	POSPLADRAFT_1067227	Uncharacterized protein
107_10		5.16688	2.02642e-09	POSPLADRAFT_1050866	Uncharacterized protein
108_18		3.65527	0	POSPLADRAFT_1049690	Uncharacterized protein
10_91		2.25063	3.10168e-05	POSPLADRAFT_1043838	Uncharacterized protein
10_98		3.86745	0	POSPLADRAFT_1053043	Uncharacterized protein
112_13		2.29425	2.58162e-05	POSPLADRAFT_1158398	Uncharacterized protein
1135_2		7.31534	0.0026893	POSPLADRAFT_1055843	Uncharacterized protein
114_17		2.71459	5.15435e-15	POSPLADRAFT_1132450	Uncharacterized protein (Fragment)
114_9		2.03181	0	POSPLADRAFT_1052838	Uncharacterized protein
115_12		2.48709	0	POSPLADRAFT_1063693	Uncharacterized protein
115_15		2.02443	0.00780884	POSPLADRAFT_1112013	Uncharacterized protein (Fragment)
116_7		2.01071	1.71292e-06	POSPLADRAFT_1032357	Uncharacterized protein
117_2		2.14566	0	POSPLADRAFT_1032156	Uncharacterized protein
118_14		2.80859	0	POSPLADRAFT_1033994	Uncharacterized protein
119_19		3.52281	0	POSPLADRAFT_1062193	Uncharacterized protein
11_100		2.83586	0	POSPLADRAFT_1053018	Uncharacterized protein
11_32		2.45818	3.4701e-05	POSPLADRAFT_1038569	Uncharacterized protein
11_67		2.17268	0	POSPLADRAFT_1131356	Uncharacterized protein
1206_1		5.95945	0.01624	POSPLADRAFT_1054309	Uncharacterized protein
120_16		2.14611	0	POSPLADRAFT_1074874	Uncharacterized protein
1241_1		5.99639	0.0160595	POSPLADRAFT_1076732	Uncharacterized protein (Fragment)
124_12		2.23875	0	POSPLADRAFT_1074344	Uncharacterized protein
125_11		2.92706	0	POSPLADRAFT_1130940	Uncharacterized protein
125_17		2.92746	2.31615e-07	POSPLADRAFT_1031509	Uncharacterized protein
125_18		3.12378	0.000583672	POSPLADRAFT_1043934	Uncharacterized protein
126_15		2.19287	1.57551e-07	POSPLADRAFT_1049424	Uncharacterized protein
12_27		2.11481	0.00708258	POSPLADRAFT_1031991	Uncharacterized protein
1311_1		8.68396	0.000315213	POSPLADRAFT_1142952	Uncharacterized protein
131_21		3.38551	0	POSPLADRAFT_1036728	Uncharacterized protein
1324_1		4.13101	2.04992e-11	POSPLADRAFT_1138870	Uncharacterized protein
132_3		2.81008	0	POSPLADRAFT_1142350	Uncharacterized protein
133_10		2.29087	0	POSPLADRAFT_1033007	Uncharacterized protein
1345_1		7.26063	0.00293464	POSPLADRAFT_1094960	Uncharacterized protein (Fragment)
134_12		5.40079	2.34608e-10	POSPLADRAFT_1144810	Uncharacterized protein
134_3		7.51613	0	POSPLADRAFT_1144067	Uncharacterized protein
134_4		2.32738	2.36881e-07	POSPLADRAFT_1145484	Uncharacterized protein
134_5		2.47724	0.000183348	POSPLADRAFT_1145501	Uncharacterized protein
137_24		2.11472	0.00641832	POSPLADRAFT_1128671	Uncharacterized protein
1383_1		2.9161	1.09943e-08	POSPLADRAFT_1058845	Uncharacterized protein
138_13		3.16446	0	POSPLADRAFT_1056022	Uncharacterized protein
13_77		3.15989	0	POSPLADRAFT_1042332	Uncharacterized protein
141_12		2.51558	9.10029e-16	POSPLADRAFT_1126110	Uncharacterized protein (Fragment)
141_14		2.24748	9.72552e-13	POSPLADRAFT_1148381	Uncharacterized protein
144_9		2.71341	0.00413733	POSPLADRAFT_1059648	Uncharacterized protein
146_9		2.795	0	POSPLADRAFT_1034491	Uncharacterized protein
1473_1		3.1871	0.009741	POSPLADRAFT_1145808	Uncharacterized protein
147_13		2.5073	0.000773991	POSPLADRAFT_1156358	Uncharacterized protein
14_30		3.66482	0	POSPLADRAFT_1037947	Uncharacterized protein
1506_1		3.25127	0	POSPLADRAFT_1159271	Uncharacterized protein
151_19		2.44648	8.66164e-07	POSPLADRAFT_1046648	Uncharacterized protein
1536_1		3.31388	5.75883e-06	POSPLADRAFT_1096996	Uncharacterized protein (Fragment)
153_10		2.07918	1.37994e-10	POSPLADRAFT_1057274	Uncharacterized protein
154_12		2.16534	0.0166469	POSPLADRAFT_1154409	Uncharacterized protein (Fragment)
155_13		3.68727	0	POSPLADRAFT_1131272	Uncharacterized protein
161_7		2.75797	0	POSPLADRAFT_1062718	Uncharacterized protein
164_12		5.30702	0	POSPLADRAFT_1133971	Uncharacterized protein
16_54		2.59137	2.36116e-05	POSPLADRAFT_1140500	Uncharacterized protein
16_57		3.5953	1.7941e-15	POSPLADRAFT_1045626	Uncharacterized protein
16_61		3.35718	0.000183595	POSPLADRAFT_1045641	Uncharacterized protein
16_9		2.58303	0	POSPLADRAFT_1045667	Uncharacterized protein
170_14		2.0026	2.99502e-08	POSPLADRAFT_1061805	Uncharacterized protein
1754_1		4.84822	0	POSPLADRAFT_1099833	Uncharacterized protein (Fragment)
176_5		2.35266	0	POSPLADRAFT_1059016	Uncharacterized protein
179_17		3.01041	0	POSPLADRAFT_1037059	Uncharacterized protein
17_23		2.01318	1.00198e-06	POSPLADRAFT_1057406	Uncharacterized protein
17_71		2.33678	0	POSPLADRAFT_1144098	Uncharacterized protein
181_9		2.6995	3.42348e-09	POSPLADRAFT_1056224	Uncharacterized protein
185_6		2.08204	9.07123e-09	POSPLADRAFT_1138738	Uncharacterized protein
187_11		3.68112	0	POSPLADRAFT_1155237	Uncharacterized protein (Fragment)
192_12		2.75033	0	POSPLADRAFT_1145723	Uncharacterized protein
192_13		2.00023	2.56843e-07	POSPLADRAFT_1145708	Uncharacterized protein
195_13		2.73891	1.98132e-08	POSPLADRAFT_1045906	Uncharacterized protein
198_2		6.5697	0.00772672	POSPLADRAFT_1112443	Uncharacterized protein (Fragment)
1_227		4.14605	0	POSPLADRAFT_1130124	Uncharacterized protein
1_228		7.43502	0	POSPLADRAFT_1051684	Uncharacterized protein
203_11		3.33357	0	POSPLADRAFT_1148499	Uncharacterized protein
210_3		2.893	1.34331e-12	POSPLADRAFT_1142703	Uncharacterized protein
211_11		2.23344	6.21358e-07	POSPLADRAFT_1143970	Uncharacterized protein
214_16		2.2517	5.23137e-08	POSPLADRAFT_1050880	Uncharacterized protein
214_17		5.05214	0	POSPLADRAFT_1042040	Uncharacterized protein (Fragment)
217_6		4.14814	0	POSPLADRAFT_1074150	Uncharacterized protein
218_12		3.19779	0.0239849	POSPLADRAFT_1054527	Uncharacterized protein
221_13		2.07102	0	POSPLADRAFT_1127293	Uncharacterized protein
225_11		2.11036	0.000183628	POSPLADRAFT_1056503	Uncharacterized protein
22_46		2.26358	6.16774e-10	POSPLADRAFT_1131599	Uncharacterized protein
22_56		2.70425	4.56489e-12	POSPLADRAFT_1038694	Uncharacterized protein
232_14		6.71108	0.00645043	POSPLADRAFT_1141693	Uncharacterized protein
233_1		2.26122	0	POSPLADRAFT_1151278	Uncharacterized protein
233_10		2.124	0.0166887	POSPLADRAFT_1041199	Uncharacterized protein
234_1		6.01817	0.0148041	POSPLADRAFT_1148718	Uncharacterized protein (Fragment)
237_1		2.5091	0	POSPLADRAFT_1160736	Uncharacterized protein (Fragment)
23_43		4.45562	1.69548e-10	POSPLADRAFT_1054380	Uncharacterized protein
23_62		3.19769	0	POSPLADRAFT_1054416	Uncharacterized protein
242_12		2.00533	0	POSPLADRAFT_1039445	Uncharacterized protein
250_11		5.61725	0	POSPLADRAFT_1158062	Uncharacterized protein
255_10		2.54532	1.53816e-07	POSPLADRAFT_1154321	Uncharacterized protein
25_19		3.18144	0	POSPLADRAFT_1045457	Uncharacterized protein
25_41		2.5096	0	POSPLADRAFT_1049927	Uncharacterized protein
25_47		3.12295	0	POSPLADRAFT_1061440	Uncharacterized protein
261_5		2.85899	0	POSPLADRAFT_1043332	Uncharacterized protein
264_11		2.69682	2.33239e-13	POSPLADRAFT_1044007	Uncharacterized protein
265_11		2.8551	0.000236698	POSPLADRAFT_1041594	Uncharacterized protein
26_33		2.31054	0	POSPLADRAFT_1060175	Uncharacterized protein
26_43		3.43187	0	POSPLADRAFT_1151946	Uncharacterized protein
270_4		2.25986	0	POSPLADRAFT_1145053	Uncharacterized protein
270_9		2.6702	0	POSPLADRAFT_1034153	Uncharacterized protein
272_3		2.00667	0	POSPLADRAFT_1075160	Uncharacterized protein
272_8		3.51787	0.00099203	POSPLADRAFT_1047981	Uncharacterized protein
273_6		2.13022	0.00416074	POSPLADRAFT_1144978	Uncharacterized protein
276_12		2.07309	6.01856e-07	POSPLADRAFT_1034477	Uncharacterized protein
278_4		2.15635	8.41076e-08	POSPLADRAFT_1050123	Uncharacterized protein
27_53		2.95012	1.32969e-07	POSPLADRAFT_1135399	Uncharacterized protein
284_4		5.76983	0.0204814	POSPLADRAFT_1050860	Uncharacterized protein
289_6		2.31517	7.76114e-07	POSPLADRAFT_1057177	Uncharacterized protein
28_23		3.94246	0	POSPLADRAFT_1152113	Uncharacterized protein (Fragment)
28_29		2.97826	0	POSPLADRAFT_1032849	Uncharacterized protein
28_49		2.13391	5.91643e-06	POSPLADRAFT_1061495	Uncharacterized protein
290_6		3.00967	0	POSPLADRAFT_1044106	Uncharacterized protein
292_3		2.64196	0	POSPLADRAFT_1156762	Uncharacterized protein
298_8		2.10404	0	POSPLADRAFT_1039915	Uncharacterized protein
29_31		2.41271	0	POSPLADRAFT_1043238	Uncharacterized protein
29_36		2.1586	2.6362e-12	POSPLADRAFT_1130016	Uncharacterized protein
2_88		2.31035	0	POSPLADRAFT_1042931	Uncharacterized protein
304_5		5.16437	0	POSPLADRAFT_1050779	Uncharacterized protein
30_23		2.22051	4.48651e-07	POSPLADRAFT_1143715	Uncharacterized protein
30_46		2.12232	0.000246397	POSPLADRAFT_1070150	Uncharacterized protein
30_57		2.08298	0.000632312	POSPLADRAFT_1160974	Uncharacterized protein (Fragment)
316_8		2.14543	4.44693e-05	POSPLADRAFT_1046699	Uncharacterized protein
319_2		4.01748	5.89031e-14	POSPLADRAFT_1050331	Uncharacterized protein
319_4		3.29556	0	POSPLADRAFT_1050325	Uncharacterized protein
319_5		4.10553	8.89414e-08	POSPLADRAFT_1037140	Uncharacterized protein
31_67		3.19038	0.000210241	POSPLADRAFT_1171373	Uncharacterized protein
325_2		2.88778	0	POSPLADRAFT_1046733	Uncharacterized protein
328_6		2.00742	0	POSPLADRAFT_1141564	Uncharacterized protein (Fragment)
32_24		2.33651	0	POSPLADRAFT_1045533	Uncharacterized protein
32_25		4.21118	0	POSPLADRAFT_1045542	Uncharacterized protein
32_45		2.95329	1.46651e-05	POSPLADRAFT_1045504	Uncharacterized protein
32_54		3.03661	2.77772e-09	POSPLADRAFT_1045540	Uncharacterized protein
336_6		2.82365	0	POSPLADRAFT_1153222	Uncharacterized protein
337_6		5.49205	0.030991	POSPLADRAFT_1033535	Uncharacterized protein
338_10		2.19648	3.27676e-11	POSPLADRAFT_1079961	Uncharacterized protein (Fragment)
34_40		3.15066	0	POSPLADRAFT_1139353	Uncharacterized protein
350_3		3.02781	9.56328e-10	POSPLADRAFT_1034118	Uncharacterized protein
350_4		2.71291	0	POSPLADRAFT_1034117	Uncharacterized protein
352_3		3.07962	0	POSPLADRAFT_1155892	Uncharacterized protein
352_4		9.06901	0	POSPLADRAFT_1046832	Uncharacterized protein
355_2		2.39769	0	POSPLADRAFT_1133143	Uncharacterized protein
356_7		3.47463	0	POSPLADRAFT_1050569	Uncharacterized protein
357_6		2.14014	2.58889e-12	POSPLADRAFT_1039965	Uncharacterized protein
35_22		2.19574	7.34522e-06	POSPLADRAFT_1051102	Uncharacterized protein
374_6		3.45696	0	POSPLADRAFT_1138892	Uncharacterized protein
376_7		2.26787	5.10826e-07	POSPLADRAFT_1108282	Uncharacterized protein (Fragment)
38_24		4.33281	0	POSPLADRAFT_1030219	Uncharacterized protein
38_40		3.52629	0	POSPLADRAFT_1072136	Uncharacterized protein
38_41		4.87	0	POSPLADRAFT_1051154	Uncharacterized protein
38_42		3.46191	0	POSPLADRAFT_1051186	Uncharacterized protein
3_62		5.95975	0	POSPLADRAFT_1053629	Uncharacterized protein
3_64		2.74514	0	POSPLADRAFT_1073203	Uncharacterized protein
401_4		2.04545	0	POSPLADRAFT_1166698	Uncharacterized protein
401_5		3.62623	0	POSPLADRAFT_1053348	Uncharacterized protein
405_2		2.14402	9.10029e-16	POSPLADRAFT_1050135	Uncharacterized protein
40_56		2.54942	4.07723e-11	POSPLADRAFT_1040648	Uncharacterized protein
412_4		2.7219	8.30256e-05	POSPLADRAFT_1049874	Uncharacterized protein
413_9		3.21354	0	POSPLADRAFT_1060235	Uncharacterized protein
41_40		2.44271	4.58123e-05	POSPLADRAFT_1043032	Uncharacterized protein
43_25		2.59493	0	POSPLADRAFT_1049343	Uncharacterized protein
43_38		2.52149	3.84477e-09	POSPLADRAFT_1049362	Uncharacterized protein
443_2		2.08747	3.45264e-06	POSPLADRAFT_1052414	Uncharacterized protein
448_2		3.61889	0	POSPLADRAFT_1056446	Uncharacterized protein
44_9		9.47	7.6754e-05	POSPLADRAFT_1150024	Uncharacterized protein
451_4		2.1128	0	POSPLADRAFT_1041918	Uncharacterized protein
451_6		8.97772	0.000182616	POSPLADRAFT_1159291	Uncharacterized protein
453_3		2.7636	5.04937e-09	POSPLADRAFT_1112785	Uncharacterized protein (Fragment)
457_5		4.49408	0	POSPLADRAFT_1032988	Uncharacterized protein
45_53		2.35147	0	POSPLADRAFT_1040817	Uncharacterized protein
47_25		3.21479	0	POSPLADRAFT_1074679	Uncharacterized protein
47_35		2.09253	0	POSPLADRAFT_1047094	Uncharacterized protein
47_40		2.9152	0.00805697	POSPLADRAFT_1145338	Uncharacterized protein
494_2		2.65034	2.76249e-11	POSPLADRAFT_1141752	Uncharacterized protein
494_4		6.34812	0.0108744	POSPLADRAFT_1139941	Uncharacterized protein (Fragment)
49_44		2.94315	0	POSPLADRAFT_1037198	Uncharacterized protein
514_2		4.31161	0	POSPLADRAFT_1040088	Uncharacterized protein
51_16		2.7293	0	POSPLADRAFT_1142697	Uncharacterized protein
53_27		4.26475	0	POSPLADRAFT_1052677	Uncharacterized protein
53_34		3.46293	0.00159474	POSPLADRAFT_1031197	Uncharacterized protein
53_36		2.46901	9.70346e-12	POSPLADRAFT_1081796	Uncharacterized protein (Fragment)
552_1		2.42486	0	POSPLADRAFT_1047196	Uncharacterized protein
55_28		3.88222	0	POSPLADRAFT_1047335	Uncharacterized protein
55_30		3.10591	0	POSPLADRAFT_1047331	Uncharacterized protein
55_37		2.20229	0	POSPLADRAFT_1145725	Uncharacterized protein
562_2		2.44971	1.38596e-07	POSPLADRAFT_1042060	Uncharacterized protein
562_3		3.03966	7.56387e-11	POSPLADRAFT_1161377	Uncharacterized protein
562_4		2.60113	8.99288e-09	POSPLADRAFT_1161373	Uncharacterized protein (Fragment)
562_6		2.47718	1.98262e-08	POSPLADRAFT_1161368	Uncharacterized protein (Fragment)
562_7		2.34156	7.98895e-08	POSPLADRAFT_1161380	Uncharacterized protein (Fragment)
562_8		2.04164	1.46574e-05	POSPLADRAFT_1161362	Uncharacterized protein (Fragment)
563_2		4.93607	8.79214e-07	POSPLADRAFT_1042064	Uncharacterized protein
56_41		2.09789	0.00108305	POSPLADRAFT_1059554	Uncharacterized protein
57_33		3.31331	3.8215e-13	POSPLADRAFT_1128480	Uncharacterized protein (Fragment)
57_34		2.04324	0.0226431	POSPLADRAFT_1038333	Uncharacterized protein
58_29		4.64989	1.03966e-05	POSPLADRAFT_1121276	Uncharacterized protein (Fragment)
58_42		2.45496	1.25238e-11	POSPLADRAFT_1160082	Uncharacterized protein
58_45		2.95307	0	POSPLADRAFT_1068091	Uncharacterized protein
58_48		2.31879	1.31455e-06	POSPLADRAFT_1041945	Uncharacterized protein
58_9		2.99757	0	POSPLADRAFT_1037170	Uncharacterized protein
5_114		2.10821	0	POSPLADRAFT_1148648	Uncharacterized protein
5_52		3.3667	0	POSPLADRAFT_1058396	Uncharacterized protein
611_1		2.7156	0	POSPLADRAFT_1058600	Uncharacterized protein
615_3		3.51159	0.0119747	POSPLADRAFT_1140849	Uncharacterized protein
61_36		4.67824	0	POSPLADRAFT_1054502	Uncharacterized protein
62_37		2.32147	0.000455932	POSPLADRAFT_1050292	Uncharacterized protein
62_46		3.82216	0	POSPLADRAFT_1067942	Uncharacterized protein
638_2		2.12552	3.86725e-14	POSPLADRAFT_1138853	Uncharacterized protein
647_1		3.12603	0	POSPLADRAFT_1062662	Uncharacterized protein
64_14		2.39677	0	POSPLADRAFT_1045852	Uncharacterized protein
64_9		4.03365	0	POSPLADRAFT_1045851	Uncharacterized protein
65_19		2.66285	3.5008e-15	POSPLADRAFT_1049710	Uncharacterized protein
663_2		2.44243	1.0833e-06	POSPLADRAFT_1062663	Uncharacterized protein
663_3		3.53503	0	POSPLADRAFT_1039979	Uncharacterized protein (Fragment)
663_4		3.05715	3.75716e-12	POSPLADRAFT_1159866	Uncharacterized protein
69_30		9.08295	0.000155797	POSPLADRAFT_1183974	Uncharacterized protein
69_45		2.21443	0.015053	POSPLADRAFT_1040944	Uncharacterized protein
6_118		5.25525	0	POSPLADRAFT_1047915	Uncharacterized protein
6_132		3.9607	0.000312652	POSPLADRAFT_1092306	Uncharacterized protein (Fragment)
702_1		3.97669	7.19923e-11	POSPLADRAFT_1063389	Uncharacterized protein
702_2		2.58606	5.15435e-15	POSPLADRAFT_1108353	Uncharacterized protein (Fragment)
72_33		3.20285	0.0280627	POSPLADRAFT_1054009	Uncharacterized protein
72_38		2.18631	1.671e-11	POSPLADRAFT_1044660	Uncharacterized protein
733_3		2.87886	7.38766e-13	POSPLADRAFT_1133395	Uncharacterized protein
739_3		4.44747	0.00085007	POSPLADRAFT_1133956	Uncharacterized protein (Fragment)
73_23		2.29216	0	POSPLADRAFT_1046289	Uncharacterized protein
73_33		2.30752	0	POSPLADRAFT_1056293	Uncharacterized protein
73_36		8.43584	0.00148475	POSPLADRAFT_1155336	Uncharacterized protein (Fragment)
751_1		2.5894	0	POSPLADRAFT_1158293	Uncharacterized protein
75_32		2.50866	3.36604e-07	POSPLADRAFT_1046217	Uncharacterized protein
75_35		2.63702	2.38597e-07	POSPLADRAFT_1033474	Uncharacterized protein
77_25		3.6699	0	POSPLADRAFT_1041778	Uncharacterized protein
77_31		2.03592	0	POSPLADRAFT_1037117	Uncharacterized protein
77_33		2.96486	0	POSPLADRAFT_1041779	Uncharacterized protein
788_1		6.99456	1.45115e-12	POSPLADRAFT_1162889	Uncharacterized protein (Fragment)
788_2		7.35745	0.00260809	POSPLADRAFT_1125063	Uncharacterized protein (Fragment)
789_2		4.01229	0	POSPLADRAFT_1158114	Uncharacterized protein
78_20		3.43225	0	POSPLADRAFT_1044683	Uncharacterized protein
7_102		2.76029	0	POSPLADRAFT_1155873	Uncharacterized protein
7_20		2.61996	1.79073e-05	POSPLADRAFT_1137213	Uncharacterized protein
802_2		8.41646	0.000487838	POSPLADRAFT_1142034	Uncharacterized protein (Fragment)
81_17		6.22217	0	POSPLADRAFT_1039958	Uncharacterized protein
81_20		5.71502	0	POSPLADRAFT_1033838	Uncharacterized protein
832_1		2.01483	0	POSPLADRAFT_1141647	Uncharacterized protein (Fragment)
86_8		3.06087	9.10029e-16	POSPLADRAFT_1049159	Uncharacterized protein
871_1		5.50503	0.0298254	POSPLADRAFT_1063122	Uncharacterized protein (Fragment)
88_6		2.8546	0	POSPLADRAFT_1160524	Uncharacterized protein
89_12		3.61151	0	POSPLADRAFT_1055162	Uncharacterized protein
89_7		3.78814	0	POSPLADRAFT_1136867	Uncharacterized protein
8_100		2.53364	4.73529e-14	POSPLADRAFT_1068224	Uncharacterized protein
8_25		3.84259	0	POSPLADRAFT_1183430	Uncharacterized protein
90_16		3.47812	0	POSPLADRAFT_1056353	Uncharacterized protein
91_17		3.52344	0	POSPLADRAFT_1047550	Uncharacterized protein
928_2		3.16137	0	POSPLADRAFT_1155335	Uncharacterized protein
92_30		2.7925	1.00949e-14	POSPLADRAFT_1037912	Uncharacterized protein
93_16		2.3665	0	POSPLADRAFT_1146562	Uncharacterized protein (Fragment)
94_19		2.09945	0	POSPLADRAFT_1043426	Uncharacterized protein
956_3		4.6805	3.17059e-08	POSPLADRAFT_1135288	Uncharacterized protein (Fragment)
95_20		3.06882	9.97628e-06	POSPLADRAFT_1053266	Uncharacterized protein
96_32		2.35417	0.00274468	POSPLADRAFT_1037787	Uncharacterized protein
98_26		2.27834	1.45054e-12	POSPLADRAFT_1131559	Uncharacterized protein
9_21		3.74079	0	POSPLADRAFT_1138588	Uncharacterized protein
9_46		4.0981	0	POSPLADRAFT_1054935	Uncharacterized protein
1020_2		-4.25647	0	POSPLADRAFT_1160553	Uncharacterized protein (Fragment)
102_16		-2.39443	0.0112546	POSPLADRAFT_1139475	Uncharacterized protein
102_2		-3.48443	0	POSPLADRAFT_1055452	Uncharacterized protein
102_20		-2.61961	0.000439708	POSPLADRAFT_1139828	Uncharacterized protein
104_26		-2.57734	0.000629886	POSPLADRAFT_1143468	Uncharacterized protein
1080_1		-2.93886	0	POSPLADRAFT_1065893	Uncharacterized protein (Fragment)
109_27		-3.02754	0	POSPLADRAFT_1058089	Uncharacterized protein
10_55		-2.72366	0	POSPLADRAFT_1064756	Uncharacterized protein
119_16		-2.19432	0	POSPLADRAFT_1050409	Uncharacterized protein
120_18		-3.25655	0	POSPLADRAFT_1034712	Uncharacterized protein
1211_2		-6.75136	0.012352	POSPLADRAFT_1142144	Uncharacterized protein
121_12		-2.46215	0	POSPLADRAFT_1139356	Uncharacterized protein
135_16		-5.35308	0	POSPLADRAFT_1173843	Uncharacterized protein (Fragment)
137_16		-2.16586	0	POSPLADRAFT_1038221	Uncharacterized protein
13_18		-3.15772	3.32216e-09	POSPLADRAFT_1030291	Uncharacterized protein
140_19		-3.31765	0	POSPLADRAFT_1049788	Uncharacterized protein
1429_1		-6.15517	0.0242424	POSPLADRAFT_1131401	Uncharacterized protein (Fragment)
1464_1		-6.63402	0.0141391	POSPLADRAFT_1162229	Uncharacterized protein
14_55		-2.16485	0	POSPLADRAFT_1051512	Uncharacterized protein
151_1		-2.79165	0	POSPLADRAFT_1143871	Uncharacterized protein
151_9		-2.69053	0	POSPLADRAFT_1056844	Uncharacterized protein
152_14		-2.48306	0	POSPLADRAFT_1055848	Uncharacterized protein
154_8		-2.16589	0	POSPLADRAFT_1154290	Uncharacterized protein
156_15		-3.61061	4.10954e-07	POSPLADRAFT_1056805	Uncharacterized protein
157_9		-4.65049	0	POSPLADRAFT_1160005	Uncharacterized protein
1589_1		-4.11972	5.80279e-09	POSPLADRAFT_1162139	Uncharacterized protein (Fragment)
159_12		-5.76694	0	POSPLADRAFT_1049267	Uncharacterized protein
15_69		-2.71794	1.01393e-05	POSPLADRAFT_1134857	Uncharacterized protein
160_7		-3.67823	0	POSPLADRAFT_1048170	Uncharacterized protein
16_20		-2.98328	0	POSPLADRAFT_1055347	Uncharacterized protein
172_18		-3.16486	0.000445702	POSPLADRAFT_1143587	Uncharacterized protein
183_14		-2.0799	6.88587e-14	POSPLADRAFT_1037258	Uncharacterized protein
187_14		-2.09075	9.89187e-07	POSPLADRAFT_1041504	Uncharacterized protein
188_17		-3.78933	2.00471e-05	POSPLADRAFT_1138890	Uncharacterized protein (Fragment)
18_27		-2.72192	0	POSPLADRAFT_1150577	Uncharacterized protein
19_31		-2.47492	2.16892e-07	POSPLADRAFT_1139417	Uncharacterized protein
206_12		-8.3164	0.0017979	POSPLADRAFT_1060001	Uncharacterized protein
207_6		-2.4158	0	POSPLADRAFT_1052522	Uncharacterized protein
20_21		-2.50292	8.36675e-07	POSPLADRAFT_1137633	Uncharacterized protein
214_14		-2.56039	0	POSPLADRAFT_1068213	Uncharacterized protein
218_4		-2.86094	0	POSPLADRAFT_1168060	Uncharacterized protein
225_7		-2.67499	2.64771e-15	POSPLADRAFT_1142451	Uncharacterized protein
225_9		-2.3642	5.11661e-12	POSPLADRAFT_1056504	Uncharacterized protein
226_14		-6.41439	0.0178432	POSPLADRAFT_1044127	Uncharacterized protein
227_14		-2.68265	0	POSPLADRAFT_1075404	Uncharacterized protein
229_9		-3.31498	0	POSPLADRAFT_1050126	Uncharacterized protein
22_52		-3.23407	1.26344e-07	POSPLADRAFT_1132715	Uncharacterized protein
250_12		-4.67414	0	POSPLADRAFT_1039016	Uncharacterized protein
262_7		-2.17128	0	POSPLADRAFT_1141799	Uncharacterized protein
263_5		-2.59726	0	POSPLADRAFT_1040225	Uncharacterized protein
270_6		-7.30376	0.00670759	POSPLADRAFT_1145647	Uncharacterized protein
274_3		-2.21657	0	POSPLADRAFT_1158272	Uncharacterized protein
277_6		-3.32917	0	POSPLADRAFT_1036262	Uncharacterized protein
28_30		-4.60993	0	POSPLADRAFT_1061484	Uncharacterized protein
295_12		-8.18358	4.20823e-10	POSPLADRAFT_1039806	Uncharacterized protein
2_125		-5.02928	0	POSPLADRAFT_1072508	Uncharacterized protein
2_93		-2.48609	0	POSPLADRAFT_1042942	Uncharacterized protein
2_96		-3.55068	0	POSPLADRAFT_1030669	Uncharacterized protein
300_12		-9.85173	0.000181977	POSPLADRAFT_1107367	Uncharacterized protein (Fragment)
311_3		-3.48707	0	POSPLADRAFT_1159492	Uncharacterized protein
31_10		-2.34499	0	POSPLADRAFT_1147877	Uncharacterized protein
321_9		-2.26218	0	POSPLADRAFT_1046454	Uncharacterized protein
331_1		-5.55518	0	POSPLADRAFT_1142775	Uncharacterized protein
33_42		-2.70236	0	POSPLADRAFT_1038376	Uncharacterized protein
349_6		-8.44294	0	POSPLADRAFT_1036882	Uncharacterized protein
362_9		-8.59016	0.00121399	POSPLADRAFT_1063580	Uncharacterized protein
367_6		-2.10302	0	POSPLADRAFT_1069886	Uncharacterized protein
395_9		-2.96947	1.29913e-12	POSPLADRAFT_1186016	Uncharacterized protein
396_2		-2.3803	3.48219e-05	POSPLADRAFT_1140363	Uncharacterized protein
398_3		-2.48201	2.39229e-11	POSPLADRAFT_1177515	Uncharacterized protein
3_24		-2.37037	0	POSPLADRAFT_1053605	Uncharacterized protein
3_44		-2.01703	0	POSPLADRAFT_1031804	Uncharacterized protein
3_65		-2.6181	0	POSPLADRAFT_1136267	Uncharacterized protein
400_3		-2.02954	3.63486e-14	POSPLADRAFT_1043992	Uncharacterized protein
406_4		-2.02896	0.0028097	POSPLADRAFT_1156726	Uncharacterized protein
40_40		-3.23417	0	POSPLADRAFT_1147338	Uncharacterized protein
413_11		-2.20891	0.000433408	POSPLADRAFT_1062872	Uncharacterized protein
42_35		-3.12707	0	POSPLADRAFT_1052048	Uncharacterized protein
42_37		-2.92862	0	POSPLADRAFT_1129769	Uncharacterized protein
431_6		-4.61249	0	POSPLADRAFT_1039653	Uncharacterized protein
45_30		-2.09135	0	POSPLADRAFT_1172221	Uncharacterized protein
45_44		-4.34867	0	POSPLADRAFT_1160078	Uncharacterized protein (Fragment)
461_2		-2.41333	0.000588647	POSPLADRAFT_1168002	Uncharacterized protein
464_3		-6.3162	0.0198799	POSPLADRAFT_1141989	Uncharacterized protein
47_37		-3.18569	3.5008e-15	POSPLADRAFT_1145393	Uncharacterized protein (Fragment)
48_38		-2.47741	0	POSPLADRAFT_1047166	Uncharacterized protein
502_4		-3.84452	0	POSPLADRAFT_1050457	Uncharacterized protein
50_51		-5.34191	0	POSPLADRAFT_1040799	Uncharacterized protein
516_1		-11.0494	0	POSPLADRAFT_1156738	Uncharacterized protein
527_1		-13.4819	2.05895e-07	POSPLADRAFT_1156503	Uncharacterized protein
527_2		-3.74288	0	POSPLADRAFT_1036953	Uncharacterized protein
527_3		-10.762	0	POSPLADRAFT_1036954	Uncharacterized protein
53_9		-2.32742	0	POSPLADRAFT_1043542	Uncharacterized protein
541_5		-2.90157	0	POSPLADRAFT_1055746	Uncharacterized protein
548_2		-3.67695	0	POSPLADRAFT_1150348	Uncharacterized protein
549_4		-2.13816	2.99341e-09	POSPLADRAFT_1140536	Uncharacterized protein
561_5		-4.36075	2.69002e-05	POSPLADRAFT_1139163	Uncharacterized protein
571_5		-3.45533	0.0152113	POSPLADRAFT_1101459	Uncharacterized protein (Fragment)
572_4		-2.45139	5.17576e-08	POSPLADRAFT_1152925	Uncharacterized protein
57_10		-3.78615	0	POSPLADRAFT_1127548	Uncharacterized protein
580_4		-3.02136	9.10029e-16	POSPLADRAFT_1048123	Uncharacterized protein
587_3		-6.91596	0.0109326	POSPLADRAFT_1154057	Uncharacterized protein
58_44		-8.85425	0	POSPLADRAFT_1062579	Uncharacterized protein
598_2		-9.69067	0.000238318	POSPLADRAFT_1155314	Uncharacterized protein
59_56		-3.01136	3.47609e-09	POSPLADRAFT_1148017	Uncharacterized protein
5_137		-3.62586	0	POSPLADRAFT_1058293	Uncharacterized protein
5_57		-2.13446	0	POSPLADRAFT_1058397	Uncharacterized protein
602_1		-4.27219	4.71824e-05	POSPLADRAFT_1063667	Uncharacterized protein
602_2		-2.54778	0	POSPLADRAFT_1060919	Uncharacterized protein
607_2		-3.25449	0.0250399	POSPLADRAFT_1058570	Uncharacterized protein
60_30		-2.96179	0	POSPLADRAFT_1113360	Uncharacterized protein (Fragment)
615_1		-6.33948	6.19694e-14	POSPLADRAFT_1135890	Uncharacterized protein (Fragment)
62_30		-5.83921	0.032885	POSPLADRAFT_1033307	Uncharacterized protein
62_40		-3.29803	7.44133e-07	POSPLADRAFT_1050287	Uncharacterized protein
643_2		-2.78877	0	POSPLADRAFT_1157218	Uncharacterized protein
66_39		-2.33997	8.18026e-13	POSPLADRAFT_1071479	Uncharacterized protein
677_1		-2.92198	0	POSPLADRAFT_1056442	Uncharacterized protein
683_2		-10.3389	8.3001e-05	POSPLADRAFT_1160549	Uncharacterized protein
686_1		-5.18763	0	POSPLADRAFT_1034651	Uncharacterized protein
695_1		-10.4839	6.45843e-05	POSPLADRAFT_1033630	Uncharacterized protein
70_19		-2.06639	2.52936e-12	POSPLADRAFT_1103525	Uncharacterized protein (Fragment)
70_25		-3.01758	0	POSPLADRAFT_1146734	Uncharacterized protein
70_37		-2.53712	0.00219772	POSPLADRAFT_1097494	Uncharacterized protein (Fragment)
710_2		-8.26933	0	POSPLADRAFT_1145831	Uncharacterized protein
713_4		-3.15293	0	POSPLADRAFT_1037496	Uncharacterized protein
71_21		-2.96549	0	POSPLADRAFT_1038796	Uncharacterized protein
725_1		-2.09729	0	POSPLADRAFT_1133402	Uncharacterized protein
727_3		-3.25461	0.0256678	POSPLADRAFT_1158112	Uncharacterized protein (Fragment)
73_27		-3.25095	0	POSPLADRAFT_1065950	Uncharacterized protein
741_2		-6.41432	0.0179953	POSPLADRAFT_1161828	Uncharacterized protein
74_20		-2.18341	0	POSPLADRAFT_1037305	Uncharacterized protein
76_34		-2.22458	0	POSPLADRAFT_1138331	Uncharacterized protein (Fragment)
79_14		-2.36023	0	POSPLADRAFT_1039385	Uncharacterized protein
79_30		-4.08929	0	POSPLADRAFT_1137212	Uncharacterized protein
7_21		-2.24731	0.000168519	POSPLADRAFT_1045216	Uncharacterized protein
809_2		-5.71693	0	POSPLADRAFT_1040015	Uncharacterized protein
82_19		-2.47878	0	POSPLADRAFT_1165916	Uncharacterized protein
82_20		-4.80859	0	POSPLADRAFT_1165912	Uncharacterized protein
82_22		-5.71783	0	POSPLADRAFT_1052584	Uncharacterized protein
82_23		-7.59515	0	POSPLADRAFT_1068849	Uncharacterized protein
82_27		-3.98749	0	POSPLADRAFT_1131428	Uncharacterized protein
83_21		-3.13777	0	POSPLADRAFT_1062521	Uncharacterized protein
84_6		-2.13063	0	POSPLADRAFT_1043946	Uncharacterized protein
860_1		-2.6169	2.36601e-07	POSPLADRAFT_1138875	Uncharacterized protein
8_27		-4.53054	0	POSPLADRAFT_1149531	Uncharacterized protein
8_60		-4.14373	6.49991e-08	POSPLADRAFT_1037746	Uncharacterized protein (Fragment)
8_99		-3.19252	0	POSPLADRAFT_1037719	Uncharacterized protein
962_1		-4.39199	0	POSPLADRAFT_1110737	Uncharacterized protein (Fragment)
9_26		-2.10754	5.15209e-07	POSPLADRAFT_1045421	Uncharacterized protein

## Sheet: Enzymatic
FPRL280 ID	CAZy family	FPRL280/UT/Enz vs. MAD-698/UT/Enz - Log2FC	FDR p-value	MAD-SB12 ID	Protein names	Gene ontology (GO)
527_1		-14.1468	5.38095e-08	POSPLADRAFT_1156503	Uncharacterized protein
569_1		-12.674	1.26506e-06	POSPLADRAFT_1033309	Uncharacterized protein	GTP binding [GO:0005525]; GTPase activity [GO:0003924]
528_1		-11.6365	1.07193e-05	POSPLADRAFT_1041340	Uncharacterized protein	heme binding [GO:0020037]; iron ion binding [GO:0005506]; monooxygenase activity [GO:0004497]; oxidoreductase activity, acting on paired donors, with incorporation or reduction of molecular oxygen [GO:0016705]
119_14	GH13_1	-11.4148	1.61295e-05	POSPLADRAFT_1062176	Glycoside hydrolase family 13 protein	alpha-amylase activity [GO:0004556]; calcium ion binding [GO:0005509]; carbohydrate catabolic process [GO:0016052]
467_2		-11.0147	3.42113e-05	POSPLADRAFT_1144581	FAD_binding_3 domain-containing protein (Fragment)	FAD binding [GO:0071949]
527_3		-10.7175	0	POSPLADRAFT_1036954	Uncharacterized protein
295_12		-10.3767	0.000102774	POSPLADRAFT_1039806	Uncharacterized protein
206_12		-10.3295	0.000112286	POSPLADRAFT_1060001	Uncharacterized protein
362_9		-9.30241	0.000581979	POSPLADRAFT_1063580	Uncharacterized protein
683_1		-9.11756	0.000784927	POSPLADRAFT_1156975	ANK_REP_REGION domain-containing protein
598_2		-8.80375	0.00123772	POSPLADRAFT_1155314	Uncharacterized protein
558_3		-8.33597	0.00237291	POSPLADRAFT_1077356	RNase H domain-containing protein (Fragment)	nucleic acid binding [GO:0003676]; RNA-DNA hybrid ribonuclease activity [GO:0004523]
82_28		-7.77802	0	POSPLADRAFT_1031139	Uncharacterized protein	integral component of membrane [GO:0016021]
82_15		-7.40629	0	POSPLADRAFT_1131483	Oxidored_FMN domain-containing protein	FMN binding [GO:0010181]; oxidoreductase activity [GO:0016491]
282_4		-7.39778	0.00813783	POSPLADRAFT_1149703	Uncharacterized protein	integral component of membrane [GO:0016021]
226_14		-7.31911	0.00868968	POSPLADRAFT_1044127	Uncharacterized protein
431_7		-7.1156	0.0112662	POSPLADRAFT_1154583	Helicase ATP-binding domain-containing protein	ATP binding [GO:0005524]; nucleic acid binding [GO:0003676]
270_6		-7.06613	0.0116645	POSPLADRAFT_1145647	Uncharacterized protein
349_6		-6.76864	0	POSPLADRAFT_1036882	Uncharacterized protein
846_1		-6.72782	0.0173965	POSPLADRAFT_1055173	Uncharacterized protein	protein kinase activity [GO:0004672]
587_3		-6.6949	0.0188737	POSPLADRAFT_1154057	Uncharacterized protein
1464_1		-6.48609	0.0227096	POSPLADRAFT_1162229	Uncharacterized protein
736_2		-6.28465	0.0276457	POSPLADRAFT_1147620	Ribonuclease H-like protein	nucleic acid binding [GO:0003676]; RNA-DNA hybrid ribonuclease activity [GO:0004523]
275_6		-6.17587	0	POSPLADRAFT_1066339	Short chain oxidoreductase	oxidoreductase activity [GO:0016491]
186_4		-5.96788	0	POSPLADRAFT_1042033	Uncharacterized protein
50_51		-5.82942	0	POSPLADRAFT_1040799	Uncharacterized protein
436_6		-5.82892	2.92174e-05	POSPLADRAFT_1157135	J domain-containing protein
365_1		-5.7789	0	POSPLADRAFT_1133962	Uncharacterized protein	heme binding [GO:0020037]; iron ion binding [GO:0005506]; oxidoreductase activity, acting on paired donors, with incorporation or reduction of molecular oxygen [GO:0016705]
429_4		-5.77109	0.046059	POSPLADRAFT_1046376	Uncharacterized protein
103_1		-5.70345	0	POSPLADRAFT_1059977	PKS_PP domain-containing protein	catalytic activity [GO:0003824]; phosphopantetheine binding [GO:0031177]
606_3		-5.6532	0	POSPLADRAFT_1151427	Uncharacterized protein	integral component of membrane [GO:0016021]
215_14		-5.58698	0	POSPLADRAFT_1045774	Uncharacterized protein	integral component of membrane [GO:0016021]
3_16		-5.54382	0	POSPLADRAFT_1100156	Fe2OG dioxygenase domain-containing protein (Fragment)	oxidoreductase activity [GO:0016491]
19_24		-5.50196	2.84376e-12	POSPLADRAFT_1140199	Uncharacterized protein	integral component of membrane [GO:0016021]
42_27		-5.2179	0	POSPLADRAFT_1043087	Formate dehydrogenase (FDH) (EC 1.17.1.9) (NAD-dependent formate dehydrogenase)	cytoplasm [GO:0005737]; formate dehydrogenase complex [GO:0009326]; formate dehydrogenase (NAD+) activity [GO:0008863]; NAD binding [GO:0051287]; oxidoreductase activity, acting on the CH-OH group of donors, NAD or NADP as acceptor [GO:0016616]; formate catabolic process [GO:0042183]
163_6		-5.12683	0	POSPLADRAFT_1178191	Tyrosinase_Cu-bd domain-containing protein	metal ion binding [GO:0046872]; oxidoreductase activity [GO:0016491]
123_3		-5.01273	0	POSPLADRAFT_1035828	Uncharacterized protein	integral component of membrane [GO:0016021]
686_1		-4.98506	0	POSPLADRAFT_1034651	Uncharacterized protein
16_18		-4.85854	0	POSPLADRAFT_1039485	Uncharacterized protein
46_23		-4.7987	0	POSPLADRAFT_1058890	Uncharacterized protein	metal ion binding [GO:0046872]; nutrient reservoir activity [GO:0045735]; oxalate metabolic process [GO:0033609]
5_57		-4.7715	0	POSPLADRAFT_1058397	Uncharacterized protein
11_68		-4.75417	0.000908457	POSPLADRAFT_1052976	ADH_N domain-containing protein	oxidoreductase activity [GO:0016491]; zinc ion binding [GO:0008270]
331_1		-4.75044	0	POSPLADRAFT_1142775	Uncharacterized protein
60_5		-4.74108	0	POSPLADRAFT_1075456	Uncharacterized protein	integral component of membrane [GO:0016021]
527_2		-4.72676	0	POSPLADRAFT_1036953	Uncharacterized protein
156_14		-4.69	2.17918e-07	POSPLADRAFT_1143859	Uncharacterized protein (Fragment)
395_3		-4.67824	0	POSPLADRAFT_1112134	Fe2OG dioxygenase domain-containing protein (Fragment)	oxidoreductase activity [GO:0016491]
17_66		-4.66404	0	POSPLADRAFT_1034168	Uncharacterized protein
236_7		-4.64081	4.58358e-09	POSPLADRAFT_1143373	APH domain-containing protein
309_10		-4.50789	0	POSPLADRAFT_1070831	Uncharacterized protein
271_10		-4.47201	0	POSPLADRAFT_1041853	Uncharacterized protein
571_5		-4.45998	0.00218157	POSPLADRAFT_1101459	Uncharacterized protein (Fragment)
502_3		-4.44458	0	POSPLADRAFT_1158986	Uncharacterized protein	mycotoxin biosynthetic process [GO:0043386]
34_51		-4.41098	0	POSPLADRAFT_1033238	Uncharacterized protein
250_12		-4.38485	0	POSPLADRAFT_1039016	Uncharacterized protein
289_3		-4.37419	0	POSPLADRAFT_1144177	Uncharacterized protein	GTP binding [GO:0005525]; GTPase activity [GO:0003924]
156_15		-4.3576	2.17881e-06	POSPLADRAFT_1056805	Uncharacterized protein
140_19		-4.34525	0	POSPLADRAFT_1049788	Uncharacterized protein
140_22		-4.3369	0	POSPLADRAFT_1036650	Uncharacterized protein
146_17		-4.28597	5.28081e-08	POSPLADRAFT_1057863	Uncharacterized protein
49_17		-4.24731	0	POSPLADRAFT_1158422	Uncharacterized protein
23_48		-4.17034	0	POSPLADRAFT_1175527	Uncharacterized protein
159_12		-4.03885	0	POSPLADRAFT_1049267	Uncharacterized protein
353_7		-3.96236	0	POSPLADRAFT_1112074	Uncharacterized protein (Fragment)
118_16		-3.95365	0	POSPLADRAFT_1033996	Uncharacterized protein	integral component of membrane [GO:0016021]
119_16		-3.90679	0	POSPLADRAFT_1050409	Uncharacterized protein
82_22		-3.88559	0	POSPLADRAFT_1052584	Uncharacterized protein
535_2		-3.86632	0	POSPLADRAFT_1185957	Catalase (EC 1.11.1.6)	catalase activity [GO:0004096]; heme binding [GO:0020037]; metal ion binding [GO:0046872]; hydrogen peroxide catabolic process [GO:0042744]; response to oxidative stress [GO:0006979]
29_21		-3.86068	0	POSPLADRAFT_1127239	Uncharacterized protein
17_54		-3.83063	0	POSPLADRAFT_1057337	Uncharacterized protein	integral component of membrane [GO:0016021]; mycotoxin biosynthetic process [GO:0043386]
17_5		-3.82146	0	POSPLADRAFT_1057403	Phenylalanine ammonium lyase	cytoplasm [GO:0005737]; phenylalanine ammonia-lyase activity [GO:0045548]; cinnamic acid biosynthetic process [GO:0009800]; L-phenylalanine catabolic process [GO:0006559]
309_4		-3.79257	0	POSPLADRAFT_1048161	MFS domain-containing protein	integral component of membrane [GO:0016021]; transmembrane transporter activity [GO:0022857]
17_38		-3.77441	0	POSPLADRAFT_1046884	Uncharacterized protein	heme binding [GO:0020037]; metal ion binding [GO:0046872]; oxidoreductase activity [GO:0016491]
106_18		-3.77199	0	POSPLADRAFT_1060823	Uncharacterized protein	cell [GO:0005623]; integral component of membrane [GO:0016021]; manganese ion transmembrane transporter activity [GO:0005384]; cellular manganese ion homeostasis [GO:0030026]
413_11		-3.74544	0.000918954	POSPLADRAFT_1062872	Uncharacterized protein
405_1		-3.71045	6.63035e-14	POSPLADRAFT_1159710	Uncharacterized protein
252_3		-3.69519	0	POSPLADRAFT_1056401	Uncharacterized protein	heme binding [GO:0020037]; iron ion binding [GO:0005506]; oxidoreductase activity, acting on paired donors, with incorporation or reduction of molecular oxygen [GO:0016705]
32_44		-3.67924	0	POSPLADRAFT_1045539	NAD P-binding protein	oxidoreductase activity [GO:0016491]
43_12		-3.67082	0	POSPLADRAFT_1152968	Uncharacterized protein	heme binding [GO:0020037]; iron ion binding [GO:0005506]; monooxygenase activity [GO:0004497]; oxidoreductase activity, acting on paired donors, with incorporation or reduction of molecular oxygen [GO:0016705]
88_12		-3.661	0	POSPLADRAFT_1076667	Peptidase S53 domain-containing protein	metal ion binding [GO:0046872]; serine-type endopeptidase activity [GO:0004252]
515_3		-3.62771	0	POSPLADRAFT_1040060	Uncharacterized protein	heme binding [GO:0020037]; iron ion binding [GO:0005506]; oxidoreductase activity, acting on paired donors, with incorporation or reduction of molecular oxygen [GO:0016705]
313_5		-3.62656	0	POSPLADRAFT_1071567	Uncharacterized protein
213_3		-3.62086	0	POSPLADRAFT_1059323	Isocitrate lyase	isocitrate lyase activity [GO:0004451]; metal ion binding [GO:0046872]; carboxylic acid metabolic process [GO:0019752]
809_2		-3.61562	0	POSPLADRAFT_1040015	Uncharacterized protein
89_15		-3.61363	0	POSPLADRAFT_1069741	Uncharacterized protein
602_1		-3.60868	0.000131004	POSPLADRAFT_1063667	Uncharacterized protein
214_14		-3.57444	0	POSPLADRAFT_1068213	Uncharacterized protein
195_6		-3.56557	2.21817e-06	POSPLADRAFT_1180529	Iron permease FTR1	high-affinity iron permease complex [GO:0033573]; iron ion transmembrane transporter activity [GO:0005381]
246_4		-3.53995	0	POSPLADRAFT_1047253	Uncharacterized protein	heme binding [GO:0020037]; iron ion binding [GO:0005506]; monooxygenase activity [GO:0004497]; oxidoreductase activity, acting on paired donors, with incorporation or reduction of molecular oxygen [GO:0016705]
2_125		-3.52148	0	POSPLADRAFT_1072508	Uncharacterized protein
431_6		-3.51904	0	POSPLADRAFT_1039653	Uncharacterized protein
236_4		-3.49728	0	POSPLADRAFT_1046756	Uncharacterized protein	integral component of membrane [GO:0016021]
225_9		-3.49212	3.31632e-15	POSPLADRAFT_1056504	Uncharacterized protein
19_20		-3.45668	0	POSPLADRAFT_1033129	GST N-terminal domain-containing protein
199_5		-3.41209	0	POSPLADRAFT_1170682	MFS domain-containing protein	integral component of membrane [GO:0016021]; transmembrane transporter activity [GO:0022857]
68_9		-3.40211	0	POSPLADRAFT_1165938	Uncharacterized protein
225_7		-3.38926	0	POSPLADRAFT_1142451	Uncharacterized protein
30_2		-3.352	0	POSPLADRAFT_1142403	Uncharacterized protein	heme binding [GO:0020037]; iron ion binding [GO:0005506]; monooxygenase activity [GO:0004497]; oxidoreductase activity, acting on paired donors, with incorporation or reduction of molecular oxygen [GO:0016705]
91_12		-3.34934	0.0309461	POSPLADRAFT_1047562	Uncharacterized protein
561_5		-3.31232	2.65064e-05	POSPLADRAFT_1139163	Uncharacterized protein
1756_1		-3.30854	0	POSPLADRAFT_1046634	Uncharacterized protein
79_30		-3.30816	2.4814e-13	POSPLADRAFT_1137212	Uncharacterized protein
400_3		-3.28547	0	POSPLADRAFT_1043992	Uncharacterized protein
185_9		-3.28497	0	POSPLADRAFT_1045746	Aldo_ket_red domain-containing protein
45_6		-3.27516	0	POSPLADRAFT_1048355	Uncharacterized protein
82_27		-3.27432	0	POSPLADRAFT_1131428	Uncharacterized protein
151_1		-3.27125	0	POSPLADRAFT_1143871	Uncharacterized protein
707_2		-3.26574	0.0457702	POSPLADRAFT_1042083	Uncharacterized protein
274_4		-3.25859	1.3188e-07	POSPLADRAFT_1050345	Uncharacterized protein
281_5		-3.2449	0	POSPLADRAFT_1156618	F-box domain-containing protein
29_44	CBM13	-3.21664	0	POSPLADRAFT_1129319	Carbohydrate-binding module family 13 protein
9_79		-3.18517	0	POSPLADRAFT_1137238	Cytochrome P450	heme binding [GO:0020037]; iron ion binding [GO:0005506]; oxidoreductase activity, acting on paired donors, with incorporation or reduction of molecular oxygen [GO:0016705]
4_99		-3.18257	0	POSPLADRAFT_1059428	Protein-S-isoprenylcysteine O-methyltransferase (EC 2.1.1.100)	endoplasmic reticulum membrane [GO:0005789]; integral component of membrane [GO:0016021]; protein C-terminal S-isoprenylcysteine carboxyl O-methyltransferase activity [GO:0004671]
16_24		-3.17929	8.952e-09	POSPLADRAFT_1055358	Uncharacterized protein	mycotoxin biosynthetic process [GO:0043386]
54_2		-3.15637	0	POSPLADRAFT_1151825	VPS13 domain-containing protein
548_2		-3.14868	0	POSPLADRAFT_1150348	Uncharacterized protein
602_2		-3.1383	0	POSPLADRAFT_1060919	Uncharacterized protein
82_19		-3.12613	0	POSPLADRAFT_1165916	Uncharacterized protein
395_9		-3.08841	8.48034e-10	POSPLADRAFT_1186016	Uncharacterized protein
365_2		-3.08383	0	POSPLADRAFT_1044111	Uncharacterized protein	heme binding [GO:0020037]; iron ion binding [GO:0005506]; oxidoreductase activity, acting on paired donors, with incorporation or reduction of molecular oxygen [GO:0016705]
53_9		-3.07009	0	POSPLADRAFT_1043542	Uncharacterized protein
262_7		-3.06901	0	POSPLADRAFT_1141799	Uncharacterized protein
580_4		-3.02186	4.74296e-14	POSPLADRAFT_1048123	Uncharacterized protein
697_2		-3.01473	0	POSPLADRAFT_1037664	FHA domain-containing protein	carbohydrate binding [GO:0030246]; isomerase activity [GO:0016853]; carbohydrate metabolic process [GO:0005975]
49_45		-2.99266	0	POSPLADRAFT_1158202	Uncharacterized protein
30_3		-2.97953	1.88943e-13	POSPLADRAFT_1046532	Uncharacterized protein
13_23		-2.97749	0	POSPLADRAFT_1042405	Uncharacterized protein	integral component of membrane [GO:0016021]
102_2		-2.97645	0	POSPLADRAFT_1055452	Uncharacterized protein
60_16		-2.96006	0	POSPLADRAFT_1059330	Uncharacterized protein	integral component of membrane [GO:0016021]
79_15		-2.95954	3.46034e-05	POSPLADRAFT_1138498	Uncharacterized protein	integral component of membrane [GO:0016021]
8_60		-2.93611	0.000501576	POSPLADRAFT_1037746	Uncharacterized protein (Fragment)
151_7		-2.92983	0	POSPLADRAFT_1074475	Uncharacterized protein
191_13		-2.86703	2.2147e-05	POSPLADRAFT_1061933	Uncharacterized protein
13_10		-2.86702	0	POSPLADRAFT_1051287	Uncharacterized protein	integral component of membrane [GO:0016021]; heme binding [GO:0020037]; iron ion binding [GO:0005506]; monooxygenase activity [GO:0004497]; oxidoreductase activity, acting on paired donors, with incorporation or reduction of molecular oxygen [GO:0016705]
460_2		-2.84359	0	POSPLADRAFT_1049395	Uncharacterized protein
419_4		-2.81618	0	POSPLADRAFT_1047025	Uncharacterized protein
142_16	GH71	-2.81598	0	POSPLADRAFT_1133559	Glycoside hydrolase family 71 protein	hydrolase activity [GO:0016787]
18_6		-2.81522	0	POSPLADRAFT_1048884	Uncharacterized protein	integral component of membrane [GO:0016021]
17_43		-2.80616	2.12061e-10	POSPLADRAFT_1144287	Phosphoenolpyruvate/pyruvate domain-containing protein	catalytic activity [GO:0003824]
200_7		-2.80213	0	POSPLADRAFT_1144317	Protein kinase domain-containing protein	ATP binding [GO:0005524]; protein kinase activity [GO:0004672]
16_23		-2.77448	2.40674e-08	POSPLADRAFT_1065664	Uncharacterized protein	mycotoxin biosynthetic process [GO:0043386]
2_170		-2.7724	0	POSPLADRAFT_1127431	SCP domain-containing protein
75_9		-2.77034	0	POSPLADRAFT_1056193	Cytochrome P450	integral component of membrane [GO:0016021]; heme binding [GO:0020037]; iron ion binding [GO:0005506]; oxidoreductase activity, acting on paired donors, with incorporation or reduction of molecular oxygen [GO:0016705]
376_4		-2.74754	0	POSPLADRAFT_1166171	Aldo_ket_red domain-containing protein
73_27		-2.74679	0	POSPLADRAFT_1065950	Uncharacterized protein
66_19		-2.739	0	POSPLADRAFT_1143549	PKS_ER domain-containing protein	oxidoreductase activity [GO:0016491]
549_3		-2.72293	6.38786e-13	POSPLADRAFT_1045614	Helo_like_N domain-containing protein
488_3		-2.70477	1.3303e-08	POSPLADRAFT_1152820	Uncharacterized protein	integral component of membrane [GO:0016021]
11_20		-2.70384	4.98026e-07	POSPLADRAFT_1043742	NAD P-binding protein
167_10		-2.69683	6.63035e-14	POSPLADRAFT_1151704	S5A_REDUCTASE domain-containing protein	integral component of membrane [GO:0016021]; oxidoreductase activity, acting on the CH-CH group of donors [GO:0016627]; lipid metabolic process [GO:0006629]
23_27		-2.68418	0	POSPLADRAFT_1135019	IRG-type G domain-containing protein	membrane [GO:0016020]; GTP binding [GO:0005525]
166_12		-2.67458	0.000574217	POSPLADRAFT_1098158	Uncharacterized protein (Fragment)	integral component of membrane [GO:0016021]
72_15		-2.67394	0	POSPLADRAFT_1167499	Uncharacterized protein
1_86	GH16	-2.66841	2.82981e-12	POSPLADRAFT_1051618	Glycoside hydrolase family 16 protein	integral component of membrane [GO:0016021]; hydrolase activity, hydrolyzing O-glycosyl compounds [GO:0004553]; (1->6)-beta-D-glucan biosynthetic process [GO:0006078]
205_3	AA3_2	-2.66048	0	POSPLADRAFT_1046050	Uncharacterized protein	flavin adenine dinucleotide binding [GO:0050660]; oxidoreductase activity, acting on CH-OH group of donors [GO:0016614]
157_9		-2.65635	7.81212e-12	POSPLADRAFT_1160005	Uncharacterized protein
163_8		-2.64746	2.71144e-07	POSPLADRAFT_1038741	MACPF domain-containing protein
137_16		-2.64734	0	POSPLADRAFT_1038221	Uncharacterized protein
52_2		-2.64421	0	POSPLADRAFT_1143951	NACHT domain-containing protein	integral component of membrane [GO:0016021]
105_21		-2.63607	1.71789e-11	POSPLADRAFT_1136725	Uncharacterized protein
263_5		-2.63006	0	POSPLADRAFT_1040225	Uncharacterized protein
3_106		-2.62503	0	POSPLADRAFT_1135962	Uncharacterized protein (Fragment)	mitochondrial intermembrane space [GO:0005758]; copper chaperone activity [GO:0016531]; copper ion transport [GO:0006825]
364_5		-2.61679	5.41196e-08	POSPLADRAFT_1049383	Uncharacterized protein
84_30		-2.60401	6.24078e-08	POSPLADRAFT_1043964	DRBM domain-containing protein	RNA binding [GO:0003723]
172_11		-2.58772	0	POSPLADRAFT_1074461	Uncharacterized protein
254_7		-2.58309	1.25117e-06	POSPLADRAFT_1132933	HMG box domain-containing protein	nucleus [GO:0005634]; DNA binding [GO:0003677]
195_2	AA1_2	-2.583	0.000442271	POSPLADRAFT_1139603	Uncharacterized protein	copper ion binding [GO:0005507]; oxidoreductase activity [GO:0016491]
42_35		-2.57299	0	POSPLADRAFT_1052048	Uncharacterized protein
79_17		-2.56568	0	POSPLADRAFT_1045447	Uncharacterized protein
654_2		-2.56187	0	POSPLADRAFT_1031011	Uncharacterized protein	carbon-oxygen lyase activity, acting on phosphates [GO:0016838]
299_3		-2.55589	0	POSPLADRAFT_1050206	Uncharacterized protein	integral component of membrane [GO:0016021]; heme binding [GO:0020037]; iron ion binding [GO:0005506]; oxidoreductase activity, acting on paired donors, with incorporation or reduction of molecular oxygen [GO:0016705]
212_4		-2.5451	0	POSPLADRAFT_1160566	Uncharacterized protein
16_53		-2.54453	0	POSPLADRAFT_1168779	Uncharacterized protein	integral component of membrane [GO:0016021]; transmembrane transport [GO:0055085]
472_1		-2.54378	0	POSPLADRAFT_1181603	Uncharacterized protein	integral component of membrane [GO:0016021]
91_15		-2.54213	9.40525e-14	POSPLADRAFT_1146187	Uncharacterized protein (Fragment)	oxidoreductase activity [GO:0016491]
152_14		-2.53518	0	POSPLADRAFT_1055848	Uncharacterized protein
89_8		-2.52744	5.39334e-12	POSPLADRAFT_1138115	Uncharacterized protein
572_4		-2.51857	8.09877e-09	POSPLADRAFT_1152925	Uncharacterized protein
27_20		-2.51218	1.58708e-08	POSPLADRAFT_1133987	Prephenate dehydrogenase [NADP(+)] (PRDH) (EC 1.3.1.13)	prephenate dehydrogenase (NAD+) activity [GO:0008977]; prephenate dehydrogenase (NADP+) activity [GO:0004665]; tyrosine biosynthetic process [GO:0006571]
82_11		-2.49729	0	POSPLADRAFT_1072818	Protein kinase domain-containing protein	ATP binding [GO:0005524]; protein kinase activity [GO:0004672]
431_5		-2.49537	6.42637e-13	POSPLADRAFT_1141011	F-box domain-containing protein
587_1		-2.47806	3.31632e-15	POSPLADRAFT_1075900	Aldehyde dehydrogenase	oxidoreductase activity, acting on the aldehyde or oxo group of donors, NAD or NADP as acceptor [GO:0016620]; cellular aldehyde metabolic process [GO:0006081]
198_6		-2.47798	4.45315e-09	POSPLADRAFT_1044099	Uncharacterized protein	integral component of membrane [GO:0016021]
551_1		-2.47014	0	POSPLADRAFT_1138073	Uncharacterized protein
214_10		-2.46012	2.74562e-14	POSPLADRAFT_1050871	Lipase_3 domain-containing protein	lipid metabolic process [GO:0006629]
487_2		-2.45621	0	POSPLADRAFT_1156904	Protein-S-isoprenylcysteine O-methyltransferase (EC 2.1.1.100)	endoplasmic reticulum membrane [GO:0005789]; integral component of membrane [GO:0016021]; protein C-terminal S-isoprenylcysteine carboxyl O-methyltransferase activity [GO:0004671]
53_28		-2.44822	0	POSPLADRAFT_1131607	BTB domain-containing protein
245_1		-2.44258	0	POSPLADRAFT_1168417	Uncharacterized protein
322_8		-2.43971	0	POSPLADRAFT_1073608	Uncharacterized protein	integral component of membrane [GO:0016021]
13_18		-2.43044	5.6775e-06	POSPLADRAFT_1030291	Uncharacterized protein
82_33		-2.42876	0	POSPLADRAFT_1131205	Uncharacterized protein
474_4		-2.42455	6.56336e-15	POSPLADRAFT_1153799	Uncharacterized protein
163_7		-2.41094	3.64536e-06	POSPLADRAFT_1044144	MACPF domain-containing protein
73_4		-2.41032	0	POSPLADRAFT_1033543	Uncharacterized protein
193_20		-2.40942	6.78563e-13	POSPLADRAFT_1151130	Protein kinase domain-containing protein (Fragment)	ATP binding [GO:0005524]; protein kinase activity [GO:0004672]
104_26		-2.40803	0.000320673	POSPLADRAFT_1143468	Uncharacterized protein
170_3		-2.39202	3.60828e-14	POSPLADRAFT_1157335	Uncharacterized protein
63_35		-2.37914	0	POSPLADRAFT_1151541	BTB domain-containing protein
83_16		-2.36385	6.11515e-10	POSPLADRAFT_1175105	Uncharacterized protein
288_7		-2.36258	4.05786e-13	POSPLADRAFT_1141966	PKS_ER domain-containing protein	oxidoreductase activity [GO:0016491]
298_10		-2.35386	0.00115271	POSPLADRAFT_1132973	Uncharacterized protein
3_44		-2.34793	0	POSPLADRAFT_1031804	Uncharacterized protein
333_3		-2.33662	2.69193e-12	POSPLADRAFT_1154089	Peptidase S53 domain-containing protein	metal ion binding [GO:0046872]; serine-type endopeptidase activity [GO:0004252]
8_75		-2.33532	0	POSPLADRAFT_1068226	F-box domain-containing protein
366_3		-2.32066	0.000751088	POSPLADRAFT_1049620	Uncharacterized protein
385_8		-2.31839	4.17966e-14	POSPLADRAFT_1037901	Uncharacterized protein
15_81		-2.31625	0	POSPLADRAFT_1032196	Uncharacterized protein
541_5		-2.31224	1.75728e-10	POSPLADRAFT_1055746	Uncharacterized protein
8_27		-2.30677	0	POSPLADRAFT_1149531	Uncharacterized protein
349_5		-2.29488	1.72718e-08	POSPLADRAFT_1185893	Uncharacterized protein
119_17		-2.29022	9.64361e-15	POSPLADRAFT_1041832	Uncharacterized protein
745_2		-2.28212	7.79474e-10	POSPLADRAFT_1153290	Uncharacterized protein	integral component of membrane [GO:0016021]
1000_1		-2.2784	2.54345e-05	POSPLADRAFT_1043522	Methyltransf_11 domain-containing protein	methyltransferase activity [GO:0008168]
40_14	AA1_1	-2.275	0	POSPLADRAFT_1183136	Uncharacterized protein	copper ion binding [GO:0005507]; oxidoreductase activity [GO:0016491]
160_10		-2.27171	1.06298e-11	POSPLADRAFT_1183344	Aquaporin	integral component of membrane [GO:0016021]; channel activity [GO:0015267]
277_6		-2.26647	8.85532e-14	POSPLADRAFT_1036262	Uncharacterized protein
75_27		-2.26412	6.68955e-05	POSPLADRAFT_1169458	Uncharacterized protein
185_1		-2.25366	2.32957e-13	POSPLADRAFT_1045744	Uncharacterized protein	heme binding [GO:0020037]; iron ion binding [GO:0005506]; oxidoreductase activity, acting on paired donors, with incorporation or reduction of molecular oxygen [GO:0016705]
8_36		-2.24894	1.07559e-06	POSPLADRAFT_1042132	F-box domain-containing protein
103_13		-2.24235	0	POSPLADRAFT_1059983	Epimerase domain-containing protein	coenzyme binding [GO:0050662]; methyltransferase activity [GO:0008168]; nucleic acid binding [GO:0003676]; methylation [GO:0032259]
241_13		-2.24189	0.019838	POSPLADRAFT_1040021	Uncharacterized protein (Fragment)
119_15		-2.23321	0.00147513	POSPLADRAFT_1157867	Uncharacterized protein
160_7		-2.23111	6.85848e-06	POSPLADRAFT_1048170	Uncharacterized protein
79_31		-2.22662	0.000141527	POSPLADRAFT_1136688	Uncharacterized protein (Fragment)
225_8		-2.22316	6.1107e-05	POSPLADRAFT_1159842	Uncharacterized protein (Fragment)	integral component of membrane [GO:0016021]
38_48		-2.22107	0	POSPLADRAFT_1037841	Uncharacterized protein
43_32		-2.21126	1.92992e-06	POSPLADRAFT_1153190	Uncharacterized protein	integral component of membrane [GO:0016021]
142_19	GH12	-2.20844	3.53225e-08	POSPLADRAFT_1050186	Glycoside hydrolase family 12 protein	cellulase activity [GO:0008810]; polysaccharide catabolic process [GO:0000272]
423_2		-2.20838	6.23538e-10	POSPLADRAFT_1050156	Uncharacterized protein	integral component of membrane [GO:0016021]
19_25		-2.20023	1.03446e-11	POSPLADRAFT_1055560	Uncharacterized protein	integral component of membrane [GO:0016021]
246_3		-2.19004	9.91717e-12	POSPLADRAFT_1146224	Uncharacterized protein	integral component of membrane [GO:0016021]; heme binding [GO:0020037]; iron ion binding [GO:0005506]; monooxygenase activity [GO:0004497]; oxidoreductase activity, acting on paired donors, with incorporation or reduction of molecular oxygen [GO:0016705]
184_2		-2.18604	3.38556e-09	POSPLADRAFT_1116133	Uncharacterized protein (Fragment)
28_30		-2.18334	9.52629e-07	POSPLADRAFT_1061484	Uncharacterized protein
42_60		-2.17767	3.31632e-15	POSPLADRAFT_1052022	Uncharacterized protein
19_31		-2.17512	1.23733e-07	POSPLADRAFT_1139417	Uncharacterized protein
309_5		-2.17371	0	POSPLADRAFT_1058962	Citrate synthase	transferase activity, transferring acyl groups, acyl groups converted into alkyl on transfer [GO:0046912]
45_28		-2.17261	6.63035e-14	POSPLADRAFT_1040825	Uncharacterized protein	integral component of membrane [GO:0016021]
202_7		-2.1518	3.41147e-08	POSPLADRAFT_1175273	FA_desaturase domain-containing protein	integral component of membrane [GO:0016021]; lipid metabolic process [GO:0006629]
112_17		-2.13206	0.045375	POSPLADRAFT_1158064	Uncharacterized protein (Fragment)
23_59		-2.13192	0.0442195	POSPLADRAFT_1054421	Uncharacterized protein
291_9		-2.13117	6.27478e-05	POSPLADRAFT_1057879	Uncharacterized protein
51_18		-2.12976	4.0183e-11	POSPLADRAFT_1046774	Terpenoid synthase	transferase activity [GO:0016740]; isoprenoid biosynthetic process [GO:0008299]
347_3		-2.12853	3.49926e-11	POSPLADRAFT_1069815	Uncharacterized protein
52_44		-2.12089	0.0254018	POSPLADRAFT_1057477	Uncharacterized protein
96_28		-2.11541	0.000110674	POSPLADRAFT_1037786	Uncharacterized protein	nucleus [GO:0005634]; transcription corepressor activity [GO:0003714]; regulation of transcription, DNA-templated [GO:0006355]
138_4		-2.0962	3.32349e-14	POSPLADRAFT_1141008	Aldehyde dehydrogenase	oxidoreductase activity, acting on the aldehyde or oxo group of donors, NAD or NADP as acceptor [GO:0016620]; cellular aldehyde metabolic process [GO:0006081]
89_13	GH28	-2.08975	1.60252e-05	POSPLADRAFT_1045563	Glycoside hydrolase family 28 protein	extracellular region [GO:0005576]; polygalacturonase activity [GO:0004650]; carbohydrate metabolic process [GO:0005975]; cell wall organization [GO:0071555]
323_2		-2.08646	3.31632e-15	POSPLADRAFT_1099668	Uncharacterized protein (Fragment)
123_8		-2.08341	1.0037e-11	POSPLADRAFT_1059803	Amino acid transporter	integral component of membrane [GO:0016021]; transmembrane transporter activity [GO:0022857]
199_11		-2.07845	0.000407257	POSPLADRAFT_1047271	Uncharacterized protein
34_45		-2.07407	1.4636e-06	POSPLADRAFT_1045933	Uncharacterized protein	D-amino-acid oxidase activity [GO:0003884]; FAD binding [GO:0071949]; D-amino acid metabolic process [GO:0046416]
4_101		-2.06242	7.01309e-11	POSPLADRAFT_1150288	Uncharacterized protein	integral component of membrane [GO:0016021]
63_20		-2.05331	2.74435e-09	POSPLADRAFT_1075734	Uncharacterized protein
16_43		-2.05068	2.33246e-12	POSPLADRAFT_1045651	Uncharacterized protein
193_12		-2.04603	1.98995e-08	POSPLADRAFT_1150054	Uncharacterized protein
487_1		-2.03662	0.000369611	POSPLADRAFT_1158987	Uncharacterized protein	integral component of membrane [GO:0016021]
689_3		-2.03164	3.32349e-14	POSPLADRAFT_1040270	Uncharacterized protein (Fragment)
396_2		-2.03067	0.000252535	POSPLADRAFT_1140363	Uncharacterized protein
49_3		-2.02786	3.56793e-12	POSPLADRAFT_1174815	Uncharacterized protein	ATP binding [GO:0005524]; metal ion binding [GO:0046872]
311_3		-2.02588	4.03693e-07	POSPLADRAFT_1159492	Uncharacterized protein
33_17		-2.02458	1.93997e-13	POSPLADRAFT_1043395	PALP domain-containing protein	integral component of membrane [GO:0016021]; cysteine biosynthetic process from serine [GO:0006535]
40_40		-2.01596	2.01756e-13	POSPLADRAFT_1147338	Uncharacterized protein
160_11		-2.0156	0	POSPLADRAFT_1148968	Na_Ca_ex domain-containing protein	integral component of membrane [GO:0016021]; transmembrane transport [GO:0055085]
1_35		-2.00278	1.30841e-06	POSPLADRAFT_1127555	Stress-response A/B barrel domain-containing protein
43_10		-2.00253	0	POSPLADRAFT_1060503	Uncharacterized protein	heme binding [GO:0020037]; iron ion binding [GO:0005506]; monooxygenase activity [GO:0004497]; oxidoreductase activity, acting on paired donors, with incorporation or reduction of molecular oxygen [GO:0016705]
16_20		-2.00234	0	POSPLADRAFT_1055347	Uncharacterized protein
165_16		-2.00011	0	POSPLADRAFT_1046035	Uncharacterized protein
6_7		2.00403	4.59195e-13	POSPLADRAFT_1147265	Uncharacterized protein
404_6		2.01361	1.26225e-09	POSPLADRAFT_1099444	Uncharacterized protein (Fragment)
562_3		2.01691	6.15949e-08	POSPLADRAFT_1161377	Uncharacterized protein
934_2		2.01824	0.00950524	POSPLADRAFT_1039732	Uncharacterized protein
38_16		2.01919	4.19371e-09	POSPLADRAFT_1042324	Uncharacterized protein
43_24		2.02237	4.49695e-12	POSPLADRAFT_1184906	PKS_ER domain-containing protein	oxidoreductase activity [GO:0016491]
191_8		2.02382	1.32452e-13	POSPLADRAFT_1076405	Uncharacterized protein
86_12		2.02533	1.39965e-13	POSPLADRAFT_1151320	Oxalate decarboxylase	metal ion binding [GO:0046872]; nutrient reservoir activity [GO:0045735]; oxalate metabolic process [GO:0033609]
388_5		2.04655	0.000248421	POSPLADRAFT_1139038	Uncharacterized protein
257_10		2.0471	1.33762e-09	POSPLADRAFT_1036166	C2H2-type domain-containing protein	nucleic acid binding [GO:0003676]
329_4		2.04903	7.91882e-10	POSPLADRAFT_1044119	Uncharacterized protein
77_30		2.05665	6.56336e-15	POSPLADRAFT_1157656	Uncharacterized protein
86_8		2.05797	1.3338e-08	POSPLADRAFT_1049159	Uncharacterized protein
17_64		2.06053	5.40682e-10	POSPLADRAFT_1046906	Uncharacterized protein
212_6		2.08319	0	POSPLADRAFT_1050797	Uncharacterized protein
89_17		2.10091	4.83426e-08	POSPLADRAFT_1053387	Family A G protein-coupled receptor-like protein	integral component of membrane [GO:0016021]; ion channel activity [GO:0005216]
73_1		2.11135	0	POSPLADRAFT_1074289	BTB domain-containing protein
138_8		2.11832	8.23586e-07	POSPLADRAFT_1140578	Uncharacterized protein	integral component of membrane [GO:0016021]; heme binding [GO:0020037]; iron ion binding [GO:0005506]; oxidoreductase activity, acting on paired donors, with incorporation or reduction of molecular oxygen [GO:0016705]
232_4		2.12063	0	POSPLADRAFT_1056076	Pyr_redox_2 domain-containing protein	oxidoreductase activity [GO:0016491]
298_7		2.12388	0	POSPLADRAFT_1046509	APH domain-containing protein
210_2		2.1739	1.84384e-14	POSPLADRAFT_1143642	Uncharacterized protein
62_29		2.17553	1.30277e-08	POSPLADRAFT_1050288	Uncharacterized protein
338_9		2.17904	0.00275716	POSPLADRAFT_1142543	Uncharacterized protein (Fragment)	mycotoxin biosynthetic process [GO:0043386]
49_9		2.18643	1.07957e-10	POSPLADRAFT_1067996	Cytochrome P450	integral component of membrane [GO:0016021]; heme binding [GO:0020037]; iron ion binding [GO:0005506]; oxidoreductase activity, acting on paired donors, with incorporation or reduction of molecular oxygen [GO:0016705]
8_26		2.20541	8.30825e-12	POSPLADRAFT_1059058	Uncharacterized protein
89_12		2.21139	3.51975e-12	POSPLADRAFT_1055162	Uncharacterized protein
192_13		2.21321	3.95504e-08	POSPLADRAFT_1145708	Uncharacterized protein
118_18		2.21638	3.27173e-12	POSPLADRAFT_1056955	Uncharacterized protein
215_9		2.22349	0	POSPLADRAFT_1033087	N-acetyltransferase domain-containing protein	N-acetyltransferase activity [GO:0008080]
453_2		2.22476	1.81917e-13	POSPLADRAFT_1179154	Uncharacterized protein
17_23		2.23306	4.13825e-07	POSPLADRAFT_1057406	Uncharacterized protein
21_47		2.24039	1.98159e-11	POSPLADRAFT_1140646	Methyltransf_2 domain-containing protein	O-methyltransferase activity [GO:0008171]
1_21		2.24618	7.95171e-06	POSPLADRAFT_1128300	Uncharacterized protein
258_10		2.24789	3.49948e-08	POSPLADRAFT_1142533	Uncharacterized protein	integral component of membrane [GO:0016021]
88_4	GH31	2.2491	1.5818e-07	POSPLADRAFT_1050820	Glycoside hydrolase family 31 protein	carbohydrate binding [GO:0030246]; hydrolase activity, hydrolyzing O-glycosyl compounds [GO:0004553]; carbohydrate metabolic process [GO:0005975]
13_48		2.25973	0.000378891	POSPLADRAFT_1042371	Uncharacterized protein	integral component of membrane [GO:0016021]; heme binding [GO:0020037]; iron ion binding [GO:0005506]; monooxygenase activity [GO:0004497]; oxidoreductase activity, acting on paired donors, with incorporation or reduction of molecular oxygen [GO:0016705]
215_5		2.26277	1.51822e-12	POSPLADRAFT_1045770	Uncharacterized protein	integral component of membrane [GO:0016021]
589_1		2.27083	3.76441e-07	POSPLADRAFT_1140275	C2H2-type domain-containing protein	nucleic acid binding [GO:0003676]
6_95		2.27183	4.50208e-07	POSPLADRAFT_1075152	Phosphotransferase (EC 2.7.1.-)	cell [GO:0005623]; ATP binding [GO:0005524]; glucose binding [GO:0005536]; hexokinase activity [GO:0004396]; cellular glucose homeostasis [GO:0001678]; glycolytic process [GO:0006096]
80_3		2.28104	0	POSPLADRAFT_1043193	MYND-type domain-containing protein	metal ion binding [GO:0046872]
216_14		2.28512	0.031979	POSPLADRAFT_1145921	Uncharacterized protein
435_1		2.2925	1.82371e-12	POSPLADRAFT_1153383	Uncharacterized protein	heme binding [GO:0020037]; iron ion binding [GO:0005506]; monooxygenase activity [GO:0004497]; oxidoreductase activity, acting on paired donors, with incorporation or reduction of molecular oxygen [GO:0016705]
9_21		2.30731	9.64361e-15	POSPLADRAFT_1138588	Uncharacterized protein
81_17		2.31118	1.13588e-11	POSPLADRAFT_1039958	Uncharacterized protein
154_12		2.32446	0.00993638	POSPLADRAFT_1154409	Uncharacterized protein (Fragment)
73_10		2.3332	0	POSPLADRAFT_1046305	DUF2236 domain-containing protein
325_2		2.34059	1.76309e-12	POSPLADRAFT_1046733	Uncharacterized protein
261_5		2.34796	3.60671e-12	POSPLADRAFT_1043332	Uncharacterized protein
30_10		2.38024	0.00984607	POSPLADRAFT_1160973	Uncharacterized protein	endonuclease activity [GO:0004519]
11_85		2.39125	8.34171e-07	POSPLADRAFT_1053021	Uncharacterized protein	integral component of membrane [GO:0016021]; transmembrane transport [GO:0055085]
62_43	CBM13	2.39718	3.31632e-15	POSPLADRAFT_1157702	Carbohydrate-binding module family 13 protein
68_30		2.40187	3.60828e-14	POSPLADRAFT_1052599	Velvet domain-containing protein
138_16		2.41206	5.23566e-09	POSPLADRAFT_1141490	Cytochrome P450	heme binding [GO:0020037]; iron ion binding [GO:0005506]; monooxygenase activity [GO:0004497]; oxidoreductase activity, acting on paired donors, with incorporation or reduction of molecular oxygen [GO:0016705]
95_20		2.43808	4.06016e-09	POSPLADRAFT_1053266	Uncharacterized protein
161_17		2.45807	7.44754e-07	POSPLADRAFT_1050759	Uncharacterized protein
355_2		2.46317	0	POSPLADRAFT_1133143	Uncharacterized protein
65_17		2.47072	2.4712e-07	POSPLADRAFT_1049695	Uncharacterized protein
18_51		2.47897	6.56336e-15	POSPLADRAFT_1048841	Uncharacterized protein	heme binding [GO:0020037]; iron ion binding [GO:0005506]; oxidoreductase activity, acting on paired donors, with incorporation or reduction of molecular oxygen [GO:0016705]
32_45		2.50183	6.31216e-05	POSPLADRAFT_1045504	Uncharacterized protein
1_228		2.50327	1.70969e-06	POSPLADRAFT_1051684	Uncharacterized protein
155_8		2.51389	8.69483e-11	POSPLADRAFT_1132711	PKS_ER domain-containing protein	oxidoreductase activity [GO:0016491]
149_4		2.51501	0	POSPLADRAFT_1066132	FAD-binding FR-type domain-containing protein	integral component of membrane [GO:0016021]; oxidoreductase activity [GO:0016491]
232_15		2.52168	5.62889e-05	POSPLADRAFT_1056077	Uncharacterized protein
262_6		2.52547	0	POSPLADRAFT_1033315	Uncharacterized protein	integral component of membrane [GO:0016021]
49_29		2.52886	0.000255579	POSPLADRAFT_1158030	Uncharacterized protein (Fragment)
65_22		2.53503	0	POSPLADRAFT_1155408	Uncharacterized protein	protein dimerization activity [GO:0046983]
327_2	CE15	2.5496	1.84384e-14	POSPLADRAFT_1065808	Carbohydrate esterase family 15 protein
192_2	GT20	2.55271	5.34797e-08	POSPLADRAFT_1182414	Glycosyltransferase family 20 protein	transferase activity [GO:0016740]; trehalose biosynthetic process [GO:0005992]
773_3		2.56578	6.78228e-09	POSPLADRAFT_1139943	C2H2-type domain-containing protein	nucleic acid binding [GO:0003676]
13_70		2.57953	8.03487e-14	POSPLADRAFT_1042338	Uncharacterized protein
514_2		2.57982	1.01312e-12	POSPLADRAFT_1040088	Uncharacterized protein
802_2		2.58014	1.38785e-06	POSPLADRAFT_1142034	Uncharacterized protein (Fragment)
702_2		2.58832	1.24685e-12	POSPLADRAFT_1108353	Uncharacterized protein (Fragment)
53_36		2.59026	2.81347e-11	POSPLADRAFT_1081796	Uncharacterized protein (Fragment)
133_9		2.6068	5.59269e-14	POSPLADRAFT_1069805	Uncharacterized protein	integral component of membrane [GO:0016021]
219_5		2.61196	0	POSPLADRAFT_1046859	Cytochrome P450	heme binding [GO:0020037]; iron ion binding [GO:0005506]; oxidoreductase activity, acting on paired donors, with incorporation or reduction of molecular oxygen [GO:0016705]
146_15		2.62853	7.07324e-10	POSPLADRAFT_1146985	BTB domain-containing protein (Fragment)
211_11		2.65131	3.51748e-08	POSPLADRAFT_1143970	Uncharacterized protein
309_8		2.65183	1.28949e-10	POSPLADRAFT_1149456	Uncharacterized protein
14_61		2.67134	0	POSPLADRAFT_1130525	MFS domain-containing protein	integral component of membrane [GO:0016021]; transmembrane transporter activity [GO:0022857]
635_2		2.67926	1.26003e-14	POSPLADRAFT_1152722	FAD-binding PCMH-type domain-containing protein	FAD binding [GO:0071949]; oxidoreductase activity [GO:0016491]
115_3	GH3	2.68978	1.91365e-10	POSPLADRAFT_1044175	Beta-glucosidase (EC 3.2.1.21)	beta-glucosidase activity [GO:0008422]; scopolin beta-glucosidase activity [GO:0102483]; cellulose catabolic process [GO:0030245]
9_45		2.70085	7.19041e-14	POSPLADRAFT_1045436	BTB domain-containing protein
492_1	GT20	2.73434	1.20343e-05	POSPLADRAFT_1173158	Glycosyltransferase family 20 protein	alpha,alpha-trehalose-phosphate synthase (UDP-forming) activity [GO:0003825]; trehalose biosynthetic process [GO:0005992]
16_57		2.75347	1.26003e-14	POSPLADRAFT_1045626	Uncharacterized protein
137_11		2.7602	0	POSPLADRAFT_1043078	HMG box domain-containing protein	nucleus [GO:0005634]; DNA binding [GO:0003677]
43_38		2.77318	3.74351e-08	POSPLADRAFT_1049362	Uncharacterized protein
62_46		2.77751	0	POSPLADRAFT_1067942	Uncharacterized protein
358_1		2.79098	1.35257e-07	POSPLADRAFT_1139699	Uncharacterized protein
231_6		2.79227	0	POSPLADRAFT_1043155	Aminotran_1_2 domain-containing protein	catalytic activity [GO:0003824]; pyridoxal phosphate binding [GO:0030170]; biosynthetic process [GO:0009058]
202_3		2.83537	6.36388e-11	POSPLADRAFT_1160081	Pyruvate decarboxylase THI3	carboxy-lyase activity [GO:0016831]; magnesium ion binding [GO:0000287]; thiamine pyrophosphate binding [GO:0030976]
3_130		2.84293	2.67954e-06	POSPLADRAFT_1167103	Glutamate decarboxylase (EC 4.1.1.15)	glutamate decarboxylase activity [GO:0004351]; pyridoxal phosphate binding [GO:0030170]; glutamate metabolic process [GO:0006536]
38_42		2.84369	0	POSPLADRAFT_1051186	Uncharacterized protein
501_1		2.85379	0	POSPLADRAFT_1161078	Uncharacterized protein	heme binding [GO:0020037]; iron ion binding [GO:0005506]; oxidoreductase activity, acting on paired donors, with incorporation or reduction of molecular oxygen [GO:0016705]
350_4		2.86391	0	POSPLADRAFT_1034117	Uncharacterized protein
336_2		2.87308	2.9851e-12	POSPLADRAFT_1060585	Uncharacterized protein	flavin adenine dinucleotide binding [GO:0050660]; N,N-dimethylaniline monooxygenase activity [GO:0004499]; NADP binding [GO:0050661]
118_14		2.91589	1.8427e-13	POSPLADRAFT_1033994	Uncharacterized protein
76_33		2.92445	0.0157295	POSPLADRAFT_1045469	Uncharacterized protein
25_29	GH5_9	2.96743	5.8596e-14	POSPLADRAFT_1155721	Glycoside hydrolase family 5 protein	hydrolase activity, hydrolyzing O-glycosyl compounds [GO:0004553]; carbohydrate metabolic process [GO:0005975]
10_22		3.06755	0	POSPLADRAFT_1053124	Uncharacterized protein
61_2		3.07493	0	POSPLADRAFT_1032397	PLP-dependent transferase	carboxy-lyase activity [GO:0016831]; pyridoxal phosphate binding [GO:0030170]; carboxylic acid metabolic process [GO:0019752]
663_2		3.08449	0.00189966	POSPLADRAFT_1062663	Uncharacterized protein
183_3		3.10233	0	POSPLADRAFT_1050435	AAA domain-containing protein	ATP binding [GO:0005524]
25_52	GT3	3.11563	0	POSPLADRAFT_1037471	Glycogen [starch] synthase (EC 2.4.1.11)	glycogen (starch) synthase activity [GO:0004373]; glycogen biosynthetic process [GO:0005978]
23_43		3.12287	5.62542e-10	POSPLADRAFT_1054380	Uncharacterized protein
3_53		3.13381	0	POSPLADRAFT_1133596	Uncharacterized protein	integral component of membrane [GO:0016021]
90_16		3.22568	0	POSPLADRAFT_1056353	Uncharacterized protein
88_6		3.23369	0	POSPLADRAFT_1160524	Uncharacterized protein
91_17		3.27461	0	POSPLADRAFT_1047550	Uncharacterized protein
350_3		3.28029	0	POSPLADRAFT_1034118	Uncharacterized protein
376_7		3.28886	1.14382e-08	POSPLADRAFT_1108282	Uncharacterized protein (Fragment)
26_20		3.31579	1.98173e-06	POSPLADRAFT_1049210	Uncharacterized protein
73_33		3.3207	0	POSPLADRAFT_1056293	Uncharacterized protein
42_23		3.32188	4.14469e-07	POSPLADRAFT_1052063	GP-PDE domain-containing protein	phosphoric diester hydrolase activity [GO:0008081]; lipid metabolic process [GO:0006629]
164_12		3.3612	0	POSPLADRAFT_1133971	Uncharacterized protein
25_42		3.36323	0	POSPLADRAFT_1036779	AB hydrolase-1 domain-containing protein
210_1		3.37733	0	POSPLADRAFT_1142499	PKS_PP domain-containing protein	phosphopantetheine binding [GO:0031177]
38_45		3.39815	4.91581e-07	POSPLADRAFT_1130432	DRBM domain-containing protein (Fragment)	RNA binding [GO:0003723]
38_24		3.42594	0	POSPLADRAFT_1030219	Uncharacterized protein
615_3		3.50647	0.0253659	POSPLADRAFT_1140849	Uncharacterized protein
96_23		3.51139	2.9851e-12	POSPLADRAFT_1030149	MYND-type domain-containing protein	metal ion binding [GO:0046872]
25_40		3.53155	0	POSPLADRAFT_1045456	Alpha-type protein kinase domain-containing protein	ATP binding [GO:0005524]; protein serine/threonine kinase activity [GO:0004674]
19_28		3.55093	0	POSPLADRAFT_1045823	Uncharacterized protein
1383_1		3.56533	1.26594e-09	POSPLADRAFT_1058845	Uncharacterized protein
25_47		3.64175	0	POSPLADRAFT_1061440	Uncharacterized protein
258_3		3.67785	0	POSPLADRAFT_1142909	Uncharacterized protein	catalytic activity [GO:0003824]
250_11		3.69096	0	POSPLADRAFT_1158062	Uncharacterized protein
702_1		3.79128	6.55361e-11	POSPLADRAFT_1063389	Uncharacterized protein
49_44		3.81138	0	POSPLADRAFT_1037198	Uncharacterized protein
318_2	GH79	3.8174	0	POSPLADRAFT_1155254	Glycoside hydrolase family 79 protein	integral component of membrane [GO:0016021]; hydrolase activity [GO:0016787]
663_3		3.86228	0	POSPLADRAFT_1039979	Uncharacterized protein (Fragment)
53_27		4.0007	0	POSPLADRAFT_1052677	Uncharacterized protein
187_11		4.24973	0	POSPLADRAFT_1155237	Uncharacterized protein (Fragment)
137_19		4.29908	0	POSPLADRAFT_1051988	Uncharacterized protein	integral component of membrane [GO:0016021]
23_33		4.4251	0	POSPLADRAFT_1135488	IRG-type G domain-containing protein	membrane [GO:0016020]; GTP binding [GO:0005525]
32_54		4.47502	2.99399e-11	POSPLADRAFT_1045540	Uncharacterized protein
739_3		4.69014	0.0011937	POSPLADRAFT_1133956	Uncharacterized protein (Fragment)
660_2		5.6647	2.0915e-10	POSPLADRAFT_1035090	Uncharacterized protein
1754_1		5.96121	0	POSPLADRAFT_1099833	Uncharacterized protein (Fragment)
134_12		6.30822	1.17923e-09	POSPLADRAFT_1144810	Uncharacterized protein
451_6		8.28643	0.00180024	POSPLADRAFT_1159291	Uncharacterized protein
1311_1		8.377	0.00163816	POSPLADRAFT_1142952	Uncharacterized protein
788_1		8.62152	0.00110898	POSPLADRAFT_1162889	Uncharacterized protein (Fragment)
1345_1		8.76168	0.000877339	POSPLADRAFT_1094960	Uncharacterized protein (Fragment)
69_30		9.24611	0.000408278	POSPLADRAFT_1183974	Uncharacterized protein
58_13		10.1342	1.26003e-14	POSPLADRAFT_1154173	C2H2-type domain-containing protein	nucleic acid binding [GO:0003676]
44_9		10.894	2.27415e-05	POSPLADRAFT_1150024	Uncharacterized protein
557_1		11.3346	9.5547e-06	POSPLADRAFT_1156685	CCHC-type domain-containing protein	aspartic-type endopeptidase activity [GO:0004190]; nucleic acid binding [GO:0003676]; zinc ion binding [GO:0008270]
862_1		11.5617	5.92421e-06	POSPLADRAFT_1060034	CCHC-type domain-containing protein	nucleic acid binding [GO:0003676]; zinc ion binding [GO:0008270]
