# Supplementary material for: Comparative Transcriptomics During Brown Rot Decay in Three Fungi Reveals Strain-Specific Degradative Strategies and Responses to Wood Acetylation
Source: Front Fungal Biol. 2021 Sep 6;2:701579. doi: 10.3389/ffunb.2021.701579 (PMC10512373; doi:10.3389/ffunb.2021.701579)
Supplement: Supplementary file 7 [file Table_6.XLSX]

## Sheet: Legend
This file contains the genes which were classified as brown rot specific (BRS), because they are putatively involved in brown rot degradation, as well as their CAZy family.
	upregulated in UT/Ox
	upregulated in UT/Enz
	BRS Ox
	BRS Enz
new protein name due to orthologous genes

## Sheet: BRS genes
FPRL280 Id	MAD-698 Id	GloTrab Id	Where Upregulated (UT/Ox vs. UT/Enz)?	CAZy family	BRS final	Protein name	GO function
49_4	1174812	69843	UT/Enz	GH3	BRS "Enz"	Beta-glucosidase	hydrolase activity, hydrolyzing O-glycosyl compounds [GO:0004553]; carbohydrate metabolic process [GO:0005975]
433_1	1160374	141438			BRS "Enz"	Beta-glucosidase (EC 3.2.1.21)	hydrolase activity, hydrolyzing O-glycosyl compounds [GO:0004553]; carbohydrate metabolic process [GO:0005975]
14_16	1068430			GH5_5	BRS "Enz"	Glycoside hydrolase family 5 protein	hydrolase activity, hydrolyzing O-glycosyl compounds [GO:0004553]; carbohydrate metabolic process [GO:0005975]
137_12	1064339	113571			BRS "Enz"	Glycoside hydrolase family 16 protein	hydrolase activity, hydrolyzing O-glycosyl compounds [GO:0004553]; carbohydrate metabolic process [GO:0005975]
170_10	1071715	138821	UT/Enz	GH12	BRS "Enz"	Glycoside hydrolase family 12 protein	cellulase activity [GO:0008810]; polysaccharide catabolic process [GO:0000272]
14_15	1164613	57704	UT/Enz	GH5_5	BRS "Enz"	Glycoside hydrolase family 5 protein	hydrolase activity, hydrolyzing O-glycosyl compounds [GO:0004553]; carbohydrate metabolic process [GO:0005975]
46_12	1040696	139980		AA3_3	BRS "Ox"	Alcohol oxidase	flavin adenine dinucleotide binding [GO:0050660]; oxidoreductase activity, acting on CH-OH group of donors [GO:0016614]
242_3	1065632	74773			BRS "Ox"	GMC_OxRdtase_N domain-containing protein	flavin adenine dinucleotide binding [GO:0050660]; oxidoreductase activity, acting on CH-OH group of donors [GO:0016614]
17_37	1181658	61065			BRS "Ox"	Uncharacterized protein	heme binding [GO:0020037]; metal ion binding [GO:0046872]; oxidoreductase activity [GO:0016491]
17_38	1046884		UT/Ox		BRS "Ox"	Uncharacterized protein	heme binding [GO:0020037]; metal ion binding [GO:0046872]; oxidoreductase activity [GO:0016491]
332_8	1149890				BRS "Ox"	Peroxidase (EC 1.11.1.-) (Fragment)	heme binding [GO:0020037]; metal ion binding [GO:0046872]; peroxidase activity [GO:0004601]; response to oxidative stress [GO:0006979]
9_12	1073876	110741			BRS "Ox"	NMO domain-containing protein	nitronate monooxygenase activity [GO:0018580]
424_2	1056037				BRS "Ox"	Uncharacterized protein	flavin adenine dinucleotide binding [GO:0050660]; oxidoreductase activity, acting on CH-OH group of donors [GO:0016614]
17_39	1057350		UT/Enz		BRS "Ox"	Aldedh domain-containing protein	oxidoreductase activity, acting on the aldehyde or oxo group of donors, NAD or NADP as acceptor [GO:0016620]
48_22	1040249	64826			BRS "Ox"	Dioxygenase family protein	catechol 1,2-dioxygenase activity [GO:0018576]; ferric iron binding [GO:0008199]; catechol-containing compound metabolic process [GO:0009712]
294_2	1043572	127326			BRS "Enz"	Glycoside hydrolase family 92 protein	carbohydrate binding [GO:0030246]; hydrolase activity [GO:0016787]
154_4	1075998	117566		GH27	BRS "Enz"	Alpha-galactosidase (EC 3.2.1.22) (Melibiase)	raffinose alpha-galactosidase activity [GO:0052692]; carbohydrate metabolic process [GO:0005975]
16_6	1065660	111463			BRS "Enz"	Non-reducing end alpha-L-arabinofuranosidase (EC 3.2.1.55)	alpha-L-arabinofuranosidase activity [GO:0046556]; L-arabinose metabolic process [GO:0046373]
423_1	1067879	81512		GH35	BRS "Enz"	Glycoside hydrolase family 35 protein	beta-galactosidase activity [GO:0004565]; carbohydrate metabolic process [GO:0005975]
5_111	1074929	70082			BRS "Enz"	Glycoside hydrolase family 2 protein	hydrolase activity, hydrolyzing O-glycosyl compounds [GO:0004553]; carbohydrate metabolic process [GO:0005975]
9_74	1069652	122002	UT/Enz	GH3	BRS "Enz"	Beta-xylosidase	hydrolase activity, hydrolyzing O-glycosyl compounds [GO:0004553]; carbohydrate metabolic process [GO:0005975]
264_7	1132099	140289			BRS "Enz"	Beta-xylanase (EC 3.2.1.8)	endo-1,4-beta-xylanase activity [GO:0031176]; polysaccharide catabolic process [GO:0000272]
220_7	1043996	46499	UT/Enz	GH10	BRS "Enz"	Beta-xylanase (EC 3.2.1.8)	endo-1,4-beta-xylanase activity [GO:0031176]; polysaccharide catabolic process [GO:0000272]
5_88	1182607	69366			BRS "Enz"	Carbohydrate-binding module family 35 protein	carbohydrate binding [GO:0030246]; hydrolase activity, hydrolyzing O-glycosyl compounds [GO:0004553]; carbohydrate metabolic process [GO:0005975]
2_78	1038147	127284			BRS "Enz"	Alpha-galactosidase (EC 3.2.1.22) (Melibiase)	raffinose alpha-galactosidase activity [GO:0052692]; carbohydrate metabolic process [GO:0005975]
114_14	1043662	66709			BRS "Ox"	INTRADIOL_DIOXYGENAS domain-containing protein	catechol 1,2-dioxygenase activity [GO:0018576]; ferric iron binding [GO:0008199]; catechol-containing compound metabolic process [GO:0009712]
102_15	1039514	101783	UT/Ox	AA6	BRS "Ox"	NADH-quinone oxidoreductase	FMN binding [GO:0010181]; NAD(P)H dehydrogenase (quinone) activity [GO:0003955]
195_2	1139603	139782	UT/Enz	AA1_2	BRS "Ox"	Uncharacterized protein	copper ion binding [GO:0005507]; oxidoreductase activity [GO:0016491]
20_38	1054654	127593			BRS "Ox"	Uncharacterized protein	copper ion binding [GO:0005507]; oxidoreductase activity [GO:0016491]
40_14	1183136				BRS "Ox"	Uncharacterized protein	copper ion binding [GO:0005507]; oxidoreductase activity [GO:0016491]
17_43	1144287	42369	UT/Ox		BRS "Ox"	Phosphoenolpyruvate/pyruvate domain-containing protein	catalytic activity [GO:0003824]
42_27	1043087		UT/Enz		BRS "Ox"	Formate dehydrogenase (FDH) (EC 1.17.1.9) (NAD-dependent formate dehydrogenase)	cytoplasm [GO:0005737]; formate dehydrogenase complex [GO:0009326]; formate dehydrogenase (NAD+) activity [GO:0008863]; NAD binding [GO:0051287]; oxidoreductase activity, acting on the CH-OH group of donors, NAD or NADP as acceptor [GO:0016616]; formate catabolic process [GO:0042183]
213_3	1059323	81608	UT/Ox		BRS "Ox"	Isocitrate lyase	isocitrate lyase activity [GO:0004451]; metal ion binding [GO:0046872]; carboxylic acid metabolic process [GO:0019752]
66_21	1060977	138589			BRS "Ox"	Malate dehydrogenase (EC 1.1.1.37)	L-malate dehydrogenase activity [GO:0030060]; carbohydrate metabolic process [GO:0005975]; carboxylic acid metabolic process [GO:0019752]; tricarboxylic acid cycle [GO:0006099]
197_5	1072860	137388	UT/Enz		BRS "Ox"	Malate synthase (EC 2.3.3.9)	malate synthase activity [GO:0004474]; glyoxylate cycle [GO:0006097]; tricarboxylic acid cycle [GO:0006099]
46_23	1058890		UT/Enz		BRS "Ox"	Uncharacterized protein	metal ion binding [GO:0046872]; nutrient reservoir activity [GO:0045735]; oxalate metabolic process [GO:0033609]
167_7	1075693	46458			BRS "Ox"	Uncharacterized protein	ATP binding [GO:0005524]; protein serine/threonine kinase activity [GO:0004674]
25_14	1061434		UT/Ox	AA3_2	BRS "Ox"	Uncharacterized protein	flavin adenine dinucleotide binding [GO:0050660]; oxidoreductase activity, acting on CH-OH group of donors [GO:0016614]
205_2	1169270				BRS "Ox"	GMC_OxRdtase_N domain-containing protein	flavin adenine dinucleotide binding [GO:0050660]; oxidoreductase activity, acting on CH-OH group of donors [GO:0016614]
121_3	1180365		UT/Ox		BRS "Ox"	Uncharacterized protein	FAD binding [GO:0071949]
133_16	1168862	43255	UT/Ox		BRS "Ox"	Glutathione S-transferase	transferase activity [GO:0016740]
166_6	1046379		UT/Ox		BRS "Ox"	Uncharacterized protein	heme binding [GO:0020037]; iron ion binding [GO:0005506]; oxidoreductase activity, acting on paired donors, with incorporation or reduction of molecular oxygen [GO:0016705]
181_4	1141277	30236	UT/Ox		BRS "Ox"	Cytochrome P450	heme binding [GO:0020037]; iron ion binding [GO:0005506]; oxidoreductase activity, acting on paired donors, with incorporation or reduction of molecular oxygen [GO:0016705]
21_37	1128061	32203	UT/Ox		BRS "Ox"	Smf Mn2+ and Fe2+ transporter	integral component of membrane [GO:0016021]; metal ion transmembrane transporter activity [GO:0046873]
243_2	1142184		UT/Ox		BRS "Ox"	Uncharacterized protein	integral component of membrane [GO:0016021]; heme binding [GO:0020037]; iron ion binding [GO:0005506]; oxidoreductase activity, acting on paired donors, with incorporation or reduction of molecular oxygen [GO:0016705]
298_4	1039913	112374	UT/Ox		BRS "Ox"	Cytochrome P450	heme binding [GO:0020037]; iron ion binding [GO:0005506]; monooxygenase activity [GO:0004497]; oxidoreductase activity, acting on paired donors, with incorporation or reduction of molecular oxygen [GO:0016705]
39_28	1047525		UT/Ox		BRS "Ox"	Uncharacterized protein	metal ion binding [GO:0046872]; nutrient reservoir activity [GO:0045735]; oxalate metabolic process [GO:0033609]
3_55	1134594		UT/Ox		BRS "Ox"	HEME_HALOPEROXIDASE domain-containing protein	integral component of membrane [GO:0016021]; peroxidase activity [GO:0004601]
535_2	1185957		UT/Ox		BRS "Ox"	Catalase (EC 1.11.1.6)	catalase activity [GO:0004096]; heme binding [GO:0020037]; metal ion binding [GO:0046872]; hydrogen peroxide catabolic process [GO:0042744]; response to oxidative stress [GO:0006979]
75_16	1141422	140449	UT/Ox		BRS "Ox"	FAD_binding_3 domain-containing protein	FAD binding [GO:0071949]
97_12	1165707	69702	UT/Enz	AA9	BRS "Ox"	Glycoside hydrolase family 61 protein (Fragment)	hydrolase activity [GO:0016787]
127_22	1137827	139921	UT/Enz		BRS "Ox"	Glutathione S-transferase	transferase activity [GO:0016740]
195_6	1180529	63207	UT/Enz		BRS "Ox"	Iron permease FTR1	high-affinity iron permease complex [GO:0033573]; iron ion transmembrane transporter activity [GO:0005381]
2_115	1051817		UT/Enz		BRS "Ox"	Uncharacterized protein	heme binding [GO:0020037]; metal ion binding [GO:0046872]; oxidoreductase activity [GO:0016491]
420_6	1074449	140919	UT/Enz		BRS "Ox"	3-hydroxyanthranilate 3,4-dioxygenase (EC 1.13.11.6) (3-hydroxyanthranilate oxygenase) (3-HAO) (3-hydroxyanthranilic acid dioxygenase) (HAD) (Biosynthesis of nicotinic acid protein 1)	cytoplasm [GO:0005737]; 3-hydroxyanthranilate 3,4-dioxygenase activity [GO:0000334]; ferrous iron binding [GO:0008198]; 'de novo' NAD biosynthetic process from tryptophan [GO:0034354]; anthranilate metabolic process [GO:0043420]; quinolinate biosynthetic process [GO:0019805]; tryptophan catabolic process [GO:0006569]
58_36	1175111	139037	UT/Enz		BRS "Ox"	Superoxide dismutase [Cu-Zn] (EC 1.15.1.1)	metal ion binding [GO:0046872]; superoxide dismutase activity [GO:0004784]
13_10	1051287		UT/Ox		BRS "Ox"	Uncharacterized protein	integral component of membrane [GO:0016021]; heme binding [GO:0020037]; iron ion binding [GO:0005506]; monooxygenase activity [GO:0004497]; oxidoreductase activity, acting on paired donors, with incorporation or reduction of molecular oxygen [GO:0016705]
68_14	1043507	120395	UT/Ox		BRS "Ox"	Peroxidase (EC 1.11.1.-)	integral component of membrane [GO:0016021]; heme binding [GO:0020037]; metal ion binding [GO:0046872]; peroxidase activity [GO:0004601]; response to oxidative stress [GO:0006979]
20_47	1045160		UT/Ox		BRS "Ox"	FAD_binding_3 domain-containing protein	FAD binding [GO:0071949]
9_79	1137238	76198	UT/Ox		BRS "Ox"	Cytochrome P450	heme binding [GO:0020037]; iron ion binding [GO:0005506]; oxidoreductase activity, acting on paired donors, with incorporation or reduction of molecular oxygen [GO:0016705]
195_7	1045912		UT/Ox		BRS "Ox"	Uncharacterized protein	high-affinity iron permease complex [GO:0033573]; iron ion transmembrane transporter activity [GO:0005381]
6_107	1058710	114188	UT/Ox		BRS "Ox"	Sod_Fe_C domain-containing protein	metal ion binding [GO:0046872]; superoxide dismutase activity [GO:0004784]
41_10	1043034	69102	UT/Enz		BRS "Ox"	Catalase (EC 1.11.1.6)	catalase activity [GO:0004096]; heme binding [GO:0020037]; metal ion binding [GO:0046872]; hydrogen peroxide catabolic process [GO:0042744]; response to oxidative stress [GO:0006979]
71_10	1134270		UT/Enz		BRS "Ox"	Uncharacterized protein	heme binding [GO:0020037]; iron ion binding [GO:0005506]; monooxygenase activity [GO:0004497]; oxidoreductase activity, acting on paired donors, with incorporation or reduction of molecular oxygen [GO:0016705]
34_41	1139444	117074	UT/Enz		BRS "Ox"	Glutathione S-transferase	cytoplasm [GO:0005737]; glutathione transferase activity [GO:0004364]
223_5	1169754	65735	UT/Enz		BRS "Ox"	Catalase (EC 1.11.1.6)	catalase activity [GO:0004096]; heme binding [GO:0020037]; metal ion binding [GO:0046872]; hydrogen peroxide catabolic process [GO:0042744]; response to oxidative stress [GO:0006979]
149_5	1181440	71520	UT/Enz		BRS "Ox"	FAD-binding FR-type domain-containing protein	integral component of membrane [GO:0016021]; oxidoreductase activity [GO:0016491]
17_5	1057403	42132	UT/Enz		BRS "Ox"	Phenylalanine ammonium lyase	cytoplasm [GO:0005737]; phenylalanine ammonia-lyase activity [GO:0045548]; cinnamic acid biosynthetic process [GO:0009800]; L-phenylalanine catabolic process [GO:0006559]
51_21	1047408		UT/Enz		BRS "Ox"	GST C-terminal domain-containing protein	glutathione transferase activity [GO:0004364]
659_1	1049317	70090	UT/Enz	AA3_2	BRS "Ox"	GMC_OxRdtase_N domain-containing protein	flavin adenine dinucleotide binding [GO:0050660]; oxidoreductase activity, acting on CH-OH group of donors [GO:0016614]
224_17	1173690	63500	UT/Enz		BRS "Ox"	Glutathione S-transferase	transferase activity [GO:0016740]
66_10	1173864	106260	UT/Enz	AA3_3	BRS "Ox"	Alcohol oxidase-like protein	flavin adenine dinucleotide binding [GO:0050660]; oxidoreductase activity, acting on CH-OH group of donors [GO:0016614]
65_11	1061063	118379	UT/Enz		BRS "Ox"	Cytochrome P450	heme binding [GO:0020037]; iron ion binding [GO:0005506]; monooxygenase activity [GO:0004497]; oxidoreductase activity, acting on paired donors, with incorporation or reduction of molecular oxygen [GO:0016705]
229_10	1061698	66851	UT/Enz		BRS "Ox"	Superoxide dismutase (EC 1.15.1.1)	metal ion binding [GO:0046872]; superoxide dismutase activity [GO:0004784]
49_8	1062138	115899	UT/Enz		BRS "Ox"	FAD-binding FR-type domain-containing protein	integral component of membrane [GO:0016021]; oxidoreductase activity [GO:0016491]
49_37	1174842	138434	UT/Enz		BRS "Ox"	Copper transporter	integral component of membrane [GO:0016021]; copper ion transmembrane transporter activity [GO:0005375]
83_5	1159709				BRS "Ox"	Amino_oxidase domain-containing protein	oxidoreductase activity [GO:0016491]
241_2	1181462				BRS "Ox"	FAD-binding FR-type domain-containing protein	integral component of membrane [GO:0016021]; oxidoreductase activity [GO:0016491]
127_16	1045126	74959			BRS "Ox"	Ubiquinone biosynthesis O-methyltransferase, mitochondrial (3-demethylubiquinol 3-O-methyltransferase) (EC 2.1.1.64) (Polyprenyldihydroxybenzoate methyltransferase) (EC 2.1.1.114)	extrinsic component of mitochondrial inner membrane [GO:0031314]; 2-polyprenyl-6-methoxy-1,4-benzoquinone methyltransferase activity [GO:0008425]; 3-demethylubiquinone-9 3-O-methyltransferase activity [GO:0008689]; hexaprenyldihydroxybenzoate methyltransferase activity [GO:0004395]; methylation [GO:0032259]; ubiquinone biosynthetic process [GO:0006744]
234_4	1153191				BRS "Ox"	Uncharacterized protein	integral component of membrane [GO:0016021]; heme binding [GO:0020037]; iron ion binding [GO:0005506]; monooxygenase activity [GO:0004497]; oxidoreductase activity, acting on paired donors, with incorporation or reduction of molecular oxygen [GO:0016705]
46_19	1075239				BRS "Ox"	Uncharacterized protein	heme binding [GO:0020037]; iron ion binding [GO:0005506]; monooxygenase activity [GO:0004497]; oxidoreductase activity, acting on paired donors, with incorporation or reduction of molecular oxygen [GO:0016705]
136_3	1047302				BRS "Ox"	Uncharacterized protein	aromatase activity [GO:0070330]; FMN binding [GO:0010181]; heme binding [GO:0020037]; iron ion binding [GO:0005506]; NADPH-hemoprotein reductase activity [GO:0003958]
50_9	1070873	139255			BRS "Ox"	NADPH--cytochrome P450 reductase (CPR) (P450R) (EC 1.6.2.4)	endoplasmic reticulum membrane [GO:0005789]; mitochondrial outer membrane [GO:0005741]; plasma membrane [GO:0005886]; flavin adenine dinucleotide binding [GO:0050660]; FMN binding [GO:0010181]; NADP binding [GO:0050661]; NADPH-hemoprotein reductase activity [GO:0003958]; ergosterol biosynthetic process [GO:0006696]
115_7	1135070				BRS "Ox"	Uncharacterized protein	heme binding [GO:0020037]; iron ion binding [GO:0005506]; monooxygenase activity [GO:0004497]; oxidoreductase activity, acting on paired donors, with incorporation or reduction of molecular oxygen [GO:0016705]
277_7	1173537				BRS "Ox"	Uncharacterized protein	heme binding [GO:0020037]; iron ion binding [GO:0005506]; monooxygenase activity [GO:0004497]; oxidoreductase activity, acting on paired donors, with incorporation or reduction of molecular oxygen [GO:0016705]
115_9	1134235				BRS "Ox"	Uncharacterized protein	heme binding [GO:0020037]; iron ion binding [GO:0005506]; monooxygenase activity [GO:0004497]; oxidoreductase activity, acting on paired donors, with incorporation or reduction of molecular oxygen [GO:0016705]
8_6	1149966				BRS "Ox"	Uncharacterized protein	integral component of membrane [GO:0016021]; heme binding [GO:0020037]; iron ion binding [GO:0005506]; monooxygenase activity [GO:0004497]; oxidoreductase activity, acting on paired donors, with incorporation or reduction of molecular oxygen [GO:0016705]
377_1	1152480				BRS "Ox"	Uncharacterized protein	integral component of membrane [GO:0016021]; heme binding [GO:0020037]; iron ion binding [GO:0005506]; oxidoreductase activity, acting on paired donors, with incorporation or reduction of molecular oxygen [GO:0016705]
207_7	1131390	76831			BRS "Ox"	Uncharacterized protein	heme binding [GO:0020037]; iron ion binding [GO:0005506]; monooxygenase activity [GO:0004497]; oxidoreductase activity, acting on paired donors, with incorporation or reduction of molecular oxygen [GO:0016705]
30_2	1142403				BRS "Ox"	Uncharacterized protein	heme binding [GO:0020037]; iron ion binding [GO:0005506]; monooxygenase activity [GO:0004497]; oxidoreductase activity, acting on paired donors, with incorporation or reduction of molecular oxygen [GO:0016705]
86_12	1151320	118115			BRS "Ox"	Uncharacterized protein	metal ion binding [GO:0046872]; nutrient reservoir activity [GO:0045735]; oxalate metabolic process [GO:0033609]
147_1	1061311	112049			BRS "Ox"	3-hydroxyacyl-[acyl-carrier-protein] dehydratase (EC 1.1.1.100) (EC 1.3.1.9) (EC 2.3.1.38) (EC 2.3.1.39) (EC 2.3.1.86) (EC 3.1.2.14) (EC 4.2.1.59) (3-oxoacyl-[acyl-carrier-protein] reductase) (3-oxoacyl-[acyl-carrier-protein] synthase) (Acyl carrier) (Beta-ketoacyl reductase) (Beta-ketoacyl synthase) (Enoyl-[acyl-carrier-protein] reductase [NADH]) (Fatty acid synthase subunit alpha) (S-acyl fatty…	fatty acid synthase complex [GO:0005835]; enoyl-[acyl-carrier-protein] reductase (NADH) activity [GO:0004318]; holo-[acyl-carrier-protein] synthase activity [GO:0008897]; magnesium ion binding [GO:0000287]; fatty acid biosynthetic process [GO:0006633]
59_42	1075062				BRS "Ox"	Uncharacterized protein
43_10	1060503				BRS "Ox"	Uncharacterized protein	heme binding [GO:0020037]; iron ion binding [GO:0005506]; monooxygenase activity [GO:0004497]; oxidoreductase activity, acting on paired donors, with incorporation or reduction of molecular oxygen [GO:0016705]
17_8	1046916				BRS "Ox"	Uncharacterized protein	heme binding [GO:0020037]; iron ion binding [GO:0005506]; monooxygenase activity [GO:0004497]; oxidoreductase activity, acting on paired donors, with incorporation or reduction of molecular oxygen [GO:0016705]
277_3	1153401				BRS "Ox"	Uncharacterized protein	heme binding [GO:0020037]; iron ion binding [GO:0005506]; oxidoreductase activity, acting on paired donors, with incorporation or reduction of molecular oxygen [GO:0016705]
69_15	1172570	109780			BRS "Ox"	Uncharacterized protein	integral component of membrane [GO:0016021]; heme binding [GO:0020037]; iron ion binding [GO:0005506]; monooxygenase activity [GO:0004497]; oxidoreductase activity, acting on paired donors, with incorporation or reduction of molecular oxygen [GO:0016705]
386_3	1153463				BRS "Ox"	Uncharacterized protein	heme binding [GO:0020037]; iron ion binding [GO:0005506]; monooxygenase activity [GO:0004497]; oxidoreductase activity, acting on paired donors, with incorporation or reduction of molecular oxygen [GO:0016705]
43_9	1153082				BRS "Ox"	Uncharacterized protein	heme binding [GO:0020037]; iron ion binding [GO:0005506]; monooxygenase activity [GO:0004497]; oxidoreductase activity, acting on paired donors, with incorporation or reduction of molecular oxygen [GO:0016705]
203_6	1040674				BRS "Ox"	HEME_HALOPEROXIDASE domain-containing protein	peroxidase activity [GO:0004601]
809_2	1040015				BRS "Ox"	Glutathione transferase (EC 2.5.1.18)
271_8	1050466	141337			BRS "Ox"	Cloroperoxidase	integral component of membrane [GO:0016021]; peroxidase activity [GO:0004601]
63_8	1151742	100026			BRS "Ox"	Carboxylic ester hydrolase (EC 3.1.1.-)	hydrolase activity [GO:0016787]
129_4	1064649	110464			BRS "Ox"	Uncharacterized protein	dihydroxy-acid dehydratase activity [GO:0004160]; branched-chain amino acid biosynthetic process [GO:0009082]
21_14	1072224	76822			BRS "Ox"	Aldo_ket_red domain-containing protein
28_46	1156080	116882			BRS "Enz"	Uncharacterized protein	lyase activity [GO:0016829]
327_2	1065808	46545			BRS "Enz"	Carbohydrate esterase family 15 protein
4_37	1044461	96567			BRS "Enz"	COesterase domain-containing protein	hydrolase activity [GO:0016787]
75_17	1169431	79212			BRS "Enz"	Glycoside hydrolase family 5 protein	hydrolase activity, hydrolyzing O-glycosyl compounds [GO:0004553]; carbohydrate metabolic process [GO:0005975]
9_48	1065541	75159			BRS "Ox"	GFO_IDH_MocA domain-containing protein	oxidoreductase activity [GO:0016491]
129_10	1131059				BRS "Ox"	FAD_binding_3 domain-containing protein	FAD binding [GO:0071949]
475_2					BRS "Enz"
34_45	1045933				BRS "Ox"	Uncharacterized protein	D-amino-acid oxidase activity [GO:0003884]; FAD binding [GO:0071949]; D-amino acid metabolic process [GO:0046416]
	1150256				BRS "Ox"	Uncharacterized protein	integral component of membrane [GO:0016021]; heme binding [GO:0020037]; iron ion binding [GO:0005506]; monooxygenase activity [GO:0004497]; oxidoreductase activity, acting on paired donors, with incorporation or reduction of molecular oxygen [GO:0016705]
	1152089		UT/Enz		BRS "Ox"	Uncharacterized protein	metal ion binding [GO:0046872]; nutrient reservoir activity [GO:0045735]; oxalate metabolic process [GO:0033609]
		105231			BRS "Ox"	Glutathione S-transferase	transferase activity [GO:0016740]
		63531		AA9	BRS "Enz"	Glycoside hydrolase	hydrolase activity [GO:0016787]
		96584			BRS "Ox"	Glutathione S-transferase	transferase activity [GO:0016740]
		109397		AA3_2	BRS "Ox"	Alcohol oxidase	flavin adenine dinucleotide binding [GO:0050660]; oxidoreductase activity, acting on CH-OH group of donors [GO:0016614]
		116786		AA3_4	BRS "Ox"	Pyranose 2-oxidase	flavin adenine dinucleotide binding [GO:0050660]; pyranose oxidase activity [GO:0050233]
		137290			BRS "Ox"	GST C-terminal domain-containing protein	glutathione transferase activity [GO:0004364]
		35436		AA5_1	BRS "Ox"	Copper radical oxidase
		97140		AA3_2	BRS "Ox"	Alcohol oxidase	flavin adenine dinucleotide binding [GO:0050660]; oxidoreductase activity, acting on CH-OH group of donors [GO:0016614]
243_3			UT/Ox	AA3_2	BRS "Ox"	Uncharacterized protein (Fragment)	flavin adenine dinucleotide binding [GO:0050660]; oxidoreductase activity, acting on CH-OH group of donors [GO:0016614]
13_32	1042369		UT/Enz	AA3_2	BRS "Ox"	Uncharacterized protein	integral component of membrane [GO:0016021]; oxidoreductase activity, acting on CH-OH group of donors [GO:0016614]
		131702	UT/Ox		BRS "Ox"	Glutathione S-transferase	transferase activity [GO:0016740]
		24023	UT/Ox		BRS "Ox"	Glutathione S-transferase (Fragment)	transferase activity [GO:0016740]
		27587	UT/Ox		BRS "Ox"	Glutathione S-transferase (Fragment)	transferase activity [GO:0016740]
		113732	UT/Enz	AA3_1	BRS "Ox"	GMC_OxRdtase_N domain-containing protein	flavin adenine dinucleotide binding [GO:0050660]; oxidoreductase activity, acting on CH-OH group of donors [GO:0016614]
		130556	UT/Enz		BRS "Ox"	Oxalate decarboxylase	metal ion binding [GO:0046872]; nutrient reservoir activity [GO:0045735]; oxalate metabolic process [GO:0033609]
11_16					BRS "Ox"	Formate dehydrogenase (FDH) (EC 1.17.1.9) (NAD-dependent formate dehydrogenase)	cytoplasm [GO:0005737]; formate dehydrogenase complex [GO:0009326]; formate dehydrogenase (NAD+) activity [GO:0008863]; NAD binding [GO:0051287]; oxidoreductase activity, acting on the CH-OH group of donors, NAD or NADP as acceptor [GO:0016616]; formate catabolic process [GO:0042183]
219_10					BRS "Ox"	Glutathione S-transferase	transferase activity [GO:0016740]
135_4	1154730			AA3_3	BRS "Ox"	GMC_OxRdtase_N domain-containing protein	flavin adenine dinucleotide binding [GO:0050660]; oxidoreductase activity, acting on CH-OH group of donors [GO:0016614]
162_5					BRS "Ox"	Catalase (EC 1.11.1.6)	catalase activity [GO:0004096]; heme binding [GO:0020037]; metal ion binding [GO:0046872]; hydrogen peroxide catabolic process [GO:0042744]; response to oxidative stress [GO:0006979]
239_2					BRS "Ox"	FA_desaturase domain-containing protein	integral component of membrane [GO:0016021]; oxidoreductase activity, acting on paired donors, with oxidation of a pair of donors resulting in the reduction of molecular oxygen to two molecules of water [GO:0016717]; lipid metabolic process [GO:0006629]
467_2					BRS "Ox"	FAD_binding_3 domain-containing protein (Fragment)	FAD binding [GO:0071949]
19_28					BRS "Ox"	Uncharacterized protein
205_3				AA3_2	BRS "Ox"	Uncharacterized protein	flavin adenine dinucleotide binding [GO:0050660]; oxidoreductase activity, acting on CH-OH group of donors [GO:0016614]
221_13	1127293	108929			BRS "Ox"	Uncharacterized protein
