# Supplementary material for: Comparative Transcriptomics During Brown Rot Decay in Three Fungi Reveals Strain-Specific Degradative Strategies and Responses to Wood Acetylation
Source: Front Fungal Biol. 2021 Sep 6;2:701579. doi: 10.3389/ffunb.2021.701579 (PMC10512373; doi:10.3389/ffunb.2021.701579)
Supplement: Supplementary file 8 [file Table_7.XLSX]

## Sheet: Overview
Supplemental Datasheet 6 contains the results of the hierarchical clustering of all three strains, used in this study.
Map 2	List of transcription factors found in different references and databases with the log2 FC of differential expression analysis between UT/Ox and UT/Enz, clusters they were in, orthologs in the other strains and protein names
Map 3	Hierarchical clustering results for R. placenta FPRL280
Map 4	Hierarchical lustering results for R. placenta MAD-698
Map 5	Hierarchical clustering results for G. trabeum
Color codes
BRS "Enz"	Brown rot specific, enzymatic phase
BRS "Ox"	Brown rot specific, oxidative phase
TF	transcription factor
	CAZy family GT
	CAZy family GH
	CAZy family AA
	CAZy family CBM
	CAZy family expansins
	CAZy family PL
	CAZy family CE
	ox-specific TF
	enz-specific TF
	enhanced in AC samples
	affected by acetylation (AC)
	signalling gene?

## Sheet: Transcription factors
Source		MAD-698 Id	MAD-SB12 Id	UT/Ox vs. UT/Enz	Cluster	Close to	FPRL280 Id	UT/Ox vs. UT/Enz	Cluster	Close to	G. trabeum Id	UT/Ox vs. UT/Enz	Cluster	Close to	Additional information
Zhang	Ox specific	129836	1154329	-0.516256	CLUSTER9	GT3	384_5	1.29631	CLUSTER7		133529	-0.111932	not found		BZIP domain-containing protein
Zhang	Ox specific	103382	1043794	2.64496	CLUSTER1	GH71, GH18, PL14_4, GH128	11_82	2.47838	CLUSTER12	EXPN, GH128	135433	0.925454	CLUSTER3	GH5_9	Zn(2)-C6 fungal transcription factor
Zhang	Ox specific	128118	1174375	-0.100392	CLUSTER6	GT48, CBM50, EXPN	28_39	2.02303	CLUSTER6	GT69, BRS "Ox" (OahA), TF, CBM48	122681	0.551627	CLUSTER1	BRS "Ox", TF	BZIP domain-containing protein
Zhang	Ox specific	113058	1043897	0.620875	CLUSTER1	CBM48, AA3_2	10_10	-0.046399	CLUSTER14	BRS "Ox", Histidin kinase, GH16, TF	137651	-0.266045	CLUSTER7	GH5_12, GT2-GT2, BRS "Ox", CBM50	NmrA	transcription repressor
Martinez		101488	not found												CreA	C2H2-type zinc finger transcriptional repressor	Carbon catabolite repression
Martinez		63810	1072024	0.665223	not found		8_70	-0.155522	not found		118450	-0.271165	CLUSTER12	AA3_1 (BRD "Ox")	CreB	C-terminal deubiquitiating peptidase	Carbon catabolite repression
Martinez		105086	not found												CreC	WD40 repeat protein	Carbon catabolite repression
Martinez		90866	1044826	-0.18346	CLUSTER23	GT33, TF	15_16	-0.111696	CLUSTER1	BRS "Ox"	71779	0.0838823	CLUSTER16	AA3_2	CreD	arrestin domains and PY motifs containing protein	Carbon catabolite repression
Martinez		130178	1165954	-0.219383	CLUSTER7	BRS "Ox", EXPN, GH72-CBM43	68_1	0.441811	CLUSTER1		115115	-1.01784	CLUSTER13	CBM43-GH72, TF	Snf1(Seronin/threonine protein kinase)		CreA activation
Martinez		135105	not found												HD2	DNA-binding domains	Sexual development
Martinez		135106	not found												HD2	DNA-binding domains	Sexual development
Martinez		101025	not found												Histidine kinase
Martinez		89890	1169246	-0.243939	CLUSTER15		165_1	-0.365697	CLUSTER3		45993	-0.407397	CLUSTER13		Histidine kinase
Martinez		106926	1067820	-0.117856	CLUSTER7		28_1	-0.448806	CLUSTER20		117464	-0.22064	CLUSTER12		Histidine kinase
Martinez		126760	1068255	0.403194	CLUSTER11		130_2	-0.000578266	CLUSTER20		no ortholog				Histidine kinase
Martinez		51297	1160067	-0.395601	CLUSTER22		267_1	-0.248708	CLUSTER20		116494	-0.236444	CLUSTER13		Histidine kinase
Martinez		128265	1043081	-0.640636	CLUSTER17		476_1	-0.245237	CLUSTER12		113578	-0.993827	CLUSTER13		Histidine kinase
Martinez		107196	1066584	0.604481	CLUSTER6		5_32	0.216333	CLUSTER12		114103	-0.0940209	CLUSTER12		Related to Rim15p	Response regulator receiver
Martinez		127182	1179386	-1.52544	CLUSTER14		23_6	-0.821288	CLUSTER3		119791	-0.0454202	CLUSTER12		Related to Skn7p	Response regulator receiver
Martinez		134813	not found												Related to Ssk1p	Response regulator receiver
Martinez		45959	not found												Histidine phosphotransferase
UniProt R. pl.			1177741	-1.52544	CLUSTER3		11_34	-0.550139	CLUSTER3	EXPN	58573	-1.37288	CLUSTER7			Nucleus, DNA binding transcription activator activity
UniProt R. pl.			1180296	0.180585	CLUSTER1		148_14	-0.588315	CLUSTER14	GH79, G128						Copper ion binding, DNA binding, TF activity, RNA polymerase II-specific, zinc ion binding
UniProt R. pl.			1177403	-0.955904	CLUSTER9	GT8, TF	68_7	-0.0060674	CLUSTER4	BRS "Ox", Histidin kinase, GH16, TF	127481	0.349553	CLUSTER1		bZIP (DCP)	DNA-binding, transcription factor activity
UniProt R. pl.			1175767	1.48193	CLUSTER10						134989	0.645207	CLUSTER3		Autophagy-related protein 27	Cytoplasmic vesicle membrane, Golgi membrane, integral component of the membrane, mitochondrial membrane, protein dimerization activity
UniProt R. pl.			1174375	-0.100392	CLUSTER6		28_39	2.02303	CLUSTER6		122681	0.551627	CLUSTER1
UniProt R. pl.			1166812	1.48502	CLUSTER9	GT8, TF	394_2	-0.0444391	CLUSTER6	CS	57556	0.14966	CLUSTER1			DNA binding, spliceosomal complex, mRNA processing, RNA splicing
UniProt R. pl.			1165711	0.163246	CLUSTER3	AA3_2, TF, GH5_9	57_14	-0.652809	CLUSTER3	GH17	125036	-0.792842	CLUSTER14	GH38	HMG box (DCP)	Nucleus, DNA binding
UniProt R. pl.			1161779	-0.976274	CLUSTER8						38143	0.0760147	not found
UniProt R. pl.			1158413	0.20795	CLUSTER1		112_1	-0.885038	CLUSTER13
UniProt R. pl.			1158364	-0.829432	CLUSTER6		112_6	0.258019	CLUSTER7
UniProt R. pl.			1158054	0.302517	CLUSTER3
UniProt R. pl.			1157851	-0.704118	CLUSTER11
UniProt R. pl.			1157041	-1.11544	CLUSTER13		229_6	0.409341	CLUSTER7
UniProt R. pl.			1154329	-0.516256	CLUSTER9		348_5	1.29631	CLUSTER7		13435	-0.46272	CLUSTER12	AA3_2	bZIP (DCP)	DNA binding, transcription factor activity
UniProt R. pl.			1146026	0.658508	CLUSTER8		91_7	0.0051475	CLUSTER9
UniProt R. pl.			1145828	0.175859	CLUSTER3		112_19	0.753539	CLUSTER7
UniProt R. pl.			1136069	-0.212761	CLUSTER6	GT8, BRS "Ox" (GlyD), GT39, TF	37_33	-0.0255603	CLUSTER9		36380	-0.403302	CLUSTER7	GH5_9, 2x TF	RNA binding
UniProt R. pl.			1134026	0.538898	CLUSTER7		3_85	0.728163	CLUSTER6
UniProt R. pl.			1133014	1.29872	CLUSTER9
UniProt R. pl.			1132933	0.347221	CLUSTER14		254_7	0.936075	CLUSTER7
UniProt R. pl.			1132111	1.5199	CLUSTER6
UniProt R. pl.			1129960	0.769261	CLUSTER11		42_48	-2.05066	CLUSTER15	GH28, TF, BRS "Enz", GH10 (BRS "Enz"), GH28, TF, GH5_9	90337	-1.52462	CLUSTER13
UniProt R. pl.			1075780	-3.31694	CLUSTER6	GH5_9, GH16, TF	483_3	-0.0142298	CLUSTER6	GT59, BRS "Ox"	131862	-0.711324	not found		BHLH (DCP)	Transcription factor binding, protein dimerization activity
UniProt R. pl.			1074145	0.132244	CLUSTER5	GH47	152_4	-0.119555	CLUSTER9	CBM21	139856	-0.567658	CLUSTER13	EXPN	bZIP (DCP)	DNA binding TF
UniProt R. pl.			1067727	-0.0537659	CLUSTER11	BRS "Ox"	190_1	-0.25914	CLUSTER9	BRS "Ox", GH89, CBM13, 2x TF	117339	0.0344728	CLUSTER14			DNA binding, TF activity, RNA polymerase II-specific, zinc ion binding, transcription, DNA templated, metal ion binding
UniProt R. pl.			1066451	-0.47603	CLUSTER9	GH37, TF	93_9	0.441946	CLUSTER1	AA3_3 (BRS "Ox"), GT1	140738	0.386941	CLUSTER16	BRS "Ox", 3x TF	HMG box (DCP	Nucleus, DNA binding
UniProt R. pl.			1066448	0.650614	CLUSTER9	TF, GT69, BRS "Ox"	93_7	0.484033	CLUSTER6	GT69, BRS "Ox" (OahA), TF, CBM48	141363	0.211336	CLUSTER16	BRS "Ox", 3x TF	HMG box (DCP)	Nucleus, DNA binding
UniProt R. pl.			1062048	0.467127	CLUSTER13		112_3	0.612483	CLUSTER6
UniProt R. pl.			1058233	-0.195937	CLUSTER2	TF, GH85	39_15	-1.08658	CLUSTER14	CBM12					HMG box (DCP)	Nucleus, DNA-binding
UniProt R. pl.			1055638	-1.33434	CLUSTER1	GH31, CBM18-GH16	177_2	-1.19596	CLUSTER15	2x BRS "Ox", GH3 (BRS "Enz")	131060	-0.850719	CLUSTER12	AA1_1 (BRS "Ox"), AA9 (BRS "Ox" (LPMO2)), GT32	BHLH (DCP)	Protein dimerization activity
UniProt R. pl.			1053371	-0.769816	CLUSTER3
UniProt R. pl.			1051114	-0.0532572	CLUSTER1	BRS "Ox" (OxaD)	35_39	-0.0516198	CLUSTER6	GT2	108900	0.260894	CLUSTER2	GH28	BHLH (DCP)	Protein dimerization activity, TF binding
UniProt R. pl.			1050335	-0.596903	CLUSTER3		112_12	-0.161563	CLUSTER4
UniProt R. pl.			1045832	1.18211	CLUSTER6	GH5_9, GH16, TF	19_17	-0.385618	CLUSTER9	GH89, CBM13, 2x TF	117004	-0.136492	CLUSTER5		KH (DCP)	Nucleic acid binding, RNA binding
UniProt R. pl.			1044957	0.107483	CLUSTER8		37_23	0.362465	CLUSTER6	BRS "Ox"	136618	0.060735	CLUSTER16		BHLH (DCP)	MLL1 complex; RNA polymerase II transcription regulator complex, DNA binding, protein dimerization activity
UniProt R. pl.			1044340	0.0969228	CLUSTER5		3_128	-2.06771	CLUSTER12
UniProt R. pl.			1043784	-0.200044	CLUSTER6	TF, AA1	11_76	-0.485295	CLUSTER1	EXPN					Zn/2(-C6 fungal type (DCP)	DNA binding, DNA binding transcription factor activity, RNA polymerase II-specific, zinc ion binding, metal ion binding
UniProt R. pl.			1043404	-0.0764844	CLUSTER8		155_3	1.50787	CLUSTER1	GH71, EXPN, TF	73695	-0.262537	CLUSTER12	CE4
UniProt R. pl.			1043078	1.35813	CLUSTER14		137_11	1.16933	CLUSTER9						HMG box domain-containing protein (DCP)	DNA binding
UniProt R. pl.			1043055	0.384903	CLUSTER1		41_31	-0.458947	CLUSTER10
UniProt R. pl.			1040391	0.640328	CLUSTER3	BRS "Ox", AA3_3 (BRS "Ox" (GOx2)), 2x CBM13	70_6	1.19963	CLUSTER4		98119	0.145429	CLUSTER14		HMG box (DCP)	Nucleus, DNA-binding
UniProt R. pl.			1040011	0.0621289	CLUSTER6		149_13	1.03039	CLUSTER9	GT90, GH16 (BRS "Enz")						Nucleus, DNA binding
UniProt R. pl.			1038393	1.68582	CLUSTER11		33_24	-0.470896	CLUSTER10		110417	-0.655558	CLUSTER7	GH16, CBM20-GH15	bZIP (DCP)	DNA binding, TF activity
UniProt R. pl.			1034682	-0.915795	CLUSTER8	2x TF,	70_3	0.205638	CLUSTER8	GT2, EXPN, PL14_5	66596	-0.36857	CLUSTER7	GT2	HMG box (DCP)	Nucleus, DNA binding
UniProt R. pl.			1031373	0.678344	CLUSTER6		11_46	0.289708	CLUSTER6
UniProt G. tr.			1043764	0.196244	CLUSTER1	GT15	11_42	0.134878	CLUSTER1		115299	-0.16092	CLUSTER5		BSD domain-containing protein
UniProt G. tr.			1047976	-0.914439	CLUSTER14	GH5_22, GT20, GT48	272_6	-1.10802	CLUSTER24	GT8	136480	-1.30459	CLUSTER7	GH95, CBM48, CBM48-GH13_8, CE9	BZIP domain-containing protein
UniProt G. tr.			1130701	0.856153	CLUSTER1	GT8, TF, BRS "Ox" (GlyD), GT39	92_7	0.361483	CLUSTER1		134821	0.264323	CLUSTER1		CAP-Gly domain-containing protein
UniProt G. tr.											131075	-0.376122	CLUSTER8	GH2, GH51, TF, GH74, GH28, GH5_15, GH3	CBFD_NFYB_HMF domain-containing protein
UniProt G. tr.			1153722	0.954434	not found		106_16	0.522841	not found		107927	0.666107	CLUSTER3		Fungal_trans domain-containing protein
UniProt G. tr.											118074	-0.595034	CLUSTER7		Fungal_trans domain-containing protein
UniProt G. tr.			1151898	0.106691	CLUSTER1	AA3_2, TF	86_3	-0.188285	CLUSTER1	BRS "Ox"	122055	-0.11768	CLUSTER5		Fungal_trans domain-containing protein
UniProt G. tr.											123836	-0.222269	CLUSTER12	GH5_50, BRS "Ox"	Fungal_trans domain-containing protein
UniProt G. tr.											123843	0.350025	CLUSTER1	GT76	Fungal_trans domain-containing protein
UniProt G. tr.			1065487	-0.642248	CLUSTER14	TF, GH85	105_7	-0.253728	CLUSTER1	GH38, 2 TFs	128366	-0.118673	CLUSTER12	GH79	Fungal_trans domain-containing protein
UniProt G. tr.											131776	-1.02949	not found		Fungal_trans domain-containing protein
UniProt G. tr.											135357	0.0592838	CLUSTER16	BRS "Ox", 3x TF	Fungal_trans domain-containing protein
UniProt G. tr.											137494	0.350392	CLUSTER3		Fungal_trans domain-containing protein
UniProt G. tr.											139569	0.132295	CLUSTER16	2x BRS "Ox", 3x TF	Fungal_trans domain-containing protein
UniProt G. tr.											140076	-0.190166	CLUSTER4		Fungal_trans domain-containing protein
UniProt G. tr.											33402	-0.465283	CLUSTER12	GH16, AA9 (BRS "Ox" (LPMO2)), AA1_1 (BRS "Ox")	Fungal_trans domain-containing protein
UniProt G. tr.											39370	-0.518896	CLUSTER2	BRD "Ox", CE4, EXPN, TF	Fungal_trans domain-containing protein
UniProt G. tr.											47185	-0.24318	CLUSTER12	AA3_4 (BRS "Ox"), GT4, TF	Fungal_trans domain-containing protein
UniProt G. tr.											78355	0.378761	CLUSTER1	PL4_1	Fungal_trans domain-containing protein
UniProt G. tr.											79762	-1.15174	CLUSTER7		Fungal_trans domain-containing protein
UniProt G. tr.											28919	-0.0336106	CLUSTER16	GH30_3, AA3_2	Fungal_trans domain-containing protein (Fragment)
UniProt G. tr.											38048	-0.0902186	CLUSTER14		Fungal_trans domain-containing protein (Fragment)
UniProt G. tr.			1179636	-0.538176	CLUSTER14	TF, CBM48-GH13_8	20_28	-0.7192	CLUSTER6	CBM12	39622	-0.267882	CLUSTER2	BRS "Ox", CE8, GH1	Fungal_trans domain-containing protein (Fragment)
UniProt G. tr.			1127900	0.172418	CLUSTER2		14_49	0.484652	CLUSTER1		40182	-0.219661	CLUSTER12		Fungal_trans domain-containing protein (Fragment)
UniProt G. tr.											44097	0.290022	not found		Fungal_trans domain-containing protein (Fragment)
UniProt G. tr.											77517	-0.434638	CLUSTER12		Fungal_trans domain-containing protein (Fragment)
UniProt G. tr.											79806	-0.183383	CLUSTER4		Fungal_trans domain-containing protein (Fragment)
UniProt G. tr.			1131423	-0.293605	CLUSTER7	BRS "Ox"	11_51	-0.0235696	CLUSTER1		105016	-0.226836	CLUSTER12	BRS "Ox", CE4, EXPN, TF	General transcription and DNA repair factor IIH
UniProt G. tr.			1064760	0.928052	CLUSTER1	BRS "Ox", GH31	10_52	0.126061	CLUSTER4	TF, GT15	110504	-0.240937	CLUSTER8	GH47, GH3, GH5_5, GH27 (BRS "Enz"), CE16	General transcription and DNA repair factor IIH subunit TFB4 (RNA polymerase II transcription factor B subunit 4)
UniProt G. tr.			1177724	0.256219	CLUSTER5		11_50	0.203627	CLUSTER3		38162	-0.37497	CLUSTER12	GH27 (BRS "Enz"), GH3	Histone acetyltransferase GCN5
UniProt G. tr.			1040675	-0.0887754	CLUSTER9	GH16	141_18	-0.44469	CLUSTER5	GH47	34183	-0.293836	CLUSTER14	GH92, GH31, GH5_30	Histone-fold-containing protein
UniProt G. tr.			1036079	1.17078	CLUSTER1	2x BRS "Ox", AA3_2	26_21	0.371354	not found		62830	-0.375437	CLUSTER12	GH16	Homeobox domain-containing protein
UniProt G. tr.											89930	#N/A			Homeobox domain-containing protein
UniProt G. tr.			1030059	1.65248	CLUSTER1	GT4	8_89	2.62293	CLUSTER3	AA1, TF	134845	1.90905	CLUSTER1		Homeobox-domain-containing protein
UniProt G. tr.			1068306	-0.991757	CLUSTER14	2x BRS "Ox", GH12, GH125, GH16	35_15	-0.34022	CLUSTER18	GT2, 2x BRS "Ox"	32332	-0.682805	CLUSTER13		Homeobox-domain-containing protein
UniProt G. tr.			1113222	0.201573	CLUSTER1	AA3_2, TF					25893	-0.414444	not found		Iron transporter biosynthesis regulating transcription factor (Fragment)
UniProt G. tr.			1034673	0.087971	CLUSTER1		70_15	-0.0680913	CLUSTER1		141304	0.146279	CLUSTER1	GT58	Isy1-like splicing factor
UniProt G. tr.			1134350	-0.0608761	CLUSTER7	GH13_25, GH133	266_3	-0.267893	CLUSTER4		72998	-0.22935	CLUSTER2	GH18, GH55, GH16 (BRS "Enz")	JmjC domain-containing histone demethylation protein 1 (EC 1.14.11.27) ([Histone-H3]-lysine-36 demethylase 1)
UniProt G. tr.			1048025	-0.438848	CLUSTER19	GH2, GH5_7	40_45	-0.499938	CLUSTER5		74149	-0.263848	CLUSTER8	GH51, TF, GH2, GH74, GH28, GH5_15, GH3	Mediator of RNA polymerase II transcription subunit 10 (Mediator complex subunit 10)
UniProt G. tr.			1054704	-0.00243956	CLUSTER15	AA3_2, GT2, GH92	7_6	-0.190278	CLUSTER3		110897	-0.142441	CLUSTER2	GH12, CE8, GH28, AA5_1	Opi1-domain-containing protein
UniProt G. tr.			1062251	0.259798	CLUSTER1		271_2	-0.038329	CLUSTER1		117767	-0.221071	CLUSTER7	2x BRS "Ox", GH131, GH79, GH3 (BRS "Enz")	Plus-3-domain-containing protein
UniProt G. tr.			1067328	-0.526588	CLUSTER19	BRS "Ox", CE16, GH2	63_10	-0.0566859	CLUSTER5	GT33	116683	-0.396428	not found		RNA polymerase II transcription factor B subunit 2
UniProt G. tr.			1142882	-0.630573	CLUSTER19		316_11	-0.795682	CLUSTER20	CE8, CE15 (BRS "Enz"), GH35 (BRSS "Enz"), CBM13	48725	0.961336	CLUSTER3	GH18	RNA polymerase II transcription factor B subunit 5 (Fragment)
UniProt G. tr.			1186464	0.891906	not found		180_4	-0.0406254	not found		60443	-0.542882	CLUSTER13	GH13_40, GH16	STE-domain-containing protein
UniProt G. tr.			1160142	0.13161	CLUSTER1	AA3_2, CBM48	58_16	0.105809	CLUSTER4	TF, GT15	77335	-0.404341	CLUSTER13	CBM43-GH72, TF, GH127	TAF-domain-containing protein
UniProt G. tr.			1150740	-0.147776	CLUSTER8		18_12	-0.186937	CLUSTER1	GH38, 2 TFs	115308	0.16455	CLUSTER6	GT1	TBP-associated factor 4 (Transcription initiation factor TFIID subunit 4)
UniProt G. tr.			1177493	-0.227541	CLUSTER21	GH16	294_7	-0.321931	CLUSTER7	GH89, CBM13, 2x TF	73406	-0.105118	CLUSTER1		TFIID_20kDa domain-containing protein
UniProt G. tr.			1048697	-0.50227	CLUSTER14	TF, GH37	56_21	-0.823895	CLUSTER20	GT15, GH16	103058	-0.0328634	CLUSTER4		TFIID-domain-containing protein
UniProt G. tr.			1058548	0.343322	CLUSTER1	GT22	59_1	0.0689471	CLUSTER12	GH71, EXPN, TF	136479	-0.0372728	CLUSTER6	GH9, GT39	THO complex subunit 2
UniProt G. tr.											117244	0.566816	CLUSTER1		Transcription and mRNA export factor SUS1
UniProt G. tr.			1169395	0.288869	CLUSTER1		36_31	0.0643932	CLUSTER1		122383	-0.409576	CLUSTER13		Transcription elongation factor
UniProt G. tr.			1174928	0.0434438	CLUSTER2		346_1	-0.268634	CLUSTER1	GH38, 2 TFs	81934	-0.250169	CLUSTER12	AA1_1, GH16, AA4, BRS "Ox"	Transcription elongation factor SPT5
UniProt G. tr.			1032538	-0.446048	CLUSTER14		173_1	-0.0294525	CLUSTER3	AA1, TF	120866	0.0975165	CLUSTER16	GH85	Transcription factor BYE1
UniProt G. tr.											115143	-0.120263	CLUSTER2		Transcription factor IIA, alpha/beta subunit
UniProt G. tr.			1088394	0.240562	CLUSTER1	GT8	72_40	-0.292224	CLUSTER7	GH47, TF	9823	0.149192	CLUSTER1	TF, CBM13-GH10 (BR "Enz"), GT15	Transcription initiation factor IID (Fragment)
UniProt G. tr.			1170972	-0.0327047	CLUSTER8		192_4	-0.158838	CLUSTER1		140654	0.0547054	CLUSTER3	PL14_4	Transcription initiation factor IIE subunit alpha
UniProt G. tr.			1058516	-0.267153	CLUSTER23	GT33	59_35	-0.061586	CLUSTER4		119628	0.201783	CLUSTER1	GH115, BRS "Ox"	Transcription initiation factor TFIID subunit 8
UniProt G. tr.			1147437	-0.0230325	not found		6_77	-0.379095	not found		103525	-0.00404223	CLUSTER16		Zn(2)-C6 fungal-type domain-containing protein
UniProt G. tr.											105364				Zn(2)-C6 fungal-type domain-containing protein
UniProt G. tr.			1048569	-1.39419	CLUSTER20	GH5_9, CBM12, BRS "Ox"	4_71	-0.239176	CLUSTER2		114211	0.252106	CLUSTER16	AA3_2	Zn(2)-C6 fungal-type domain-containing protein
UniProt G. tr.			1064608	-0.459637	CLUSTER17	GH16	370_1	-0.960304	CLUSTER20	GT3, GH28, GH10 (BRS"Enz"), BRS "Enz", GH28, TF	120398	-0.165538	CLUSTER2	CE4, GH20	Zn(2)-C6 fungal-type domain-containing protein
UniProt G. tr.			1095578	0.00972799	CLUSTER7	TF, AA1, GH16	283_1	0.160085	not found		121668	0.194594	CLUSTER1	TF, CBM13-GH10 (BRS "Enz"), GT15, GH63	Zn(2)-C6 fungal-type domain-containing protein
UniProt G. tr.			1164524	-1.25959	CLUSTER15	2x TF, GH5_9, AA3_2, BRS "Ox"	92_5	-0.635631	CLUSTER16	AA3_2 (BRS "Ox" (GOx2)), EXPN	122008	-0.325531	CLUSTER13	GH127, TF, AA3_2	Zn(2)-C6 fungal-type domain-containing protein
UniProt G. tr.											130692	1.07869	not found		Zn(2)-C6 fungal-type domain-containing protein
UniProt G. tr.											134976	-0.196734	CLUSTER5	2x TF, GT22	Zn(2)-C6 fungal-type domain-containing protein
UniProt G. tr.			1135855	-0.706807	CLUSTER14		15_42	-0.410445	CLUSTER5	BRS "Ox", GT22	136812	-0.357649	CLUSTER13	GH1	Zn(2)-C6 fungal-type domain-containing protein
UniProt G. tr.			1073166	-0.617066	CLUSTER15		394_1	0.815645	CLUSTER13	2x BRS "Ox"	137209	-0.201277	CLUSTER5		Zn(2)-C6 fungal-type domain-containing protein
UniProt G. tr.											138885	-0.488792	CLUSTER14	2x PL14_4	Zn(2)-C6 fungal-type domain-containing protein
UniProt G. tr.											139385	0.147824	CLUSTER12		Zn(2)-C6 fungal-type domain-containing protein
UniProt G. tr.			1179638	0.324265	CLUSTER1	GT2, GT21, GH5_12, AA3_2, GT1, AA5_1	20_27	-0.381428	CLUSTER7	GH47, TF	139640	0.0526947	CLUSTER16	GT57	Zn(2)-C6 fungal-type domain-containing protein
UniProt G. tr.			1141216	-0.251347	CLUSTER19		36_12	0.317485	CLUSTER3	BRS "Ox"	140011	-0.412755	CLUSTER12		Zn(2)-C6 fungal-type domain-containing protein
UniProt G. tr.											35883	-0.163062	CLUSTER12	2x AA3_2 (BRS "Ox"), TF, CE4	Zn(2)-C6 fungal-type domain-containing protein
UniProt G. tr.			1047711	-1.17732	CLUSTER19	GH3	5_4	-0.873092	CLUSTER21	BRS "Ox", AA3_3 (BRS "Ox")	55410	-0.127431	CLUSTER12	2x EXPN	Zn(2)-C6 fungal-type domain-containing protein
UniProt G. tr.											62199	0.362261	CLUSTER6		Zn(2)-C6 fungal-type domain-containing protein
UniProt G. tr.			1154718	-1.52246	CLUSTER19	GH3	204_2	-1.41971	CLUSTER20	BRS "Ox", GH3 (BRS "Enz")	65551	-0.15937	CLUSTER12	2x AA3_2 (BRS "Ox"), TF, CE4	Zn(2)-C6 fungal-type domain-containing protein
UniProt G. tr.			1143806	-0.370228	CLUSTER15	BR "Ox", TF, GH5_9, G28	149_2	-0.464099	CLUSTER14		65833	-0.237508	CLUSTER4		Zn(2)-C6 fungal-type domain-containing protein
UniProt G. tr.			1148942	-1.56371	CLUSTER14	GT2, AA9 (BR "Ox" (LPMO2)), BRS "Ox"	143_3	-1.51499	CLUSTER20	GT3, GH27 (BRS "Enz"), GH28, GH3 (BRS "Enz"), GH5_22 (BRS "Enz")	66280	-1.44917	CLUSTER7	GH5_9, GH16, gT2-GT2, GT20, TF	Zn(2)-C6 fungal-type domain-containing protein
UniProt G. tr.			1164585	-0.331401	CLUSTER19	BRS "Ox" (AlOx2), TF	85_6	-0.0549447	CLUSTER1	GH16	68191	-0.0516366	CLUSTER12		Zn(2)-C6 fungal-type domain-containing protein
UniProt G. tr.			1176282	0.566879	CLUSTER1		1_47	-0.022368	CLUSTER1	AA5_1, GH63	68601	-0.146816	CLUSTER5	TF, GT22	Zn(2)-C6 fungal-type domain-containing protein
UniProt G. tr.			1167749	-0.310234	CLUSTER17	GT35	27_6	-0.324282	CLUSTER3	GH13_1, AA3_2 (BRS "Ox")	71665	-0.666926	CLUSTER7		Zn(2)-C6 fungal-type domain-containing protein
UniProt G. tr.			1043954	0.616262	CLUSTER1		84_14	0.291698	CLUSTER3	CBM50, GT1	74580	0.786629	CLUSTER16		Zn(2)-C6 fungal-type domain-containing protein
UniProt G. tr.			1179805	-0.00756861	CLUSTER1		7_71	0.28983	CLUSTER1	BRS "Ox"	75085	-0.222187	CLUSTER13		Zn(2)-C6 fungal-type domain-containing protein
UniProt G. tr.			1036691	0.407163	CLUSTER10	BRS "Ox"	260_2	0.310054	CLUSTER14	AA3_2 (BRS "Ox" (CyOx))	78300	-0.385533	CLUSTER12		Zn(2)-C6 fungal-type domain-containing protein
UniProt G. tr.											94337				Zn(2)-C6 fungal-type domain-containing protein

## Sheet: HC_FPRL280
Cluster		FPRL280 Id	BRS	CAZy/TF	Gene	REAL	TPM UT/Enz	TPM AC/Enz	TPM UT/Ox	TPM AC/Ox
CLUSTER1	LEAF1176	6_67				1000000	24043882	20279684	188740387	76138962
CLUSTER1	LEAF4714	113_3				1000000	18917730	18459846	36104935	24282612
CLUSTER1	LEAF5379	136_2				1000000	6463764	5888994	28874228	13375501
CLUSTER1	LEAF6980	365_3				1000000	8880140	8739191	15883371	11049054
CLUSTER1	LEAF191	230_2				1000000	443492432	430152496	1154191040	668411865
CLUSTER1	LEAF3115	192_12				1000000	15005365	14244980	63000786	30262903
CLUSTER1	LEAF7790	665_1				1000000	8072238	8049740	10940129	8987516
CLUSTER1	LEAF3763	289_8				1000000	28418177	28080513	49948669	35041458
CLUSTER1	LEAF5187	285_7				1000000	19585773	19320410	30620527	22889217
CLUSTER1	LEAF5400	321_7				1000000	12551858	12171748	28695911	17444014
CLUSTER1	LEAF4492	3_156				1000000	17813602	17185057	38734131	24008242
CLUSTER1	LEAF6255	121_9				1000000	15791977	15682782	21602772	17711470
CLUSTER1	LEAF7493	287_1				1000000	7340062	7271818	12719544	9133289
CLUSTER1	LEAF3824	20_51				1000000	8577711	8351932	48928295	21892622
CLUSTER1	LEAF816	9_107				1000000	164841980	162955566	280509583	204437866
CLUSTER1	LEAF3556	3_3				1000000	15053323	13819262	53564877	27616039
CLUSTER1	LEAF4068	27_51				1000000	22929836	22243984	44919754	30176878
CLUSTER1	LEAF3311	204_4				1000000	20412649	19524845	58082726	32571091
CLUSTER1	LEAF6476	111_12				1000000	10966171	10580580	19605394	13613117
CLUSTER1	LEAF6753	146_3				1000000	9204543	8783772	17524364	11750878
CLUSTER1	LEAF5473	47_46				1000000	9431816	8611541	27937391	15156930
CLUSTER1	LEAF4749	36_5				1000000	13393540	12469927	35663143	20393135
CLUSTER1	LEAF7365	71_9				1000000	7286579	7052668	13489613	9235058
CLUSTER1	LEAF4433	19_2				1000000	17990635	17086143	39602257	24825092
CLUSTER1	LEAF5283	54_11				1000000	7322133	6275192	29777800	14631214
CLUSTER1	LEAF6578	18_42				1000000	8863634	8271629	18761499	12197521
CLUSTER1	LEAF7373	26_12				1000000	3947426	3404158	13411439	7179935
CLUSTER1	LEAF6080	11_75				1000000	14397872	13957407	22791899	17304512
CLUSTER1	LEAF535	6_66				1000000	232163910	222108871	442426697	303498688
CLUSTER1	LEAF7602	114_5				1000000	5184081	4825005	12061531	7499598
CLUSTER1	LEAF6642	129_11				1000000	11963826	11520867	18368567	14115126
CLUSTER1	LEAF7896	2_135				1000000	6647726	6381152	10386572	7914813
CLUSTER1	LEAF3250	4_171				1000000	32763790	30946186	59450104	41669395
CLUSTER1	LEAF6450	75_36				1000000	4901068	3793131	19810150	9689215
CLUSTER1	LEAF7858	4_10				1000000	3830757	3320037	10567802	6021259
CLUSTER1	LEAF4340	29_6				1000000	20163233	18594564	40896244	26628559
CLUSTER1	LEAF291	6_123				1000000	361320465	328592651	825043396	504013428
CLUSTER1	LEAF7416	34_5				1000000	6476962	6057278	13170846	8598814
CLUSTER1	LEAF6120	555_1				1000000	12192699	12227256	22507307	15740756
CLUSTER1	LEAF7319	238_1				1000000	7330405	7384179	13757049	9548986
CLUSTER1	LEAF2268	43_5				1000000	39446663	39787216	93695251	58294441
CLUSTER1	LEAF4901	68_1		TF		1000000	16959892	16866556	33702091	22725124
CLUSTER1	LEAF6170	35_10				1000000	12238321	12170715	22124868	15588936
CLUSTER1	LEAF2134	17_20				1000000	30227266	30588194	100574608	55995491
CLUSTER1	LEAF4808	78_2				1000000	21549311	21614683	34936928	26345663
CLUSTER1	LEAF3121	168_4				1000000	32606602	32500134	62800217	43243980
CLUSTER1	LEAF6840	356_2				1000000	8817887	8771104	16927383	11723850
CLUSTER1	LEAF2972	99_22				1000000	7869178	9130754	67161240	28424747
CLUSTER1	LEAF4049	141_7				1000000	19129744	19631407	45253143	28229988
CLUSTER1	LEAF5496	38_50				1000000	10405136	10902960	27753349	16556374
CLUSTER1	LEAF6760	76_15				1000000	8161155	8434091	17496143	11436077
CLUSTER1	LEAF2394	41_50				1000000	2778154	4010150	87880852	32515083
CLUSTER1	LEAF4845	10_51				1000000	16464315	16751902	34414005	22873489
CLUSTER1	LEAF3948	3_50				1000000	20210798	20962238	46813843	30524475
CLUSTER1	LEAF6598	74_2				1000000	4199074	4683774	18627707	9785877
CLUSTER1	LEAF3138	91_8				1000000	44355888	44818123	62380898	51250210
CLUSTER1	LEAF3323	208_1				1000000	11535410	12532796	57853436	29426702
CLUSTER1	LEAF7103	59_6				1000000	8144961	8229840	15099947	10756409
CLUSTER1	LEAF3776	87_3				1000000	27231012	27857201	49623554	35573418
CLUSTER1	LEAF6983	54_38				1000000	0.727612	1203045	15851405	6410494
CLUSTER1	LEAF4979	14_41				1000000	16119308	16507929	32881348	22402132
CLUSTER1	LEAF2529	51_27				1000000	52724556	52989681	81319443	63641808
CLUSTER1	LEAF5901	59_9				1000000	8131355	8262336	24170732	14281968
CLUSTER1	LEAF4516	131_22				1000000	7157266	7519211	38372601	19368959
CLUSTER1	LEAF6147	4_47				1000000	8216391	8065852	22323811	13454250
CLUSTER1	LEAF6674	48_7				1000000	13036449	13026913	18152159	14922488
CLUSTER1	LEAF5297	382_2				1000000	15496971	15411303	29658052	20859856
CLUSTER1	LEAF4312	78_23				1000000	19531096	19294685	41242184	28245132
CLUSTER1	LEAF6665	32_6				1000000	6042907	5935086	18207184	10966756
CLUSTER1	LEAF3446	36_47				1000000	35613766	35394981	55357704	43536278
CLUSTER1	LEAF5089	228_4				1000000	6616864	6199350	31683365	16724758
CLUSTER1	LEAF5740	59_5				1000000	9910312	9665521	25630472	16189182
CLUSTER1	LEAF519	1_70				1000000	266043335	262076141	463570862	345686737
CLUSTER1	LEAF6677	50_7				1000000	9609672	9386752	18140556	13070638
CLUSTER1	LEAF4459	27_25				1000000	19632736	19404673	39290665	27936207
CLUSTER1	LEAF5492	31_7				1000000	14462296	14325176	27779375	20032131
CLUSTER1	LEAF3269	50_43				1000000	31181810	31093405	59035378	42780010
CLUSTER1	LEAF6618	96_17				1000000	13092854	13050175	18520918	15333072
CLUSTER1	LEAF3754	65_29				1000000	19151781	19311380	50164097	32220642
CLUSTER1	LEAF5618	1_44				1000000	15804679	15819947	26797935	20321892
CLUSTER1	LEAF7445	345_6				1000000	5909090	5943773	12988637	8802547
CLUSTER1	LEAF6109	41_9				1000000	9553689	9545055	22587412	14822954
CLUSTER1	LEAF495	3_173				1000000	193557037	196060089	484333435	312422089
CLUSTER1	LEAF4946	538_3				1000000	10513575	10545596	33207493	19474949
CLUSTER1	LEAF7106	25_38				1000000	9195701	9188291	15097072	11535424
CLUSTER1	LEAF6497	9_70				1000000	10968556	11082860	19369164	14346596
CLUSTER1	LEAF5126	2_43				1000000	13696068	13383405	31213734	20288137
CLUSTER1	LEAF5325	6_36				1000000	10122249	9785861	29308640	17402424
CLUSTER1	LEAF3761	200_14				1000000	22267179	21843908	49995129	32669022
CLUSTER1	LEAF515	68_26				1000000	245204132	241602158	467137787	330429596
CLUSTER1	LEAF4366	11_47				1000000	17001047	16350349	40577515	26027674
CLUSTER1	LEAF6402	3_37				1000000	12066460	11843270	20169998	15140668
CLUSTER1	LEAF3170	19_6				1000000	31245390	30554920	61592335	42843384
CLUSTER1	LEAF5976	170_7				1000000	12026665	11646415	23631060	16533085
CLUSTER1	LEAF1720	254_3				1000000	50576195	47470264	125978539	78178291
CLUSTER1	LEAF4054	15_47				1000000	32982273	32531155	45121376	37514069
CLUSTER1	LEAF3184	190_4				1000000	41045444	40370903	61174419	48311440
CLUSTER1	LEAF4276	263_11				1000000	17210554	16265387	41702984	26050949
CLUSTER1	LEAF3379	207_14				1000000	9894290	8817150	56819809	27047747
CLUSTER1	LEAF5578	9_73				1000000	16046429	15794720	27034079	20073746
CLUSTER1	LEAF998	35_57				1000000	113257553	108865189	222680756	151925049
CLUSTER1	LEAF3891	2_105				1000000	28925905	28185762	47833321	35555580
CLUSTER1	LEAF6305	198_4				1000000	14021806	13827557	21174746	16512474
CLUSTER1	LEAF7499	221_5				1000000	2665755	2199720	12688205	6614057
CLUSTER1	LEAF7643	25_40				1000000	3699835	3334968	11831888	6914387
CLUSTER1	LEAF5780	5_83				1000000	14691249	14207418	25237894	18855389
CLUSTER1	LEAF203	90_15				1000000	507075409	479728485	1116726929	749302368
CLUSTER1	LEAF430	12_11				1000000	374109406	364591034	570703064	450514435
CLUSTER1	LEAF6679	166_15				1000000	5993505	5458897	18133101	10711222
CLUSTER1	LEAF4689	12_38				1000000	8316927	7275283	36497704	19675535
CLUSTER1	LEAF7694	7_33				1000000	6179883	5965782	11509989	8333956
CLUSTER1	LEAF3730	135_9				1000000	25966703	24576448	50507099	35610031
CLUSTER1	LEAF7395	32_2				1000000	6639621	6269857	13276005	9244428
CLUSTER1	LEAF6164	17_34				1000000	16529875	16156216	22174459	18747313
CLUSTER1	LEAF5336	180_10				1000000	9754950	8555734	29174166	17266209
CLUSTER1	LEAF3619	27_24				1000000	29223866	27680344	52332935	38455173
CLUSTER1	LEAF4553	4_23				1000000	20743883	19944038	37918587	27832308
CLUSTER1	LEAF6590	19_11				1000000	8163347	7641916	18657415	12473992
CLUSTER1	LEAF4026	36_3				1000000	29333849	28483414	45579498	35955379
CLUSTER1	LEAF2275	217_8				1000000	59394634	57962914	93496506	73452934
CLUSTER1	LEAF6521	165_4				1000000	12276190	11823744	19172466	14864581
CLUSTER1	LEAF7081	86_1				1000000	5162796	4507545	15217033	8939200
CLUSTER1	LEAF5220	50_18				1000000	14474023	13365112	30332026	20397385
CLUSTER1	LEAF624	108_20				1000000	165674530	153395370	370445129	242967438
CLUSTER1	LEAF3810	82_19				1000000	16790146	14834612	49210236	28517805
CLUSTER1	LEAF2662	162_16				1000000	42344486	39486179	76593903	54711948
CLUSTER1	LEAF6038	67_21				1000000	12505936	11678968	23109228	16386265
CLUSTER1	LEAF1816	6_86				1000000	53167274	48274323	119041321	76594849
CLUSTER1	LEAF5389	173_6				1000000	19237909	18426929	28790932	22893984
CLUSTER1	LEAF7104	449_6				1000000	5940190	5090780	15098964	9321826
CLUSTER1	LEAF6114	268_2				1000000	12071838	11734548	22548138	16519184
CLUSTER1	LEAF7491	44_10				1000000	7019998	6806562	12737193	9457924
CLUSTER1	LEAF4754	74_4				1000000	22867517	22384459	35580807	28224224
CLUSTER1	LEAF6276	143_12				1000000	8616895	8284782	21422112	14127457
CLUSTER1	LEAF7096	53_28				1000000	6098180	5875138	15143759	9989269
CLUSTER1	LEAF4411	71_12				1000000	30874287	30724661	39888859	34808544
CLUSTER1	LEAF888	348_9				1000000	71367538	61919949	251232178	149784058
CLUSTER1	LEAF5253	339_3				1000000	13381638	12549404	30088087	20566696
CLUSTER1	LEAF180	23_68				1000000	577683838	550012268	1206777100	851415649
CLUSTER1	LEAF3624	208_3				1000000	24410355	23330864	52262150	36788982
CLUSTER1	LEAF3762	2_69				1000000	29367968	28524183	49959637	38427006
CLUSTER1	LEAF1683	134_14				1000000	29374788	22988152	128531555	71485275
CLUSTER1	LEAF3378	103_11				1000000	39156532	37918732	56840580	46582432
CLUSTER1	LEAF259	8_29				1000000	415965149	387636871	893528381	617505188
CLUSTER1	LEAF3681	410_4				1000000	22101900	20223232	51264977	34137428
CLUSTER1	LEAF5671	390_4				1000000	11218706	11097655	26238081	18010939
CLUSTER1	LEAF7393	17_9				1000000	6101163	6010625	13278314	9346779
CLUSTER1	LEAF2834	62_43		CBM13		1000000	29987249	29379038	70970940	48499630
CLUSTER1	LEAF829	8_110				1000000	146590881	145913956	274971649	205589279
CLUSTER1	LEAF3306	4_129				1000000	31957703	31440481	58209148	43830280
CLUSTER1	LEAF6579	176_10				1000000	7453511	7205511	18759611	12559042
CLUSTER1	LEAF6225	15_13				1000000	5653285	5363263	21804823	13059972
CLUSTER1	LEAF116	101_26				1000000	371732178	369817383	1681715332	950803467
CLUSTER1	LEAF362	35_58				1000000	262124573	263447357	687790588	451343964
CLUSTER1	LEAF388	162_10				1000000	261101624	258484406	633974548	427501831
CLUSTER1	LEAF6702	46_15		AA3_2		1000000	3873056	3944353	17962570	10293453
CLUSTER1	LEAF7136	46_4				1000000	9066337	9132888	14895366	11709454
CLUSTER1	LEAF213	26_61				1000000	437905762	433086700	1080255859	718895874
CLUSTER1	LEAF2457	84_26				1000000	45615288	45326111	84555519	62368130
CLUSTER1	LEAF3095	22_12				1000000	42028126	41250881	63619957	52097397
CLUSTER1	LEAF4444	85_5				1000000	24113552	23554390	39421116	31253742
CLUSTER1	LEAF6710	132_2				1000000	7416056	7009535	17918730	12382453
CLUSTER1	LEAF1429	42_49				1000000	89179016	86391914	153929214	119281319
CLUSTER1	LEAF860	99_23				1000000	123711693	118056396	260780670	186680771
CLUSTER1	LEAF3280	3_54				1000000	37361900	36192451	58859272	47277290
CLUSTER1	LEAF6597	1_103				1000000	6270201	5473113	18628063	11938842
CLUSTER1	LEAF551	59_60				1000000	206249954	194965286	425974670	309496582
CLUSTER1	LEAF6671	10_67				1000000	7468885	7088701	18166664	12618202
CLUSTER1	LEAF7418	18_1				1000000	7625939	7424574	13157158	10322289
CLUSTER1	LEAF880	52_7				1000000	65091599	56594067	253129700	157423843
CLUSTER1	LEAF6029	56_33				1000000	9686686	9371817	23190454	16066833
CLUSTER1	LEAF6268	70_40				1000000	3336898	2950213	21493364	11877103
CLUSTER1	LEAF4207	108_11		GH3		1000000	24808628	24504395	42659199	33260677
CLUSTER1	LEAF3620	11_3				1000000	25930080	25866446	52299084	38838924
CLUSTER1	LEAF7685	4_4				1000000	3537012	3531224	11561162	7472553
CLUSTER1	LEAF5041	7_38				1000000	10028344	10152796	32208038	20729124
CLUSTER1	LEAF4353	269_4				1000000	28277699	28491987	40683323	34373604
CLUSTER1	LEAF6886	26_41				1000000	9732031	9803192	16657183	13193848
CLUSTER1	LEAF4830	123_1				1000000	21530989	21311558	34663944	28041697
CLUSTER1	LEAF5758	4_36				1000000	16371553	16264725	25431231	20849125
CLUSTER1	LEAF4450	20_54				1000000	19904303	19876041	39388603	29791002
CLUSTER1	LEAF5463	66_1				1000000	18348068	18394073	28027979	23253483
CLUSTER1	LEAF1201	14_28				1000000	63692665	56034458	184563583	121785942
CLUSTER1	LEAF3429	181_7				1000000	23315212	21527782	55677597	39025738
CLUSTER1	LEAF6053	3_145				1000000	9965600	8956003	22992863	16155731
CLUSTER1	LEAF7251	231_1				1000000	5348648	4771594	14144103	9487079
CLUSTER1	LEAF1187	1_186				1000000	126462044	122588852	186535065	156018860
CLUSTER1	LEAF5179	249_2				1000000	11369671	10060633	30698841	20988258
CLUSTER1	LEAF4863	25_32				1000000	17705544	16046171	34095901	25416826
CLUSTER1	LEAF7135	10_71				1000000	10002477	9509646	14900968	12269218
CLUSTER1	LEAF1402	62_46				1000000	62544800	54114437	156869110	107890289
CLUSTER1	LEAF1669	461_5				1000000	79815323	74963463	129951202	102181549
CLUSTER1	LEAF7359	44_4				1000000	7541321	6979697	13519748	10266322
CLUSTER1	LEAF4281	76_17				1000000	20833328	18983664	41670925	30074175
CLUSTER1	LEAF5883	51_10				1000000	9000789	7414254	24374191	15553205
CLUSTER1	LEAF6444	4_69				1000000	9989653	8889076	19843046	14264230
CLUSTER1	LEAF2764	1_124				1000000	52947605	50186378	73102493	58624245
CLUSTER1	LEAF6433	1_170				1000000	8499518	6937748	19905739	11662129
CLUSTER1	LEAF299	9_80				1000000	414798553	362487610	803067688	521527893
CLUSTER1	LEAF2691	479_4				1000000	37939430	32976727	75290024	48732136
CLUSTER1	LEAF5083	10_5				1000000	18952536	17187622	31722136	22582123
CLUSTER1	LEAF2508	63_15				1000000	21111170	13434004	82189896	38629326
CLUSTER1	LEAF4604	125_3				1000000	15002948	12338735	37269096	21401358
CLUSTER1	LEAF3105	2_66				1000000	38663937	35545540	63185837	45717617
CLUSTER1	LEAF5184	229_4				1000000	21525969	20390900	30658566	24234667
CLUSTER1	LEAF1385	220_14				1000000	71434883	59504288	158928894	94936478
CLUSTER1	LEAF7822	492_6				1000000	2828819	1753090	10724644	4898917
CLUSTER1	LEAF3338	174_1				1000000	27219187	23430153	57584576	35509853
CLUSTER1	LEAF3523	101_10				1000000	31457989	28927090	54143814	37676407
CLUSTER1	LEAF5850	21_1				1000000	8319195	6505500	24653860	12758192
CLUSTER1	LEAF3192	238_11				1000000	20090904	15734467	61027348	31255533
CLUSTER1	LEAF3218	143_4				1000000	36225288	33696262	60445568	43027321
CLUSTER1	LEAF2765	334_1				1000000	37710735	33559105	73055611	47528214
CLUSTER1	LEAF5138	212_9				1000000	16960440	15291292	31084629	20888718
CLUSTER1	LEAF326	89_20				1000000	393780609	355905609	740611694	492017883
CLUSTER1	LEAF6205	221_8				1000000	7027025	5352086	21912128	11249176
CLUSTER1	LEAF2602	51_8				1000000	21023802	13051632	78751923	35389332
CLUSTER1	LEAF5876	252_8				1000000	15245451	13792244	24432518	17534353
CLUSTER1	LEAF2783	45_31				1000000	35973156	33418278	72590385	46987209
CLUSTER1	LEAF4896	17_36				1000000	17851889	16731512	33771259	22551773
CLUSTER1	LEAF2456	4_6				1000000	47881901	44881577	84584579	58922588
CLUSTER1	LEAF5615	55_44				1000000	14439146	13434004	26804056	18139973
CLUSTER1	LEAF3821	193_3				1000000	27426680	25479050	48979191	33643002
CLUSTER1	LEAF4745	3_147				1000000	12073307	9804203	35684021	18895523
CLUSTER1	LEAF3618	34_6				1000000	21136358	18177614	52345634	30334379
CLUSTER1	LEAF1546	1_59				1000000	76693459	71270004	141501068	94739105
CLUSTER1	LEAF5324	67_5				1000000	19571674	18689253	29326662	22209204
CLUSTER1	LEAF2272	37_46				1000000	49437683	45822308	93595367	62028313
CLUSTER1	LEAF4512	90_7				1000000	12008323	10256544	38428932	19231264
CLUSTER1	LEAF4976	177_1				1000000	18792843	17801889	32896637	22659550
CLUSTER1	LEAF5747	25_1				1000000	7406880	6323104	25577921	12449960
CLUSTER1	LEAF6863	118_2				1000000	7724904	7141997	16788694	10218944
CLUSTER1	LEAF5711	35_3				1000000	17795881	17414099	25829561	20141966
CLUSTER1	LEAF7054	90_13				1000000	8249323	7856454	15386101	10328768
CLUSTER1	LEAF3867	24_8				1000000	27712469	26438911	48267975	33616978
CLUSTER1	LEAF5284	104_3				1000000	17998297	16066034	29776299	20619921
CLUSTER1	LEAF7140	2_6				1000000	5080713	3441039	14868470	7209653
CLUSTER1	LEAF6362	192_1		GT24		1000000	12557884	11269529	20530056	14372947
CLUSTER1	LEAF308	100_31				1000000	369103210	294679626	789737976	459424774
CLUSTER1	LEAF7260	19_51				1000000	7406059	6229397	14087218	8895093
CLUSTER1	LEAF4882	209_7				1000000	15097601	11928949	33930248	19512012
CLUSTER1	LEAF5580	2_177				1000000	21111567	20137436	27013842	22488199
CLUSTER1	LEAF3342	56_25				1000000	21008137	14623682	57557850	28470526
CLUSTER1	LEAF4032	37_11				1000000	23268854	19451090	45535606	27784685
CLUSTER1	LEAF2934	46_8		GH85		1000000	35373219	29485556	68067642	42108261
CLUSTER1	LEAF1341	347_1				1000000	62445538	45339764	163508255	83798927
CLUSTER1	LEAF379	79_12				1000000	412955139	369234009	644291199	460206543
CLUSTER1	LEAF3827	6_122				1000000	29095842	26332596	48867432	33209003
CLUSTER1	LEAF6087	32_19				1000000	10636361	8887110	22752043	13113299
CLUSTER1	LEAF2688	688_1				1000000	43680260	38707573	75413643	50249584
CLUSTER1	LEAF4211	37_41				1000000	14679423	10275835	42632370	20197289
CLUSTER1	LEAF3951	67_2				1000000	23256937	20157810	46707062	28619635
CLUSTER1	LEAF4030	2_184				1000000	16810341	12970762	45540573	23208132
CLUSTER1	LEAF5125	15_38				1000000	21206245	19815157	31214743	23534115
CLUSTER1	LEAF4138	69_28				1000000	34385197	33422935	43816017	36515064
CLUSTER1	LEAF7787	38_25				1000000	4624505	3918251	10945826	6016124
CLUSTER1	LEAF2604	383_3				1000000	42044708	38121166	78718903	50460434
CLUSTER1	LEAF4841	38_23				1000000	20965021	19512949	34442516	24089434
CLUSTER1	LEAF5370	399_3				1000000	16108692	14680056	28925690	19097584
CLUSTER1	LEAF4519	452_3				1000000	22480232	20507948	38333652	25957569
CLUSTER1	LEAF6051	1_90				1000000	9306816	7596609	23013577	12303145
CLUSTER1	LEAF4346	28_33				1000000	11385998	8193790	40802822	17475945
CLUSTER1	LEAF6184	2_148				1000000	12584350	11583290	22064791	14596891
CLUSTER1	LEAF3886	111_8				1000000	20790438	17846151	47947361	26388136
CLUSTER1	LEAF2243	5_44				1000000	57305248	52810146	94696632	65018349
CLUSTER1	LEAF6144	135_3				1000000	10209198	8956003	22342773	13283602
CLUSTER1	LEAF7674	18_41				1000000	5733596	5152070	11623531	7220054
CLUSTER1	LEAF6033	186_1				1000000	11372547	10230286	23140060	14385560
CLUSTER1	LEAF5247	156_4				1000000	21314930	20388847	30114330	23501757
CLUSTER1	LEAF1291	4_85				1000000	70782150	60340801	169077087	94855698
CLUSTER1	LEAF1220	162_20				1000000	101812019	93594261	181444321	122304871
CLUSTER1	LEAF4795	459_1				1000000	12725384	8212766	35117577	17876825
CLUSTER1	LEAF4897	105_6				1000000	19905031	17141144	33757515	23102518
CLUSTER1	LEAF4921	17_31				1000000	23901249	22050297	33487503	26176331
CLUSTER1	LEAF6634	161_5				1000000	13148102	12071134	18408409	14382075
CLUSTER1	LEAF2470	115_18				1000000	37789349	29270838	83964973	48382549
CLUSTER1	LEAF6042	193_1				1000000	12118728	10021458	23064404	14604328
CLUSTER1	LEAF4057	4_35				1000000	28386482	25375341	45056236	32471027
CLUSTER1	LEAF554	2_137				1000000	194294891	143296036	423216858	248564362
CLUSTER1	LEAF6284	2_140				1000000	13592772	11840019	21359800	15432882
CLUSTER1	LEAF4815	84_2				1000000	20809820	17775673	34834007	24151060
CLUSTER1	LEAF3245	14_81				1000000	28756451	22339121	59655567	36429272
CLUSTER1	LEAF930	240_8				1000000	153327133	134149109	241910767	173579269
CLUSTER1	LEAF5484	23_2				1000000	16631952	14072502	27859331	18915243
CLUSTER1	LEAF7560	157_5				1000000	6044095	4580311	12301558	7299366
CLUSTER1	LEAF3394	173_4				1000000	36519238	32058723	56531967	40648621
CLUSTER1	LEAF413	87_31				1000000	324353607	266161194	592928772	381765167
CLUSTER1	LEAF1287	5_165				1000000	85018532	67078629	170025894	102202408
CLUSTER1	LEAF5675	86_7				1000000	16390905	14343383	26193420	18419928
CLUSTER1	LEAF5805	228_5				1000000	18044771	16642124	25066574	19509050
CLUSTER1	LEAF2207	204_3				1000000	57414982	50040108	96754364	67985214
CLUSTER1	LEAF6525	378_1				1000000	10922935	9305221	19132467	13143320
CLUSTER1	LEAF5599	56_2				1000000	16957115	15042471	26903622	19511471
CLUSTER1	LEAF461	144_16				1000000	288105988	248165466	518581970	352715576
CLUSTER1	LEAF4684	295_1				1000000	24289228	22052816	36548634	27688971
CLUSTER1	LEAF5609	728_1				1000000	12457730	10075503	26843021	16253513
CLUSTER1	LEAF6958	160_3				1000000	8486458	7161626	16001106	10457304
CLUSTER1	LEAF5878	9_37				1000000	15226418	13573767	24402016	17556686
CLUSTER1	LEAF7361	348_5		TF		1000000	3758181	2113617	13514925	6234437
CLUSTER1	LEAF6522	12_37				1000000	12026780	10921954	19157440	13925898
CLUSTER1	LEAF6708	513_2				1000000	10959056	9231246	17926443	12728810
CLUSTER1	LEAF7357	8_41				1000000	7661203	6213661	13522432	9147493
CLUSTER1	LEAF1776	41_44				1000000	77943703	67572800	122051956	89400749
CLUSTER1	LEAF4881	2_5				1000000	23465788	21171251	33935944	26183760
CLUSTER1	LEAF5545	254_2				1000000	10682901	7085716	27369633	15249194
CLUSTER1	LEAF2564	36_31		TF		1000000	52312824	48965336	80024658	61092991
CLUSTER1	LEAF2781	31_39				1000000	36416283	32015739	72617851	47888489
CLUSTER1	LEAF3264	2_151				1000000	33812534	30540613	59125618	41937317
CLUSTER1	LEAF5191	58_13				1000000	23459440	22595583	30556574	25771778
CLUSTER1	LEAF1398	12_30				1000000	76805458	66197380	157179459	101964737
CLUSTER1	LEAF4573	27_7				1000000	23550770	21980085	37607914	28003822
CLUSTER1	LEAF5809	543_1				1000000	17640369	16670206	25001606	20055634
CLUSTER1	LEAF6084	1_119				1000000	12702661	11266309	22764849	15920580
CLUSTER1	LEAF2255	1_134				1000000	59314205	54282749	94219788	70253777
CLUSTER1	LEAF6515	7_4				1000000	11733495	10572266	19254026	14167295
CLUSTER1	LEAF7510	22_54				1000000	5718474	4766905	12603232	7784476
CLUSTER1	LEAF7705	75_19				1000000	5901061	5110762	11454238	7556252
CLUSTER1	LEAF5660	153_15				1000000	13755586	11990277	26341366	17517900
CLUSTER1	LEAF7165	164_1				1000000	8589815	7695604	14707765	10405995
CLUSTER1	LEAF4458	151_13				1000000	28233366	26753553	39310879	31631664
CLUSTER1	LEAF1845	50_12				1000000	45490612	34086514	117005280	65644890
CLUSTER1	LEAF4800	422_1				1000000	20612719	18347656	35045086	24728127
CLUSTER1	LEAF5465	63_17				1000000	17137871	16010859	28006678	20972916
CLUSTER1	LEAF6723	71_4				1000000	9546213	8646141	17798182	12423726
CLUSTER1	LEAF856	142_23				1000000	149266068	137574158	264823181	190275299
CLUSTER1	LEAF6071	39_9				1000000	16146030	15464129	22839853	18450655
CLUSTER1	LEAF6855	26_3				1000000	10258094	9620010	16846786	12530944
CLUSTER1	LEAF4125	250_9				1000000	26549484	24566231	44073982	32836567
CLUSTER1	LEAF7298	6_120				1000000	3944317	2821141	13867105	7483096
CLUSTER1	LEAF6532	3_176				1000000	13945451	13374297	19076441	15822246
CLUSTER1	LEAF5902	48_3				1000000	15460944	14389764	24169479	18373489
CLUSTER1	LEAF6312	57_32				1000000	12630679	11568170	21094141	15497535
CLUSTER1	LEAF3216	111_4				1000000	31261898	27706743	60496075	41031570
CLUSTER1	LEAF7049	25_39				1000000	11452129	11016676	15420881	12800324
CLUSTER1	LEAF2936	15_9				1000000	43961899	41987396	68058014	52346992
CLUSTER1	LEAF5494	92_7		TF		1000000	14776288	13579850	27772976	19196327
CLUSTER1	LEAF6254	3_133				1000000	6512403	4854017	21612219	12455489
CLUSTER1	LEAF6628	29_47				1000000	9311293	8232285	18453899	12881068
CLUSTER1	LEAF2752	18_8				1000000	35729504	31231607	73544983	50726551
CLUSTER1	LEAF5638	219_1				1000000	18022022	16947622	26577354	21378571
CLUSTER1	LEAF906	78_36				1000000	126005424	111555969	246438263	172297165
CLUSTER1	LEAF2753	31_10				1000000	52085766	49053375	73489265	59990459
CLUSTER1	LEAF7034	172_3				1000000	3978069	2411715	15512857	8259556
CLUSTER1	LEAF5897	14_49		TF		1000000	11822602	10256500	24202520	16518332
CLUSTER1	LEAF5919	33_17				1000000	16788767	15910075	24005241	19482616
CLUSTER1	LEAF1700	277_9				1000000	95101105	91819565	127423088	107609360
CLUSTER1	LEAF3665	79_20				1000000	24922455	22161716	51532288	35284023
CLUSTER1	LEAF2116	7_41				1000000	36266476	29101311	101599129	61426800
CLUSTER1	LEAF3777	20_3				1000000	23278437	20348038	49581978	33439255
CLUSTER1	LEAF3365	4_79				1000000	49874481	49229370	57116684	52719002
CLUSTER1	LEAF4925	8_96				1000000	23597225	22686563	33454227	27476236
CLUSTER1	LEAF2782	37_30				1000000	40117180	37036800	72597092	52650108
CLUSTER1	LEAF1894	257_4				1000000	33074020	26714476	114112755	65481834
CLUSTER1	LEAF6826	106_1				1000000	7421384	6610842	17018417	11346410
CLUSTER1	LEAF2666	9_49				1000000	57337387	54779671	76383308	64126076
CLUSTER1	LEAF6550	191_12				1000000	10753674	9614532	18936172	13674296
CLUSTER1	LEAF6111	1_80				1000000	12306608	11008798	22569372	16013969
CLUSTER1	LEAF6021	2_12				1000000	11822832	10324085	23241831	15814808
CLUSTER1	LEAF3180	111_19				1000000	38645447	35052418	61292942	46295055
CLUSTER1	LEAF5382	27_16				1000000	16836216	15100421	28843702	21006989
CLUSTER1	LEAF3879	202_19				1000000	28380676	25059584	48043846	35593243
CLUSTER1	LEAF6183	78_3				1000000	11880380	10181561	22069202	15598522
CLUSTER1	LEAF1368	242_5				1000000	79416489	66291359	160661514	108529854
CLUSTER1	LEAF7778	339_8				1000000	6152405	5373602	11005639	7865976
CLUSTER1	LEAF2359	55_23				1000000	56421776	48895565	89539352	67192596
CLUSTER1	LEAF6034	74_6				1000000	13182459	10934949	23133665	16419485
CLUSTER1	LEAF4487	55_4				1000000	25647736	22817772	38819164	29876057
CLUSTER1	LEAF3599	133_4				1000000	30310154	25550949	52719170	37801830
CLUSTER1	LEAF3199	141_17				1000000	39488289	35448608	60827572	46771004
CLUSTER1	LEAF6356	74_5				1000000	8319376	5925776	20576960	12540075
CLUSTER1	LEAF3451	14_25				1000000	39270824	36197178	55282955	44606663
CLUSTER1	LEAF5911	15_4				1000000	12198555	9742558	24054241	16306217
CLUSTER1	LEAF3068	71_5				1000000	52439045	49593239	64435249	56379860
CLUSTER1	LEAF7551	131_10				1000000	4846304	3028289	12378045	7347924
CLUSTER1	LEAF1579	28_5				1000000	88362648	76200478	138119461	104975159
CLUSTER1	LEAF7139	389_1				1000000	7040831	5070008	14873157	9736305
CLUSTER1	LEAF5061	47_43				1000000	20013153	18006279	31974277	23957092
CLUSTER1	LEAF6755	116_1				1000000	11092812	9983887	17518955	13204059
CLUSTER1	LEAF3263	4_155				1000000	31312237	26237938	59176048	40362568
CLUSTER1	LEAF1337	156_13				1000000	106091484	94941483	163974365	124096809
CLUSTER1	LEAF6436	230_12				1000000	13654788	12526301	19891949	15617207
CLUSTER1	LEAF5194	11_42		TF		1000000	19012497	16747725	30540648	22714958
CLUSTER1	LEAF4299	37_42				1000000	25229702	21750292	41467674	30046242
CLUSTER1	LEAF7199	188_1				1000000	6093749	4399163	14454589	8590686
CLUSTER1	LEAF4086	4_166				1000000	28431812	24732346	44699825	33379307
CLUSTER1	LEAF1259	7_98				1000000	128009140	118695862	174200836	141083633
CLUSTER1	LEAF3869	6_61				1000000	37876045	35824009	48220585	40855064
CLUSTER1	LEAF4699	24_37				1000000	27338772	27791595	36387394	29998800
CLUSTER1	LEAF6234	189_5				1000000	10741064	11327246	21742302	13959956
CLUSTER1	LEAF599	35_50				1000000	187237030	196973526	384549988	245124420
CLUSTER1	LEAF4181	137_16				1000000	19943176	21270506	43190735	26695921
CLUSTER1	LEAF5060	116_9				1000000	15389607	16288115	31988918	20128143
CLUSTER1	LEAF4733	96_3				1000000	22018745	22852734	35832527	26043240
CLUSTER1	LEAF1189	2_164				1000000	52699261	62820328	186339035	93530769
CLUSTER1	LEAF5122	93_2				1000000	13965377	15117594	31257294	19238913
CLUSTER1	LEAF1535	77_12				1000000	98114090	101432419	142615799	111259109
CLUSTER1	LEAF1293	42_36				1000000	56953568	61802769	168948273	86390518
CLUSTER1	LEAF2178	265_1				1000000	45245659	47653358	98268517	59411224
CLUSTER1	LEAF6888	451_3				1000000	7546438	8040993	16627714	9979837
CLUSTER1	LEAF974	15_90				1000000	81408264	89666641	228891083	122557037
CLUSTER1	LEAF1319	137_11		TF		1000000	50524792	57867943	166244431	82501434
CLUSTER1	LEAF1003	38_19				1000000	103606445	108313408	221284576	136718491
CLUSTER1	LEAF5885	85_19				1000000	11741933	12326541	24330746	15273761
CLUSTER1	LEAF817	1_62				1000000	104377449	110796837	280183685	151880295
CLUSTER1	LEAF6765	189_7				1000000	8999998	9251255	17463894	11308092
CLUSTER1	LEAF2047	93_24				1000000	65820694	68994392	105266899	77077690
CLUSTER1	LEAF5799	35_32				1000000	16789478	17484074	25128916	19162237
CLUSTER1	LEAF3155	64_10				1000000	19313208	23111116	61832874	31426414
CLUSTER1	LEAF1826	705_1				1000000	56662563	61750656	118298569	74569160
CLUSTER1	LEAF2235	7_88				1000000	35889267	41046310	95212273	53399837
CLUSTER1	LEAF4383	88_10				1000000	24485790	26052372	40367111	29097412
CLUSTER1	LEAF923	69_39				1000000	114888512	125840393	242754959	149814209
CLUSTER1	LEAF2048	78_29				1000000	62731026	66353584	105192017	74564308
CLUSTER1	LEAF4431	106_5		GT90		1000000	23816063	25426075	39651802	28198940
CLUSTER1	LEAF996	149_13		TF		1000000	74639565	84343231	223040207	114856194
CLUSTER1	LEAF1206	137_12	Enz	GH16		1000000	83368332	90341560	183747452	110801109
CLUSTER1	LEAF1768	179_10				1000000	75290817	78554771	122554321	87906921
CLUSTER1	LEAF4053	96_6				1000000	28096916	29260921	45135967	32723721
CLUSTER1	LEAF2412	130_14				1000000	60279640	62167252	86970345	67352013
CLUSTER1	LEAF3117	5_21				1000000	6295896	10278198	62814915	21090956
CLUSTER1	LEAF859	62_12				1000000	79996635	89710861	261632996	125676857
CLUSTER1	LEAF3257	84_3				1000000	33128773	34730228	59339958	39802616
CLUSTER1	LEAF5078	3_74				1000000	17364004	18383926	31753975	22025269
CLUSTER1	LEAF7258	122_4				1000000	8253351	8677045	14090826	10133283
CLUSTER1	LEAF2745	48_41				1000000	37987003	40701832	73796738	49576302
CLUSTER1	LEAF1263	455_2				1000000	52057728	61146595	173504700	91797699
CLUSTER1	LEAF3745	78_16				1000000	24048252	25835546	50277771	32621391
CLUSTER1	LEAF3255	252_2				1000000	27531342	29968163	59407097	37677979
CLUSTER1	LEAF2800	7_66				1000000	51207443	52558151	71895248	57698677
CLUSTER1	LEAF4959	28_4				1000000	13572744	15228154	33077320	20112530
CLUSTER1	LEAF7323	26_22				1000000	7250488	7816785	13740896	9392971
CLUSTER1	LEAF3112	77_16				1000000	52620522	53665123	63129971	56218727
CLUSTER1	LEAF126	174_12				1000000	511009613	607089050	1579518799	851373474
CLUSTER1	LEAF7835	133_6				1000000	5592078	6073169	10674997	7221414
CLUSTER1	LEAF4055	67_17				1000000	35549438	36495232	45106625	38589764
CLUSTER1	LEAF6619	28_6				1000000	8332033	9350637	18508871	11641443
CLUSTER1	LEAF6858	14_33				1000000	10628230	11215545	16821463	12519896
CLUSTER1	LEAF2375	2_81				1000000	37447796	39402126	88861320	53854729
CLUSTER1	LEAF2490	54_31				1000000	50863049	52111088	83029884	61242821
CLUSTER1	LEAF457	113_15				1000000	255672577	265694733	525046814	341378143
CLUSTER1	LEAF4790	115_1				1000000	19483582	19996210	35177284	24571930
CLUSTER1	LEAF7285	6_35				1000000	9208971	9389528	13942209	10758620
CLUSTER1	LEAF2895	193_8				1000000	37404175	38833664	69127068	47813751
CLUSTER1	LEAF6601	75_2				1000000	14744389	14937082	18605000	16005177
CLUSTER1	LEAF2805	33_43				1000000	24844374	26029760	71780624	39654495
CLUSTER1	LEAF3804	160_5				1000000	28871103	29327877	49280567	35200260
CLUSTER1	LEAF1431	32_7				1000000	13772224	15985041	153634949	57410709
CLUSTER1	LEAF1745	17_54				1000000	6012155	9650266	124133369	41910278
CLUSTER1	LEAF4511	2_3				1000000	24683064	25142538	38469254	28867069
CLUSTER1	LEAF1530	13_68				1000000	67264793	69370010	143380081	90748138
CLUSTER1	LEAF3654	107_6				1000000	8560316	10522452	51680473	21819452
CLUSTER1	LEAF5261	195_5				1000000	20793043	21262604	30013025	23608347
CLUSTER1	LEAF4371	141_16				1000000	14632864	16110207	40505962	22899149
CLUSTER1	LEAF631	34_51				1000000	9011362	17165672	367955200	127153587
CLUSTER1	LEAF3861	6_38				1000000	19309088	20075224	48340153	28937817
CLUSTER1	LEAF2498	200_6				1000000	50738003	51423527	82578415	61098755
CLUSTER1	LEAF5339	142_11				1000000	16742420	17041283	29134373	20761778
CLUSTER1	LEAF3397	86_25				1000000	20259735	20992111	56425735	32471027
CLUSTER1	LEAF6554	308_1				1000000	9286191	9494786	18900717	12494527
CLUSTER1	LEAF2601	335_8				1000000	44766964	45346848	78757652	56161053
CLUSTER1	LEAF4473	99_1				1000000	18287161	18756611	39087643	24353270
CLUSTER1	LEAF6766	654_2				1000000	2613636	2956629	17460871	6982406
CLUSTER1	LEAF2996	17_66				1000000	1465640	2679749	66293808	20221756
CLUSTER1	LEAF3565	4_143				1000000	24802626	25375341	53387005	33014801
CLUSTER1	LEAF2186	128_20				1000000	59499504	59786079	97821396	70610352
CLUSTER1	LEAF6882	22_1				1000000	10639107	10717612	16670389	12389799
CLUSTER1	LEAF2145	383_5				1000000	57897930	58670265	99922897	70277771
CLUSTER1	LEAF3082	14_40				1000000	27592276	28230442	64014900	38444191
CLUSTER1	LEAF2635	21_48				1000000	48509129	49355362	77577789	56912533
CLUSTER1	LEAF7133	14_72				1000000	6980518	7250097	14916067	9309875
CLUSTER1	LEAF4438	14_54				1000000	18365950	19092499	39554539	24466106
CLUSTER1	LEAF2550	22_13				1000000	22499994	22952908	80591011	38662842
CLUSTER1	LEAF3580	78_5				1000000	17605593	17836348	53145496	27446232
CLUSTER1	LEAF6083	155_1				1000000	6440483	6608849	22769117	10939972
CLUSTER1	LEAF7886	197_6				1000000	6025525	6088317	10436382	7241635
CLUSTER1	LEAF620	46_28				1000000	60331627	58335773	373626465	147791779
CLUSTER1	LEAF6551	36_10				1000000	12790839	12757870	18919348	14511129
CLUSTER1	LEAF2365	327_7				1000000	31936674	31467978	89372643	48344730
CLUSTER1	LEAF60	41_23				1000000	130675293	142922058	2917945557	994878540
CLUSTER1	LEAF1655	25_11				1000000	46196732	46811821	130934250	72643456
CLUSTER1	LEAF1274	219_6				1000000	36734573	36922157	171951859	76540573
CLUSTER1	LEAF5141	314_1				1000000	17727268	17822266	31053988	21740030
CLUSTER1	LEAF4271	268_9				1000000	19499996	21404846	41784744	28397388
CLUSTER1	LEAF5995	131_2				1000000	8253624	9572370	23468750	14340934
CLUSTER1	LEAF477	63_21		AA14		1000000	41898426	82278290	503320190	228330795
CLUSTER1	LEAF6288	379_4				1000000	14318179	14937873	21329878	17080103
CLUSTER1	LEAF7795	352_1				1000000	5722145	6163668	10914808	7771607
CLUSTER1	LEAF4848	128_23				1000000	18318178	19703205	34350933	24581371
CLUSTER1	LEAF1069	50_49				1000000	141351639	146772385	207296997	166977203
CLUSTER1	LEAF4530	26_29				1000000	18434591	19989082	38231560	26169689
CLUSTER1	LEAF2199	21_57				1000000	85997864	86810738	97003189	90410873
CLUSTER1	LEAF6937	2_67				1000000	9060188	9627466	16177242	11904277
CLUSTER1	LEAF2744	191_4				1000000	43697250	46693554	73801384	55910549
CLUSTER1	LEAF4852	12_33				1000000	19503567	20888321	34258240	25479189
CLUSTER1	LEAF364	59_59				1000000	340210358	373719604	684931213	480068268
CLUSTER1	LEAF3479	385_2				1000000	7276425	12080190	54977005	26464230
CLUSTER1	LEAF5159	7_1				1000000	12838358	14645541	30870077	20041229
CLUSTER1	LEAF920	105_16				1000000	58378639	78684883	243041199	133099579
CLUSTER1	LEAF4099	525_2				1000000	8758115	11834718	44502960	22350187
CLUSTER1	LEAF4466	69_16				1000000	19631704	21203066	39182728	26993986
CLUSTER1	LEAF4709	57_8				1000000	16149006	17456373	36183880	24018892
CLUSTER1	LEAF6279	28_48				1000000	9948977	10738064	21393616	14413160
CLUSTER1	LEAF3063	21_35				1000000	37040028	38616085	64646408	47612774
CLUSTER1	LEAF4341	25_6				1000000	27263947	28251175	40892254	32471027
CLUSTER1	LEAF5214	276_5				1000000	11422733	12774719	30386505	18693558
CLUSTER1	LEAF7380	320_3				1000000	9354179	9622575	13357989	10849965
CLUSTER1	LEAF3505	359_3				1000000	28532827	30015236	54502979	38112316
CLUSTER1	LEAF4219	5_9				1000000	24836803	25770075	42461334	31359535
CLUSTER1	LEAF3495	213_5				1000000	13305192	15549983	54641182	28786003
CLUSTER1	LEAF3219	24_9				1000000	36234001	37196663	60392754	45224323
CLUSTER1	LEAF5614	20_39				1000000	17241590	17649109	26814131	20865566
CLUSTER1	LEAF1638	106_18				1000000	6920555	15114935	132464264	49331493
CLUSTER1	LEAF3345	48_24				1000000	33110661	34599026	57537079	41344707
CLUSTER1	LEAF3529	141_1		GH92		1000000	27874435	29486294	54065952	36947285
CLUSTER1	LEAF6146	3_108				1000000	13000439	13631612	22332310	16214539
CLUSTER1	LEAF2297	11_81				1000000	43910515	46298180	92629585	60535519
CLUSTER1	LEAF4832	181_6				1000000	14736135	15832438	34652431	21549868
CLUSTER1	LEAF484	202_7				1000000	80793129	103408470	494980469	220014023
CLUSTER1	LEAF832	181_13				1000000	117886337	129205261	274627380	174576050
CLUSTER1	LEAF4158	45_53				1000000	26487839	27701124	43510666	32642651
CLUSTER1	LEAF7003	421_3				1000000	7366924	7895423	15736133	10351111
CLUSTER1	LEAF7819	57_1				1000000	3831877	4270723	10746117	6326630
CLUSTER1	LEAF4600	76_14				1000000	19948092	21168734	37287399	26076309
CLUSTER1	LEAF6614	371_1				1000000	3372035	4429327	18542109	8759477
CLUSTER1	LEAF6180	133_1				1000000	10557922	11460513	22079454	14780456
CLUSTER1	LEAF4413	55_7				1000000	22268967	23253532	39884071	28445692
CLUSTER1	LEAF5979	69_6				1000000	9173929	9896587	23619408	14220396
CLUSTER1	LEAF3887	1_144				1000000	35828529	36390846	47923290	40056316
CLUSTER1	LEAF4674	20_41				1000000	19859280	20764362	36718143	25936060
CLUSTER1	LEAF4059	10_92				1000000	21958778	22845396	45048504	29894358
CLUSTER1	LEAF7214	31_22				1000000	5211950	5534608	14385648	8374805
CLUSTER1	LEAF5299	190_5				1000000	9725576	11960691	29645660	17352648
CLUSTER1	LEAF7053	296_2				1000000	3913080	5173060	15388292	8337460
CLUSTER1	LEAF5296	331_2				1000000	19554422	20602734	29662128	23382246
CLUSTER1	LEAF2866	4_107				1000000	20554932	25659222	69949951	39932301
CLUSTER1	LEAF247	53_31				1000000	515756104	556411987	936279724	674753296
CLUSTER1	LEAF2826	14_78				1000000	36154297	40302013	71304955	49452286
CLUSTER1	LEAF7647	826_1				1000000	5155379	5958483	11791756	7680994
CLUSTER1	LEAF2460	75_14				1000000	18484371	26364233	84330711	44167976
CLUSTER1	LEAF5517	242_6				1000000	10979621	13184566	27616272	17547039
CLUSTER1	LEAF2132	53_5				1000000	52612164	57880180	100635109	70231209
CLUSTER1	LEAF2240	207_10				1000000	30609083	37465942	94868607	54433247
CLUSTER1	LEAF2311	208_10				1000000	7020701	16404558	91858948	37088867
CLUSTER1	LEAF1967	5_145				1000000	65369301	69164131	109755455	80981544
CLUSTER1	LEAF1168	534_2				1000000	116678604	132611694	189798996	141639969
CLUSTER1	LEAF5448	5_50				1000000	13283820	16501612	28192923	18385529
CLUSTER1	LEAF1821	7_30				1000000	43948284	60228081	118918739	69066521
CLUSTER1	LEAF5017	49_2				1000000	22122526	24356058	32411655	25503866
CLUSTER1	LEAF4643	28_19				1000000	22026924	25051880	36999077	26954533
CLUSTER1	LEAF6095	36_14				1000000	11036094	13390102	22676653	14831908
CLUSTER1	LEAF1972	245_15				1000000	77671700	84120087	109404205	88163757
CLUSTER1	LEAF655	3_125				1000000	152113266	196170059	356202087	224253784
CLUSTER1	LEAF5385	60_21				1000000	19059914	21168734	28822460	22510906
CLUSTER1	LEAF6067	192_5				1000000	13622007	15668291	22845390	16872505
CLUSTER1	LEAF3753	18_18				1000000	15390930	22657713	50183323	27770428
CLUSTER1	LEAF1283	26_19				1000000	96998260	111814850	170296692	123562561
CLUSTER1	LEAF4238	7_99				1000000	15156431	21595209	42212105	25072081
CLUSTER1	LEAF6400	510_3				1000000	9401428	11954754	20181128	13313453
CLUSTER1	LEAF3033	2_64				1000000	48558151	52605839	65412094	54745724
CLUSTER1	LEAF4866	12_6				1000000	23022123	25630665	34045074	26881815
CLUSTER1	LEAF4286	96_15				1000000	33596657	35100491	41619579	36370384
CLUSTER1	LEAF4965	2_32				1000000	15256872	18463917	33016918	21432365
CLUSTER1	LEAF7480	11_49				1000000	8281048	9061120	12814077	9811988
CLUSTER1	LEAF266	656_1		CBM18-GH16		1000000	389168945	509245422	878450073	587774231
CLUSTER1	LEAF4716	467_1				1000000	19737415	23717415	36082771	26298368
CLUSTER1	LEAF5419	201_9				1000000	15307669	18610523	28510429	20745605
CLUSTER1	LEAF2510	34_30				1000000	56370838	62336620	82018211	66535149
CLUSTER1	LEAF4237	172_4				1000000	27969690	31259766	42212742	33507477
CLUSTER1	LEAF5353	680_2				1000000	13624314	17532246	29050220	20246149
CLUSTER1	LEAF7078	37_29				1000000	7155538	9165909	15247396	10562308
CLUSTER1	LEAF7075	27_12				1000000	8774489	10319991	15259255	11489552
CLUSTER1	LEAF731	219_2				1000000	140846603	187484360	319874115	211473877
CLUSTER1	LEAF6609	3_55	Ox			1000000	2618084	6756842	18564672	8918765
CLUSTER1	LEAF5569	42_3				1000000	11350879	15444535	27149115	17451672
CLUSTER1	LEAF6211	42_5				1000000	15135420	16837284	21874657	17748114
CLUSTER1	LEAF2919	380_2				1000000	51350903	56052818	68413429	58280308
CLUSTER1	LEAF3261	14_47				1000000	33097935	37470684	59308167	42603580
CLUSTER1	LEAF5695	382_5				1000000	14390768	16345556	25944853	18586941
CLUSTER1	LEAF2904	245_12				1000000	27583101	34153114	68744179	42362133
CLUSTER1	LEAF6250	15_7				1000000	9475894	11421045	21637016	13787089
CLUSTER1	LEAF7024	16_29				1000000	8689325	9713344	15583206	11102322
CLUSTER1	LEAF1759	50_48				1000000	37882156	51625366	123305214	67010269
CLUSTER1	LEAF2505	4_90				1000000	30933317	39076046	82240982	48617218
CLUSTER1	LEAF851	2_179				1000000	183643433	195002960	266800751	213782959
CLUSTER1	LEAF1180	42_25				1000000	33961468	55508060	188066956	90262192
CLUSTER1	LEAF2697	166_4				1000000	41448154	46398849	75207588	54032646
CLUSTER1	LEAF1205	84_29				1000000	75493713	91258575	183775192	115277237
CLUSTER1	LEAF5833	212_11				1000000	13330718	15013776	24813774	17500059
CLUSTER1	LEAF4162	77_5				1000000	28659540	30909975	43444206	34013138
CLUSTER1	LEAF1618	10_60				1000000	77341545	84800552	134143021	96907036
CLUSTER1	LEAF3067	37_13				1000000	21794296	27307180	64511162	36601635
CLUSTER1	LEAF6414	18_59				1000000	9498641	10907609	20040119	13032469
CLUSTER1	LEAF6453	567_1				1000000	10533834	11763108	19773191	13647083
CLUSTER1	LEAF5782	402_4				1000000	13319407	14716891	25223736	17304585
CLUSTER1	LEAF2582	2_44				1000000	58115082	60665276	79429077	64779564
CLUSTER1	LEAF4322	276_10				1000000	34897884	36126869	41098351	37305317
CLUSTER1	LEAF5926	271_5				1000000	12692059	14905647	23974726	17025461
CLUSTER1	LEAF4479	88_7				1000000	23597483	26645416	38986351	29635637
CLUSTER1	LEAF1619	308_6				1000000	74600296	85759071	133819229	98070801
CLUSTER1	LEAF7014	45_26				1000000	10795708	11733370	15655212	12736337
CLUSTER1	LEAF1630	770_2				1000000	40942947	58658852	133088058	77267754
CLUSTER1	LEAF885	127_11				1000000	89867966	121140648	251851135	156074753
CLUSTER1	LEAF3045	166_8				1000000	32782963	38422512	65165787	45151772
CLUSTER1	LEAF7818	107_7				1000000	1862398	3415129	10748698	5341007
CLUSTER1	LEAF3510	108_9				1000000	32486378	37048409	54351967	41013885
CLUSTER1	LEAF4212	46_2				1000000	19471569	24283039	42626797	28413223
CLUSTER1	LEAF3650	38_8				1000000	34570595	38234303	51735523	41121094
CLUSTER1	LEAF368	534_3				1000000	167664215	237070663	665147522	317243652
CLUSTER1	LEAF2728	2_110				1000000	33943306	39426998	74425102	46144825
CLUSTER1	LEAF2028	1_223				1000000	58499989	64814919	105980225	72420227
CLUSTER1	LEAF3521	419_3				1000000	17901827	22634974	54161228	28524380
CLUSTER1	LEAF1882	23_38				1000000	52536560	61319450	114694778	71795914
CLUSTER1	LEAF2861	15_21				1000000	35188145	40644592	70243645	46214352
CLUSTER1	LEAF6495	4_111				1000000	6665783	8533746	19378382	10376364
CLUSTER1	LEAF7599	18_3				1000000	6824901	7631731	12090532	8390154
CLUSTER1	LEAF6340	99_10				1000000	12173473	13585160	20780689	14740875
CLUSTER1	LEAF6974	883_1				1000000	8085906	9367629	15910659	10348135
CLUSTER1	LEAF6360	68_23				1000000	5026329	7208490	20534912	9341720
CLUSTER1	LEAF2361	1_20				1000000	69828743	73533493	89508469	75604912
CLUSTER1	LEAF3797	69_11				1000000	7887973	15789967	49361111	19908880
CLUSTER1	LEAF2472	193_9				1000000	36720772	46265800	83937019	50257313
CLUSTER1	LEAF4947	80_5				1000000	23833328	25512169	33200344	26690201
CLUSTER1	LEAF7439	42_4				1000000	7041099	8212529	13029665	8889665
CLUSTER1	LEAF3614	4_46				1000000	29199957	33241936	52432106	35815735
CLUSTER1	LEAF5289	48_31				1000000	8612438	12255582	29719681	14520536
CLUSTER1	LEAF3242	8_83				1000000	30715368	35483402	59804691	38612587
CLUSTER1	LEAF1281	4_94				1000000	96481857	109468979	170810486	116231514
CLUSTER1	LEAF4677	153_3				1000000	20775530	24266432	36654842	25709721
CLUSTER1	LEAF6169	218_11				1000000	8174751	11276211	22125326	12480621
CLUSTER1	LEAF3070	2_107				1000000	32256897	39395077	64362091	42288937
CLUSTER1	LEAF1918	4_57				1000000	68434868	78378761	112453323	81575981
CLUSTER1	LEAF4635	29_35				1000000	9743480	16627872	37103569	18264952
CLUSTER1	LEAF6332	268_3				1000000	12450984	14472477	20840811	15108380
CLUSTER1	LEAF1565	138_12				1000000	48021072	69026031	139778854	74108513
CLUSTER1	LEAF2985	108_10				1000000	33588509	41085091	66687820	43196136
CLUSTER1	LEAF1335	19_4				1000000	57774555	80854195	164239182	85885780
CLUSTER1	LEAF6089	31_6				1000000	12566431	14891342	22714598	15290552
CLUSTER1	LEAF2296	1_63				1000000	47611259	55664043	92707222	68447449
CLUSTER1	LEAF2567	184_9				1000000	45920750	51916828	79962845	61535496
CLUSTER1	LEAF5483	250_8				1000000	13825831	16386032	27882441	20405912
CLUSTER1	LEAF6452	26_28				1000000	11452518	12968469	19804703	15322174
CLUSTER1	LEAF3078	76_23				1000000	5652173	16873629	64066643	32299900
CLUSTER1	LEAF5943	13_40				1000000	13332445	15340332	23848614	18066290
CLUSTER1	LEAF2984	16_49				1000000	32062283	38330215	66713196	47631462
CLUSTER1	LEAF3402	2_178				1000000	39336422	42818844	56313526	47252132
CLUSTER1	LEAF6392	39_1				1000000	12418321	13993754	20250704	16057608
CLUSTER1	LEAF2775	114_1				1000000	40652229	47085388	72813881	55785366
CLUSTER1	LEAF3220	188_3				1000000	31110916	37316677	60353062	44895489
CLUSTER1	LEAF4510	24_44				1000000	19686260	23687979	38479862	28588621
CLUSTER1	LEAF7526	431_6				1000000	5724032	7079691	12526937	9008749
CLUSTER1	LEAF7899	347_3				1000000	1526750	3278154	10373736	5762583
CLUSTER1	LEAF1366	31_31				1000000	51530327	75217751	160775772	101840950
CLUSTER1	LEAF1648	15_80				1000000	62798336	77768532	131557755	94130646
CLUSTER1	LEAF556	1_85		GH16		1000000	209567917	249511871	421120056	303447723
CLUSTER1	LEAF1108	40_51				1000000	147797592	157725159	199761078	170648605
CLUSTER1	LEAF5081	66_17				1000000	17659609	20464352	31728725	23953297
CLUSTER1	LEAF5905	214_14				1000000	4947145	8747723	24110027	13386575
CLUSTER1	LEAF54	38_41				1000000	41027218	640531555	3094001221	1359311401
CLUSTER1	LEAF3944	495_2				1000000	23868738	28025244	46846100	33714809
CLUSTER1	LEAF6866	239_1		GT4/PL14		1000000	8251763	9788919	16777533	11963308
CLUSTER1	LEAF2603	53_4				1000000	43914799	51419254	78739746	58744808
CLUSTER1	LEAF6948	42_31				1000000	3845454	6503436	16085165	9073722
CLUSTER1	LEAF3079	351_1				1000000	39410519	44629173	64064407	49741264
CLUSTER1	LEAF453	73_15				1000000	212139877	276664948	528734741	345000214
CLUSTER1	LEAF1602	41_43				1000000	74520187	87285484	136085602	100974113
CLUSTER1	LEAF5225	40_25				1000000	15478613	18595839	30279060	21877590
CLUSTER1	LEAF2436	41_41				1000000	37826496	45536858	85823318	57957249
CLUSTER1	LEAF6809	2_8				1000000	8501630	9909240	17121395	12121835
CLUSTER1	LEAF3953	510_2				1000000	25790318	29198494	46697044	34718288
CLUSTER1	LEAF7679	13_37				1000000	5082937	6112153	11596779	7862437
CLUSTER1	LEAF3462	3_158				1000000	20953257	26203428	55183750	35266476
CLUSTER1	LEAF5056	45_15				1000000	13119353	16014044	32014748	20981052
CLUSTER1	LEAF2377	219_11				1000000	33499992	41381325	88609505	56812943
CLUSTER1	LEAF3831	193_6				1000000	15430333	19933868	48851738	29397097
CLUSTER1	LEAF3409	52_4		GH31		1000000	52925686	53394043	56141251	54304207
CLUSTER1	LEAF6945	265_2				1000000	9591627	10620735	16096144	12441414
CLUSTER1	LEAF1158	96_13				1000000	35092018	57783615	191867218	96906006
CLUSTER1	LEAF3933	97_21				1000000	8230518	14073718	47046082	23745047
CLUSTER1	LEAF5146	72_7				1000000	11843389	14763649	30969793	19222687
CLUSTER1	LEAF5668	193_7				1000000	16252728	17614023	26283337	20052263
CLUSTER1	LEAF5986	56_18				1000000	15337336	16739754	23567049	18708319
CLUSTER1	LEAF6168	221_16				1000000	11116271	12914457	22132887	15558694
CLUSTER1	LEAF5106	590_3				1000000	15245451	14687844	31366072	19128387
CLUSTER1	LEAF6884	20_34				1000000	5993205	5577582	16665121	8540584
CLUSTER1	LEAF4816	12_81				1000000	16938042	16317101	34826061	21290155
CLUSTER1	LEAF3631	132_9				1000000	29112230	28338787	52091206	34747723
CLUSTER1	LEAF5856	46_1				1000000	18166241	17972765	24617090	19760183
CLUSTER1	LEAF1796	8_102				1000000	49074268	46636745	120256737	67065987
CLUSTER1	LEAF3644	2_99				1000000	12725647	10875146	51805115	22076080
CLUSTER1	LEAF5028	1_107				1000000	18310404	17597759	32341133	21712086
CLUSTER1	LEAF6271	305_1				1000000	8409581	7747653	21463379	11730973
CLUSTER1	LEAF6653	49_33				1000000	8826856	8361413	18312286	11244211
CLUSTER1	LEAF4811	175_13				1000000	24674442	24205412	34875977	27285236
CLUSTER1	LEAF633	122_18				1000000	224060013	217566895	367470428	260485107
CLUSTER1	LEAF6561	78_21				1000000	7882091	7152781	18872086	10609051
CLUSTER1	LEAF6852	501_2				1000000	3695685	2853777	16862877	6994529
CLUSTER1	LEAF2802	63_22				1000000	26831182	23522995	71834999	37930286
CLUSTER1	LEAF7543	54_6				1000000	7211732	6790920	12400390	8487924
CLUSTER1	LEAF2655	639_1		GT22		1000000	44889183	42590183	76862221	52550941
CLUSTER1	LEAF3295	3_112				1000000	37524094	35982304	58498810	42507526
CLUSTER1	LEAF2588	191_6				1000000	44895191	42755600	79109245	53806995
CLUSTER1	LEAF2221	189_19				1000000	58410713	55540100	96121193	67086967
CLUSTER1	LEAF4572	50_1				1000000	21421059	20097477	37612431	25125319
CLUSTER1	LEAF3282	173_5				1000000	36841125	34990482	58776649	41700867
CLUSTER1	LEAF4011	44_25				1000000	29720480	28289932	45795975	33492306
CLUSTER1	LEAF4409	46_5				1000000	22597054	21894793	39956944	27296499
CLUSTER1	LEAF7496	107_4				1000000	3319303	2966906	12704040	5867380
CLUSTER1	LEAF3053	202_1				1000000	18219692	16612268	64910812	30924788
CLUSTER1	LEAF6454	46_9				1000000	9564317	9085800	19763750	12274351
CLUSTER1	LEAF3772	93_3				1000000	25053602	23992146	49781700	31885910
CLUSTER1	LEAF2479	106_9				1000000	50386635	49388081	83341454	59289326
CLUSTER1	LEAF4256	245_5				1000000	20003532	19236238	41988441	26274309
CLUSTER1	LEAF5968	100_26				1000000	10769467	10300931	23701565	14386791
CLUSTER1	LEAF608	731_2				1000000	81756783	73936050	381823364	165285492
CLUSTER1	LEAF6876	145_6				1000000	7647632	7460868	16699465	10202392
CLUSTER1	LEAF7487	21_25				1000000	8605084	8500499	12750737	9789660
CLUSTER1	LEAF447	55_39				1000000	179711670	169202332	546514893	281838196
CLUSTER1	LEAF6193	67_33				1000000	2954545	2612167	22011278	8486746
CLUSTER1	LEAF5889	96_1				1000000	13630332	13110033	24284950	15853473
CLUSTER1	LEAF6106	9_5				1000000	13412962	12925140	22594910	15296269
CLUSTER1	LEAF6069	35_4				1000000	11177652	10651490	22843002	13581046
CLUSTER1	LEAF4927	13_28				1000000	25724751	25307270	33447105	27266720
CLUSTER1	LEAF7933	24_21				1000000	4245749	3931070	10186517	5408082
CLUSTER1	LEAF6313	75_8				1000000	7002900	6135815	21090239	9722466
CLUSTER1	LEAF593	1_224				1000000	199194962	191426010	389566010	239916046
CLUSTER1	LEAF2117	5_77				1000000	55105133	53002666	101506462	64945076
CLUSTER1	LEAF5867	56_12				1000000	16435036	16146551	24519751	18220629
CLUSTER1	LEAF2164	64_25				1000000	47677448	45229858	99000496	58795609
CLUSTER1	LEAF5491	13_62				1000000	21191217	20871605	27830351	22622839
CLUSTER1	LEAF5300	801_1				1000000	10591563	9780472	29639734	14898095
CLUSTER1	LEAF5434	76_8				1000000	17492561	16782042	28336948	19725389
CLUSTER1	LEAF7742	55_5				1000000	6350232	6034346	11226580	7377927
CLUSTER1	LEAF6195	17_16				1000000	4394988	3101109	21980791	8021676
CLUSTER1	LEAF3278	20_29				1000000	20236233	17766548	58871231	28046583
CLUSTER1	LEAF2084	196_4				1000000	61058208	58723621	103314438	70374146
CLUSTER1	LEAF2674	272_2				1000000	43720779	41930374	76056213	50760849
CLUSTER1	LEAF2877	194_5				1000000	33586998	31338751	69672653	41465508
CLUSTER1	LEAF1950	24_23				1000000	60050240	57018696	110604477	71639717
CLUSTER1	LEAF3385	10_34				1000000	33946007	32528332	56719032	39146095
CLUSTER1	LEAF2093	100_19				1000000	68674545	65903137	102626816	75931099
CLUSTER1	LEAF2232	128_19				1000000	59135662	55997631	95382202	66731087
CLUSTER1	LEAF4948	55_37				1000000	19131889	17960945	33197338	22018356
CLUSTER1	LEAF5931	96_24				1000000	7115303	5751561	23929691	10643130
CLUSTER1	LEAF1939	113_7				1000000	57267521	52064228	111293213	68551819
CLUSTER1	LEAF2937	2_11				1000000	35152966	32114422	68052620	42261242
CLUSTER1	LEAF3411	5_25				1000000	30664404	28392433	56105343	35573673
CLUSTER1	LEAF6303	386_1				1000000	14234253	13630557	21192156	15573587
CLUSTER1	LEAF5796	25_13				1000000	14468373	13426907	25150763	16546610
CLUSTER1	LEAF356	6_50				1000000	104324760	102527794	697725525	235073654
CLUSTER1	LEAF7952	82_28				1000000	1266233	1279429	10048627	3245269
CLUSTER1	LEAF5595	268_6				1000000	12115239	12095471	26915964	15329084
CLUSTER1	LEAF981	8_53				1000000	176700836	176354828	227162476	187888489
CLUSTER1	LEAF4296	83_24				1000000	33863628	33822853	41482792	35552692
CLUSTER1	LEAF4407	292_1				1000000	23589193	23457170	39969170	27041798
CLUSTER1	LEAF4354	6_71				1000000	9405655	8975332	40681274	16335325
CLUSTER1	LEAF5581	803_1				1000000	8776565	8709669	27005980	13135716
CLUSTER1	LEAF6319	134_6				1000000	5961229	5917986	21018612	9446117
CLUSTER1	LEAF5085	612_3				1000000	22399792	22289860	31715931	24558395
CLUSTER1	LEAF6909	4_3				1000000	9533993	9365754	16421112	11121347
CLUSTER1	LEAF7584	3_135				1000000	8229259	8136965	12165279	9137428
CLUSTER1	LEAF4069	100_10				1000000	16714281	15976869	44887283	23246304
CLUSTER1	LEAF7390	58_5				1000000	7988562	7857894	13283876	9180069
CLUSTER1	LEAF2174	3_34				1000000	45251186	43837276	98471504	57795319
CLUSTER1	LEAF6805	395_5				1000000	7362535	7198507	17159330	9736547
CLUSTER1	LEAF6163	201_4				1000000	14806463	14756220	22190815	16613531
CLUSTER1	LEAF6813	16_56				1000000	4839341	4838300	17109341	7939624
CLUSTER1	LEAF5134	55_3				1000000	17767422	17780149	31097473	21231699
CLUSTER1	LEAF2703	3_159				1000000	55309078	55852890	75078468	60057980
CLUSTER1	LEAF3936	4_154				1000000	26467796	27075323	47028725	31364059
CLUSTER1	LEAF2699	12_89				1000000	45218948	46090649	75160461	52378429
CLUSTER1	LEAF5489	202_5				1000000	12965948	13517238	27841402	16559237
CLUSTER1	LEAF6783	4_66				1000000	4829885	5255618	17332233	7795168
CLUSTER1	LEAF2833	37_33		TF		1000000	49390141	50253124	70986374	54659561
CLUSTER1	LEAF3340	216_3				1000000	31269913	31934750	57571331	37134106
CLUSTER1	LEAF5307	8_72				1000000	19579224	19853306	29598406	21837549
CLUSTER1	LEAF1864	67_29				1000000	14905017	16664404	115641342	38242676
CLUSTER1	LEAF380	196_16				1000000	34848476	47765347	643406555	183321274
CLUSTER1	LEAF7205	4_99				1000000	5075146	5308598	14422712	7391682
CLUSTER1	LEAF3713	21_31				1000000	19416224	19905262	50716534	27134188
CLUSTER1	LEAF7272	14_3				1000000	5969547	6119404	14011628	7965434
CLUSTER1	LEAF5601	12_45				1000000	17713177	18025913	26892952	20034515
CLUSTER1	LEAF5790	218_9				1000000	12372787	12807389	25204041	15625989
CLUSTER1	LEAF4035	51_25				1000000	30416262	30733231	45489975	34335392
CLUSTER1	LEAF4586	235_1				1000000	26342390	26592991	37469131	29251118
CLUSTER1	LEAF5391	44_24				1000000	18251123	18420147	28775972	20139992
CLUSTER1	LEAF5762	59_19				1000000	14173739	14362246	25395700	16218702
CLUSTER1	LEAF488	160_14				1000000	272068512	274417999	488389221	310851288
CLUSTER1	LEAF107	150_9				1000000	151680161	185098923	1734809204	426024078
CLUSTER1	LEAF7578	153_2				1000000	8928713	8995456	12185392	9492931
CLUSTER1	LEAF4682	32_15				1000000	29196938	29296221	36562748	30464973
CLUSTER1	LEAF3448	92_27				1000000	33636356	33699829	55310390	37239498
CLUSTER1	LEAF4672	62_33				1000000	17251659	17300377	36721252	20476187
CLUSTER1	LEAF988	12_87				1000000	154465469	154375992	226115860	166438812
CLUSTER1	LEAF6470	29_21				1000000	1413961	1322077	19626722	4491123
CLUSTER1	LEAF4704	72_25				1000000	16165096	16367867	36305958	19509760
CLUSTER1	LEAF2794	37_10				1000000	48509285	48857426	72169563	52992943
CLUSTER1	LEAF3383	76_5				1000000	22536915	22998768	56739902	28974983
CLUSTER1	LEAF328	13_14				1000000	256717102	262068115	738301758	347341583
CLUSTER1	LEAF2385	131_14				1000000	42973686	43144787	88323341	51268734
CLUSTER1	LEAF6281	200_9				1000000	10173381	10125515	21368338	12142399
CLUSTER1	LEAF1701	13_53				1000000	84235954	84605644	127384415	92702583
CLUSTER1	LEAF3272	402_8				1000000	29954538	30037054	58978935	35559181
CLUSTER1	LEAF7535	374_1				1000000	5380481	5407938	12482434	6799771
CLUSTER1	LEAF111	181_4	Ox			1000000	205596710	198449677	1703906494	496531311
CLUSTER1	LEAF6891	38_46				1000000	15649855	15673005	16594440	15843463
CLUSTER1	LEAF4971	42_13				1000000	23089014	22889442	32954502	24742487
CLUSTER1	LEAF6940	291_3				1000000	12380950	12310950	16141603	13016524
CLUSTER1	LEAF1438	14_68				1000000	54038715	52274914	152915207	70712105
CLUSTER1	LEAF5961	1322_1				1000000	2856060	2487778	23723267	6494205
CLUSTER1	LEAF7917	25_46				1000000	3083003	2938135	10266130	4340360
CLUSTER1	LEAF1526	82_6				1000000	42778584	41690971	143537567	60166256
CLUSTER1	LEAF3873	3_82				1000000	18881695	18010857	48128410	24104019
CLUSTER1	LEAF4420	292_2				1000000	20392782	19707533	39809044	23871981
CLUSTER1	LEAF1538	10_86				1000000	61680870	59353661	142507462	76491692
CLUSTER1	LEAF6625	5_10				1000000	11561262	11393931	18474495	12789756
CLUSTER1	LEAF4508	100_5				1000000	23101084	22396395	38511887	25404966
CLUSTER1	LEAF5323	8_71				1000000	17491167	17017399	29389088	19323389
CLUSTER1	LEAF504	3_94				1000000	168893784	157359756	478745300	215754745
CLUSTER1	LEAF5514	55_32				1000000	19575432	19360210	27631180	20839239
CLUSTER1	LEAF5346	7_77				1000000	14160006	13725192	29109818	17197868
CLUSTER1	LEAF6398	83_12				1000000	10563215	10260275	20194813	12488305
CLUSTER1	LEAF1496	62_9				1000000	34485077	30453907	146491074	55348343
CLUSTER1	LEAF5034	193_15				1000000	17699219	17203461	32320358	20513918
CLUSTER1	LEAF1345	126_17				1000000	84623756	83327133	163151154	100045868
CLUSTER1	LEAF5798	1_83				1000000	18873922	18746199	25143543	20094383
CLUSTER1	LEAF4494	37_27				1000000	22313429	21498861	38711376	24254139
CLUSTER1	LEAF7655	245_4				1000000	6786731	6526976	11756946	7385225
CLUSTER1	LEAF1392	7_47				1000000	83951279	80444092	158048843	93206604
CLUSTER1	LEAF4936	989_1				1000000	5702959	4408575	33315517	8855735
CLUSTER1	LEAF7747	132_4				1000000	6444861	6228206	11160648	6984805
CLUSTER1	LEAF1249	137_5				1000000	85705399	81433815	175580383	95390121
CLUSTER1	LEAF2063	668_1				1000000	56600636	53778664	104186714	61484100
CLUSTER1	LEAF5987	24_5				1000000	14830094	14308349	23554680	15772187
CLUSTER1	LEAF3329	6_90				1000000	26186598	24338329	57750641	29286070
CLUSTER1	LEAF5629	974_1				1000000	17400801	17054340	26693235	18380135
CLUSTER1	LEAF7168	570_2				1000000	7262221	6961599	14658771	8037137
CLUSTER1	LEAF4229	1_147				1000000	18920450	18127295	42276470	21330399
CLUSTER1	LEAF423	515_4				1000000	70829582	59720070	582953369	132359482
CLUSTER1	LEAF6520	110_7				1000000	10142922	9894690	19212593	11244653
CLUSTER1	LEAF723	16_50				1000000	26234859	21585293	323235382	60117893
CLUSTER1	LEAF5952	7_71		TF		1000000	13285169	13195039	23760433	14701341
CLUSTER1	LEAF7145	36_18				1000000	6286030	6217112	14846256	7476699
CLUSTER1	LEAF1499	2_112				1000000	73603622	73009331	145758682	83350174
CLUSTER1	LEAF3664	23_29				1000000	21390903	21398876	51535740	25882360
CLUSTER1	LEAF6257	145_5				1000000	9616475	9630573	21587984	11381890
CLUSTER1	LEAF5683	9_44				1000000	16692881	16704657	26085800	18139111
CLUSTER1	LEAF632	216_5				1000000	226275543	223227692	367548676	245806473
CLUSTER1	LEAF675	64_1				1000000	76098778	70014351	345718658	113797630
CLUSTER1	LEAF581	470_3				1000000	50739220	40816189	400338745	98688751
CLUSTER1	LEAF5732	203_13				1000000	6318630	5763764	25661663	9074936
CLUSTER1	LEAF821	118_15				1000000	62670677	58269760	278794312	95098099
CLUSTER1	LEAF2680	111_27				1000000	55989540	55738602	75672310	59074902
CLUSTER1	LEAF943	50_9	Ox			1000000	46083645	53845982	237694778	78590111
CLUSTER1	LEAF7159	66_7				1000000	10846121	11010843	14769472	11500954
CLUSTER1	LEAF5999	84_18				1000000	9752776	10247464	23425797	12076002
CLUSTER1	LEAF2787	13_72				1000000	9101356	10534455	72485413	19136530
CLUSTER1	LEAF5304	260_7				1000000	24300634	24433659	29619204	25170494
CLUSTER1	LEAF1810	271_8	Ox			1000000	54308289	57480164	119221619	65011162
CLUSTER1	LEAF4597	32_21				1000000	22228878	22971794	37328182	24684488
CLUSTER1	LEAF292	61_2				1000000	124531212	170287643	822577881	242575439
CLUSTER1	LEAF5259	69_31				1000000	14034088	15024019	30026255	16620544
CLUSTER1	LEAF3366	142_21				1000000	43146767	44030392	57112965	45644093
CLUSTER1	LEAF801	2_100				1000000	194024139	196292572	285641754	207581665
CLUSTER1	LEAF6251	76_3				1000000	15622274	15813687	21636219	16542023
CLUSTER1	LEAF2553	201_12				1000000	47403805	48172901	80344917	52046329
CLUSTER1	LEAF3012	2_14				1000000	43531460	43985100	65881882	46409637
CLUSTER1	LEAF6244	761_1				1000000	13776424	13989415	21670017	14828207
CLUSTER1	LEAF2398	198_7				1000000	2425837	3362429	87543098	13765229
CLUSTER1	LEAF5487	166_5				1000000	15975503	16626093	27848728	17636675
CLUSTER1	LEAF7894	193_13				1000000	3654545	4023312	10396096	4604982
CLUSTER1	LEAF903	8_1				1000000	113868889	120614899	246596161	132459030
CLUSTER1	LEAF5399	259_4				1000000	18303057	18969801	28705652	19803375
CLUSTER1	LEAF4874	127_17				1000000	21544645	22271120	33990868	23223446
CLUSTER1	LEAF4241	67_22				1000000	24575457	25904526	42165859	27346682
CLUSTER1	LEAF4602	241_5				1000000	9450426	10344651	37273453	12435056
CLUSTER1	LEAF7144	26_31				1000000	11888526	11988723	14848878	12205920
CLUSTER1	LEAF6811	391_1				1000000	4934760	5392733	17118250	6360995
CLUSTER1	LEAF4116	105_4				1000000	20357138	17579845	44188850	22844875
CLUSTER1	LEAF5508	9_84				1000000	8165859	6002427	27678011	10250042
CLUSTER1	LEAF1725	11_92				1000000	70720490	64488663	125778732	76525391
CLUSTER1	LEAF1992	4_95				1000000	55959961	50227135	108085228	61692749
CLUSTER1	LEAF5908	40_20				1000000	11995452	10627790	24090120	13342640
CLUSTER1	LEAF2197	21_20				1000000	19318178	9587516	97428123	27078112
CLUSTER1	LEAF6749	19_3				1000000	9866002	8876343	17578257	10588623
CLUSTER1	LEAF3152	7_111				1000000	47088058	45339764	61906719	48595844
CLUSTER1	LEAF2231	180_13				1000000	56696159	52761852	95459435	60654015
CLUSTER1	LEAF4369	10_80				1000000	21218491	19470316	40529369	23333082
CLUSTER1	LEAF5012	45_49				1000000	27996859	27547428	32485611	28521572
CLUSTER1	LEAF5356	18_19				1000000	15244458	13822850	29040089	16421558
CLUSTER1	LEAF6122	279_4				1000000	11140009	9947919	22488249	12167751
CLUSTER1	LEAF4388	42_28				1000000	21933739	20138355	40291832	23690342
CLUSTER1	LEAF2827	212_15				1000000	52927349	50864952	71194374	54617424
CLUSTER1	LEAF788	6_103				1000000	59729527	44312004	293727692	88872871
CLUSTER1	LEAF7382	808_2				1000000	0.848646	0.000000	13347264	2355249
CLUSTER1	LEAF7832	579_1				1000000	7156851	6908076	10692568	7605855
CLUSTER1	LEAF3725	224_14				1000000	13550844	10747203	50588631	17771507
CLUSTER1	LEAF3149	103_4				1000000	9181100	6428306	61997383	16239742
CLUSTER1	LEAF4370	15_23				1000000	25294432	24274776	40507320	27439560
CLUSTER1	LEAF7332	136_6				1000000	5688348	5181442	13704340	6769038
CLUSTER1	LEAF6859	55_21				1000000	12710117	12377871	16819939	13262716
CLUSTER1	LEAF1149	163_17				1000000	100291290	93023674	192750687	109987244
CLUSTER1	LEAF2619	45_35				1000000	37999840	34583485	78117729	42154491
CLUSTER1	LEAF2573	135_7				1000000	48160206	45341892	79738571	51063580
CLUSTER1	LEAF3954	1_193				1000000	20112732	18077419	46694111	22618340
CLUSTER1	LEAF5630	4_5				1000000	18844748	18254164	26678427	19521524
CLUSTER1	LEAF6417	15_34				1000000	12934858	12497659	20037388	14077751
CLUSTER1	LEAF6475	3_68		CBM13		1000000	12268209	11802944	19606071	13430220
CLUSTER1	LEAF140	5_102				1000000	460395142	400618866	1406249512	609184692
CLUSTER1	LEAF5699	24_13				1000000	14945970	14207541	25935635	16686954
CLUSTER1	LEAF6821	128_10				1000000	9421636	8890947	17054743	10656901
CLUSTER1	LEAF2545	18_47				1000000	49164734	47234531	80761971	54365685
CLUSTER1	LEAF1488	64_16				1000000	76046455	71514351	147371536	86905159
CLUSTER1	LEAF5243	67_15				1000000	16991486	16234917	30148651	19267206
CLUSTER1	LEAF5766	169_9				1000000	13001861	12374540	25344215	15113414
CLUSTER1	LEAF3308	133_9				1000000	21238348	19524582	58137821	27229544
CLUSTER1	LEAF4130	208_2				1000000	26471258	24863234	43935898	29187067
CLUSTER1	LEAF5155	54_5				1000000	16674431	15538892	30882830	18943180
CLUSTER1	LEAF3888	59_14				1000000	36206936	35063770	47918961	37934814
CLUSTER1	LEAF295	12_111				1000000	298369110	253914780	808617004	371940857
CLUSTER1	LEAF425	189_18				1000000	248181763	217690567	578749878	292770569
CLUSTER1	LEAF3129	6_100				1000000	28982376	24489969	62545963	33242191
CLUSTER1	LEAF6011	88_6				1000000	12993929	11611762	23339300	14323781
CLUSTER1	LEAF2586	441_1				1000000	59228546	56626972	79255249	61842793
CLUSTER1	LEAF6289	79_16				1000000	13784480	12754583	21328169	14688304
CLUSTER1	LEAF3807	164_8				1000000	22700014	18890070	49254360	25998314
CLUSTER1	LEAF2795	268_10				1000000	50050343	47461452	72162720	52922295
CLUSTER1	LEAF1838	9_40				1000000	72891182	66359039	117335709	77428406
CLUSTER1	LEAF7450	175_10				1000000	9254677	8692591	12947811	9637123
CLUSTER1	LEAF774	197_15				1000000	195733505	179799469	302237610	207529556
CLUSTER1	LEAF5645	218_2		GH47		1000000	20789757	19884569	26514629	21409061
CLUSTER1	LEAF6698	265_7				1000000	3346741	1400201	17985617	4963391
CLUSTER1	LEAF2547	90_26				1000000	38422272	31226063	80675262	42143806
CLUSTER1	LEAF7402	37_52				1000000	7017044	5970668	13232971	7537917
CLUSTER1	LEAF3427	118_10				1000000	32049301	28284777	55743252	34122097
CLUSTER1	LEAF2920	40_26				1000000	46351326	42841084	68359772	48113113
CLUSTER1	LEAF5793	34_4				1000000	17468973	16208715	25159363	18044237
CLUSTER1	LEAF2779	55_31				1000000	40467579	35346848	72709389	42609150
CLUSTER1	LEAF6552	283_5				1000000	7790304	6052299	18915941	8578993
CLUSTER1	LEAF1705	20_15				1000000	96125298	91052696	126768654	98089561
CLUSTER1	LEAF7321	113_12				1000000	10129868	9563189	13750387	10313822
CLUSTER1	LEAF5451	18_53				1000000	11463361	8707799	28162235	13518800
CLUSTER1	LEAF5462	136_8				1000000	6251384	2512050	28028589	8837735
CLUSTER1	LEAF6955	463_1				1000000	7258063	5822513	16030546	8394269
CLUSTER1	LEAF1703	31_14				1000000	101559151	97615051	126994499	104739670
CLUSTER1	LEAF2008	1_109				1000000	46606903	37253609	107111221	54049084
CLUSTER1	LEAF2897	4_125				1000000	49315575	46400623	69094452	52088589
CLUSTER1	LEAF4283	54_12				1000000	25022253	22636221	41658802	27282356
CLUSTER1	LEAF4213	32_5				1000000	32727264	31141075	42618721	34155369
CLUSTER1	LEAF4293	29_8				1000000	25705751	23266005	41568493	27996719
CLUSTER1	LEAF5898	142_8				1000000	13828911	12024263	24202215	15395038
CLUSTER1	LEAF7921	213_6				1000000	4921650	3959496	10252622	5709618
CLUSTER1	LEAF5118	405_3				1000000	17267042	14811850	31281412	19414495
CLUSTER1	LEAF7451	1_14				1000000	7961875	7111466	12944598	8745862
CLUSTER1	LEAF2416	103_10				1000000	65446602	61442345	86893356	68436295
CLUSTER1	LEAF3414	82_18				1000000	33434975	29248716	56003380	36506550
CLUSTER1	LEAF2928	126_9				1000000	43468235	38768452	68270142	46624027
CLUSTER1	LEAF1463	226_4				1000000	90323875	79908730	149623795	98329758
CLUSTER1	LEAF5447	123_14				1000000	16304710	13986844	28193459	18230787
CLUSTER1	LEAF6200	1_165				1000000	11520095	9514092	21935078	13182869
CLUSTER1	LEAF4616	45_14				1000000	25708809	23532867	37221317	27576445
CLUSTER1	LEAF6580	279_3				1000000	6962287	4774651	18747776	8925575
CLUSTER1	LEAF4484	340_1				1000000	28608963	26561478	38880039	30270271
CLUSTER1	LEAF5327	1_122				1000000	13921319	10836079	29278360	16325647
CLUSTER1	LEAF6979	344_5				1000000	8342244	6767658	15885968	9416731
CLUSTER1	LEAF3643	69_26				1000000	34352325	30649946	51806335	37166553
CLUSTER1	LEAF4313	159_2				1000000	24157124	20607397	41238155	26991940
CLUSTER1	LEAF3757	387_3				1000000	36367886	33370026	50053749	38492374
CLUSTER1	LEAF4410	54_8				1000000	27633684	25002174	39895439	29497410
CLUSTER1	LEAF802	17_49				1000000	75769775	40799568	285042114	113093124
CLUSTER1	LEAF4104	26_52				1000000	34404343	32513260	44439831	36220375
CLUSTER1	LEAF6077	79_6				1000000	10886855	9384333	22800814	12629047
CLUSTER1	LEAF6730	3_166				1000000	8635190	7432559	17699789	9996937
CLUSTER1	LEAF4736	6_34		GH47		1000000	25270128	24000835	35809967	26794008
CLUSTER1	LEAF506	495_3				1000000	287272675	266108093	477531860	316853638
CLUSTER1	LEAF5051	149_3				1000000	19686600	18140957	32073578	21693220
CLUSTER1	LEAF6963	33_13				1000000	10027350	9171574	15966605	10948556
CLUSTER1	LEAF6088	7_39				1000000	11498769	10146102	22730116	13463110
CLUSTER1	LEAF6294	383_1				1000000	12997207	11990681	21283632	14397103
CLUSTER1	LEAF1585	40_7				1000000	90940346	85383301	137738770	99200478
CLUSTER1	LEAF6306	50_34				1000000	14046867	13232571	21173477	15351983
CLUSTER1	LEAF318	14_84				1000000	364499908	322967224	758203857	435770264
CLUSTER1	LEAF2222	66_20				1000000	48221424	43383205	96021675	56330055
CLUSTER1	LEAF3608	126_16				1000000	32480556	30521114	52494003	35830769
CLUSTER1	LEAF4155	5_72				1000000	25754877	24024200	43604069	28915613
CLUSTER1	LEAF1040	52_37				1000000	50636803	38085178	210741638	79087845
CLUSTER1	LEAF7719	143_5				1000000	5127840	4678937	11376021	6287004
CLUSTER1	LEAF5290	11_11				1000000	14144883	12836937	29715225	16807446
CLUSTER1	LEAF2262	50_37				1000000	65205833	61627575	93818565	70482933
CLUSTER1	LEAF4721	136_1				1000000	25445881	24038044	36003578	27423147
CLUSTER1	LEAF853	2_53				1000000	146636337	131492493	266110718	169848450
CLUSTER1	LEAF975	1_98				1000000	61174320	37298340	228711777	92452126
CLUSTER1	LEAF6350	24_4				1000000	11833269	10547774	20707239	13523313
CLUSTER1	LEAF5532	480_2				1000000	14191502	12186036	27453957	16477472
CLUSTER1	LEAF1933	35_17				1000000	65142181	58669003	111723907	65241982
CLUSTER1	LEAF2927	179_2				1000000	47822399	45057716	68273354	47831264
CLUSTER1	LEAF1647	257_8				1000000	56386574	46063610	131637482	56855545
CLUSTER1	LEAF5458	167_4				1000000	18693708	17451651	28045523	18828781
CLUSTER1	LEAF1536	9_61				1000000	105435043	100733704	142549225	105341072
CLUSTER1	LEAF5454	12_23				1000000	13568179	11711696	28149038	13556086
CLUSTER1	LEAF642	241_11				1000000	222292297	204377274	361523376	221711914
CLUSTER1	LEAF4850	58_22				1000000	21062101	19308611	34324516	21459812
CLUSTER1	LEAF7713	236_4				1000000	1717521	0.371876	11386457	1930489
CLUSTER1	LEAF3702	42_17				1000000	21741659	18235067	50859726	22662872
CLUSTER1	LEAF567	13_55		GH5_9		1000000	91960205	53598934	414536377	112571747
CLUSTER1	LEAF1851	1_49				1000000	43383335	34424637	116311546	48101166
CLUSTER1	LEAF2641	2_55				1000000	38677677	33506721	77347321	40501053
CLUSTER1	LEAF2720	9_96				1000000	32785179	27144642	74617378	34533943
CLUSTER1	LEAF5437	133_15				1000000	14955244	12275602	28300215	15352219
CLUSTER1	LEAF6644	43_6				1000000	10303413	8713539	18361355	10474041
CLUSTER1	LEAF3782	35_20				1000000	32014648	28320829	49536674	32295246
CLUSTER1	LEAF3374	3_137				1000000	40646095	37596931	56914875	41278568
CLUSTER1	LEAF4984	68_5				1000000	15097276	11025382	32822372	15475172
CLUSTER1	LEAF5276	32_8				1000000	22755110	21155724	29851513	22899916
CLUSTER1	LEAF3977	21_3				1000000	25659704	22189629	46292202	26136477
CLUSTER1	LEAF7152	11_35				1000000	6555779	5137624	14807379	6797970
CLUSTER1	LEAF4877	3_24				1000000	13333657	10114106	33965679	13932513
CLUSTER1	LEAF3931	230_3				1000000	23111107	18674925	47079678	23680889
CLUSTER1	LEAF4336	308_8				1000000	14448445	13324784	40980347	16703499
CLUSTER1	LEAF6726	321_5				1000000	11774857	11503604	17751032	12231821
CLUSTER1	LEAF1475	208_8				1000000	14555877	7422253	148458328	24942299
CLUSTER1	LEAF6245	189_11				1000000	8955486	8283142	21669134	9704600
CLUSTER1	LEAF7518	126_15				1000000	6688509	6373597	12558582	7062856
CLUSTER1	LEAF592	231_3				1000000	162735519	149355118	390587372	178768845
CLUSTER1	LEAF972	5_65				1000000	145863297	141011963	229197968	153043732
CLUSTER1	LEAF3526	28_24				1000000	20731262	18549044	54107220	23584414
CLUSTER1	LEAF3030	96_8				1000000	43220638	41537323	65499077	44903294
CLUSTER1	LEAF4855	106_10				1000000	10681335	8937068	34203571	12244504
CLUSTER1	LEAF1491	24_15				1000000	84979019	78922958	147044601	88070137
CLUSTER1	LEAF5312	345_3				1000000	14332046	12917895	29510035	15159817
CLUSTER1	LEAF949	30_41				1000000	135493134	126079651	236407532	140917953
CLUSTER1	LEAF6331	153_11				1000000	18018410	17715887	20846449	18163952
CLUSTER1	LEAF2784	1_171				1000000	53047848	51423698	72576225	53993214
CLUSTER1	LEAF3785	359_1				1000000	31174589	29685940	49496803	32167561
CLUSTER1	LEAF2216	15_60				1000000	66793037	64298378	96319618	68039024
CLUSTER1	LEAF7148	18_9				1000000	8829674	8269719	14821770	9059315
CLUSTER1	LEAF5153	75_18				1000000	10987817	10146234	30906902	12077756
CLUSTER1	LEAF5570	6_106				1000000	13790627	13208853	27145193	14495700
CLUSTER1	LEAF5131	56_6				1000000	15462336	14811088	31129889	16359598
CLUSTER1	LEAF3635	14_59				1000000	36065186	34907845	52018303	36698608
CLUSTER1	LEAF4147	7_36				1000000	32783539	32059395	43705696	33230251
CLUSTER1	LEAF1311	96_7				1000000	40767212	32569813	166913162	43838634
CLUSTER1	LEAF1981	299_3				1000000	20728962	15752402	108983147	22987226
CLUSTER1	LEAF1913	12_21				1000000	10857279	6478810	112899796	14642917
CLUSTER1	LEAF2196	231_4				1000000	62653927	61052475	97438942	63510006
CLUSTER1	LEAF1097	15_92				1000000	133846451	133044510	202046921	138906937
CLUSTER1	LEAF7805	55_20				1000000	6372683	6313248	10825219	6698834
CLUSTER1	LEAF2815	59_10				1000000	49879364	49470505	71488297	51531349
CLUSTER1	LEAF7428	38_27				1000000	8055554	7935376	13075075	8401594
CLUSTER1	LEAF1150	229_3				1000000	122534935	121550797	192631241	128242218
CLUSTER1	LEAF5920	5_43				1000000	15606948	15488616	23996609	16304970
CLUSTER1	LEAF1662	97_20				1000000	61690895	61572517	130526871	66949356
CLUSTER1	LEAF2449	94_15				1000000	58307037	58224171	85100288	60504147
CLUSTER1	LEAF2548	188_16				1000000	65671471	65745201	80666328	67072128
CLUSTER1	LEAF1118	100_32				1000000	123585991	121529556	197822876	130257767
CLUSTER1	LEAF6711	111_13				1000000	12903803	12746683	17890562	13345386
CLUSTER1	LEAF89	149_16				1000000	439419830	387138824	2083329102	566303650
CLUSTER1	LEAF3964	209_1				1000000	31914959	31557482	46484463	33133801
CLUSTER1	LEAF1511	57_11				1000000	45509922	43594662	144946121	54939041
CLUSTER1	LEAF2672	340_3				1000000	36271626	35985542	76157257	40267860
CLUSTER1	LEAF3438	225_6				1000000	35062340	34212460	55515171	35396816
CLUSTER1	LEAF5055	127_12				1000000	21237179	20762663	32051510	21395809
CLUSTER1	LEAF1500	252_4		GH16		1000000	32040230	28078896	145684341	34293381
CLUSTER1	LEAF3596	253_4				1000000	18671326	17152424	52770630	18742018
CLUSTER1	LEAF4562	3_77				1000000	24651140	24145819	37716892	24736839
CLUSTER1	LEAF2608	63_36		EXPN		1000000	6972726	5731842	78580261	8855735
CLUSTER1	LEAF5869	449_2				1000000	15312409	15139249	24498619	15572933
CLUSTER1	LEAF2843	50_35				1000000	41736832	41606133	70706406	42756107
CLUSTER1	LEAF110	61_36				1000000	335636292	306019714	1726587158	389970215
CLUSTER1	LEAF1126	255_11				1000000	116136337	115463539	196408325	116350723
CLUSTER1	LEAF7070	82_15				1000000	0.405195	0.255886	15282116	0.430136
CLUSTER1	LEAF4470	103_14				1000000	1438735	0.597067	39109894	1180765
CLUSTER1	LEAF4046	67_28				1000000	30640667	30496733	45303387	30498844
CLUSTER1	LEAF1018	57_16				1000000	116718727	114232094	216938080	117019165
CLUSTER1	LEAF3592	25_5		GH37		1000000	24679361	24016804	52909008	24930201
CLUSTER1	LEAF530	17_71				1000000	53322498	60417477	450357727	67612831
CLUSTER1	LEAF6462	5_86				1000000	6604948	6673778	19695419	6992269
CLUSTER1	LEAF6733	91_4				1000000	7729425	7937310	17682047	7918398
CLUSTER1	LEAF5237	53_13				1000000	13886361	14171557	30168400	14811650
CLUSTER1	LEAF5725	39_17				1000000	11854431	12087856	25724836	12676921
CLUSTER1	LEAF4826	12_34				1000000	24505972	24739742	34716221	25135757
CLUSTER1	LEAF1106	15_29				1000000	153898956	155038361	200465683	156910492
CLUSTER1	LEAF1754	39_28	Ox			1000000	13476589	14471143	123670998	20293386
CLUSTER1	LEAF5073	3_19				1000000	19333624	19506117	31805941	20147512
CLUSTER1	LEAF4868	2_147				1000000	16315863	16428844	34033360	17415339
CLUSTER1	LEAF2165	36_13				1000000	39499687	39574711	98991661	42436203
CLUSTER1	LEAF2935	125_10				1000000	44370159	45515404	68067131	45914776
CLUSTER1	LEAF4940	195_4				1000000	19420322	19944715	33264236	20159233
CLUSTER1	LEAF4189	9_79	Ox			1000000	8230518	9579314	43055027	10574980
CLUSTER1	LEAF3064	61_3				1000000	26025139	28334438	64557594	29794918
CLUSTER1	LEAF3536	36_26				1000000	31876556	33133102	53917534	33960522
CLUSTER1	LEAF3350	135_8				1000000	16072956	17824030	57493111	19451300
CLUSTER1	LEAF2442	5_117				1000000	44058281	46466175	85633385	48638210
CLUSTER1	LEAF5445	223_4				1000000	19246750	19959091	28216362	20342888
CLUSTER1	LEAF5974	50_39				1000000	12712318	11627091	23652470	12467942
CLUSTER1	LEAF6008	7_83				1000000	13216312	12254530	23362417	12967326
CLUSTER1	LEAF1453	6_26				1000000	89131271	83240814	150782837	87928001
CLUSTER1	LEAF1154	1_209				1000000	50227261	36001709	192292969	45332928
CLUSTER1	LEAF6502	10_42				1000000	16247343	15918209	19324083	16137470
CLUSTER1	LEAF5293	10_15				1000000	17491951	16221195	29705486	16875528
CLUSTER1	LEAF5738	91_5				1000000	10633173	9052650	25633638	9954738
CLUSTER1	LEAF4887	17_29				1000000	28988287	28412146	33894524	28781137
CLUSTER1	LEAF5719	6_105				1000000	15320433	13983524	25775608	14890582
CLUSTER1	LEAF85	1_130				1000000	1157473633	1035283203	2262721680	1127060059
CLUSTER1	LEAF5001	52_5				1000000	24932211	24029322	32605011	24744268
CLUSTER1	LEAF1483	304_4				1000000	24120293	10603084	147627365	22012098
CLUSTER1	LEAF5736	85_9				1000000	15091396	13868694	25640257	14968784
CLUSTER1	LEAF5147	14_53				1000000	16854925	14937164	30966658	16419683
CLUSTER1	LEAF1216	1_192		GH16		1000000	73001251	62055550	182263443	72599045
CLUSTER1	LEAF7937	222_14				1000000	6136362	5741027	10159051	6130893
CLUSTER1	LEAF7750	92_8				1000000	7889609	7594559	11146737	7882577
CLUSTER1	LEAF750	2_25				1000000	88048996	68033249	313395508	89784348
CLUSTER1	LEAF3085	99_3				1000000	20879280	17302139	63993694	21095186
CLUSTER1	LEAF3676	193_5				1000000	33491787	31832336	51349300	33836651
CLUSTER1	LEAF2411	38_48				1000000	19153601	13691360	87033096	16795359
CLUSTER1	LEAF6314	3_122				1000000	15072263	14568981	21064556	14909194
CLUSTER1	LEAF5295	67_13				1000000	22885202	22398439	29700718	22731386
CLUSTER1	LEAF4014	81_12				1000000	35363785	34509647	45712841	34848675
CLUSTER1	LEAF5148	738_2				1000000	21106529	20393564	30953360	20737179
CLUSTER1	LEAF4870	8_37				1000000	20904293	20137518	34011402	20618923
CLUSTER1	LEAF6795	19_1				1000000	9562094	9124630	17222214	9343603
CLUSTER1	LEAF4640	114_9				1000000	13103642	11914136	37053154	12708685
CLUSTER1	LEAF3050	119_9				1000000	39895885	38847866	64992439	39707970
CLUSTER1	LEAF765	220_8				1000000	140235352	130698593	309155670	132081818
CLUSTER1	LEAF1308	10_36				1000000	109385963	106429611	167267670	106834999
CLUSTER1	LEAF734	19_66				1000000	207595642	198838974	318777374	199642441
CLUSTER1	LEAF5285	66_13				1000000	18816757	18023954	29761082	18098907
CLUSTER1	LEAF363	17_52				1000000	543756165	529957397	687629089	530102295
CLUSTER1	LEAF2459	213_10				1000000	9827073	2498595	84376564	3657803
CLUSTER1	LEAF5054	77_15				1000000	19283480	18231049	32064774	18026939
CLUSTER1	LEAF5429	3_62				1000000	4910370	3237616	28366648	2951912
CLUSTER1	LEAF257	22_15				1000000	175358139	105877861	905367859	127044365
CLUSTER1	LEAF4528	44_42				1000000	23712507	24929079	38236088	27388870
CLUSTER1	LEAF5302	67_4				1000000	17354063	18349092	29625706	20423273
CLUSTER1	LEAF2622	52_23				1000000	46448193	48783600	78034813	54347206
CLUSTER1	LEAF4236	39_8				1000000	17586128	19666126	42217491	24000732
CLUSTER1	LEAF505	4_27				1000000	284403351	297399567	477792877	330855347
CLUSTER1	LEAF2065	2_108				1000000	50395245	55503254	104019852	64329948
CLUSTER1	LEAF2824	68_14	Ox			1000000	25097832	29358446	71330666	36891003
CLUSTER1	LEAF2572	2_121				1000000	50473473	53419388	79790878	57897720
CLUSTER1	LEAF4482	20_43				1000000	24055584	25375341	38941124	27584415
CLUSTER1	LEAF4541	95_16				1000000	18948009	20673885	38058422	23465046
CLUSTER1	LEAF3377	14_74				1000000	35907150	37843876	56854664	40887115
CLUSTER1	LEAF6778	8_43				1000000	7997972	8708809	17361338	10190675
CLUSTER1	LEAF3781	57_20				1000000	23849298	26868008	49541901	30582867
CLUSTER1	LEAF4779	26_7				1000000	19928062	21748547	35299122	24005926
CLUSTER1	LEAF2071	255_7				1000000	48326275	54453423	103771515	62127441
CLUSTER1	LEAF3942	44_38				1000000	29055067	31178782	46853882	33585648
CLUSTER1	LEAF1457	7_85				1000000	76649139	79661285	150276077	91718658
CLUSTER1	LEAF5525	1_174				1000000	13554791	14138605	27535564	16375624
CLUSTER1	LEAF694	194_15				1000000	193437668	200318069	335988708	222157883
CLUSTER1	LEAF2261	166_3				1000000	9615165	13020822	93849831	25926764
CLUSTER1	LEAF1007	199_12				1000000	79614433	86921204	219621460	109115303
CLUSTER1	LEAF1517	3_40				1000000	68686813	73123581	144508133	85245956
CLUSTER1	LEAF4720	6_104				1000000	19190199	19998840	36008739	22891644
CLUSTER1	LEAF5829	3_80				1000000	12584606	13070443	24822618	15238878
CLUSTER1	LEAF1416	235_9				1000000	98309639	102391220	155084274	110356079
CLUSTER1	LEAF1583	535_1				1000000	15709170	21595015	137951324	43843437
CLUSTER1	LEAF5213	40_8				1000000	20078554	20590166	30398212	22537987
CLUSTER1	LEAF5105	332_5				1000000	15737001	16602510	31407738	19399378
CLUSTER1	LEAF5252	28_7				1000000	18279837	18948896	30090481	20967585
CLUSTER1	LEAF2717	374_3				1000000	20984053	27391533	74695892	33685070
CLUSTER1	LEAF3940	100_21				1000000	30484276	32448071	46936821	34319420
CLUSTER1	LEAF3882	19_7				1000000	21459326	24820501	47986759	27674170
CLUSTER1	LEAF3971	326_1				1000000	20893799	23909449	46375031	26686338
CLUSTER1	LEAF5860	182_8				1000000	14849799	16016968	24595211	17018412
CLUSTER1	LEAF1380	5_20				1000000	42601871	60458958	159275238	71456619
CLUSTER1	LEAF3836	367_8				1000000	19008341	23579475	48794533	26048313
CLUSTER1	LEAF294	360_7				1000000	476429260	525346863	816317871	556275269
CLUSTER1	LEAF7759	22_8				1000000	4519576	5497744	11096445	6225318
CLUSTER1	LEAF4345	35_19				1000000	17744314	20082113	40805523	22309639
CLUSTER1	LEAF7555	31_67				1000000	9079821	9392881	12347790	9719709
CLUSTER1	LEAF2873	35_35				1000000	38284084	41576519	69758820	44755520
CLUSTER1	LEAF5049	5_89				1000000	21374695	22409821	32091663	23569576
CLUSTER1	LEAF2591	184_11				1000000	50775612	53661591	78990608	56863136
CLUSTER1	LEAF5992	198_3				1000000	11552911	12574449	23493462	13941613
CLUSTER1	LEAF6057	227_10				1000000	8176531	9476700	22949743	11327102
CLUSTER1	LEAF1493	64_23				1000000	93568527	100177223	146756638	103626373
CLUSTER1	LEAF3586	11_80				1000000	22943617	26710516	53015442	28737015
CLUSTER1	LEAF3468	11_41				1000000	29115356	32210434	55132679	33937641
CLUSTER1	LEAF2309	10_49		GH18		1000000	57436352	62288998	91924599	64071236
CLUSTER1	LEAF6635	9_58				1000000	10591563	11736567	18395706	12116691
CLUSTER1	LEAF1167	57_22				1000000	104261925	116181824	190121460	120267570
CLUSTER1	LEAF517	15_79				1000000	294791687	311144470	463910706	324227631
CLUSTER1	LEAF3925	33_31				1000000	22040112	24433659	47235611	26299747
CLUSTER1	LEAF5490	17_19				1000000	14730213	15946839	27830807	17074366
CLUSTER1	LEAF4498	600_2				1000000	19749285	21690319	38657307	22748169
CLUSTER1	LEAF5330	122_8				1000000	12725525	14474000	29256832	15399799
CLUSTER1	LEAF3195	75_11				1000000	38265766	41254421	60982738	41552559
CLUSTER1	LEAF7636	151_9				1000000	8621560	9068893	11861119	9097593
CLUSTER1	LEAF1372	59_55				1000000	81528709	90742897	160100906	92316856
CLUSTER1	LEAF1848	520_7				1000000	83906013	89420815	116443085	89658577
CLUSTER1	LEAF5966	4_72				1000000	13106141	14743562	23710943	15044079
CLUSTER1	LEAF3300	5_5				1000000	40437630	43775192	58343307	44397469
CLUSTER1	LEAF4081	387_8				1000000	28476784	31441286	44725044	31937170
CLUSTER1	LEAF3410	5_141				1000000	23395170	29244089	56113785	30483006
CLUSTER1	LEAF5523	169_6				1000000	16189945	18130444	27558836	18575443
CLUSTER1	LEAF954	4_134				1000000	146953247	161794586	234334167	167076706
CLUSTER1	LEAF5110	28_31				1000000	18923859	20957047	31338556	21762968
CLUSTER1	LEAF2004	244_5				1000000	63459641	71587646	107509018	74646873
CLUSTER1	LEAF4864	476_2				1000000	23075056	25129160	34050850	25790709
CLUSTER1	LEAF659	15_83				1000000	240504898	261110565	355127563	268969788
CLUSTER1	LEAF1521	403_6				1000000	85480888	97047241	144261917	100317764
CLUSTER1	LEAF2575	21_7				1000000	44787422	51663841	79715355	53967888
CLUSTER1	LEAF2729	55_17				1000000	47006325	52176056	74355721	52462967
CLUSTER1	LEAF5402	433_3				1000000	17953094	20098715	28694107	19986509
CLUSTER1	LEAF6573	156_9				1000000	3515743	6704494	18783367	6901536
CLUSTER1	LEAF3577	292_10				1000000	35154800	37987297	53167339	37305317
CLUSTER1	LEAF4919	272_4				1000000	19267740	21527931	33517174	20979094
CLUSTER1	LEAF7884	176_8				1000000	6190475	6894700	10437888	6712084
CLUSTER1	LEAF7107	26_33				1000000	11115092	11709854	15095970	11555076
CLUSTER1	LEAF2813	3_89				1000000	57030846	59186306	71553482	58875740
CLUSTER1	LEAF4310	14_50				1000000	27433149	29488619	41250397	29198545
CLUSTER1	LEAF5712	5_135				1000000	12029218	14319762	25820923	13989141
CLUSTER1	LEAF6025	280_8				1000000	14920451	16344706	23203554	16087917
CLUSTER1	LEAF6264	295_2				1000000	14498448	15565133	21519838	15515746
CLUSTER1	LEAF1074	5_110		GT2		1000000	163230301	171411850	205619965	169532593
CLUSTER1	LEAF3711	72_1		GH13_22-GT5		1000000	35977036	38646027	50766895	38089424
CLUSTER1	LEAF709	29_23				1000000	218759720	239743607	328871216	233817505
CLUSTER1	LEAF1528	215_8				1000000	16874283	44180447	143441696	35978737
CLUSTER1	LEAF3924	248_8				1000000	33688351	36352779	47271454	35292225
CLUSTER1	LEAF7011	103_3				1000000	12239220	12949896	15683712	12663483
CLUSTER1	LEAF695	50_55				1000000	193458450	216112228	334714966	204451965
CLUSTER1	LEAF1664	10_12				1000000	66477257	76955284	130378967	71314430
CLUSTER1	LEAF5868	11_37				1000000	12860752	14612425	24512560	13897995
CLUSTER1	LEAF4274	196_12				1000000	28957212	30636824	41731789	29853043
CLUSTER1	LEAF5520	232_13				1000000	13014957	14851093	27583754	13788042
CLUSTER1	LEAF4966	44_17				1000000	20285673	22048111	33016918	20861275
CLUSTER1	LEAF2892	215_11				1000000	19067122	29315289	69169159	22963125
CLUSTER1	LEAF4543	5_61				1000000	22906622	26004780	38055641	24326595
CLUSTER1	LEAF4776	69_9				1000000	26904514	28402369	35353310	27358778
CLUSTER1	LEAF5375	1_1				1000000	20435038	20873428	28911839	20558680
CLUSTER1	LEAF5777	162_2				1000000	18651800	18940447	25265577	18762293
CLUSTER1	LEAF2267	156_3		GH16		1000000	47299431	49897728	93697197	48410282
CLUSTER1	LEAF7234	169_2				1000000	7915534	8309923	14263527	7996596
CLUSTER1	LEAF204	66_35				1000000	631795471	665136169	1115739380	653234192
CLUSTER1	LEAF4605	138_13				1000000	5318181	7597161	37267372	6412773
CLUSTER1	LEAF1952	28_47				1000000	68194855	70062508	110582977	69871323
CLUSTER1	LEAF5696	193_2				1000000	20009876	20328230	25937481	20219112
CLUSTER1	LEAF3642	15_15				1000000	31429577	33621716	51816711	32258102
CLUSTER1	LEAF7005	13_41				1000000	12708997	13006456	15724975	12831173
CLUSTER1	LEAF256	300_5				1000000	282769623	342696472	907451599	310482056
CLUSTER1	LEAF2955	3_75				1000000	48739410	50187813	67622955	48833351
CLUSTER1	LEAF6735	26_24				1000000	11856058	12362345	17660757	11921181
CLUSTER1	LEAF794	41_36				1000000	158311661	174724060	290460175	172508408
CLUSTER1	LEAF7399	20_52				1000000	8577711	9148605	13254103	9109662
CLUSTER1	LEAF3717	85_6		TF		1000000	35983105	37611103	50673901	37200176
CLUSTER1	LEAF5038	4_13				1000000	17240255	18719030	32267082	18489994
CLUSTER1	LEAF3408	146_1				1000000	33907223	35939819	56142990	36300877
CLUSTER1	LEAF7456	379_7				1000000	8276916	8680759	12930975	8709186
CLUSTER1	LEAF5994	77_21				1000000	16208578	14257063	23485554	16580362
CLUSTER1	LEAF6626	4_120				1000000	15120318	14197898	18466816	15276142
CLUSTER1	LEAF3387	70_15		TF		1000000	40624992	36238640	56692627	41436092
CLUSTER1	LEAF3160	45_4				1000000	38141960	31889912	61742138	39482826
CLUSTER1	LEAF2651	242_2				1000000	33632763	21345730	76981468	35574615
CLUSTER1	LEAF3291	62_4				1000000	41573006	36740765	58581196	42395958
CLUSTER1	LEAF900	2_156				1000000	157038742	133185074	248373871	162889420
CLUSTER1	LEAF5647	176_12				1000000	10176765	6081236	26495056	11206331
CLUSTER1	LEAF5594	162_8				1000000	16699270	14057231	26918430	17483229
CLUSTER1	LEAF7752	12_44				1000000	5941866	4612838	11145172	6371638
CLUSTER1	LEAF2993	49_18				1000000	49082088	44548592	66431969	50479977
CLUSTER1	LEAF2496	108_6				1000000	44574348	34664391	82612267	47483116
CLUSTER1	LEAF6827	1_118				1000000	10831938	9184020	17014376	11385944
CLUSTER1	LEAF3324	4_73				1000000	31170858	23886831	57848579	33116501
CLUSTER1	LEAF3472	99_4				1000000	32967358	26806412	55073608	34387535
CLUSTER1	LEAF4957	21_27				1000000	23977161	21261133	33088581	24573633
CLUSTER1	LEAF6412	44_30				1000000	15593431	14290905	20041134	15852858
CLUSTER1	LEAF5009	164_2				1000000	19798786	15811118	32500580	20412045
CLUSTER1	LEAF7303	17_30				1000000	10123440	9171947	13854815	10518994
CLUSTER1	LEAF7577	309_5			CS	1000000	4647525	2754169	12198728	5427076
CLUSTER1	LEAF1276	57_23				1000000	124457649	112197098	171346420	129476944
CLUSTER1	LEAF3629	26_54				1000000	35725872	31346008	52164482	37591690
CLUSTER1	LEAF6461	34_35				1000000	13627838	12090603	19706972	14335220
CLUSTER1	LEAF5620	13_35				1000000	17435789	14792799	26782034	18307146
CLUSTER1	LEAF1593	18_60				1000000	77994423	64151932	136725220	84032318
CLUSTER1	LEAF6921	55_13				1000000	10879551	9570313	16369398	11429332
CLUSTER1	LEAF2305	2_42				1000000	55054073	46528111	92164871	59480228
CLUSTER1	LEAF2966	17_65				1000000	42656242	37441067	67409538	45078148
CLUSTER1	LEAF3805	224_1				1000000	33487965	30160864	49272472	35029976
CLUSTER1	LEAF7561	389_6				1000000	5283535	3850789	12296202	5942284
CLUSTER1	LEAF1326	903_1				1000000	102749687	89636902	164990112	109347420
CLUSTER1	LEAF4588	360_1				1000000	22211472	18653046	37466003	23573421
CLUSTER1	LEAF7197	1_61				1000000	8448615	7128858	14465606	9033442
CLUSTER1	LEAF3212	119_13				1000000	38594669	33528751	60586319	40295818
CLUSTER1	LEAF5825	1_172				1000000	12625329	9911916	24850088	13514278
CLUSTER1	LEAF2168	174_4				1000000	39993645	28869349	98640854	46043224
CLUSTER1	LEAF6058	24_43				1000000	13801507	12085955	22925241	14739129
CLUSTER1	LEAF5065	2_131				1000000	12880651	9529540	31932617	15006762
CLUSTER1	LEAF3259	132_10				1000000	15002114	6007753	59334747	17683968
CLUSTER1	LEAF7516	455_4				1000000	6448094	5204164	12567250	6821309
CLUSTER1	LEAF4263	23_44				1000000	33119919	31266045	41909866	33722954
CLUSTER1	LEAF5280	4_115				1000000	19540516	17471882	29822138	20292282
CLUSTER1	LEAF2757	32_9		GH23		1000000	47816242	40949772	73388229	48497677
CLUSTER1	LEAF6680	122_10				1000000	13960656	12866616	18128197	14086315
CLUSTER1	LEAF735	75_10				1000000	150387970	107373070	318656830	155016129
CLUSTER1	LEAF3638	1_4				1000000	29213696	23626337	51946033	29994852
CLUSTER1	LEAF3803	676_1				1000000	25342331	19423409	49287457	26171968
CLUSTER1	LEAF2835	157_2				1000000	50136036	44699730	70966637	50444168
CLUSTER1	LEAF3474	11_103				1000000	38763626	34948311	55028194	39516254
CLUSTER1	LEAF5053	78_25				1000000	17459831	14051659	32068153	18169523
CLUSTER1	LEAF5672	121_1				1000000	11269139	7926302	26226673	12046404
CLUSTER1	LEAF7035	227_6				1000000	6129351	3936957	15504088	6465369
CLUSTER1	LEAF5783	95_2				1000000	16049252	13251971	25219658	16261227
CLUSTER1	LEAF6605	336_5				1000000	9287056	6474562	18576397	9419794
CLUSTER1	LEAF4977	3_131				1000000	20600197	16757456	32895309	20793852
CLUSTER1	LEAF4439	19_39				1000000	25711456	21606232	39531960	26152554
CLUSTER1	LEAF6177	17_32				1000000	11878564	8903705	22091612	12255819
CLUSTER1	LEAF1718	209_11				1000000	78709076	63229378	126014565	79037430
CLUSTER1	LEAF2378	34_12				1000000	60411591	52291500	88603004	60466576
CLUSTER1	LEAF3555	15_63				1000000	36907593	32202457	53584831	37261833
CLUSTER1	LEAF5603	233_7				1000000	15702581	11956491	26871635	16093163
CLUSTER1	LEAF6650	76_4				1000000	10832274	8273732	18338795	11107676
CLUSTER1	LEAF7238	180_5				1000000	8634797	6782515	14244820	8810008
CLUSTER1	LEAF2089	5_23				1000000	49641758	30690693	102808777	51460457
CLUSTER1	LEAF7613	90_24				1000000	5932082	3763612	12033403	6030169
CLUSTER1	LEAF7957	447_1				1000000	6685103	5481505	10011154	6711153
CLUSTER1	LEAF1940	97_22				1000000	73022713	58420692	111241615	73843201
CLUSTER1	LEAF6764	316_3				1000000	13079575	11393883	17470268	13144041
CLUSTER1	LEAF1525	419_5				1000000	96182411	78304512	143717773	96734940
CLUSTER1	LEAF1841	399_4				1000000	79277664	66360168	117256889	81538704
CLUSTER1	LEAF5211	48_26				1000000	18170450	14049729	30403078	18984482
CLUSTER1	LEAF591	149_17				1000000	253966446	210136108	390873962	262595825
CLUSTER1	LEAF2741	4_11				1000000	53257889	45375797	73969231	54160606
CLUSTER1	LEAF6342	105_9				1000000	14818620	12607965	20750439	15028955
CLUSTER1	LEAF4698	101_11				1000000	25453005	21320934	36388012	26068569
CLUSTER1	LEAF4802	127_5				1000000	23550392	18844637	35039394	23542963
CLUSTER1	LEAF6316	212_3				1000000	13937934	10930033	21050728	13899311
CLUSTER1	LEAF5925	38_3				1000000	14841585	10899840	23975140	14634859
CLUSTER1	LEAF7101	14_13				1000000	11466448	9927421	15110917	11362517
CLUSTER1	LEAF3616	103_17				1000000	34090900	25683060	52386841	33406555
CLUSTER1	LEAF2879	376_5				1000000	52231037	45213867	69651604	51724846
CLUSTER1	LEAF4105	10_37				1000000	30089319	24105459	44387585	29504429
CLUSTER1	LEAF1336	230_14				1000000	120262459	101963882	164051193	117743851
CLUSTER1	LEAF3141	12_8				1000000	35164154	24911940	62256546	34524933
CLUSTER1	LEAF5099	52_26				1000000	20663853	16823130	31545038	21749039
CLUSTER1	LEAF5608	151_12				1000000	19463175	16822401	26844616	20129059
CLUSTER1	LEAF2217	162_11				1000000	53782730	39391232	96283798	58312759
CLUSTER1	LEAF331	469_3		GH72-CBM43		1000000	435719330	323189850	734666870	458381927
CLUSTER1	LEAF6186	8_40				1000000	15432221	12938225	22050585	15971950
CLUSTER1	LEAF2353	20_56				1000000	61343372	50011738	89952026	63305351
CLUSTER1	LEAF2248	4_53				1000000	66161598	55088345	94566971	69306847
CLUSTER1	LEAF6390	15_2				1000000	11236112	7690400	20282211	12286135
CLUSTER1	LEAF6361	15_51		GT22		1000000	14315667	11974324	20531698	15020500
CLUSTER1	LEAF3845	59_29				1000000	41363628	38491234	48653343	42076836
CLUSTER1	LEAF2893	110_21				1000000	35034126	20743942	69165871	36473026
CLUSTER1	LEAF4673	240_5				1000000	27211493	23160194	36718967	27524216
CLUSTER1	LEAF5024	3_23				1000000	21435902	16525511	32372234	21787331
CLUSTER1	LEAF2283	15_88				1000000	85650200	82376068	93224236	85763290
CLUSTER1	LEAF6110	18_49				1000000	16416346	13772676	22584681	16833338
CLUSTER1	LEAF7512	10_38				1000000	7429145	5248492	12599300	7739339
CLUSTER1	LEAF5534	21_2				1000000	18394335	14407116	27446800	18977764
CLUSTER1	LEAF3958	9_60				1000000	33103748	29009661	46606487	34883892
CLUSTER1	LEAF5612	82_1				1000000	15870020	12619311	26816751	17378128
CLUSTER1	LEAF5433	190_7				1000000	18396221	15377287	28344711	19816795
CLUSTER1	LEAF3801	76_7				1000000	34466801	29691381	49299454	36383823
CLUSTER1	LEAF3597	130_1				1000000	35090511	30032974	52768204	37622070
CLUSTER1	LEAF4760	197_1				1000000	22385424	18664486	35537155	24327740
CLUSTER1	LEAF4048	19_28	Ox			1000000	18915178	11725900	45270618	22778410
CLUSTER1	LEAF5128	12_69				1000000	22387009	19703205	31193125	23404442
CLUSTER1	LEAF6405	12_65				1000000	10641299	7808437	20110582	11667862
CLUSTER1	LEAF5778	124_14				1000000	13295452	9859459	25245392	14837239
CLUSTER1	LEAF2355	64_8				1000000	64349983	56487949	89886055	67496796
CLUSTER1	LEAF4418	6_75				1000000	28230827	25129669	39850159	29763712
CLUSTER1	LEAF5006	13_67				1000000	21065905	17852299	32540005	22434526
CLUSTER1	LEAF6630	69_18				1000000	11751169	10156292	18448627	12836250
CLUSTER1	LEAF6928	479_3				1000000	9453387	7781732	16282314	10554095
CLUSTER1	LEAF4017	17_47				1000000	15722053	8662363	45682423	20440777
CLUSTER1	LEAF4657	86_3		TF		1000000	28726959	26888180	36883762	30067612
CLUSTER1	LEAF5291	26_53				1000000	17638634	14956524	29715225	19615452
CLUSTER1	LEAF4378	21_6				1000000	26863630	23362154	40448074	28898457
CLUSTER1	LEAF7644	164_7				1000000	4414231	2487778	11813593	5482121
CLUSTER1	LEAF1507	76_29				1000000	86240768	71083229	145254608	95179199
CLUSTER1	LEAF5488	2_7				1000000	13940556	10577622	27846220	15929842
CLUSTER1	LEAF2774	69_4				1000000	45964275	39189892	72842819	50759903
CLUSTER1	LEAF5653	183_10				1000000	19549410	17818388	26421204	20735378
CLUSTER1	LEAF1622	50_24				1000000	88045433	76562340	133732620	95982536
CLUSTER1	LEAF7739	197_2				1000000	5359407	3818451	11237208	6354946
CLUSTER1	LEAF5251	150_2				1000000	16107035	12201350	30093914	18730354
CLUSTER1	LEAF5754	91_2				1000000	14617363	11554299	25463636	16587440
CLUSTER1	LEAF196	61_38				1000000	711732788	587134888	1129136230	786457336
CLUSTER1	LEAF6389	31_5				1000000	13180793	11071594	20290485	14414227
CLUSTER1	LEAF3023	44_31				1000000	41507053	34780594	65570816	46227509
CLUSTER1	LEAF4743	284_3				1000000	20536724	16272738	35719193	23443975
CLUSTER1	LEAF1280	47_50				1000000	106585205	89634659	170954254	119109627
CLUSTER1	LEAF4599	34_9				1000000	20808046	16577911	37299713	24092506
CLUSTER1	LEAF4908	3_41				1000000	22617105	19684956	33593632	24607857
CLUSTER1	LEAF2818	3_21				1000000	45588833	39112053	71421211	51152702
CLUSTER1	LEAF6705	255_5				1000000	10686398	8775438	17950729	12230198
CLUSTER1	LEAF4861	157_10				1000000	22631205	19820156	34151520	25258623
CLUSTER1	LEAF4993	110_1				1000000	21139593	17310219	32712414	22905899
CLUSTER1	LEAF7446	11_51		TF		1000000	9020711	7731638	12983868	9640420
CLUSTER1	LEAF1247	8_23				1000000	156335342	149976730	175792770	159355347
CLUSTER1	LEAF7058	154_2				1000000	8762191	6534422	15351213	9742575
CLUSTER1	LEAF5449	12_58				1000000	19533209	16737448	28171343	20988298
CLUSTER1	LEAF5848	116_4				1000000	13265385	9709425	24654423	15212157
CLUSTER1	LEAF4766	162_18				1000000	19859030	14624359	35454876	22531679
CLUSTER1	LEAF4748	79_22				1000000	29087193	27014229	35667255	30109497
CLUSTER1	LEAF5674	54_9				1000000	16435194	13368727	26214598	17956743
CLUSTER1	LEAF3371	33_11				1000000	46026367	42651283	56960663	47729942
CLUSTER1	LEAF4632	35_40				1000000	24120710	20187712	37121479	26204264
CLUSTER1	LEAF1060	63_40				1000000	145421249	114898956	208659760	140467789
CLUSTER1	LEAF5642	13_27				1000000	18076118	13969925	26546131	17419834
CLUSTER1	LEAF4990	3_38				1000000	22711063	17750343	32748730	21843613
CLUSTER1	LEAF5759	7_72				1000000	13196478	7289253	25424938	12085990
CLUSTER1	LEAF1057	45_42				1000000	156784622	131844101	208866577	153209045
CLUSTER1	LEAF5566	24_16				1000000	15880058	10461213	27190401	15151492
CLUSTER1	LEAF7113	11_95				1000000	9148639	6162651	15075248	8713359
CLUSTER1	LEAF6298	240_9				1000000	16639059	14542420	21248510	16273508
CLUSTER1	LEAF7267	130_9				1000000	6702305	3352986	14041677	6172840
CLUSTER1	LEAF1498	90_11				1000000	83345123	55523811	146086258	79465904
CLUSTER1	LEAF4025	2_77				1000000	31323347	23928402	45587910	30365288
CLUSTER1	LEAF4152	12_14				1000000	28822454	21136166	43634121	27754913
CLUSTER1	LEAF1880	48_15				1000000	84285522	68000145	114797722	81990692
CLUSTER1	LEAF3531	13_38				1000000	36194359	26594872	54003593	34513199
CLUSTER1	LEAF2428	192_4		TF		1000000	65777496	54896309	86195984	63245003
CLUSTER1	LEAF5264	47_31				1000000	23960405	20801039	29963739	23196312
CLUSTER1	LEAF5563	383_2				1000000	18809216	14548248	27229914	17815411
CLUSTER1	LEAF5690	104_2				1000000	17501507	13091831	26008896	16524820
CLUSTER1	LEAF157	9_112				1000000	938801453	718045959	1339532471	874488281
CLUSTER1	LEAF5440	179_9				1000000	18196375	12698065	28295835	16749426
CLUSTER1	LEAF1986	13_80				1000000	65436745	44702133	108620872	60141987
CLUSTER1	LEAF5011	10_7				1000000	22280617	17289833	32493797	20965588
CLUSTER1	LEAF2589	1_41				1000000	51204727	37452374	79081757	47108856
CLUSTER1	LEAF2616	425_6				1000000	38620121	15068830	78305992	32154751
CLUSTER1	LEAF7702	105_27				1000000	8392165	6574087	11473964	7913635
CLUSTER1	LEAF1624	188_11				1000000	83527618	53142391	133621780	74520882
CLUSTER1	LEAF3182	253_5				1000000	51624180	46035351	61221745	50003407
CLUSTER1	LEAF7259	8_33				1000000	10389945	8240637	14088131	9737633
CLUSTER1	LEAF4163	11_38				1000000	32405273	25620131	43425457	30727543
CLUSTER1	LEAF7726	131_3				1000000	8769005	7234920	11338550	8414524
CLUSTER1	LEAF1917	61_35				1000000	91256142	77427513	112604492	87074120
CLUSTER1	LEAF5101	1_92				1000000	24014454	19189095	31447557	22649309
CLUSTER1	LEAF4750	34_53				1000000	30348314	26770660	35648701	29166168
CLUSTER1	LEAF7762	7_94				1000000	8588556	6886857	11081540	8061772
CLUSTER1	LEAF2978	101_24				1000000	52245506	42635616	66886383	48644176
CLUSTER1	LEAF5791	511_1				1000000	18665983	14501063	25171757	17224495
CLUSTER1	LEAF6098	19_53				1000000	17077126	14036180	22630177	16910339
CLUSTER1	LEAF7276	55_8				1000000	10299097	8280078	13982007	10178525
CLUSTER1	LEAF6066	310_5				1000000	13175131	7942880	22857866	12922961
CLUSTER1	LEAF5320	187_7				1000000	20378075	15261475	29451227	19973682
CLUSTER1	LEAF4453	58_3				1000000	20589483	10515307	39371365	19688194
CLUSTER1	LEAF4569	132_12				1000000	30389605	26405993	37646275	30046242
CLUSTER1	LEAF4359	124_9				1000000	31744604	26572552	40641441	31351126
CLUSTER1	LEAF7095	376_1				1000000	7866567	4118724	15147546	7654460
CLUSTER1	LEAF7798	449_1				1000000	7248690	5420492	10878872	7158772
CLUSTER1	LEAF5504	111_2				1000000	23127201	20770535	27701086	22999117
CLUSTER1	LEAF6834	23_17				1000000	9491148	5647037	16946735	9169212
CLUSTER1	LEAF4379	37_45				1000000	26924681	20085428	40430756	26826576
CLUSTER1	LEAF5273	50_30				1000000	18324818	12226453	29863617	18557241
CLUSTER1	LEAF5776	240_11				1000000	16687708	11996621	25272207	16754831
CLUSTER1	LEAF5544	6_41				1000000	17155420	11966679	27373959	17380695
CLUSTER1	LEAF4904	124_2				1000000	24715717	18615204	33641010	23660358
CLUSTER1	LEAF7378	276_3				1000000	10308792	8242118	13378231	9946658
CLUSTER1	LEAF5542	47_20				1000000	19467617	13863401	27388462	18378681
CLUSTER1	LEAF7515	211_3				1000000	8585404	5769861	12568473	8021786
CLUSTER1	LEAF4481	5_109				1000000	28831581	21631479	38969234	27762690
CLUSTER1	LEAF4644	2_47				1000000	28806812	22734468	36995880	27827442
CLUSTER1	LEAF6096	2_36				1000000	16802221	12813711	22658669	16350342
CLUSTER1	LEAF6807	65_3				1000000	12828945	9994759	17130610	12480889
CLUSTER1	LEAF2503	38_35				1000000	70068253	61984035	82303040	69445763
CLUSTER1	LEAF128	127_28				1000000	1018248230	678957642	1562231445	973978088
CLUSTER1	LEAF7857	17_7				1000000	7012985	4850582	10573707	6728690
CLUSTER1	LEAF5143	67_9				1000000	24807688	20839930	31030691	24169867
CLUSTER1	LEAF5070	655_2				1000000	16935873	7436681	31837742	15102190
CLUSTER1	LEAF6416	318_9				1000000	14836953	11535721	20037439	14198053
CLUSTER1	LEAF1010	17_60				1000000	123003075	59435291	218511963	107355652
CLUSTER1	LEAF4601	1_173				1000000	32925354	31665451	37284992	34113529
CLUSTER1	LEAF6905	251_9				1000000	6430480	3512158	16454510	9116197
CLUSTER1	LEAF5091	398_2				1000000	23576757	21305996	31668964	25763296
CLUSTER1	LEAF2376	129_25				1000000	49371998	38102291	88720894	60281139
CLUSTER1	LEAF6467	159_4				1000000	12031912	9730919	19654041	14031001
CLUSTER1	LEAF4859	1_66				1000000	27066347	25117985	34155430	28942305
CLUSTER1	LEAF4960	87_26				1000000	17663271	13676495	33056648	21931530
CLUSTER1	LEAF5031	133_8				1000000	21020739	18113012	32330780	24182117
CLUSTER1	LEAF2466	283_7				1000000	61314419	55721107	84130737	67513565
CLUSTER1	LEAF4201	12_53				1000000	23708261	17832748	42853813	29270947
CLUSTER1	LEAF5859	150_4		AA3_2		1000000	14090906	10930916	24607479	17151363
CLUSTER1	LEAF6986	21_24				1000000	9577527	7589941	15845610	11405782
CLUSTER1	LEAF6132	61_1				1000000	12187497	9319477	22431135	15174071
CLUSTER1	LEAF7823	11_73				1000000	5779597	4478001	10720162	7216077
CLUSTER1	LEAF1469	66_30				1000000	103516228	90998558	149174881	117556435
CLUSTER1	LEAF1580	367_3				1000000	78165092	62274948	138029053	92399170
CLUSTER1	LEAF7372	207_3				1000000	8782234	7512076	13431372	9885891
CLUSTER1	LEAF3587	240_4				1000000	39780273	36026474	53008541	43112823
CLUSTER1	LEAF5158	59_38		EXPN		1000000	16167004	11974880	30873497	19701523
CLUSTER1	LEAF424	78_34				1000000	295602203	207139542	579525513	365425568
CLUSTER1	LEAF7044	12_32				1000000	11306930	10037210	15445540	12321409
CLUSTER1	LEAF6278	423_4				1000000	15020149	12882526	21414913	16446363
CLUSTER1	LEAF1376	249_10				1000000	107340706	90970421	159711746	118262405
CLUSTER1	LEAF5383	53_26				1000000	17387667	13965874	28842363	19713341
CLUSTER1	LEAF4024	18_67				1000000	24109085	16683752	45594791	29654060
CLUSTER1	LEAF7064	137_17				1000000	9752962	7757875	15312193	11225162
CLUSTER1	LEAF7895	34_34				1000000	5006312	3095902	10394215	6286478
CLUSTER1	LEAF7275	11_72				1000000	7857682	6048856	13984149	9832677
CLUSTER1	LEAF7906	115_6				1000000	8381453	7780975	10354105	9011595
CLUSTER1	LEAF3668	50_21				1000000	35601215	30806108	51515759	40531212
CLUSTER1	LEAF7517	26_8				1000000	7238635	5771646	12564771	8991030
CLUSTER1	LEAF4890	3_1				1000000	21691833	18352652	33825638	25910805
CLUSTER1	LEAF5035	251_6				1000000	23093924	19381350	32307568	25615904
CLUSTER1	LEAF6524	18_2				1000000	10691276	7222023	19145336	12979266
CLUSTER1	LEAF5913	46_17		AA3_2		1000000	14884851	11267229	24036983	17408997
CLUSTER1	LEAF4583	84_31				1000000	20973106	14253920	37512177	25569374
CLUSTER1	LEAF5359	16_32				1000000	20157816	16531340	29023056	22761534
CLUSTER1	LEAF6990	77_35				1000000	9815926	7401655	15826291	11563686
CLUSTER1	LEAF3127	43_1				1000000	43059429	35311733	62690899	48654140
CLUSTER1	LEAF6715	278_7				1000000	12260846	10204226	17831436	13885298
CLUSTER1	LEAF5238	66_12				1000000	22272276	19108484	30162802	24688187
CLUSTER1	LEAF7407	202_9				1000000	11457319	10687952	13217968	11987915
CLUSTER1	LEAF3935	597_4				1000000	26563375	19135807	47030308	33167751
CLUSTER1	LEAF7333	48_28				1000000	7265768	4965403	13700897	9428044
CLUSTER1	LEAF818	9_114				1000000	183920410	139415100	279910095	206191025
CLUSTER1	LEAF7188	444_3				1000000	10371281	8386836	14502758	11322098
CLUSTER1	LEAF5485	45_9				1000000	20885990	17681431	27857092	22559324
CLUSTER1	LEAF698	7_109				1000000	248524872	212286148	333577362	267900238
CLUSTER1	LEAF5547	33_1				1000000	20716923	17257088	27363197	22228378
CLUSTER1	LEAF5582	4_133				1000000	17685162	12785172	27004335	19962214
CLUSTER1	LEAF6848	28_56				1000000	9749998	6194568	16875313	11660050
CLUSTER1	LEAF3393	10_54				1000000	35013054	23539532	56630547	39426682
CLUSTER1	LEAF6741	56_14				1000000	11165598	7629992	17630392	12918195
CLUSTER1	LEAF7803	110_22				1000000	6951870	4829217	10843791	8074346
CLUSTER1	LEAF5453	2_104				1000000	20596390	16622927	28153959	21479748
CLUSTER1	LEAF7013	19_38				1000000	10800602	8243491	15660592	11352820
CLUSTER1	LEAF3916	56_28				1000000	41474079	38307140	47382534	42209576
CLUSTER1	LEAF2694	110_12				1000000	55592522	45542747	75255592	58170498
CLUSTER1	LEAF4831	6_47				1000000	18990726	10880758	34658108	21090631
CLUSTER1	LEAF2607	10_87				1000000	61145229	51380402	78615799	62451378
CLUSTER1	LEAF5824	27_4				1000000	18484028	14871007	24851791	18936846
CLUSTER1	LEAF6899	197_4				1000000	13699680	12193828	16499332	13937134
CLUSTER1	LEAF7052	13_1				1000000	9961784	6904136	15410059	10475367
CLUSTER1	LEAF6421	113_2				1000000	13788891	10313252	19991686	14096138
CLUSTER1	LEAF2209	238_17				1000000	61764057	44424618	96692398	64450066
CLUSTER1	LEAF5360	11_1				1000000	22186020	18800182	29019012	22692207
CLUSTER1	LEAF5278	132_1				1000000	24029829	21117422	29836927	24555973
CLUSTER1	LEAF6129	108_5				1000000	16686842	13666496	22446037	17121754
CLUSTER1	LEAF3043	6_112				1000000	48733139	40829838	65196899	49733536
CLUSTER1	LEAF4949	43_7				1000000	22525160	17345369	33190994	23174320
CLUSTER1	LEAF2299	271_2		TF		1000000	64940025	52298428	92512344	67806824
CLUSTER1	LEAF3969	58_18				1000000	38564587	33840336	46387802	39559498
CLUSTER1	LEAF5164	17_14				1000000	22228333	17188995	30838717	23407736
CLUSTER1	LEAF7628	343_1				1000000	9000181	7384353	11904961	9425159
CLUSTER1	LEAF724	82_30				1000000	232826447	190094315	323038757	248022934
CLUSTER1	LEAF2431	214_9				1000000	54891830	39769260	85992615	59968414
CLUSTER1	LEAF5880	224_6				1000000	17117893	13471321	24395832	18449448
CLUSTER1	LEAF3075	538_4				1000000	49057144	42917873	64235886	51117756
CLUSTER1	LEAF5366	6_32				1000000	16143753	10939410	28958902	17928820
CLUSTER1	LEAF1724	25_30				1000000	101787506	91851097	125822609	105136101
CLUSTER1	LEAF6873	214_4				1000000	11010423	8660208	16720493	11829311
CLUSTER1	LEAF4295	6_89				1000000	31603441	27254042	41536800	32979977
CLUSTER1	LEAF6030	123_9				1000000	15755731	12454703	23183842	16801065
CLUSTER1	LEAF6868	163_5				1000000	10023796	7205440	16767754	11050349
CLUSTER1	LEAF1785	4_109				1000000	89958115	76440269	121062027	95004944
CLUSTER1	LEAF2695	50_47				1000000	50965897	41533463	75251053	55846478
CLUSTER1	LEAF4724	327_9				1000000	21164188	15414072	35936779	23976751
CLUSTER1	LEAF1046	66_37				1000000	139767609	112417885	210503372	154710999
CLUSTER1	LEAF6738	1_97				1000000	11655997	9233874	17651049	12934868
CLUSTER1	LEAF6063	80_1				1000000	16643047	13979240	22886021	17836267
CLUSTER1	LEAF7114	1_181				1000000	9500078	7073830	15072521	10530725
CLUSTER1	LEAF2175	105_19				1000000	56501392	38970715	98370865	64144241
CLUSTER1	LEAF2524	4_168				1000000	70909073	62255138	81513313	71277863
CLUSTER1	LEAF5509	85_14				1000000	20412720	14399521	27677750	20575590
CLUSTER1	LEAF4004	11_36				1000000	38106728	31410763	45846626	38181122
CLUSTER1	LEAF5401	1_126				1000000	24610525	21389500	28695831	24703850
CLUSTER1	LEAF6851	285_3				1000000	14003194	11833502	16864155	14024386
CLUSTER1	LEAF6781	148_4				1000000	12620514	8972436	17346502	12430526
CLUSTER1	LEAF7658	10_70				1000000	6900171	3098701	11713808	6744557
CLUSTER1	LEAF5967	128_2				1000000	16880011	11205979	23710678	16637060
CLUSTER1	LEAF4323	143_1				1000000	30165932	22807484	41095638	30808224
CLUSTER1	LEAF5550	220_1				1000000	22046453	18416708	27325603	22320366
CLUSTER1	LEAF5175	89_9				1000000	22469313	16725334	30733248	23202024
CLUSTER1	LEAF7215	6_37				1000000	10909089	8458447	14376312	10747985
CLUSTER1	LEAF7419	299_6				1000000	8839679	5785094	13147277	8592456
CLUSTER1	LEAF1354	169_18				1000000	141407257	126333015	162096298	140225571
CLUSTER1	LEAF7753	116_5				1000000	7785269	5368286	11136270	7660079
CLUSTER1	LEAF4177	82_22				1000000	30774206	20967091	43251133	29339792
CLUSTER1	LEAF5539	7_26				1000000	17246569	9358786	27412193	16399508
CLUSTER1	LEAF1860	289_9				1000000	90127426	67435074	116022064	86267548
CLUSTER1	LEAF2988	206_10				1000000	53934071	43259808	66561783	52056034
CLUSTER1	LEAF4250	174_3				1000000	32778130	23925095	42048187	31600658
CLUSTER1	LEAF4445	37_54				1000000	29405706	19848438	39412086	27883596
CLUSTER1	LEAF5493	47_22				1000000	19537121	12144527	27773394	18499676
CLUSTER1	LEAF3310	189_1				1000000	46715256	35226944	58115311	44735382
CLUSTER1	LEAF6560	1_84				1000000	16835241	14750222	18881880	16537306
CLUSTER1	LEAF4176	52_9				1000000	32311405	20694082	43257626	30046692
CLUSTER1	LEAF4706	12_78				1000000	28102079	19350838	36300568	26363956
CLUSTER1	LEAF6052	100_4				1000000	15778262	7864725	22997778	14325453
CLUSTER1	LEAF6448	296_6				1000000	17311380	14471429	19816605	16698643
CLUSTER1	LEAF5858	1_46				1000000	21340996	17912004	24612877	21145565
CLUSTER1	LEAF6415	227_3				1000000	14616987	8767171	20038881	14123830
CLUSTER1	LEAF5541	56_4				1000000	23264811	19056284	27403378	22941162
CLUSTER1	LEAF3249	4_141				1000000	48615692	38340572	59454704	48279610
CLUSTER1	LEAF6165	2_113				1000000	17890404	13791145	22168823	17602810
CLUSTER1	LEAF6498	45_3				1000000	15729455	11674429	19357025	15169853
CLUSTER1	LEAF7262	241_10				1000000	11506461	8791672	14085198	11171225
CLUSTER1	LEAF6199	259_6				1000000	18164379	15384695	21950974	18706223
CLUSTER1	LEAF7580	99_8				1000000	8347306	5460553	12180998	8855735
CLUSTER1	LEAF7470	193_4				1000000	8790077	5797246	12847523	9431419
CLUSTER1	LEAF4794	4_147				1000000	25048086	18431637	35120384	27050793
CLUSTER1	LEAF5388	22_33				1000000	23069324	19480059	28792530	24211637
CLUSTER1	LEAF7533	155_7				1000000	9772096	8038074	12499479	10401195
CLUSTER1	LEAF267	155_8				1000000	607608582	367170135	874453857	659200317
CLUSTER1	LEAF7008	118_14				1000000	11492393	7559820	15692451	12189262
CLUSTER1	LEAF4580	298_8				1000000	32670448	28532906	37532051	33833447
CLUSTER1	LEAF5556	143_20				1000000	19599869	13623215	27281584	21328600
CLUSTER1	LEAF7423	201_1				1000000	10030164	7747093	13122584	10818141
CLUSTER1	LEAF3859	13_39				1000000	35031765	22478388	48403091	35728809
CLUSTER1	LEAF6474	248_4				1000000	15776421	12112744	19606537	15875352
CLUSTER1	LEAF1702	78_38				1000000	108280075	91133377	127308472	109260612
CLUSTER1	LEAF6382	34_44				1000000	15671271	10894931	20366104	16113785
CLUSTER1	LEAF4911	3_127				1000000	19966022	18065887	33565308	18791807
CLUSTER1	LEAF6902	105_13				1000000	12458104	11927579	16483101	12120521
CLUSTER1	LEAF2043	403_5				1000000	27605824	16202845	105351692	21057720
CLUSTER1	LEAF2303	23_23				1000000	46883961	40366287	92205139	42520237
CLUSTER1	LEAF3190	214_12				1000000	16753613	10686139	61072960	12243724
CLUSTER1	LEAF1824	480_5				1000000	68670319	62645851	118509171	64500786
CLUSTER1	LEAF4270	6_102				1000000	28647430	26680990	41800999	26998690
CLUSTER1	LEAF6570	277_3	Ox			1000000	4390243	2066770	18810764	2508848
CLUSTER1	LEAF533	2_62				1000000	318105988	297911469	447409790	303185913
CLUSTER1	LEAF1984	114_2				1000000	61035892	53867031	108745377	54513199
CLUSTER1	LEAF3604	61_8				1000000	36790546	34604717	52637993	34690941
CLUSTER1	LEAF6221	191_9				1000000	12985534	11930899	21818872	11890217
CLUSTER1	LEAF2663	29_29				1000000	52188469	47791084	76533463	49317280
CLUSTER1	LEAF3421	63_35				1000000	12923751	5142479	55880245	7655925
CLUSTER1	LEAF3502	245_3				1000000	32222721	28163183	54571037	29659899
CLUSTER1	LEAF5585	164_4				1000000	18185486	16537497	26989595	17153515
CLUSTER1	LEAF3840	4_132				1000000	31741394	28421188	48682602	29459278
CLUSTER1	LEAF1966	213_9				1000000	60667984	51587784	109833305	53732769
CLUSTER1	LEAF5559	75_5				1000000	18051098	16575150	27249870	17304733
CLUSTER1	LEAF6934	241_1				1000000	11776361	11055841	16207073	11411636
CLUSTER1	LEAF2372	23_28				1000000	48841839	42622219	88986008	45746983
CLUSTER1	LEAF3796	189_12				1000000	28271540	24658085	49368153	26475197
CLUSTER1	LEAF6162	39_20				1000000	7289718	4750029	22216991	6124527
CLUSTER1	LEAF872	78_12				1000000	104664268	83199120	257373688	96158997
CLUSTER1	LEAF4486	280_6				1000000	18636360	15615594	38830151	17461693
CLUSTER1	LEAF2939	2_48				1000000	42404877	38822495	68021637	40728577
CLUSTER1	LEAF576	118_3				1000000	220634720	191065735	405828918	210446335
CLUSTER1	LEAF1051	35_27				1000000	144242188	131470154	209806396	138389206
CLUSTER1	LEAF5005	59_18				1000000	19263632	16658165	32552235	18164095
CLUSTER1	LEAF748	74_31				1000000	181881775	157216232	314132385	171042191
CLUSTER1	LEAF4100	77_25				1000000	14588949	9084558	44496483	11652282
CLUSTER1	LEAF5202	5_76				1000000	22353985	20788885	30481201	21495899
CLUSTER1	LEAF795	20_30				1000000	169978317	147451447	289156708	158786880
CLUSTER1	LEAF2404	63_19				1000000	58946980	53197117	87351349	57219715
CLUSTER1	LEAF7156	40_34				1000000	9611863	8548912	14793294	9315773
CLUSTER1	LEAF4277	224_12				1000000	11044145	4606762	41701878	8770855
CLUSTER1	LEAF4513	15_46				1000000	26141596	23676313	38392944	25288494
CLUSTER1	LEAF4142	3_96				1000000	18288258	12886063	43790367	16142097
CLUSTER1	LEAF834	207_13				1000000	214185806	202076889	273887177	211024307
CLUSTER1	LEAF2690	136_4				1000000	32519821	23972836	75328308	30450254
CLUSTER1	LEAF2969	231_7				1000000	36262619	29751280	67256683	34691269
CLUSTER1	LEAF1384	29_41				1000000	98662422	83882996	159010437	94412773
CLUSTER1	LEAF1425	437_2				1000000	80391563	62792873	154425964	76231117
CLUSTER1	LEAF427	242_12				1000000	250951645	177160919	576993530	232094040
CLUSTER1	LEAF5742	219_8				1000000	13659258	10894242	25625071	12787945
CLUSTER1	LEAF6301	176_9				1000000	11385186	9110416	21204830	10649784
CLUSTER1	LEAF2447	214_17				1000000	25929438	12297795	85252640	20222797
CLUSTER1	LEAF3656	24_11				1000000	37435822	34138176	51676151	36105930
CLUSTER1	LEAF1364	86_22				1000000	110041473	98330215	160791931	105497154
CLUSTER1	LEAF1386	4_74				1000000	61489357	38190712	158702988	51215103
CLUSTER1	LEAF6212	58_20				1000000	15570190	14028429	21865185	14850988
CLUSTER1	LEAF4356	1164_1				1000000	24967983	21037497	40664028	23296541
CLUSTER1	LEAF6283	312_2				1000000	13050356	11180794	21362715	12187675
CLUSTER1	LEAF7440	505_4				1000000	8954080	8042125	13027083	8494276
CLUSTER1	LEAF4280	125_15				1000000	29635368	27257399	41677876	29223925
CLUSTER1	LEAF5538	162_13				1000000	13793703	10943281	27416414	13388403
CLUSTER1	LEAF2453	37_24				1000000	67438972	64214737	84844368	67220375
CLUSTER1	LEAF3739	108_12				1000000	34857410	32071918	50394241	34453468
CLUSTER1	LEAF5713	42_29				1000000	16747999	15070441	25814926	16406942
CLUSTER1	LEAF1658	155_11				1000000	79112656	70155357	130779770	76435669
CLUSTER1	LEAF3476	34_28				1000000	37847717	34682121	55028194	36950554
CLUSTER1	LEAF3809	72_14				1000000	33272373	30755005	49218109	32860619
CLUSTER1	LEAF1769	169_3				1000000	79287979	67764755	122552376	73417267
CLUSTER1	LEAF1958	23_16				1000000	40823479	21640385	110250320	30253841
CLUSTER1	LEAF2869	85_26				1000000	44896809	38641033	69887444	41545746
CLUSTER1	LEAF4762	84_28				1000000	27503336	25419243	35525555	26306742
CLUSTER1	LEAF2358	19_40				1000000	49775036	40494942	89567436	44358997
CLUSTER1	LEAF6555	195_8				1000000	14538120	13489562	18898020	13931850
CLUSTER1	LEAF805	4_98				1000000	151396591	119317070	283483948	131443375
CLUSTER1	LEAF4763	367_6				1000000	23354509	20357229	35514908	21381939
CLUSTER1	LEAF1034	3_168				1000000	158960999	143738922	212916779	149525665
CLUSTER1	LEAF4448	80_13				1000000	31246174	28900042	39398338	29822989
CLUSTER1	LEAF2476	28_15				1000000	51320934	41976109	83606377	45403988
CLUSTER1	LEAF7501	390_2				1000000	7364219	5810854	12678873	6352615
CLUSTER1	LEAF1973	63_18				1000000	56225636	42737846	109391212	45373474
CLUSTER1	LEAF4964	109_5				1000000	29301626	28411398	33016918	28587687
CLUSTER1	LEAF4289	114_8				1000000	27252668	23544966	41607292	24503536
CLUSTER1	LEAF2013	24_18				1000000	71437057	63597317	106917595	65874519
CLUSTER1	LEAF5435	16_59				1000000	19393129	17372105	28333666	17994099
CLUSTER1	LEAF6697	1218_2				1000000	9702086	7866759	17995707	8257374
CLUSTER1	LEAF2015	15_53				1000000	67728592	59724243	106884178	58673580
CLUSTER1	LEAF4474	352_3				1000000	20499434	16732615	39085869	16290178
CLUSTER1	LEAF1994	9_101				1000000	59207333	49324192	108050438	47550495
CLUSTER1	LEAF4515	319_7				1000000	31639809	30382389	38380424	30154337
CLUSTER1	LEAF5136	32_34				1000000	17377716	14859396	31094805	14443578
CLUSTER1	LEAF1576	66_14				1000000	83154640	71197403	138758728	69639122
CLUSTER1	LEAF6358	782_1				1000000	13098482	11403977	20543859	11217264
CLUSTER1	LEAF1791	11_52				1000000	68082664	55837933	120725121	53586231
CLUSTER1	LEAF1441	15_68				1000000	86660873	73145065	152368393	69287682
CLUSTER1	LEAF5195	492_4				1000000	21765146	19877350	30540648	19876204
CLUSTER1	LEAF5503	48_18				1000000	19585367	17759777	27716751	17836905
CLUSTER1	LEAF4306	98_7				1000000	29528662	26884970	41354523	26818787
CLUSTER1	LEAF4164	42_22				1000000	30350542	27558702	43400127	27751003
CLUSTER1	LEAF3771	41_25				1000000	27899021	23631996	49791416	23412489
CLUSTER1	LEAF2329	2_117				1000000	45649704	33354080	91030945	32921093
CLUSTER1	LEAF6482	19_41				1000000	17929867	17482117	19546015	17468569
CLUSTER1	LEAF6367	71_8				1000000	14003666	12275773	20506388	12284231
CLUSTER1	LEAF1359	5_54				1000000	100444901	83404594	161105347	84576591
CLUSTER1	LEAF1953	94_6				1000000	71876854	61186417	110571388	61790619
CLUSTER1	LEAF1466	76_16				1000000	93759567	79962669	149575363	79814857
CLUSTER1	LEAF3241	59_28				1000000	36034176	30064837	59856281	30162584
CLUSTER1	LEAF5583	25_15				1000000	20112499	18402948	27002207	18535257
CLUSTER1	LEAF2280	85_16				1000000	27579475	16219000	93433502	16707039
CLUSTER1	LEAF7878	144_13				1000000	7341047	6813155	10465485	6845537
CLUSTER1	LEAF2704	65_2				1000000	43942387	38432392	75071648	38622429
CLUSTER1	LEAF1055	166_6	Ox			1000000	29072067	1319485	209269287	1647199
CLUSTER1	LEAF6929	342_6				1000000	3760330	1791201	16275005	1717476
CLUSTER1	LEAF5025	925_1				1000000	9690907	5899020	32371254	5525978
CLUSTER1	LEAF5271	123_13				1000000	19310061	17565493	29872450	17368835
CLUSTER1	LEAF397	427_4				1000000	283233398	232597015	624638245	227284988
CLUSTER1	LEAF2851	8_39				1000000	46316971	42871815	70518250	42254112
CLUSTER1	LEAF4040	15_25				1000000	25759937	22070148	45447392	22613750
CLUSTER1	LEAF4587	246_4				1000000	7378289	1386631	37467285	2145378
CLUSTER1	LEAF3073	9_29		GH13_25-GH133		1000000	44423229	38963921	64310555	43737274
CLUSTER1	LEAF5715	116_15				1000000	19289932	17549623	25796453	19067984
CLUSTER1	LEAF3540	426_4				1000000	42240349	39119392	53852516	41913639
CLUSTER1	LEAF7466	317_3				1000000	6412336	4642031	12880226	6276867
CLUSTER1	LEAF1117	11_107				1000000	125272697	106775452	198284927	123881889
CLUSTER1	LEAF6903	60_3				1000000	9155000	7313552	16470377	9008948
CLUSTER1	LEAF5748	227_4				1000000	19568024	18093956	25563889	19430641
CLUSTER1	LEAF5029	50_3				1000000	23130732	20765495	32339912	22691074
CLUSTER1	LEAF7600	88_14				1000000	9262213	8514915	12089706	9140180
CLUSTER1	LEAF4311	127_6				1000000	31905956	29474253	41246883	31877522
CLUSTER1	LEAF5894	35_11				1000000	15244631	12998643	24214952	15231043
CLUSTER1	LEAF1925	22_11				1000000	64834358	54124702	112185867	63799721
CLUSTER1	LEAF3744	2_33				1000000	33061642	29028320	50281353	32607777
CLUSTER1	LEAF5361	28_10				1000000	18715208	16267025	29008583	18337070
CLUSTER1	LEAF3533	185_3		GH5_12		1000000	37733471	34295681	53988983	37629314
CLUSTER1	LEAF4501	123_23				1000000	28779455	26757441	38587673	28644476
CLUSTER1	LEAF3157	176_6				1000000	40040237	33647205	61792076	38836086
CLUSTER1	LEAF5039	315_7				1000000	20522888	17233189	32263474	19898336
CLUSTER1	LEAF4406	38_20				1000000	24855894	20484474	39971542	23967009
CLUSTER1	LEAF6998	290_2				1000000	12182246	11108596	15767049	11925563
CLUSTER1	LEAF2714	86_16				1000000	56245159	50869080	74857048	55392242
CLUSTER1	LEAF4582	41_1				1000000	26141479	22888264	37512177	25662922
CLUSTER1	LEAF3391	183_3				1000000	41145630	36470757	56669537	40302628
CLUSTER1	LEAF3721	25_22				1000000	30835461	24471331	50621510	29186504
CLUSTER1	LEAF5721	21_4				1000000	15211390	11902228	25759924	14359954
CLUSTER1	LEAF2999	18_26				1000000	35454536	25772327	66150917	33020584
CLUSTER1	LEAF5127	26_11				1000000	18645185	14535389	31200453	17496525
CLUSTER1	LEAF4892	378_2				1000000	22366068	18723949	33818153	21056698
CLUSTER1	LEAF5882	9_46				1000000	19201431	17572620	24374594	18587721
CLUSTER1	LEAF2977	302_5				1000000	38528217	29588514	66891800	35161076
CLUSTER1	LEAF1367	56_32				1000000	69774284	40937298	160705185	59630653
CLUSTER1	LEAF2555	9_39				1000000	51799179	42135620	80335030	48176182
CLUSTER1	LEAF7356	277_2				1000000	8193874	6378632	13535874	7503171
CLUSTER1	LEAF7695	106_28				1000000	9260514	8488152	11498429	8987910
CLUSTER1	LEAF2724	44_27				1000000	58609005	52730263	74508766	56544102
CLUSTER1	LEAF3055	600_1				1000000	45541973	38933399	64765083	43412094
CLUSTER1	LEAF6883	118_12				1000000	8778133	5874677	16667704	7602833
CLUSTER1	LEAF7411	153_1				1000000	8748622	7026898	13185822	8036043
CLUSTER1	LEAF2331	19_5				1000000	56425201	44304695	90965599	51130733
CLUSTER1	LEAF971	68_18				1000000	121801109	91090012	229330002	108519646
CLUSTER1	LEAF4889	11_44				1000000	25275335	22896793	33833660	24250584
CLUSTER1	LEAF5369	18_4				1000000	20059237	17432026	28928343	18995066
CLUSTER1	LEAF3798	280_3				1000000	32084061	26853516	49347290	29547773
CLUSTER1	LEAF2636	56_19				1000000	51193478	42988811	77485649	47725227
CLUSTER1	LEAF3649	33_4				1000000	26026604	17981539	51747009	22359356
CLUSTER1	LEAF327	28_53				1000000	425522644	324965118	739240295	383793915
CLUSTER1	LEAF2889	170_2		GT2		1000000	48419437	42553383	69271683	46480373
CLUSTER1	LEAF6600	80_12				1000000	11171110	9048523	18623178	10447571
CLUSTER1	LEAF7463	36_40				1000000	6169090	4191409	12898609	5490555
CLUSTER1	LEAF2970	41_15				1000000	50058174	45319530	67194069	48813236
CLUSTER1	LEAF4170	431_4				1000000	27179632	21514235	43352470	26812288
CLUSTER1	LEAF6692	171_6				1000000	12861314	11021366	18035772	12723341
CLUSTER1	LEAF2313	31_40				1000000	54622826	41455853	91691154	53596210
CLUSTER1	LEAF3549	63_14				1000000	23601017	13412578	53685402	23071520
CLUSTER1	LEAF540	42_56				1000000	293910065	246188293	436973877	289723419
CLUSTER1	LEAF2485	144_14				1000000	62857376	55923740	83172386	62260548
CLUSTER1	LEAF7375	256_4				1000000	6906484	4544553	13389026	6599496
CLUSTER1	LEAF7907	224_7				1000000	7333491	6240920	10333716	7215093
CLUSTER1	LEAF4334	103_5				1000000	30459824	26659729	41029968	29878202
CLUSTER1	LEAF7224	327_10				1000000	10362631	8824297	14323515	10158048
CLUSTER1	LEAF4330	303_2				1000000	31333073	28097263	41063057	30833832
CLUSTER1	LEAF5812	64_3				1000000	14450410	10964318	24996141	13900820
CLUSTER1	LEAF6620	212_7				1000000	11183768	8846113	18500277	10902152
CLUSTER1	LEAF7761	114_6				1000000	6452587	4942452	11091789	6256204
CLUSTER1	LEAF2836	7_56				1000000	44709934	36219856	70959007	43300137
CLUSTER1	LEAF3005	35_9				1000000	45007355	38503075	66081375	44288235
CLUSTER1	LEAF6010	255_6				1000000	15217566	12679285	23346794	14925395
CLUSTER1	LEAF4732	8_47				1000000	20895811	16133360	35845470	20401295
CLUSTER1	LEAF4579	8_69				1000000	22733656	18025681	37536911	22464502
CLUSTER1	LEAF6246	115_4				1000000	13016186	10293269	21664524	12907536
CLUSTER1	LEAF3902	59_63				1000000	34004124	29147717	47624401	32846725
CLUSTER1	LEAF6131	11_43				1000000	15391477	12847878	22433832	14805923
CLUSTER1	LEAF6016	28_28				1000000	18393557	16585945	23264769	17993883
CLUSTER1	LEAF4337	9_41				1000000	22611313	16008093	40934238	21326056
CLUSTER1	LEAF7408	21_53				1000000	7376643	5361817	13214007	6991369
CLUSTER1	LEAF3705	1_65				1000000	30616991	23272993	50804199	28656408
CLUSTER1	LEAF5750	98_3				1000000	11623628	6687015	25536522	10358047
CLUSTER1	LEAF978	46_43				1000000	157233170	132626709	227481766	150624496
CLUSTER1	LEAF5522	29_9				1000000	20337259	17415899	27562227	19699492
CLUSTER1	LEAF5700	40_22				1000000	15784554	11675519	25931095	14860650
CLUSTER1	LEAF3209	206_8				1000000	39248795	30418983	60627556	36976578
CLUSTER1	LEAF7522	279_2				1000000	6977755	4777442	12544421	6433193
CLUSTER1	LEAF4703	143_15				1000000	14280300	5647257	36318607	12644021
CLUSTER1	LEAF4603	6_5				1000000	28613564	24941425	37272003	27880117
CLUSTER1	LEAF5511	21_12				1000000	22339977	19991077	27654474	21823059
CLUSTER1	LEAF2995	29_24				1000000	41785706	28015081	66386230	33045414
CLUSTER1	LEAF3130	12_80				1000000	41974567	30511127	62526951	34672451
CLUSTER1	LEAF2091	27_54				1000000	69318169	50635860	102719299	57221668
CLUSTER1	LEAF4050	23_11				1000000	22928682	9939196	45230759	14512092
CLUSTER1	LEAF2848	426_3				1000000	53028103	43356373	70614212	47170864
CLUSTER1	LEAF1926	13_11				1000000	94993462	84916855	112108673	88158112
CLUSTER1	LEAF3477	4_96				1000000	39061832	29575636	55028194	32368053
CLUSTER1	LEAF5406	65_22				1000000	21251680	17114735	28640787	18342144
CLUSTER1	LEAF473	65_34				1000000	356703491	277947601	507694916	302019043
CLUSTER1	LEAF1803	94_5				1000000	67167412	39535507	119886391	48313332
CLUSTER1	LEAF3775	18_45				1000000	39574871	34366314	49654297	36132706
CLUSTER1	LEAF4548	63_29				1000000	22941172	15541299	38011070	17748678
CLUSTER1	LEAF4578	6_15				1000000	25116821	18782459	37580811	20771767
CLUSTER1	LEAF3698	136_14				1000000	37697144	30914394	50983955	32648853
CLUSTER1	LEAF7020	188_5				1000000	10451759	7666777	15623625	8353955
CLUSTER1	LEAF3054	235_8				1000000	39276470	27607494	64889519	31279428
CLUSTER1	LEAF4132	69_19				1000000	26371143	18319096	43886124	20950033
CLUSTER1	LEAF1193	344_7				1000000	126923248	100199486	185978745	108732437
CLUSTER1	LEAF2450	1_188				1000000	53574368	39414761	85094879	43700676
CLUSTER1	LEAF7571	5_78				1000000	7884573	5904016	12221303	6493512
CLUSTER1	LEAF1743	242_3	Ox	AA3_2	PQT	1000000	64623260	36324417	124341644	45623528
CLUSTER1	LEAF4809	19_26				1000000	17947758	9847147	34933323	12468522
CLUSTER1	LEAF686	207_7	Ox			1000000	224447998	167342743	338252075	188954773
CLUSTER1	LEAF3661	338_12				1000000	38778400	32465508	51588932	34869453
CLUSTER1	LEAF4150	40_2				1000000	33229633	28025379	43694920	30108299
CLUSTER1	LEAF3885	25_26				1000000	35473976	29381973	47956589	31519424
CLUSTER1	LEAF4713	46_36				1000000	22288889	16000893	36148228	18674854
CLUSTER1	LEAF6647	29_5				1000000	13864151	11778129	18342731	12654892
CLUSTER1	LEAF1278	5_159				1000000	106029137	75759895	171244980	87554810
CLUSTER1	LEAF415	42_43				1000000	367957458	259881195	591166931	269400757
CLUSTER1	LEAF5886	27_30				1000000	17379219	14090465	24316124	14373182
CLUSTER1	LEAF2286	7_103				1000000	60307472	44384895	93062386	46449196
CLUSTER1	LEAF3047	34_23				1000000	54253235	48637981	65114677	49339092
CLUSTER1	LEAF1497	130_21				1000000	98094490	74760780	146227356	76191719
CLUSTER1	LEAF7683	131_9				1000000	7107246	4849448	11563528	4958395
CLUSTER1	LEAF6516	20_42				1000000	13832039	11385770	19247530	11417147
CLUSTER1	LEAF1533	26_55				1000000	106363609	91591286	142846390	92665672
CLUSTER1	LEAF5130	25_51				1000000	23835991	20816654	31157856	21122124
CLUSTER1	LEAF7226	336_1				1000000	7227271	3842661	14316737	4526264
CLUSTER1	LEAF7341	61_14				1000000	9772207	8037961	13637967	8351422
CLUSTER1	LEAF3439	5_14				1000000	41149971	34269665	55460236	35953548
CLUSTER1	LEAF3062	111_14				1000000	52112057	45441788	64678459	46721634
CLUSTER1	LEAF4872	85_8				1000000	23052277	17015255	34005871	18268505
CLUSTER1	LEAF6926	163_4				1000000	12859535	10923387	16291954	11265656
CLUSTER1	LEAF1300	5_104				1000000	140414017	124408630	168353592	128013596
CLUSTER1	LEAF1771	158_5				1000000	87600647	70066116	122228386	73180130
CLUSTER1	LEAF2793	299_4				1000000	45707809	32218842	72212845	34616165
CLUSTER1	LEAF2340	8_5				1000000	59314869	40533134	90459251	43378815
CLUSTER1	LEAF7429	53_3				1000000	10271208	8646820	13069988	8886307
CLUSTER1	LEAF2019	5_58				1000000	75539871	56331429	106597473	60291286
CLUSTER1	LEAF4425	132_7				1000000	19430136	10831028	39766682	14788640
CLUSTER1	LEAF5230	12_83				1000000	19487642	15041091	30255920	17063488
CLUSTER1	LEAF2624	24_6				1000000	47675926	34770363	78023506	40559265
CLUSTER1	LEAF5236	2_103				1000000	22245701	18811495	30196796	20437420
CLUSTER1	LEAF2319	1_27				1000000	64178596	52844131	91561440	57690884
CLUSTER1	LEAF924	40_38				1000000	137586258	95755157	242703308	114824921
CLUSTER1	LEAF3952	59_22				1000000	31393858	25279751	46706196	28115866
CLUSTER1	LEAF2463	70_14				1000000	60002029	50035629	84222794	55016914
CLUSTER1	LEAF5255	175_1				1000000	20414816	16186831	30079025	18322208
CLUSTER1	LEAF3756	230_6				1000000	32425961	25786758	50064377	29209803
CLUSTER1	LEAF4941	17_46				1000000	22732286	18674820	33259945	20728565
CLUSTER1	LEAF4193	1_216				1000000	27827688	22129658	42998775	24868137
CLUSTER1	LEAF4871	107_5				1000000	28187956	25711527	34008415	27125673
CLUSTER1	LEAF6105	90_5				1000000	17969236	15994700	22596348	17075281
CLUSTER1	LEAF4844	20_16				1000000	21138206	15751885	34418720	18767437
CLUSTER1	LEAF5115	96_2				1000000	22965858	19505808	31300936	21571846
CLUSTER1	LEAF1615	4_34				1000000	91026718	74776543	134916183	81248360
CLUSTER1	LEAF7811	6_134				1000000	6692948	5117716	10781034	5783337
CLUSTER1	LEAF4574	129_1				1000000	21804541	16056320	37586456	18604128
CLUSTER1	LEAF6097	76_12				1000000	18595165	17109697	22653275	17656120
CLUSTER1	LEAF6658	207_1				1000000	11323857	8728132	18269192	9668250
CLUSTER1	LEAF5234	38_10				1000000	19647285	16264313	30224686	17764025
CLUSTER1	LEAF5254	58_35				1000000	21043161	18105301	30087358	19431648
CLUSTER1	LEAF692	1_51				1000000	202424194	156806595	336683197	176111801
CLUSTER1	LEAF4827	23_55				1000000	22047359	17610964	34681637	19050991
CLUSTER1	LEAF5470	27_21				1000000	12704543	7523042	27954323	9013170
CLUSTER1	LEAF3749	182_10				1000000	33568657	27085783	50244591	28855160
CLUSTER1	LEAF6523	65_6				1000000	13156166	10875146	19149813	11512455
CLUSTER1	LEAF2032	356_8				1000000	68572296	54387360	105754189	57844048
CLUSTER1	LEAF2301	111_20				1000000	70223038	61277912	92440552	63498085
CLUSTER1	LEAF4210	353_3				1000000	33012711	29102152	42637897	30236282
CLUSTER1	LEAF3473	3_140				1000000	40702744	35293720	55052330	36335701
CLUSTER1	LEAF6017	90_22				1000000	16884600	14380060	23251350	14873892
CLUSTER1	LEAF7650	250_10				1000000	6153733	3850511	11776735	4258649
CLUSTER1	LEAF3008	133_18				1000000	26110346	12139160	66033836	15044079
CLUSTER1	LEAF6023	1_53				1000000	20297724	19233015	23221897	19460478
CLUSTER1	LEAF5726	1_167				1000000	18160101	15639728	25714874	16122702
CLUSTER1	LEAF1663	356_6				1000000	77319588	61195454	130458481	64464195
CLUSTER1	LEAF6310	175_3				1000000	12907878	10471372	21111576	10926562
CLUSTER1	LEAF1668	98_16				1000000	83728378	69526215	130066635	72090073
CLUSTER1	LEAF5724	194_19				1000000	12872030	8841913	25726557	9701824
CLUSTER1	LEAF2371	47_38				1000000	62730186	54158833	88989799	56289024
CLUSTER1	LEAF2541	83_5	Ox			1000000	27926519	13144818	80959290	15649175
CLUSTER1	LEAF7800	470_1				1000000	6824527	5704688	10859287	5923450
CLUSTER1	LEAF1397	37_20				1000000	74203362	50867153	157446167	56116627
CLUSTER1	LEAF6136	6_57				1000000	14303310	10602121	22388418	12855988
CLUSTER1	LEAF6297	61_5				1000000	16265108	13972280	21251299	15389953
CLUSTER1	LEAF5693	91_23				1000000	14220776	8857585	26002335	12261786
CLUSTER1	LEAF6432	54_10				1000000	16181965	14465123	19911518	15555797
CLUSTER1	LEAF6019	20_61				1000000	15076462	11132228	23245556	13656039
CLUSTER1	LEAF3806	9_77				1000000	31284998	22790920	49266518	27776636
CLUSTER1	LEAF4932	35_24				1000000	25475344	21641966	33369499	23953039
CLUSTER1	LEAF3081	83_13				1000000	35931309	23452026	64015686	32305027
CLUSTER1	LEAF3304	113_4		GT39		1000000	41856709	34556538	58216743	39620251
CLUSTER1	LEAF4986	160_1				1000000	24274141	20613947	32802242	23216074
CLUSTER1	LEAF3031	13_3				1000000	41130123	30349293	65448051	37651154
CLUSTER1	LEAF6512	194_1				1000000	13111142	10615149	19265068	12312652
CLUSTER1	LEAF2758	14_90				1000000	58409077	50750683	73370926	55632179
CLUSTER1	LEAF5854	25_3				1000000	17943253	14512585	24620861	16723810
CLUSTER1	LEAF3682	113_18				1000000	29696665	18335123	51258549	25660711
CLUSTER1	LEAF3913	86_13				1000000	30386623	21536552	47388988	26838085
CLUSTER1	LEAF7588	344_3				1000000	8115834	5978076	12152629	7262581
CLUSTER1	LEAF1454	258_11		AA5_1		1000000	105297310	81816116	150603485	96347725
CLUSTER1	LEAF5637	322_5				1000000	19499996	15636696	26592003	18214092
CLUSTER1	LEAF6012	379_9				1000000	13717529	8529526	23321472	11877930
CLUSTER1	LEAF3655	12_109				1000000	42776669	37673618	51678654	41102158
CLUSTER1	LEAF3417	145_7				1000000	35138542	25159822	55930618	30229467
CLUSTER1	LEAF4905	141_5				1000000	23343296	18365244	33618439	20848621
CLUSTER1	LEAF4961	341_6				1000000	24170898	19885860	33053120	21964552
CLUSTER1	LEAF6446	1_47		TF		1000000	13763255	10896470	19825436	12311931
CLUSTER1	LEAF3522	55_22				1000000	42632030	37412605	54151138	40203671
CLUSTER1	LEAF4652	84_5				1000000	17858389	8956003	36924244	13729009
CLUSTER1	LEAF1899	86_23				1000000	79454735	62129757	113856544	71997520
CLUSTER1	LEAF7178	444_1				1000000	12886144	12007889	14598244	12493918
CLUSTER1	LEAF3877	269_1				1000000	36081051	29919067	48065182	33103825
CLUSTER1	LEAF6857	356_7				1000000	11680467	8918053	16834896	10394231
CLUSTER1	LEAF3074	21_26				1000000	47297054	38229000	64247910	42630077
CLUSTER1	LEAF4937	120_4				1000000	23762083	18639572	33293655	21188671
CLUSTER1	LEAF6256	61_15				1000000	14993625	11362405	21599852	13138765
CLUSTER1	LEAF5219	228_11				1000000	26552366	24492720	30337282	25450611
CLUSTER1	LEAF6347	296_3				1000000	14957383	12003531	20712002	13345100
CLUSTER1	LEAF1632	20_12				1000000	86116646	59676590	132933029	71006561
CLUSTER1	LEAF6318	11_6				1000000	14605198	10879543	21027956	12842337
CLUSTER1	LEAF6604	158_10				1000000	14772724	12578208	18587301	13657511
CLUSTER1	LEAF2906	2_58				1000000	48230949	35097847	68710884	41167198
CLUSTER1	LEAF6712	111_3				1000000	11098529	6708780	17889215	8747341
CLUSTER1	LEAF4111	389_3		GH63		1000000	32713097	25400888	44291641	28743246
CLUSTER1	LEAF2865	20_25				1000000	52588772	41088078	69953110	46189983
CLUSTER1	LEAF6148	45_40				1000000	16520483	12656135	22321297	14426948
CLUSTER1	LEAF6847	5_40				1000000	10795799	6908136	16877550	8599242
CLUSTER1	LEAF7088	419_2				1000000	11678763	9443625	15180192	10414730
CLUSTER1	LEAF2491	4_91				1000000	59714252	44883553	82860374	51393974
CLUSTER1	LEAF2188	43_2				1000000	59260490	34191547	97776176	43600891
CLUSTER1	LEAF2516	19_43				1000000	48549374	28170252	81976158	36406910
CLUSTER1	LEAF3108	92_3				1000000	49845943	39614956	63163231	44558411
CLUSTER1	LEAF4491	437_8				1000000	26641554	18065536	38739849	22012827
CLUSTER1	LEAF3992	57_6				1000000	38200336	33292965	46026299	35892197
CLUSTER1	LEAF6247	47_1				1000000	16234722	12911460	21661764	14644010
CLUSTER1	LEAF2421	182_5				1000000	60772278	45086308	86705162	53546303
CLUSTER1	LEAF5684	127_7				1000000	20857489	17669950	26076424	19466660
CLUSTER1	LEAF6843	189_2				1000000	10729663	6969521	16922203	9055488
CLUSTER1	LEAF6796	13_2				1000000	11190014	7235715	17218500	9414087
CLUSTER1	LEAF7958	3_87				1000000	7110938	5262284	10010779	6279066
CLUSTER1	LEAF1842	41_38				1000000	87951752	66587517	117169792	78585648
CLUSTER1	LEAF3425	34_13				1000000	44472935	36150974	55796844	40989399
CLUSTER1	LEAF3270	194_3				1000000	43526047	32884674	59030247	39189014
CLUSTER1	LEAF4350	269_5				1000000	30189177	22715223	40743408	26699133
CLUSTER1	LEAF1815	128_13				1000000	44087948	18935549	119061005	20632711
CLUSTER1	LEAF3722	142_1				1000000	34797974	29554810	50615749	29912703
CLUSTER1	LEAF5533	102_3				1000000	20139141	17627687	27451708	17852036
CLUSTER1	LEAF7121	7_37				1000000	7616586	5078945	15031511	5271271
CLUSTER1	LEAF990	40_39				1000000	134796768	101255508	225076111	103942017
CLUSTER1	LEAF1142	24_45				1000000	114480492	85131233	193425110	86773224
CLUSTER1	LEAF3630	89_19				1000000	42311310	39330372	52121044	39391312
CLUSTER1	LEAF4564	131_8				1000000	24557961	20541290	37686741	20534742
CLUSTER1	LEAF3518	6_13				1000000	31155941	23583542	54300365	22893581
CLUSTER1	LEAF4247	9_97				1000000	20454540	13198320	42062038	12692024
CLUSTER1	LEAF2734	101_19				1000000	39227077	27497149	74219849	26603798
CLUSTER1	LEAF3226	70_24				1000000	43842026	38155533	60212669	38167484
CLUSTER1	LEAF7059	61_7				1000000	9854515	8037087	15337108	8028476
CLUSTER1	LEAF3191	104_6				1000000	41060345	34103985	61059429	33912769
CLUSTER1	LEAF622	3_98				1000000	269695831	239877914	372486633	234531448
CLUSTER1	LEAF1080	21_55				1000000	135121902	115643562	204688812	112506615
CLUSTER1	LEAF2225	25_7				1000000	80298225	75919525	95860710	75442924
CLUSTER1	LEAF5705	349_2				1000000	14717670	11533403	25884897	11330940
CLUSTER1	LEAF3151	11_61				1000000	38553207	31491634	61917904	29987101
CLUSTER1	LEAF7252	5_133				1000000	9919922	8584769	14141961	8282177
CLUSTER1	LEAF1228	40_37				1000000	109359772	88424759	179849197	82289726
CLUSTER1	LEAF2692	4_122				1000000	50790031	42704494	75275078	41453274
CLUSTER1	LEAF87	104_25				1000000	1354193359	1092141602	2172030762	1011252075
CLUSTER1	LEAF6539	152_7				1000000	14588784	13120370	18970810	12749501
CLUSTER1	LEAF2362	181_3				1000000	57999001	46363537	89416832	44766380
CLUSTER1	LEAF2820	150_10				1000000	47339298	38472969	71366142	37243977
CLUSTER1	LEAF1977	3_152				1000000	82524406	72155975	109070808	71321709
CLUSTER1	LEAF4858	5_131				1000000	21981813	17038795	34172508	16693060
CLUSTER1	LEAF5535	365_5				1000000	16823969	12720946	27443998	12663136
CLUSTER1	LEAF1299	33_20		GH18-CBM5		1000000	65121506	29193344	168705978	15412165
CLUSTER1	LEAF5263	702_3				1000000	23712116	21586264	30006828	20739071
CLUSTER1	LEAF1340	128_16				1000000	126813049	114180649	163600677	109751404
CLUSTER1	LEAF3060	5_2				1000000	56083736	53012173	64684509	51860638
CLUSTER1	LEAF4523	179_8				1000000	30179712	27208725	38280483	26230301
CLUSTER1	LEAF4518	23_9				1000000	22696276	17022436	38334457	15579533
CLUSTER1	LEAF4836	1_180				1000000	29520151	27680796	34562229	27173761
CLUSTER1	LEAF1787	129_14				1000000	88459579	75322281	121030670	72183067
[truncated: 5,961 more rows]

## Sheet: HC_MAD-698
Cluster		MAD-698 Id	BRS	CAZy/TF	Gene	REAL	TPM UT/Ox	TPM AC/Ox	TPM UT/Enz	TPM AC/Enz
CLUSTER1	LEAF3290	POSPLADRAFT_1048884				1000000	35458485	31279139	11244073	9581921
CLUSTER1	LEAF6684	POSPLADRAFT_1148292				1000000	160486771	148508133	92216827	87660461
CLUSTER1	LEAF7346	POSPLADRAFT_1095945				1000000	293648804	265582825	125679718	113259682
CLUSTER1	LEAF6804	POSPLADRAFT_1148830				1000000	177864594	160126740	75591454	69716293
CLUSTER1	LEAF5273	POSPLADRAFT_1179536				1000000	74145348	65011627	25205000	21594955
CLUSTER1	LEAF8032	POSPLADRAFT_1065782				1000000	1109701660	1016073242	614507019	579823303
CLUSTER1	LEAF459	POSPLADRAFT_1044518				1000000	12483863	10998368	4841739	4469567
CLUSTER1	LEAF6952	POSPLADRAFT_1042104				1000000	200424103	177155624	80079742	73817871
CLUSTER1	LEAF4243	POSPLADRAFT_1169390				1000000	50061356	47892735	38329376	37688412
CLUSTER1	LEAF2690	POSPLADRAFT_1043129				1000000	28812513	26526237	17904648	17303650
CLUSTER1	LEAF7669	POSPLADRAFT_1040312				1000000	460556458	409938904	218164963	206159668
CLUSTER1	LEAF3195	POSPLADRAFT_1064878				1000000	34459476	32095505	22911415	22258907
CLUSTER1	LEAF1589	POSPLADRAFT_1076538				1000000	19894024	17273558	8024864	7252729
CLUSTER1	LEAF4698	POSPLADRAFT_1143871				1000000	59096233	50680164	19112736	16603157
CLUSTER1	LEAF2266	POSPLADRAFT_1137091				1000000	25125998	22086967	10785387	10175795
CLUSTER1	LEAF6852	POSPLADRAFT_1064989				1000000	184968979	164817886	94476524	90767143
CLUSTER1	LEAF4967	POSPLADRAFT_1129816				1000000	65234772	58302357	28477516	24518026
CLUSTER1	LEAF5924	POSPLADRAFT_1049046				1000000	100289711	90171356	45187729	39508904
CLUSTER1	LEAF1918	POSPLADRAFT_1133342				1000000	22180597	20697748	14784107	14042898
CLUSTER1	LEAF4089	POSPLADRAFT_1121412				1000000	47022121	42516029	20000843	17042501
CLUSTER1	LEAF6265	POSPLADRAFT_1147430				1000000	121318970	112510132	68289230	63644775
CLUSTER1	LEAF4004	POSPLADRAFT_1067834				1000000	45623737	41101482	26511686	25171961
CLUSTER1	LEAF7749	POSPLADRAFT_1178730				1000000	545498962	498831848	350496887	336431671
CLUSTER1	LEAF2648	POSPLADRAFT_1065340				1000000	28361708	25024015	14398372	13457838
CLUSTER1	LEAF7910	POSPLADRAFT_1074264				1000000	777556641	699400696	437264313	414741669
CLUSTER1	LEAF4384	POSPLADRAFT_1048250				1000000	52789707	44587658	16903061	14017621
CLUSTER1	LEAF2301	POSPLADRAFT_1172832				1000000	25438568	23157368	16127888	15617658
CLUSTER1	LEAF6422	POSPLADRAFT_1139356				1000000	134089920	113393227	48404884	43641827
CLUSTER1	LEAF1778	POSPLADRAFT_1158283				1000000	21132189	18164806	9058487	8021382
CLUSTER1	LEAF1892	POSPLADRAFT_1157082				1000000	21996843	19815617	13209758	12504325
CLUSTER1	LEAF3005	POSPLADRAFT_1050954				1000000	32184837	27904774	15135847	13708009
CLUSTER1	LEAF3988	POSPLADRAFT_1176995				1000000	45295341	39680122	23377131	21568085
CLUSTER1	LEAF4074	POSPLADRAFT_1047329				1000000	46766884	43070099	31361334	29865051
CLUSTER1	LEAF5944	POSPLADRAFT_1167646		GT39		1000000	100939262	89363823	52873825	51883038
CLUSTER1	LEAF6294	POSPLADRAFT_1154089				1000000	123291946	103292549	38868862	37623135
CLUSTER1	LEAF5457	POSPLADRAFT_1053664				1000000	80722862	71183289	41477081	40538315
CLUSTER1	LEAF5368	POSPLADRAFT_1065482				1000000	77521660	70440140	49719860	49050461
CLUSTER1	LEAF7651	POSPLADRAFT_1059003				1000000	450556335	385444336	193692841	184898605
CLUSTER1	LEAF4259	POSPLADRAFT_1061124				1000000	50362350	42371143	17898140	16771456
CLUSTER1	LEAF5749	POSPLADRAFT_1151107				1000000	91544891	78024857	35681225	33456303
CLUSTER1	LEAF1185	POSPLADRAFT_1131499				1000000	17042271	15267220	9435860	9200443
CLUSTER1	LEAF7207	POSPLADRAFT_1076655				1000000	253009369	220536957	103436401	102013245
CLUSTER1	LEAF8116	POSPLADRAFT_1183855		GH128		1000000	1437708984	1289196655	776159729	765503296
CLUSTER1	LEAF5603	POSPLADRAFT_1075257				1000000	86107170	71661118	22324184	22186628
CLUSTER1	LEAF1409	POSPLADRAFT_1059639				1000000	18646729	17191206	11773000	11839250
CLUSTER1	LEAF7844	POSPLADRAFT_1172558				1000000	666813721	579459839	252790573	252494492
CLUSTER1	LEAF170	POSPLADRAFT_1045217				1000000	10849283	10339932	8367356	8346058
CLUSTER1	LEAF4780	POSPLADRAFT_1031044				1000000	61034058	56820171	43646805	44128658
CLUSTER1	LEAF5294	POSPLADRAFT_1126944				1000000	74861786	63658470	29175650	30245543
CLUSTER1	LEAF2691	POSPLADRAFT_1149201				1000000	28813450	24986958	13458935	13644606
CLUSTER1	LEAF5419	POSPLADRAFT_1146807				1000000	79294182	70222076	42399494	42977234
CLUSTER1	LEAF631	POSPLADRAFT_1043222				1000000	13489810	12647222	10256471	10286075
CLUSTER1	LEAF4768	POSPLADRAFT_1170772				1000000	60618187	53468330	33262917	33357048
CLUSTER1	LEAF354	POSPLADRAFT_1042865				1000000	11809923	10106869	5168647	5222445
CLUSTER1	LEAF781	POSPLADRAFT_1056730				1000000	14345886	12018626	4337262	4344514
CLUSTER1	LEAF4920	POSPLADRAFT_1135448				1000000	64204475	58874905	41687252	41790646
CLUSTER1	LEAF3442	POSPLADRAFT_1042617				1000000	37286484	34617977	26306671	26335520
CLUSTER1	LEAF5316	POSPLADRAFT_1059320				1000000	75615402	68325974	36007687	36202366
CLUSTER1	LEAF7499	POSPLADRAFT_1137451				1000000	358004150	319024811	140321228	141981506
CLUSTER1	LEAF3967	POSPLADRAFT_1048593				1000000	44868443	41119907	24354406	24382437
CLUSTER1	LEAF1843	POSPLADRAFT_1181163				1000000	21548977	20189354	13962900	13972239
CLUSTER1	LEAF533	POSPLADRAFT_1183445				1000000	12900910	11565729	5380519	5466142
CLUSTER1	LEAF3526	POSPLADRAFT_1044449				1000000	38306179	35853458	24264252	24357824
CLUSTER1	LEAF3867	POSPLADRAFT_1155679				1000000	43290897	39978752	25144257	25491035
CLUSTER1	LEAF4114	POSPLADRAFT_1150013				1000000	47405964	41650211	15648478	16137390
CLUSTER1	LEAF147	POSPLADRAFT_1149110		EXPN		1000000	10716411	9556203	4358458	4483035
CLUSTER1	LEAF7161	POSPLADRAFT_1039277				1000000	240842102	233624466	198096466	198886368
CLUSTER1	LEAF5198	POSPLADRAFT_1180501				1000000	71862991	62849213	24929117	25246740
CLUSTER1	LEAF6601	POSPLADRAFT_1075693	Ox			1000000	153403885	145510437	112184181	112323387
CLUSTER1	LEAF2089	POSPLADRAFT_1147694				1000000	23558094	21490841	12444757	12514700
CLUSTER1	LEAF3056	POSPLADRAFT_1155821				1000000	32785988	30804113	22747341	22720657
CLUSTER1	LEAF1681	POSPLADRAFT_1069097				1000000	20470531	19597473	15659707	15605809
CLUSTER1	LEAF5813	POSPLADRAFT_1059566				1000000	94430328	86684586	49961464	49820347
CLUSTER1	LEAF7016	POSPLADRAFT_1047070				1000000	210458282	180990570	62576599	65706047
CLUSTER1	LEAF7839	POSPLADRAFT_1168854				1000000	658364563	573205383	230783722	241333267
CLUSTER1	LEAF1390	POSPLADRAFT_1044171				1000000	18534693	16751637	8319393	8105860
CLUSTER1	LEAF3475	POSPLADRAFT_1156151				1000000	37777737	35856716	26744900	26435274
CLUSTER1	LEAF2912	POSPLADRAFT_1047065				1000000	31247461	29595625	21264303	21069241
CLUSTER1	LEAF5620	POSPLADRAFT_1184892				1000000	86818588	80673904	48685589	48215553
CLUSTER1	LEAF6755	POSPLADRAFT_1049328				1000000	170307434	155075943	70429611	69364777
CLUSTER1	LEAF3256	POSPLADRAFT_1035400				1000000	34966946	31800634	18099821	17723740
CLUSTER1	LEAF5084	POSPLADRAFT_1056193				1000000	68498032	61814190	33177746	32285202
CLUSTER1	LEAF7170	POSPLADRAFT_1065558		GT66		1000000	243164047	219363358	123484039	120960281
CLUSTER1	LEAF4822	POSPLADRAFT_1054956				1000000	61900993	56706818	19196363	18579220
CLUSTER1	LEAF4840	POSPLADRAFT_1170962				1000000	62229832	59681080	41361538	40817848
CLUSTER1	LEAF7308	POSPLADRAFT_1071110				1000000	282591217	267720917	172031723	169371216
CLUSTER1	LEAF7364	POSPLADRAFT_1042278				1000000	300852264	289843719	215771133	213125381
CLUSTER1	LEAF4382	POSPLADRAFT_1150071				1000000	52781113	50524822	33411545	32731106
CLUSTER1	LEAF2957	POSPLADRAFT_1079472				1000000	31786085	31032227	24718403	24698397
CLUSTER1	LEAF5914	POSPLADRAFT_1166155				1000000	99751953	96343605	66247665	66339195
CLUSTER1	LEAF1732	POSPLADRAFT_1168569				1000000	20834534	19873974	12175868	12049230
CLUSTER1	LEAF1127	POSPLADRAFT_1152683				1000000	16624613	16184460	12966955	12958739
CLUSTER1	LEAF1206	POSPLADRAFT_1045631				1000000	17180647	15802709	7619890	7705398
CLUSTER1	LEAF2777	POSPLADRAFT_1130162				1000000	29704243	28449158	21477627	21547583
CLUSTER1	LEAF1121	POSPLADRAFT_1145943				1000000	16594372	15637742	9900695	10013957
CLUSTER1	LEAF1811	POSPLADRAFT_1040778				1000000	21326878	20618767	16338985	16340586
CLUSTER1	LEAF3111	POSPLADRAFT_1182222				1000000	33454308	32554005	27083340	27005543
CLUSTER1	LEAF1876	POSPLADRAFT_1073215				1000000	21885563	21018791	15538907	15741535
CLUSTER1	LEAF2652	POSPLADRAFT_1167758				1000000	28382694	26755873	17605927	17912374
CLUSTER1	LEAF110	POSPLADRAFT_1046731				1000000	10533931	9805334	4719466	4877340
CLUSTER1	LEAF5671	POSPLADRAFT_1044139				1000000	88440453	74530045	41172565	38517719
CLUSTER1	LEAF6313	POSPLADRAFT_1060964				1000000	124955345	105026505	56678047	52958172
CLUSTER1	LEAF4623	POSPLADRAFT_1151402				1000000	57610107	47485748	23007236	21301128
CLUSTER1	LEAF7450	POSPLADRAFT_1032294				1000000	333398376	298221191	210047516	203953827
CLUSTER1	LEAF3780	POSPLADRAFT_1140465				1000000	42120499	32996830	11268630	9377049
CLUSTER1	LEAF3510	POSPLADRAFT_1073379				1000000	38157269	34539200	25502985	24723511
CLUSTER1	LEAF6449	POSPLADRAFT_1147083				1000000	136846878	119122208	77469246	73799889
CLUSTER1	LEAF6719	POSPLADRAFT_1076275				1000000	165031403	142433334	90189377	85324493
CLUSTER1	LEAF1142	POSPLADRAFT_1143070				1000000	16724030	13698773	6739385	6147509
CLUSTER1	LEAF4409	POSPLADRAFT_1065549				1000000	53454784	48506371	37379803	36700722
CLUSTER1	LEAF8065	POSPLADRAFT_1047259				1000000	1202742432	907036560	238412659	202136948
CLUSTER1	LEAF6993	POSPLADRAFT_1039435		GT2		1000000	206576523	169075836	83235016	77565987
CLUSTER1	LEAF2942	POSPLADRAFT_1059205				1000000	31601753	27850109	19574289	19000200
CLUSTER1	LEAF6045	POSPLADRAFT_1066626				1000000	106683823	87853226	46332909	43535252
CLUSTER1	LEAF3868	POSPLADRAFT_1143774				1000000	43307789	38333675	26639692	25944960
CLUSTER1	LEAF1474	POSPLADRAFT_1039033				1000000	19107111	15895189	8163864	7724254
CLUSTER1	LEAF5289	POSPLADRAFT_1044887				1000000	74492653	61121994	28420565	26500183
CLUSTER1	LEAF7242	POSPLADRAFT_1147590				1000000	262389709	223640900	116702599	109619263
CLUSTER1	LEAF7470	POSPLADRAFT_1066949				1000000	342444519	301273102	189928787	183039886
CLUSTER1	LEAF6112	POSPLADRAFT_1037935		GT21		1000000	110426498	92076180	42690334	39105183
CLUSTER1	LEAF7756	POSPLADRAFT_1050586				1000000	550347961	459018555	212108398	193385727
CLUSTER1	LEAF2726	POSPLADRAFT_1147208				1000000	29220274	26663877	19958572	19513044
CLUSTER1	LEAF4287	POSPLADRAFT_1179638		TF		1000000	50879196	47371918	38292072	37700264
CLUSTER1	LEAF3710	POSPLADRAFT_1132245				1000000	40975296	37205486	27087494	26225756
CLUSTER1	LEAF3596	POSPLADRAFT_1037305				1000000	39327709	32500771	15138365	13489969
CLUSTER1	LEAF5866	POSPLADRAFT_1179615				1000000	97225502	91856010	78097351	76875015
CLUSTER1	LEAF2451	POSPLADRAFT_1151694				1000000	26649277	22337717	9789867	8868292
CLUSTER1	LEAF2929	POSPLADRAFT_1133046				1000000	31414394	27775282	17206152	16463200
CLUSTER1	LEAF7467	POSPLADRAFT_1072391				1000000	340184509	281819641	116859543	101667709
CLUSTER1	LEAF4772	POSPLADRAFT_1134250				1000000	60804317	52396500	30062923	29237284
CLUSTER1	LEAF7210	POSPLADRAFT_1048031				1000000	253429779	215939026	115728020	110898224
CLUSTER1	LEAF4625	POSPLADRAFT_1159837				1000000	57638195	47298645	20915771	19913303
CLUSTER1	LEAF2965	POSPLADRAFT_1185941		GH5_12		1000000	31893133	28264679	20601774	19676470
CLUSTER1	LEAF6564	POSPLADRAFT_1147318		AA3_2		1000000	150365906	124508385	69867294	63502354
CLUSTER1	LEAF1695	POSPLADRAFT_1068186				1000000	20553856	17512842	11076336	10291378
CLUSTER1	LEAF6734	POSPLADRAFT_1052583				1000000	167087357	133826706	61468021	53959877
CLUSTER1	LEAF2525	POSPLADRAFT_1044346				1000000	27285328	21844093	9424323	8028107
CLUSTER1	LEAF2882	POSPLADRAFT_1064305		GT1		1000000	30952532	28775988	23858917	23301365
CLUSTER1	LEAF7309	POSPLADRAFT_1143599		AA5_1		1000000	282636993	264592468	223631897	217961945
CLUSTER1	LEAF8055	POSPLADRAFT_1175273				1000000	1170207275	940384094	428449921	354716370
CLUSTER1	LEAF5059	POSPLADRAFT_1183203		GT39		1000000	67621925	59641708	40954376	38270397
CLUSTER1	LEAF2384	POSPLADRAFT_1173767				1000000	26039425	23073259	16593460	15723079
CLUSTER1	LEAF6416	POSPLADRAFT_1030155		GT22		1000000	133357788	109628166	59961399	52415409
CLUSTER1	LEAF1083	POSPLADRAFT_1132675				1000000	16401278	15617258	13742050	13529057
CLUSTER1	LEAF1919	POSPLADRAFT_1047296				1000000	22186897	20826286	17462006	17076365
CLUSTER1	LEAF3028	POSPLADRAFT_1176461				1000000	32526573	26806223	13002077	11097617
CLUSTER1	LEAF5265	POSPLADRAFT_1185468				1000000	73907906	64222046	40051781	36749393
CLUSTER1	LEAF4996	POSPLADRAFT_1148216				1000000	66016365	59655350	42795521	40181339
CLUSTER1	LEAF6759	POSPLADRAFT_1158895				1000000	170788681	144471909	73964622	62704575
CLUSTER1	LEAF5478	POSPLADRAFT_1171831				1000000	81396416	69712967	39889816	34956203
CLUSTER1	LEAF4321	POSPLADRAFT_1043874				1000000	51656574	42347225	16242113	12224359
CLUSTER1	LEAF2539	POSPLADRAFT_1044832				1000000	27413368	22927069	10973452	9244831
CLUSTER1	LEAF7901	POSPLADRAFT_1179086				1000000	756607971	649274963	356748413	316532990
CLUSTER1	LEAF7149	POSPLADRAFT_1031241				1000000	239121109	194673523	76946770	61999794
CLUSTER1	LEAF2974	POSPLADRAFT_1081891				1000000	31930531	27511465	14167976	12064549
CLUSTER1	LEAF5136	POSPLADRAFT_1074521				1000000	69786575	62022842	38854698	35184593
CLUSTER1	LEAF7877	POSPLADRAFT_1064933				1000000	717242676	654109619	499592010	470481934
CLUSTER1	LEAF8118	POSPLADRAFT_1179894				1000000	1447931274	1209685791	614569885	509919708
CLUSTER1	LEAF8174	POSPLADRAFT_1053897				1000000	1976034058	1578978760	649749146	486850800
CLUSTER1	LEAF1205	POSPLADRAFT_1151047				1000000	17177448	15637825	12075257	11329217
CLUSTER1	LEAF7613	POSPLADRAFT_1150321				1000000	425017395	360315857	212581207	182893127
CLUSTER1	LEAF2315	POSPLADRAFT_1050830				1000000	25530563	22591110	14820903	13291671
CLUSTER1	LEAF4536	POSPLADRAFT_1047683				1000000	55824524	48361271	28954382	25196550
CLUSTER1	LEAF7461	POSPLADRAFT_1050807				1000000	338505463	283713074	146288071	118441788
CLUSTER1	LEAF1297	POSPLADRAFT_1049267				1000000	17915222	15622245	10005038	10468400
CLUSTER1	LEAF4784	POSPLADRAFT_1129922				1000000	61102161	52165009	30530306	32337929
CLUSTER1	LEAF6679	POSPLADRAFT_1040090				1000000	159645432	140796494	93035637	97059563
CLUSTER1	LEAF1576	POSPLADRAFT_1123881				1000000	19781929	18281607	14464706	14868499
CLUSTER1	LEAF6150	POSPLADRAFT_1178636				1000000	113036873	95071510	51161552	55634407
CLUSTER1	LEAF2584	POSPLADRAFT_1177255				1000000	27867107	24279835	14896820	15690623
CLUSTER1	LEAF3671	POSPLADRAFT_1139411				1000000	40305752	35591202	23080526	24058954
CLUSTER1	LEAF1614	POSPLADRAFT_1032621				1000000	20072008	18409166	13905739	14332039
CLUSTER1	LEAF7372	POSPLADRAFT_1063499				1000000	303971863	260223663	145296402	157051514
CLUSTER1	LEAF3788	POSPLADRAFT_1070397				1000000	42222660	35541290	20243412	21928019
CLUSTER1	LEAF4888	POSPLADRAFT_1177757				1000000	63516441	56200954	39535610	41318317
CLUSTER1	LEAF1285	POSPLADRAFT_1137027				1000000	17769182	15629702	10493947	11057638
CLUSTER1	LEAF5702	POSPLADRAFT_1185863				1000000	89535995	82312157	65106216	67139694
CLUSTER1	LEAF2450	POSPLADRAFT_1133795				1000000	26622671	24493027	18629944	19321751
CLUSTER1	LEAF3955	POSPLADRAFT_1185187		GT69		1000000	44679840	37882027	18873163	21068501
CLUSTER1	LEAF499	POSPLADRAFT_1047056				1000000	12677318	11164073	6868695	7389952
CLUSTER1	LEAF2516	POSPLADRAFT_1053864				1000000	27230577	23568598	12640057	13930896
CLUSTER1	LEAF2686	POSPLADRAFT_1184289				1000000	28762939	24290190	11174508	12527072
CLUSTER1	LEAF525	POSPLADRAFT_1048244				1000000	12840754	11903549	9421352	9715708
CLUSTER1	LEAF5493	POSPLADRAFT_1178534				1000000	81882133	70891861	36780556	41243923
CLUSTER1	LEAF7053	POSPLADRAFT_1168582				1000000	217345306	193984497	120600807	130211105
CLUSTER1	LEAF4164	POSPLADRAFT_1130702				1000000	48305862	40266251	15442789	18934153
CLUSTER1	LEAF1868	POSPLADRAFT_1044265				1000000	21815552	16631823	1857336	4044393
CLUSTER1	LEAF2517	POSPLADRAFT_1152158				1000000	27234995	25007523	18403103	19384644
CLUSTER1	LEAF2147	POSPLADRAFT_1046929				1000000	24134052	20018234	8534995	10090189
CLUSTER1	LEAF1495	POSPLADRAFT_1044757				1000000	19212994	15331218	5984749	7360895
CLUSTER1	LEAF6986	POSPLADRAFT_1049000				1000000	205263596	169685944	82172173	95625298
CLUSTER1	LEAF1499	POSPLADRAFT_1185158				1000000	19242725	16652910	10365500	11235164
CLUSTER1	LEAF1383	POSPLADRAFT_1137935				1000000	18490952	15709891	9169729	10224415
CLUSTER1	LEAF389	POSPLADRAFT_1131354				1000000	12063617	9247573	2812832	3711953
CLUSTER1	LEAF3220	POSPLADRAFT_1167225				1000000	34634563	29967646	19579340	20941372
CLUSTER1	LEAF3892	POSPLADRAFT_1157454				1000000	43608368	34576847	14932244	17865561
CLUSTER1	LEAF3781	POSPLADRAFT_1145328				1000000	42123035	36121815	23447708	25007977
CLUSTER1	LEAF4651	POSPLADRAFT_1131825				1000000	58174805	50880211	30692734	34120323
CLUSTER1	LEAF6569	POSPLADRAFT_1074916				1000000	150638016	128277817	67949608	77746635
CLUSTER1	LEAF1938	POSPLADRAFT_1049358				1000000	22365360	19504068	11863169	13207128
CLUSTER1	LEAF5767	POSPLADRAFT_1137822				1000000	91920334	78287560	39358772	46014126
CLUSTER1	LEAF2302	POSPLADRAFT_1147331				1000000	25470467	23470652	17371761	18634541
CLUSTER1	LEAF3932	POSPLADRAFT_1068159				1000000	44255211	41673088	33688797	35289696
CLUSTER1	LEAF1810	POSPLADRAFT_1051979				1000000	21326324	17073750	5386274	7800481
CLUSTER1	LEAF1398	POSPLADRAFT_1128287				1000000	18575113	15803365	8498343	8661224
CLUSTER1	LEAF5019	POSPLADRAFT_1048602				1000000	66601692	54587315	22616989	23545971
CLUSTER1	LEAF7455	POSPLADRAFT_1072744				1000000	335332214	291417877	179211090	181549377
CLUSTER1	LEAF3337	POSPLADRAFT_1089020				1000000	35967606	32492695	23171928	23307482
CLUSTER1	LEAF7065	POSPLADRAFT_1136040				1000000	219233398	178824524	71633774	73649864
CLUSTER1	LEAF2519	POSPLADRAFT_1151293				1000000	27256617	24975296	19141941	19328659
CLUSTER1	LEAF4200	POSPLADRAFT_1180853				1000000	48834278	42978146	28262514	28788706
CLUSTER1	LEAF4312	POSPLADRAFT_1134070				1000000	51359631	39877674	11836676	11993582
CLUSTER1	LEAF5710	POSPLADRAFT_1041828				1000000	89748589	78102318	49066448	49434204
CLUSTER1	LEAF1239	POSPLADRAFT_1179531				1000000	17445967	14598739	7521618	7580076
CLUSTER1	LEAF3919	POSPLADRAFT_1148502				1000000	43996769	38638714	25101637	25022188
CLUSTER1	LEAF1844	POSPLADRAFT_1143230				1000000	21557346	18765924	12155626	12358376
CLUSTER1	LEAF5348	POSPLADRAFT_1152385				1000000	76848946	65575111	39019375	39746620
CLUSTER1	LEAF1006	POSPLADRAFT_1147337				1000000	15852082	14803906	12271820	12351917
CLUSTER1	LEAF398	POSPLADRAFT_1047384				1000000	12101178	9488796	3170917	3395979
CLUSTER1	LEAF2909	POSPLADRAFT_1062711				1000000	31208097	26142918	13833599	14367760
CLUSTER1	LEAF7466	POSPLADRAFT_1151254				1000000	339863342	276736267	107615997	114803970
CLUSTER1	LEAF7827	POSPLADRAFT_1059323	Ox		ISL	1000000	640108948	495516235	105245605	120256798
CLUSTER1	LEAF3575	POSPLADRAFT_1116715				1000000	39015003	33246231	17163042	18000526
CLUSTER1	LEAF1734	POSPLADRAFT_1164209				1000000	20850967	19854069	17090860	17192932
CLUSTER1	LEAF83	POSPLADRAFT_1056633				1000000	10404661	8507531	3280730	3561975
CLUSTER1	LEAF5581	POSPLADRAFT_1173747				1000000	85187553	74611618	46015495	47626064
CLUSTER1	LEAF7286	POSPLADRAFT_1171809				1000000	273899811	240170898	148271698	154353195
CLUSTER1	LEAF55	POSPLADRAFT_1051478				1000000	10237205	9155210	5935014	6102806
CLUSTER1	LEAF5538	POSPLADRAFT_1130268				1000000	83236900	69171989	27797886	29340513
CLUSTER1	LEAF716	POSPLADRAFT_1149452				1000000	14017222	12208394	8008919	8359991
CLUSTER1	LEAF7933	POSPLADRAFT_1065316				1000000	818267273	693598999	410439758	434272308
CLUSTER1	LEAF1984	POSPLADRAFT_1057433				1000000	22679232	18240416	8368056	9307257
CLUSTER1	LEAF1670	POSPLADRAFT_1064812				1000000	20412212	17637684	11666697	12090852
CLUSTER1	LEAF7084	POSPLADRAFT_1039385				1000000	223287277	171625183	60241978	69060364
CLUSTER1	LEAF2778	POSPLADRAFT_1138600				1000000	29713789	24558487	12994949	13737821
CLUSTER1	LEAF4318	POSPLADRAFT_1166328				1000000	51515320	41272182	18851957	20020489
CLUSTER1	LEAF6890	POSPLADRAFT_1059890				1000000	190876938	155052612	76419907	80320572
CLUSTER1	LEAF3811	POSPLADRAFT_1147338				1000000	42498791	32704430	11521331	12449203
CLUSTER1	LEAF6384	POSPLADRAFT_1147217				1000000	131218750	105445892	51694611	54642025
CLUSTER1	LEAF1563	POSPLADRAFT_1032917				1000000	19683205	15573881	7335592	7659586
CLUSTER1	LEAF5927	POSPLADRAFT_1064766				1000000	100456398	78874496	34485199	36033089
CLUSTER1	LEAF4848	POSPLADRAFT_1046297				1000000	62367760	53613029	36346867	37172070
CLUSTER1	LEAF7496	POSPLADRAFT_1129306				1000000	356728485	324284271	262323303	265338715
CLUSTER1	LEAF5959	POSPLADRAFT_1185299				1000000	101880760	88132782	40128021	45212189
CLUSTER1	LEAF6674	POSPLADRAFT_1181033				1000000	159358917	143062195	85664391	91438141
CLUSTER1	LEAF6066	POSPLADRAFT_1049141				1000000	107627869	93385834	41264717	46343327
CLUSTER1	LEAF3216	POSPLADRAFT_1173664				1000000	34621304	32413273	24786499	25507566
CLUSTER1	LEAF592	POSPLADRAFT_1059095				1000000	13227914	12556541	10150603	10355909
CLUSTER1	LEAF2441	POSPLADRAFT_1055569				1000000	26540483	22977074	11266998	12405762
CLUSTER1	LEAF5784	POSPLADRAFT_1157600				1000000	92997063	84454140	56403881	59192665
CLUSTER1	LEAF2184	POSPLADRAFT_1050718				1000000	24353067	21146399	10300340	11383800
CLUSTER1	LEAF648	POSPLADRAFT_1148449				1000000	13569482	11727500	5760721	6409901
CLUSTER1	LEAF4175	POSPLADRAFT_1048710				1000000	48455593	43017529	24790037	26959904
CLUSTER1	LEAF984	POSPLADRAFT_1049558				1000000	15688365	13160994	5003150	5634369
CLUSTER1	LEAF4560	POSPLADRAFT_1139897		GT4		1000000	56188931	49690414	29404459	30865843
CLUSTER1	LEAF541	POSPLADRAFT_1159259				1000000	12982167	11461781	6762766	7183317
CLUSTER1	LEAF1198	POSPLADRAFT_1039140				1000000	17144873	15382172	9413793	9797764
CLUSTER1	LEAF6798	POSPLADRAFT_1042843				1000000	176209091	151690002	68132050	73707756
CLUSTER1	LEAF530	POSPLADRAFT_1045940				1000000	12884745	11438100	6561461	6898983
CLUSTER1	LEAF2206	POSPLADRAFT_1051786				1000000	24531994	21681446	11823528	12322879
CLUSTER1	LEAF8231	POSPLADRAFT_1137521		GH28		1000000	3472821777	2916277588	1074377197	1164208618
CLUSTER1	LEAF6237	POSPLADRAFT_1171698				1000000	119111259	100750282	32534737	36088432
CLUSTER1	LEAF5694	POSPLADRAFT_1040775				1000000	89282166	82083069	52657475	55493126
CLUSTER1	LEAF5838	POSPLADRAFT_1149761				1000000	95722534	85423515	43113815	46942097
CLUSTER1	LEAF2069	POSPLADRAFT_1058450				1000000	23346466	20859953	10800601	11814665
CLUSTER1	LEAF6957	POSPLADRAFT_1129076				1000000	201177948	177813934	86644485	95526733
CLUSTER1	LEAF2356	POSPLADRAFT_1062601				1000000	25840513	23938349	16277201	16882814
CLUSTER1	LEAF2330	POSPLADRAFT_1149419				1000000	25620085	24363325	18555956	19250879
CLUSTER1	LEAF6950	POSPLADRAFT_1067142				1000000	200080826	186863174	133401978	140112930
CLUSTER1	LEAF1007	POSPLADRAFT_1049999				1000000	15852387	14495288	7637794	8149001
CLUSTER1	LEAF7017	POSPLADRAFT_1043473				1000000	210511780	187180069	64085976	74367584
CLUSTER1	LEAF7624	POSPLADRAFT_1168783				1000000	432710144	392531158	167067200	183128830
CLUSTER1	LEAF3570	POSPLADRAFT_1064754				1000000	38920486	36688305	24389175	25093096
CLUSTER1	LEAF5088	POSPLADRAFT_1147567				1000000	68575111	62328972	27549227	30953815
CLUSTER1	LEAF4401	POSPLADRAFT_1140384				1000000	53206551	46907536	19563353	21205603
CLUSTER1	LEAF5175	POSPLADRAFT_1156065				1000000	71110733	64613754	34526470	36219563
CLUSTER1	LEAF1568	POSPLADRAFT_1160148				1000000	19701414	17622387	8486612	9130539
CLUSTER1	LEAF6325	POSPLADRAFT_1175248				1000000	126024994	116790886	83118706	89748947
CLUSTER1	LEAF7233	POSPLADRAFT_1062619				1000000	260278046	232258881	129676834	149622116
CLUSTER1	LEAF1221	POSPLADRAFT_1075844				1000000	17308891	16245642	12269546	13002827
CLUSTER1	LEAF7045	POSPLADRAFT_1186207				1000000	216262466	206274429	171913177	178032379
CLUSTER1	LEAF2003	POSPLADRAFT_1048084				1000000	22846292	21101675	13713371	15265247
CLUSTER1	LEAF6989	POSPLADRAFT_1055777				1000000	205962723	188074844	111342789	127633224
CLUSTER1	LEAF1636	POSPLADRAFT_1179168				1000000	20221590	18562065	11533376	13095514
CLUSTER1	LEAF40	POSPLADRAFT_1156366				1000000	10152390	8911672	4252321	5245938
CLUSTER1	LEAF3307	POSPLADRAFT_1064112				1000000	35614491	32190144	16151115	18648272
CLUSTER1	LEAF3856	POSPLADRAFT_1136212				1000000	43122944	40168770	26428450	28737886
CLUSTER1	LEAF1979	POSPLADRAFT_1151653				1000000	22657555	21340553	15491292	16418255
CLUSTER1	LEAF2248	POSPLADRAFT_1051194				1000000	24982773	24020285	20252735	20871019
CLUSTER1	LEAF7182	POSPLADRAFT_1147113				1000000	245233871	213877106	84611359	106708069
CLUSTER1	LEAF6068	POSPLADRAFT_1052609				1000000	107644897	95102211	44292088	53770485
CLUSTER1	LEAF2930	POSPLADRAFT_1089639				1000000	31417057	28173103	12489910	15541188
CLUSTER1	LEAF3675	POSPLADRAFT_1170171				1000000	40348366	38287525	28015854	30067926
CLUSTER1	LEAF6573	POSPLADRAFT_1179932				1000000	150840240	140183670	82884369	95654564
CLUSTER1	LEAF2725	POSPLADRAFT_1075404				1000000	29202221	27189169	13951945	15810170
CLUSTER1	LEAF3163	POSPLADRAFT_1164760				1000000	34096558	31181255	13573410	16002642
CLUSTER1	LEAF362	POSPLADRAFT_1046383				1000000	11853015	11045459	6300749	6918250
CLUSTER1	LEAF1343	POSPLADRAFT_1132150				1000000	18180618	17057026	9860881	10738379
CLUSTER1	LEAF6556	POSPLADRAFT_1137799				1000000	148722458	140491699	82004501	89004616
CLUSTER1	LEAF3490	POSPLADRAFT_1050806				1000000	38020477	35722195	23360704	25413145
CLUSTER1	LEAF6745	POSPLADRAFT_1037890				1000000	168796570	155034164	80691704	93857368
CLUSTER1	LEAF5637	POSPLADRAFT_1040257				1000000	87222610	84085434	65026100	68065804
CLUSTER1	LEAF6413	POSPLADRAFT_1156254				1000000	133236069	122222160	60784492	69746666
CLUSTER1	LEAF2438	POSPLADRAFT_1177330				1000000	26502008	25056583	14806214	16664024
CLUSTER1	LEAF707	POSPLADRAFT_1143633				1000000	13987004	12395715	9555195	9803243
CLUSTER1	LEAF7443	POSPLADRAFT_1149211				1000000	331739258	263186798	142955688	152694168
CLUSTER1	LEAF815	POSPLADRAFT_1085600				1000000	14588728	11061462	4752594	5231306
CLUSTER1	LEAF3201	POSPLADRAFT_1131847				1000000	34484528	28767591	18772078	19398624
CLUSTER1	LEAF4181	POSPLADRAFT_1051797				1000000	48559906	39431641	23263885	24331400
CLUSTER1	LEAF2448	POSPLADRAFT_1049122				1000000	26595825	22546068	15009029	15525560
CLUSTER1	LEAF1126	POSPLADRAFT_1127527				1000000	16620291	13564763	7932755	8498902
CLUSTER1	LEAF8264	POSPLADRAFT_1039485				1000000	29979175781	22124500000	7093484375	8598130859
CLUSTER1	LEAF3463	POSPLADRAFT_1072938				1000000	37581429	29082506	14041545	15620502
CLUSTER1	LEAF2563	POSPLADRAFT_1093649				1000000	27654465	23913445	17595161	18229815
CLUSTER1	LEAF3115	POSPLADRAFT_1184127				1000000	33482033	30148470	24607878	25130487
CLUSTER1	LEAF6931	POSPLADRAFT_1148743				1000000	196692291	160793381	102572540	107297478
CLUSTER1	LEAF6666	POSPLADRAFT_1038153				1000000	158581009	108640381	25135944	35499233
CLUSTER1	LEAF3137	POSPLADRAFT_1044955				1000000	33727741	23830908	8023594	8886320
CLUSTER1	LEAF8112	POSPLADRAFT_1183860				1000000	1423725342	986174500	294796295	336548035
CLUSTER1	LEAF5541	POSPLADRAFT_1129916				1000000	83321060	60097900	23911604	25411730
CLUSTER1	LEAF3007	POSPLADRAFT_1065664				1000000	32243931	22810099	7450087	8291304
CLUSTER1	LEAF3947	POSPLADRAFT_1169681				1000000	44532501	38425720	28302149	28870747
CLUSTER1	LEAF509	POSPLADRAFT_1137077				1000000	12708248	9920286	5062368	5297159
CLUSTER1	LEAF519	POSPLADRAFT_1048442				1000000	12800879	10541218	6644085	6835151
CLUSTER1	LEAF6850	POSPLADRAFT_1043907				1000000	184665863	143036530	74091728	76795815
CLUSTER1	LEAF973	POSPLADRAFT_1149680				1000000	15612407	12764672	7543078	7708529
CLUSTER1	LEAF6529	POSPLADRAFT_1043882				1000000	145006744	113264259	56287930	57957146
CLUSTER1	LEAF830	POSPLADRAFT_1030461				1000000	14713803	11637857	6067870	6237507
CLUSTER1	LEAF72	POSPLADRAFT_1044197				1000000	10323756	8262459	4475626	4590912
CLUSTER1	LEAF3700	POSPLADRAFT_1147222				1000000	40766102	33213116	19721172	20294628
CLUSTER1	LEAF8157	POSPLADRAFT_1069741				1000000	1723329346	1248386230	396766663	432265594
CLUSTER1	LEAF4841	POSPLADRAFT_1155059				1000000	62251957	47476231	21779989	22612034
CLUSTER1	LEAF4050	POSPLADRAFT_1150078				1000000	46404514	38588524	23846413	24176685
CLUSTER1	LEAF6201	POSPLADRAFT_1174091				1000000	116446671	85580498	27397041	28704344
CLUSTER1	LEAF3611	POSPLADRAFT_1047629				1000000	39503513	35054169	26670328	26892908
CLUSTER1	LEAF5021	POSPLADRAFT_1076380				1000000	66662445	53843060	30409683	30913359
CLUSTER1	LEAF6494	POSPLADRAFT_1159993				1000000	141384033	121943741	86578758	87220238
CLUSTER1	LEAF4182	POSPLADRAFT_1039042				1000000	48562660	39554676	22957888	23410997
CLUSTER1	LEAF1455	POSPLADRAFT_1075923		AA3_2		1000000	18973318	15005154	8491475	8485430
CLUSTER1	LEAF6778	POSPLADRAFT_1146674				1000000	173981812	131978653	62574715	62561985
CLUSTER1	LEAF7614	POSPLADRAFT_1129092				1000000	425065002	330415070	172457809	174116241
CLUSTER1	LEAF7808	POSPLADRAFT_1167533				1000000	608929138	483565552	277123901	278899078
CLUSTER1	LEAF99	POSPLADRAFT_1159675				1000000	10487084	7830670	3307361	3360461
CLUSTER1	LEAF406	POSPLADRAFT_1074813				1000000	12181772	10494439	7586460	7648826
CLUSTER1	LEAF2727	POSPLADRAFT_1068577				1000000	29251600	23889839	15717045	15929977
CLUSTER1	LEAF7162	POSPLADRAFT_1168862	Ox			1000000	240868561	182318085	94240189	95905624
CLUSTER1	LEAF2217	POSPLADRAFT_1137493				1000000	24669617	21323380	16261417	16350269
CLUSTER1	LEAF251	POSPLADRAFT_1045622				1000000	11244877	9420928	6613041	6678286
CLUSTER1	LEAF370	POSPLADRAFT_1036079		TF		1000000	11909711	9211421	4983498	5077080
CLUSTER1	LEAF4061	POSPLADRAFT_1148387				1000000	46536156	40545422	31311771	31367743
CLUSTER1	LEAF7725	POSPLADRAFT_1051492				1000000	523265686	397436615	209018677	210293365
CLUSTER1	LEAF725	POSPLADRAFT_1128679				1000000	14040187	11625705	8294452	8370321
CLUSTER1	LEAF5212	POSPLADRAFT_1074324				1000000	72313454	57788544	37517780	38081593
CLUSTER1	LEAF7709	POSPLADRAFT_1173843				1000000	510254272	390308380	225176163	225695908
CLUSTER1	LEAF339	POSPLADRAFT_1179844				1000000	11749974	9190053	5559437	5582934
CLUSTER1	LEAF4034	POSPLADRAFT_1042848				1000000	46213249	37153103	24108562	24253717
CLUSTER1	LEAF6168	POSPLADRAFT_1146586				1000000	114162582	86207573	45238289	47725109
CLUSTER1	LEAF7327	POSPLADRAFT_1172383				1000000	288915070	251546661	195959061	199155167
CLUSTER1	LEAF8230	POSPLADRAFT_1038909				1000000	3439159424	2589494873	1319984741	1412894775
CLUSTER1	LEAF3397	POSPLADRAFT_1031489				1000000	36710415	30111345	20483883	20905424
CLUSTER1	LEAF5704	POSPLADRAFT_1180897				1000000	89614586	75813583	55307835	56182270
CLUSTER1	LEAF6771	POSPLADRAFT_1127819				1000000	172540695	125798920	57276573	55233940
CLUSTER1	LEAF7527	POSPLADRAFT_1152144				1000000	375063232	264802948	102745468	97258141
CLUSTER1	LEAF6169	POSPLADRAFT_1177994				1000000	114185677	87687897	49071426	47775219
CLUSTER1	LEAF3464	POSPLADRAFT_1076471				1000000	37611973	28692467	15334270	14966820
CLUSTER1	LEAF2423	POSPLADRAFT_1173537	Ox			1000000	26392872	19330881	8977123	8767302
CLUSTER1	LEAF2312	POSPLADRAFT_1129183				1000000	25507591	17774380	6142242	5866147
CLUSTER1	LEAF2272	POSPLADRAFT_1184913				1000000	25174356	18361656	8530129	8128989
CLUSTER1	LEAF2688	POSPLADRAFT_1142505				1000000	28777225	22138485	12020521	11696810
CLUSTER1	LEAF5823	POSPLADRAFT_1171705				1000000	94946716	74314758	42616257	41675945
CLUSTER1	LEAF4113	POSPLADRAFT_1180741				1000000	47403408	40533077	30019905	29549049
CLUSTER1	LEAF8089	POSPLADRAFT_1047032				1000000	1302065796	1048725098	658963562	641637573
CLUSTER1	LEAF1296	POSPLADRAFT_1048450				1000000	17914001	13478350	6476034	6275506
CLUSTER1	LEAF163	POSPLADRAFT_1050103				1000000	10795324	8207608	4349740	4145652
CLUSTER1	LEAF7757	POSPLADRAFT_1038926				1000000	550797729	379043793	124035713	107606888
CLUSTER1	LEAF5954	POSPLADRAFT_1135526				1000000	101408318	87822227	66859955	66558380
CLUSTER1	LEAF7276	POSPLADRAFT_1180241				1000000	270574677	199316269	89771233	88634773
CLUSTER1	LEAF3170	POSPLADRAFT_1047260				1000000	34150703	29480495	22008125	21891840
CLUSTER1	LEAF5607	POSPLADRAFT_1177780				1000000	86278046	61176655	25931814	24694366
CLUSTER1	LEAF7611	POSPLADRAFT_1167351				1000000	424477936	325350616	187674683	181594559
CLUSTER1	LEAF7400	POSPLADRAFT_1041207				1000000	313535889	235408615	129599304	125474472
CLUSTER1	LEAF4909	POSPLADRAFT_1069453				1000000	63897583	47600895	24444347	23732864
CLUSTER1	LEAF6842	POSPLADRAFT_1073819				1000000	183929077	133750916	63813519	61910618
CLUSTER1	LEAF3050	POSPLADRAFT_1150918				1000000	32735001	27644493	20576031	20145485
CLUSTER1	LEAF7248	POSPLADRAFT_1065275				1000000	264557892	182143585	72478188	61602997
CLUSTER1	LEAF7742	POSPLADRAFT_1042178				1000000	543373108	399136261	204146423	185597656
CLUSTER1	LEAF1426	POSPLADRAFT_1066719				1000000	18773422	13705947	6981114	6234021
CLUSTER1	LEAF4806	POSPLADRAFT_1134232				1000000	61608994	52736038	41337486	40119461
CLUSTER1	LEAF5456	POSPLADRAFT_1175139				1000000	80712982	66228745	47413467	45301311
CLUSTER1	LEAF65	POSPLADRAFT_1078945				1000000	10296425	6858166	2409788	2037863
CLUSTER1	LEAF510	POSPLADRAFT_1175427				1000000	12708830	10022424	6597532	6280909
CLUSTER1	LEAF5604	POSPLADRAFT_1047979				1000000	86119408	70137978	47428429	45116592
CLUSTER1	LEAF6419	POSPLADRAFT_1065932				1000000	133817261	100385643	52942722	47552193
CLUSTER1	LEAF4631	POSPLADRAFT_1047205				1000000	57848541	42223682	20480595	17861097
CLUSTER1	LEAF2239	POSPLADRAFT_1067312				1000000	24894655	21068541	15715296	15209309
CLUSTER1	LEAF4051	POSPLADRAFT_1136164				1000000	46435329	32640152	13336207	11674211
CLUSTER1	LEAF5201	POSPLADRAFT_1045253				1000000	71898369	60937229	45259663	44251293
CLUSTER1	LEAF5378	POSPLADRAFT_1173606				1000000	77793205	56078793	24873121	22313181
CLUSTER1	LEAF2398	POSPLADRAFT_1047794				1000000	26189716	19537127	7385992	6069264
CLUSTER1	LEAF4747	POSPLADRAFT_1038628				1000000	60161617	55271393	46172775	45224266
CLUSTER1	LEAF585	POSPLADRAFT_1139991				1000000	13182967	11450568	8246723	7930773
CLUSTER1	LEAF511	POSPLADRAFT_1050852				1000000	12723612	11505197	9243112	9012561
CLUSTER1	LEAF6415	POSPLADRAFT_1041906				1000000	133315506	115918060	82454262	79133247
CLUSTER1	LEAF7478	POSPLADRAFT_1147807				1000000	347430939	282566803	159343933	147986008
CLUSTER1	LEAF4619	POSPLADRAFT_1071407				1000000	57514885	50468330	37217358	35949535
CLUSTER1	LEAF6895	POSPLADRAFT_1155045				1000000	191729553	145927307	65671104	57939781
CLUSTER1	LEAF8044	POSPLADRAFT_1046884	Ox		GlyD	1000000	1132135132	791991638	187163193	133140793
CLUSTER1	LEAF3297	POSPLADRAFT_1159809				1000000	35512695	28452303	15851797	14584863
CLUSTER1	LEAF5251	POSPLADRAFT_1074059				1000000	73483963	68728821	60335083	59426231
CLUSTER1	LEAF6809	POSPLADRAFT_1047043		GT8		1000000	178122070	139473373	70245987	62524639
CLUSTER1	LEAF4850	POSPLADRAFT_1076172				1000000	62377998	47845379	22857471	20220886
CLUSTER1	LEAF5610	POSPLADRAFT_1136069		TF		1000000	86471230	75245071	56082081	54046722
CLUSTER1	LEAF7550	POSPLADRAFT_1164293				1000000	388433929	329765564	220975327	214209885
CLUSTER1	LEAF7809	POSPLADRAFT_1041416				1000000	610805420	535483276	396401581	386762878
CLUSTER1	LEAF6070	POSPLADRAFT_1038494				1000000	107743378	78887749	24650694	21235046
CLUSTER1	LEAF5801	POSPLADRAFT_1180158				1000000	94026489	73826134	35545322	33031635
CLUSTER1	LEAF6411	POSPLADRAFT_1146729				1000000	133040573	103077377	49170151	45395096
CLUSTER1	LEAF5383	POSPLADRAFT_1043943				1000000	77919044	63360439	36057613	34529797
CLUSTER1	LEAF3633	POSPLADRAFT_1035034				1000000	39831650	29616508	10609327	9139278
CLUSTER1	LEAF6447	POSPLADRAFT_1144669				1000000	136302307	105972710	50288906	45397636
CLUSTER1	LEAF4985	POSPLADRAFT_1046740				1000000	65700027	54412262	32822838	31279743
CLUSTER1	LEAF6394	POSPLADRAFT_1168218		GT39		1000000	131773331	110050743	67982880	65005745
CLUSTER1	LEAF2859	POSPLADRAFT_1130701		TF		1000000	30689524	25553082	15974794	14760422
CLUSTER1	LEAF5521	POSPLADRAFT_1164282				1000000	82609421	66528389	35732471	31876431
CLUSTER1	LEAF447	POSPLADRAFT_1066562				1000000	12385715	10412442	6652538	6204065
CLUSTER1	LEAF2373	POSPLADRAFT_1184339				1000000	25960464	23798262	19546785	19005781
CLUSTER1	LEAF7525	POSPLADRAFT_1150322				1000000	372778015	287474884	119481232	97708817
CLUSTER1	LEAF1667	POSPLADRAFT_1046198				1000000	20402805	17713963	12472823	11902768
CLUSTER1	LEAF1193	POSPLADRAFT_1061484				1000000	17100182	13301369	5621596	4955277
CLUSTER1	LEAF5315	POSPLADRAFT_1063900				1000000	75602211	64243156	41225132	39276836
CLUSTER1	LEAF5806	POSPLADRAFT_1064997				1000000	94240135	73776939	32163891	29138491
CLUSTER1	LEAF7729	POSPLADRAFT_1177865				1000000	526197632	454610352	303255768	292733643
CLUSTER1	LEAF3466	POSPLADRAFT_1145965				1000000	37651585	32366295	21247801	20203497
CLUSTER1	LEAF7098	POSPLADRAFT_1178960				1000000	226991959	188650497	109377266	101130096
CLUSTER1	LEAF3716	POSPLADRAFT_1054960				1000000	41075848	34913948	24195127	24001553
CLUSTER1	LEAF7240	POSPLADRAFT_1185252				1000000	262264252	199747589	88837608	86694725
CLUSTER1	LEAF3986	POSPLADRAFT_1135070	Ox			1000000	45247070	34009071	14716882	14170061
CLUSTER1	LEAF7758	POSPLADRAFT_1171012				1000000	552664429	438805817	242650955	237203979
CLUSTER1	LEAF6435	POSPLADRAFT_1043283				1000000	134879654	108342247	62606689	62044430
CLUSTER1	LEAF1904	POSPLADRAFT_1044114				1000000	22080519	16719273	7596027	7138371
CLUSTER1	LEAF3614	POSPLADRAFT_1033008				1000000	39513889	31224825	16770536	16223825
CLUSTER1	LEAF7425	POSPLADRAFT_1066338				1000000	324139923	273615540	182288406	178258667
CLUSTER1	LEAF7672	POSPLADRAFT_1176316		GH16		1000000	462139557	397593445	278572266	274125763
CLUSTER1	LEAF6650	POSPLADRAFT_1048969				1000000	157092087	118292313	48358517	45684418
CLUSTER1	LEAF3860	POSPLADRAFT_1067280				1000000	43205849	36421062	23994410	23454300
CLUSTER1	LEAF5502	POSPLADRAFT_1130395				1000000	82000610	63242756	33119480	31934008
CLUSTER1	LEAF6613	POSPLADRAFT_1042115				1000000	153992126	113707436	49016956	45846401
CLUSTER1	LEAF3316	POSPLADRAFT_1045672				1000000	35695107	25534739	9340168	8567212
CLUSTER1	LEAF2527	POSPLADRAFT_1066110				1000000	27295795	21037474	10880453	10500331
CLUSTER1	LEAF2049	POSPLADRAFT_1143180				1000000	23240154	18949203	11948717	11552117
CLUSTER1	LEAF3567	POSPLADRAFT_1134679				1000000	38905121	31072701	18184036	17542744
CLUSTER1	LEAF3561	POSPLADRAFT_1073832				1000000	38855457	32812988	23254267	22590303
CLUSTER1	LEAF2780	POSPLADRAFT_1185272				1000000	29767508	25138924	17954247	17191051
CLUSTER1	LEAF4571	POSPLADRAFT_1129609				1000000	56349480	50721390	41893242	41045635
CLUSTER1	LEAF6131	POSPLADRAFT_1040209				1000000	111597389	95854027	69603874	67164581
CLUSTER1	LEAF7824	POSPLADRAFT_1177711				1000000	633711121	521978333	340872528	324153503
CLUSTER1	LEAF2120	POSPLADRAFT_1159528				1000000	23853050	20236732	14025266	13510940
CLUSTER1	LEAF2421	POSPLADRAFT_1181800				1000000	26372240	20812693	11380914	10754097
CLUSTER1	LEAF4547	POSPLADRAFT_1064885				1000000	56008842	46292137	26554550	26127516
CLUSTER1	LEAF5039	POSPLADRAFT_1064249				1000000	67209839	52083004	20821630	20191282
CLUSTER1	LEAF5466	POSPLADRAFT_1065440				1000000	81074585	68864548	43830860	43155357
CLUSTER1	LEAF6224	POSPLADRAFT_1154458				1000000	118020805	104340714	75858475	74929199
CLUSTER1	LEAF2230	POSPLADRAFT_1048335				1000000	24793161	21741177	15728719	15509553
CLUSTER1	LEAF5179	POSPLADRAFT_1167776				1000000	71171799	56878033	28166185	26621334
CLUSTER1	LEAF5299	POSPLADRAFT_1069633				1000000	75010674	64112907	41654839	40521587
CLUSTER1	LEAF18	POSPLADRAFT_1062605				1000000	10065138	8329364	4926671	4861162
CLUSTER1	LEAF3357	POSPLADRAFT_1172425				1000000	36305614	31185152	21238039	21111794
CLUSTER1	LEAF1527	POSPLADRAFT_1132511				1000000	19426016	15182962	7094670	7192697
CLUSTER1	LEAF4460	POSPLADRAFT_1151705				1000000	54537270	42921368	20490347	20448343
CLUSTER1	LEAF268	POSPLADRAFT_1146186				1000000	11333893	9721936	6363259	6373613
CLUSTER1	LEAF7188	POSPLADRAFT_1177761				1000000	246771362	199905670	101732155	103139351
CLUSTER1	LEAF3257	POSPLADRAFT_1064054				1000000	34998356	30605618	20554274	20208311
CLUSTER1	LEAF7006	POSPLADRAFT_1038070				1000000	208982162	175265610	97513405	94271828
CLUSTER1	LEAF2201	POSPLADRAFT_1050231				1000000	24453476	22868023	19197123	19047579
CLUSTER1	LEAF1047	POSPLADRAFT_1050116				1000000	16183968	13548067	7320630	7180862
CLUSTER1	LEAF1351	POSPLADRAFT_1061853				1000000	18262926	15399853	8765896	8612702
CLUSTER1	LEAF3441	POSPLADRAFT_1058007				1000000	37286026	33611393	25459911	25209354
CLUSTER1	LEAF4062	POSPLADRAFT_1159115				1000000	46537132	38490734	20933378	20621962
CLUSTER1	LEAF6061	POSPLADRAFT_1053433				1000000	107520630	90927933	53534805	53485271
CLUSTER1	LEAF7766	POSPLADRAFT_1040413				1000000	559673584	440914185	166142776	169183487
CLUSTER1	LEAF2512	POSPLADRAFT_1052878				1000000	27197800	23965321	16628254	16525579
CLUSTER1	LEAF808	POSPLADRAFT_1093249				1000000	14519009	11407161	6023360	7317470
CLUSTER1	LEAF5323	POSPLADRAFT_1127933				1000000	76045303	68379944	54984879	58247128
CLUSTER1	LEAF8256	POSPLADRAFT_1185529				1000000	7941332520	6454089844	3923657715	4548117676
CLUSTER1	LEAF5596	POSPLADRAFT_1156494				1000000	85956429	68188400	37184650	44377651
CLUSTER1	LEAF3984	POSPLADRAFT_1072660				1000000	45193020	41194328	34491543	36307930
CLUSTER1	LEAF4145	POSPLADRAFT_1044788				1000000	47993515	42013729	32170296	34819149
CLUSTER1	LEAF5344	POSPLADRAFT_1172155				1000000	76662659	68031952	53040405	56985878
CLUSTER1	LEAF6934	POSPLADRAFT_1047223				1000000	197014297	149745880	68040894	89034500
CLUSTER1	LEAF734	POSPLADRAFT_1146051				1000000	14068651	10752283	4541121	6254201
CLUSTER1	LEAF6983	POSPLADRAFT_1133409				1000000	204840332	170246368	108981529	126404984
CLUSTER1	LEAF257	POSPLADRAFT_1060139				1000000	11275987	8960131	5510096	6364364
CLUSTER1	LEAF5071	POSPLADRAFT_1132827				1000000	68209122	51099583	25301859	31885773
CLUSTER1	LEAF1288	POSPLADRAFT_1082762				1000000	17780619	12390749	4055827	6120317
CLUSTER1	LEAF2125	POSPLADRAFT_1175822				1000000	23899040	21378012	17490381	18396795
CLUSTER1	LEAF433	POSPLADRAFT_1042295				1000000	12327902	8703570	2969875	4225176
CLUSTER1	LEAF4255	POSPLADRAFT_1127184				1000000	50299309	39915092	22749620	26599720
CLUSTER1	LEAF1950	POSPLADRAFT_1155769				1000000	22458536	20025555	16293478	17064672
CLUSTER1	LEAF2253	POSPLADRAFT_1139076				1000000	25053164	22846348	19416319	20454029
CLUSTER1	LEAF2300	POSPLADRAFT_1147961				1000000	25429565	20891802	13888272	16017439
CLUSTER1	LEAF5597	POSPLADRAFT_1134329				1000000	85971436	74615654	57480968	62652126
CLUSTER1	LEAF3870	POSPLADRAFT_1185494				1000000	43351055	35053658	22278591	26343298
CLUSTER1	LEAF1629	POSPLADRAFT_1074677				1000000	20161873	16280939	10416850	12061902
CLUSTER1	LEAF6177	POSPLADRAFT_1076515				1000000	114634979	91167336	55201145	65540344
CLUSTER1	LEAF1965	POSPLADRAFT_1181200				1000000	22594393	17334078	10091416	12329914
CLUSTER1	LEAF3583	POSPLADRAFT_1172810				1000000	39140873	34495239	28033470	30012320
CLUSTER1	LEAF2249	POSPLADRAFT_1076531				1000000	24993931	20554285	14003606	16043804
CLUSTER1	LEAF3518	POSPLADRAFT_1034858				1000000	38264965	28293404	14000591	18431545
CLUSTER1	LEAF893	POSPLADRAFT_1035467				1000000	15145550	10290548	3426383	5391620
CLUSTER1	LEAF2847	POSPLADRAFT_1135296				1000000	30576885	23106155	13301691	15501353
CLUSTER1	LEAF5193	POSPLADRAFT_1184007				1000000	71715630	54728333	32756096	37825310
CLUSTER1	LEAF346	POSPLADRAFT_1127906				1000000	11778530	7898982	2856357	4020789
CLUSTER1	LEAF2568	POSPLADRAFT_1145931				1000000	27708174	21132360	12699746	14492131
CLUSTER1	LEAF1515	POSPLADRAFT_1136551				1000000	19371645	16453754	12776101	13666370
CLUSTER1	LEAF4241	POSPLADRAFT_1136453				1000000	49976768	39074253	25494196	28803761
CLUSTER1	LEAF1415	POSPLADRAFT_1146869				1000000	18720440	13962675	8147715	9498431
CLUSTER1	LEAF3519	POSPLADRAFT_1175160				1000000	38272896	26717440	10716281	14820199
CLUSTER1	LEAF4226	POSPLADRAFT_1133209				1000000	49605297	38900848	24257710	27862019
CLUSTER1	LEAF6231	POSPLADRAFT_1133163				1000000	118435616	88639000	45673447	56650864
CLUSTER1	LEAF3350	POSPLADRAFT_1145121				1000000	36231674	30159937	21685478	23602812
CLUSTER1	LEAF4060	POSPLADRAFT_1151232				1000000	46533981	37270107	24491653	27331499
CLUSTER1	LEAF2375	POSPLADRAFT_1052048				1000000	25978222	21719109	16319237	17858192
CLUSTER1	LEAF2620	POSPLADRAFT_1150605				1000000	28163074	19997908	9654642	12548269
CLUSTER1	LEAF4213	POSPLADRAFT_1059049				1000000	49262520	33513687	13810958	19892262
CLUSTER1	LEAF937	POSPLADRAFT_1072626				1000000	15419780	13272642	8953956	9792106
CLUSTER1	LEAF3689	POSPLADRAFT_1159305				1000000	40593964	30741215	11261624	14967553
CLUSTER1	LEAF1250	POSPLADRAFT_1133849				1000000	17570965	13844050	6795585	8193349
CLUSTER1	LEAF708	POSPLADRAFT_1065814				1000000	13987821	12277569	8637701	9383396
CLUSTER1	LEAF3452	POSPLADRAFT_1119778				1000000	37468277	30577875	15866543	18607723
CLUSTER1	LEAF487	POSPLADRAFT_1127754				1000000	12635791	10754203	6779925	7663706
CLUSTER1	LEAF6860	POSPLADRAFT_1135035				1000000	186486923	147777924	61378468	80809311
CLUSTER1	LEAF397	POSPLADRAFT_1049459				1000000	12093579	10438545	7031072	7842154
CLUSTER1	LEAF2060	POSPLADRAFT_1054229				1000000	23304377	18787621	9826620	11787745
CLUSTER1	LEAF2372	POSPLADRAFT_1181560				1000000	25959009	22987978	17476116	18727879
CLUSTER1	LEAF2569	POSPLADRAFT_1133350				1000000	27726746	24172441	15982440	17650028
CLUSTER1	LEAF7104	POSPLADRAFT_1134408				1000000	227856934	188959305	95545059	114147552
CLUSTER1	LEAF4991	POSPLADRAFT_1154292				1000000	65871674	60068569	49969345	52010635
CLUSTER1	LEAF5189	POSPLADRAFT_1155752				1000000	71672737	55859673	28322189	33837444
CLUSTER1	LEAF3727	POSPLADRAFT_1185463				1000000	41258183	36387897	27959997	29687033
CLUSTER1	LEAF1131	POSPLADRAFT_1051995				1000000	16669973	13278010	7547433	8659314
CLUSTER1	LEAF1267	POSPLADRAFT_1061020				1000000	17679281	13922637	7923330	8963588
CLUSTER1	LEAF2989	POSPLADRAFT_1067742				1000000	32057236	26701744	18085651	19557501
CLUSTER1	LEAF2817	POSPLADRAFT_1151633				1000000	30208555	23095936	9811428	11512012
CLUSTER1	LEAF7146	POSPLADRAFT_1129387				1000000	238628479	213538727	167857941	174113724
CLUSTER1	LEAF7951	POSPLADRAFT_1069787				1000000	847570679	709375305	437267487	480866638
CLUSTER1	LEAF4712	POSPLADRAFT_1040330				1000000	59473976	52730080	40705898	42710163
CLUSTER1	LEAF6893	POSPLADRAFT_1054772				1000000	191487106	153748703	106924316	109362457
CLUSTER1	LEAF7037	POSPLADRAFT_1050707				1000000	214955246	165026367	103069786	106153740
CLUSTER1	LEAF6525	POSPLADRAFT_1068055				1000000	144592361	105643646	57229156	60088127
CLUSTER1	LEAF7100	POSPLADRAFT_1169016				1000000	227341003	173958923	105881958	109047829
CLUSTER1	LEAF3226	POSPLADRAFT_1073254				1000000	34718552	23763462	9688464	10507069
CLUSTER1	LEAF6293	POSPLADRAFT_1179779				1000000	123262505	96805855	62951378	65292206
CLUSTER1	LEAF8085	POSPLADRAFT_1038507				1000000	1275980713	1008510742	672106873	697258911
CLUSTER1	LEAF240	POSPLADRAFT_1136953				1000000	11196918	8128586	4324745	4440495
CLUSTER1	LEAF1631	POSPLADRAFT_1047549				1000000	20183771	14929092	8501800	8673135
CLUSTER1	LEAF7304	POSPLADRAFT_1069371				1000000	281130188	241628296	193958664	194513611
CLUSTER1	LEAF6318	POSPLADRAFT_1032096				1000000	125389793	90069466	44642166	46032413
CLUSTER1	LEAF4793	POSPLADRAFT_1067684				1000000	61250095	52535549	41590714	41538521
CLUSTER1	LEAF6862	POSPLADRAFT_1129052				1000000	186993408	132737534	58371609	64058716
CLUSTER1	LEAF7369	POSPLADRAFT_1040481				1000000	302169861	220551590	108941498	118350342
CLUSTER1	LEAF4659	POSPLADRAFT_1042699				1000000	58255379	43015957	22088448	23561495
CLUSTER1	LEAF3592	POSPLADRAFT_1044048				1000000	39277561	29509201	16130768	16916452
CLUSTER1	LEAF6900	POSPLADRAFT_1149291				1000000	192652084	163801346	124371796	126258301
CLUSTER1	LEAF1569	POSPLADRAFT_1041838				1000000	19707064	14564040	7344919	8061312
CLUSTER1	LEAF4614	POSPLADRAFT_1176987				1000000	57372051	44377834	27347940	28923376
CLUSTER1	LEAF486	POSPLADRAFT_1066984				1000000	12619895	10308860	7646443	7824483
CLUSTER1	LEAF3461	POSPLADRAFT_1134794				1000000	37562401	32333775	26302498	26671310
CLUSTER1	LEAF4681	POSPLADRAFT_1168779				1000000	58754696	41812412	22080095	23095554
CLUSTER1	LEAF4744	POSPLADRAFT_1051233				1000000	60088448	42183914	21560057	22598232
CLUSTER1	LEAF4253	POSPLADRAFT_1075598				1000000	50264668	35005314	17882885	19179407
CLUSTER1	LEAF6333	POSPLADRAFT_1072311				1000000	126713661	90023254	48317345	51595821
CLUSTER1	LEAF440	POSPLADRAFT_1132431				1000000	12367164	9347999	5902766	6013057
CLUSTER1	LEAF3303	POSPLADRAFT_1147401				1000000	35596264	28024223	19228418	19468906
CLUSTER1	LEAF3712	POSPLADRAFT_1066824				1000000	41020435	31030823	20035036	20394346
CLUSTER1	LEAF3995	POSPLADRAFT_1049756				1000000	45417171	29486589	10251653	11711237
CLUSTER1	LEAF7858	POSPLADRAFT_1063887				1000000	687459900	528042969	333430939	349269196
CLUSTER1	LEAF3024	POSPLADRAFT_1067236				1000000	32466381	22322792	9929938	11062548
CLUSTER1	LEAF549	POSPLADRAFT_1034000				1000000	13000893	11509812	9718488	9889436
CLUSTER1	LEAF5104	POSPLADRAFT_1062347				1000000	68950859	55186043	38473385	40172653
CLUSTER1	LEAF3374	POSPLADRAFT_1182319				1000000	36470680	28738949	19052711	19904108
CLUSTER1	LEAF4104	POSPLADRAFT_1179666				1000000	47281513	34014839	17060110	18978777
CLUSTER1	LEAF4162	POSPLADRAFT_1111309				1000000	48296368	40385300	30451345	31529894
CLUSTER1	LEAF6704	POSPLADRAFT_1055452				1000000	162992401	135693451	97317497	102344360
CLUSTER1	LEAF6716	POSPLADRAFT_1039203				1000000	164378342	119680862	56532406	65134399
CLUSTER1	LEAF5897	POSPLADRAFT_1146158				1000000	99030151	80845551	54981098	58151154
CLUSTER1	LEAF4247	POSPLADRAFT_1183262				1000000	50148750	39577049	25314165	27180048
CLUSTER1	LEAF2848	POSPLADRAFT_1046542				1000000	30588806	24621489	15985768	17317478
CLUSTER1	LEAF7857	POSPLADRAFT_1041743				1000000	687007813	537092285	317702576	350699097
CLUSTER1	LEAF4379	POSPLADRAFT_1177502				1000000	52741600	37266384	15329519	18777851
CLUSTER1	LEAF5406	POSPLADRAFT_1131881				1000000	78607841	68424248	54290218	56581799
CLUSTER1	LEAF3640	POSPLADRAFT_1085515				1000000	39930336	28659836	11833480	14060428
CLUSTER1	LEAF6232	POSPLADRAFT_1055025				1000000	118608513	86448372	37603474	44200218
CLUSTER1	LEAF6261	POSPLADRAFT_1045287				1000000	121133720	94820816	54337490	58792419
CLUSTER1	LEAF7352	POSPLADRAFT_1070823				1000000	296066895	232609039	136919083	148395630
CLUSTER1	LEAF5739	POSPLADRAFT_1111080				1000000	91085487	63725811	28294388	33308247
CLUSTER1	LEAF7498	POSPLADRAFT_1042958				1000000	357752808	251816238	116159622	135664230
CLUSTER1	LEAF3246	POSPLADRAFT_1073225				1000000	34902733	27978813	19152597	20271824
CLUSTER1	LEAF3626	POSPLADRAFT_1056753				1000000	39739643	28749994	14487034	17102646
CLUSTER1	LEAF6941	POSPLADRAFT_1178540				1000000	198372467	150472290	88628181	100003700
CLUSTER1	LEAF2711	POSPLADRAFT_1043968				1000000	29012724	17452374	2600081	5029747
CLUSTER1	LEAF2193	POSPLADRAFT_1174815				1000000	24401163	14977754	3974604	5385998
CLUSTER1	LEAF7653	POSPLADRAFT_1180978				1000000	450922150	322539734	172077026	190058624
CLUSTER1	LEAF6361	POSPLADRAFT_1107622				1000000	129575272	92367836	48285236	54178410
CLUSTER1	LEAF1233	POSPLADRAFT_1053379				1000000	17410986	16149454	14691776	14890918
CLUSTER1	LEAF5631	POSPLADRAFT_1036513				1000000	87136314	69163414	49178226	51816605
CLUSTER1	LEAF6566	POSPLADRAFT_1183516				1000000	150518616	118782448	76695305	68942047
CLUSTER1	LEAF7360	POSPLADRAFT_1182874				1000000	300088409	225045593	123901237	105736191
CLUSTER1	LEAF5713	POSPLADRAFT_1182441				1000000	89894867	69851357	42969994	37878834
CLUSTER1	LEAF4743	POSPLADRAFT_1074741				1000000	60083603	49430168	35084641	32580742
CLUSTER1	LEAF1911	POSPLADRAFT_1050772		PL14		1000000	22122688	18188448	12876103	11991582
CLUSTER1	LEAF6299	POSPLADRAFT_1172221				1000000	123968582	89381096	41243732	33277557
CLUSTER1	LEAF4439	POSPLADRAFT_1068896				1000000	54212952	44423035	31018934	28927204
CLUSTER1	LEAF5747	POSPLADRAFT_1044615				1000000	91434242	76843544	56980747	53994907
CLUSTER1	LEAF5278	POSPLADRAFT_1130087				1000000	74260780	56770718	33804062	30106840
CLUSTER1	LEAF6919	POSPLADRAFT_1067779				1000000	194975143	146830048	82395515	71752396
CLUSTER1	LEAF7531	POSPLADRAFT_1071332				1000000	377422760	253227707	89666107	66139992
CLUSTER1	LEAF4028	POSPLADRAFT_1031130				1000000	46032253	33465687	17578777	14349121
CLUSTER1	LEAF6489	POSPLADRAFT_1178484				1000000	140617828	102302933	53314297	43365795
CLUSTER1	LEAF942	POSPLADRAFT_1156966				1000000	15446461	14105280	12398896	12068009
CLUSTER1	LEAF5530	POSPLADRAFT_1170189				1000000	83046303	62719189	36046600	30298420
CLUSTER1	LEAF8094	POSPLADRAFT_1178551				1000000	1309039917	911656860	385389984	275518982
CLUSTER1	LEAF4170	POSPLADRAFT_1176984				1000000	48372631	37533298	22992813	20091890
CLUSTER1	LEAF5877	POSPLADRAFT_1064673				1000000	97928993	72274704	36170383	29178238
CLUSTER1	LEAF6940	POSPLADRAFT_1133797				1000000	197919189	157403488	100825584	90112633
CLUSTER1	LEAF1405	POSPLADRAFT_1064971		CBM21		1000000	18602991	14008614	7331177	6182730
CLUSTER1	LEAF3913	POSPLADRAFT_1174694				1000000	43914017	40543446	35592499	34463421
CLUSTER1	LEAF7018	POSPLADRAFT_1071786				1000000	210629242	156692276	76954178	57991817
CLUSTER1	LEAF8185	POSPLADRAFT_1052584				1000000	2170152344	1537285522	631532837	413594757
CLUSTER1	LEAF2591	POSPLADRAFT_1142775				1000000	27929363	23260786	16478798	14986653
CLUSTER1	LEAF3326	POSPLADRAFT_1052257				1000000	35807564	27786970	15507506	12923360
CLUSTER1	LEAF4444	POSPLADRAFT_1176162				1000000	54323067	44834587	30306061	27031490
CLUSTER1	LEAF1936	POSPLADRAFT_1184606				1000000	22357887	16045385	6646891	4826417
CLUSTER1	LEAF3509	POSPLADRAFT_1135353				1000000	38151913	33521908	27217873	25824463
CLUSTER1	LEAF7066	POSPLADRAFT_1136342				1000000	219397263	154126221	64336044	45215561
CLUSTER1	LEAF6178	POSPLADRAFT_1051225				1000000	114741287	89618340	55980934	47934475
CLUSTER1	LEAF8211	POSPLADRAFT_1039142				1000000	2668369385	1907483276	885273499	643827515
CLUSTER1	LEAF5504	POSPLADRAFT_1044463				1000000	82025612	69247246	52226719	47748512
CLUSTER1	LEAF8011	POSPLADRAFT_1134229				1000000	1002531189	723041138	337950195	235502792
CLUSTER1	LEAF5816	POSPLADRAFT_1037856				1000000	94543388	85160088	73474777	70488304
CLUSTER1	LEAF7797	POSPLADRAFT_1051833				1000000	597161560	425376526	215961014	162397949
CLUSTER1	LEAF4101	POSPLADRAFT_1148308				1000000	47248367	34198048	17939407	13924085
CLUSTER1	LEAF6457	POSPLADRAFT_1141787				1000000	137355194	113815125	84635483	76876755
CLUSTER1	LEAF2907	POSPLADRAFT_1053441				1000000	31177691	27485826	22917559	21811689
CLUSTER1	LEAF3936	POSPLADRAFT_1074392				1000000	44302685	34489479	22125219	18798084
CLUSTER1	LEAF7311	POSPLADRAFT_1169036				1000000	283379944	223377106	146529816	125852173
CLUSTER1	LEAF6710	POSPLADRAFT_1182153				1000000	163608322	141077881	112864555	104828300
CLUSTER1	LEAF5124	POSPLADRAFT_1064960				1000000	69559853	60161762	48699284	45304333
CLUSTER1	LEAF3092	POSPLADRAFT_1049886		GT22		1000000	33255386	29456266	24734655	23284142
CLUSTER1	LEAF7768	POSPLADRAFT_1147928				1000000	562016235	410159058	220992386	160265732
CLUSTER1	LEAF867	POSPLADRAFT_1153664				1000000	14978481	12099994	8378648	7258930
CLUSTER1	LEAF7815	POSPLADRAFT_1133206				1000000	621830200	499676819	342762878	288863678
CLUSTER1	LEAF7964	POSPLADRAFT_1172779				1000000	883865112	677313110	415820343	325991974
CLUSTER1	LEAF1419	POSPLADRAFT_1141693				1000000	18748478	15656465	10698763	9887242
CLUSTER1	LEAF5835	POSPLADRAFT_1052960				1000000	95529152	76376534	45428417	40284763
CLUSTER1	LEAF7405	POSPLADRAFT_1173402				1000000	314348053	229189926	95598480	71272392
CLUSTER1	LEAF64	POSPLADRAFT_1131844				1000000	10293587	8807213	6383732	5957456
CLUSTER1	LEAF7209	POSPLADRAFT_1090653				1000000	253213486	217024918	157099655	146244080
CLUSTER1	LEAF4270	POSPLADRAFT_1183618				1000000	50520226	44312469	34412304	32402382
CLUSTER1	LEAF6105	POSPLADRAFT_1129011				1000000	109982391	93245377	65968254	60498898
CLUSTER1	LEAF3560	POSPLADRAFT_1167539				1000000	38834267	33916656	26003515	24470760
CLUSTER1	LEAF7702	POSPLADRAFT_1170448				1000000	500076996	406740326	243813446	217277771
CLUSTER1	LEAF7821	POSPLADRAFT_1059230				1000000	630007507	511940887	306109467	271862183
CLUSTER1	LEAF4404	POSPLADRAFT_1157457				1000000	53253159	46049644	33313866	31331356
CLUSTER1	LEAF7662	POSPLADRAFT_1068056				1000000	455570129	365052826	203497986	175400604
CLUSTER1	LEAF3506	POSPLADRAFT_1040130				1000000	38129375	34113655	27211905	26126520
CLUSTER1	LEAF4942	POSPLADRAFT_1043150				1000000	64659698	49739185	24275215	20679888
CLUSTER1	LEAF7637	POSPLADRAFT_1183575				1000000	443240906	333634003	140234344	115495186
CLUSTER1	LEAF4294	POSPLADRAFT_1142010				1000000	51056198	37521503	16590519	13402200
CLUSTER1	LEAF5578	POSPLADRAFT_1130166				1000000	85016121	72087723	51831417	48845448
CLUSTER1	LEAF4652	POSPLADRAFT_1045665				1000000	58174805	44552055	23788876	20311598
CLUSTER1	LEAF7257	POSPLADRAFT_1186647				1000000	265536652	197925430	93271484	76244499
CLUSTER1	LEAF2032	POSPLADRAFT_1066740				1000000	23061237	17386951	8475608	7361695
CLUSTER1	LEAF6635	POSPLADRAFT_1142789				1000000	155911697	133118103	98118378	93296288
CLUSTER1	LEAF3912	POSPLADRAFT_1066690				1000000	43909138	32386658	15297339	13146886
CLUSTER1	LEAF5955	POSPLADRAFT_1134489				1000000	101461563	73670082	32950413	28037596
CLUSTER1	LEAF265	POSPLADRAFT_1055525				1000000	11315154	9768564	6853728	6350791
CLUSTER1	LEAF7219	POSPLADRAFT_1151043				1000000	256263397	206256241	110010559	94245041
CLUSTER1	LEAF6854	POSPLADRAFT_1155169				1000000	185372040	139550903	49074940	34075336
CLUSTER1	LEAF4875	POSPLADRAFT_1142517				1000000	63157986	50317936	26118006	21729181
CLUSTER1	LEAF3145	POSPLADRAFT_1148045				1000000	33831638	26954170	14238691	12125949
CLUSTER1	LEAF7596	POSPLADRAFT_1153717				1000000	413273224	333693604	181231705	158365021
CLUSTER1	LEAF3342	POSPLADRAFT_1063463				1000000	36097385	32390499	25671421	24239849
CLUSTER1	LEAF7961	POSPLADRAFT_1171776				1000000	875285339	720532715	436851227	378272675
CLUSTER1	LEAF4751	POSPLADRAFT_1149057				1000000	60194309	56265739	49251389	47731380
CLUSTER1	LEAF5942	POSPLADRAFT_1045215				1000000	100866318	80602226	44204884	37236813
CLUSTER1	LEAF7871	POSPLADRAFT_1171214				1000000	704633484	562068115	322428345	271125916
CLUSTER1	LEAF7966	POSPLADRAFT_1080624				1000000	888259277	703569153	385375061	315221405
CLUSTER1	LEAF5649	POSPLADRAFT_1066434				1000000	87757584	71451591	39847267	33741600
CLUSTER1	LEAF6691	POSPLADRAFT_1164549				1000000	161482025	139107590	96665260	88383904
CLUSTER1	LEAF5372	POSPLADRAFT_1055556				1000000	77608063	62080219	31658098	25672237
CLUSTER1	LEAF974	POSPLADRAFT_1177068				1000000	15616292	13344646	8884288	7943827
CLUSTER1	LEAF1388	POSPLADRAFT_1142839				1000000	18525152	14359105	6327930	4643547
CLUSTER1	LEAF1820	POSPLADRAFT_1146841				1000000	21401579	17543543	9557277	7820914
CLUSTER1	LEAF6052	POSPLADRAFT_1089810				1000000	106984009	92924484	63895992	57620186
CLUSTER1	LEAF712	POSPLADRAFT_1030101				1000000	13994010	11953924	7691808	6804786
CLUSTER1	LEAF5719	POSPLADRAFT_1182776				1000000	90132675	76225319	46905468	41437256
CLUSTER1	LEAF7582	POSPLADRAFT_1053780				1000000	404161804	336923279	195972290	168769348
CLUSTER1	LEAF2142	POSPLADRAFT_1136325				1000000	24100088	21249144	14159792	12118060
CLUSTER1	LEAF6695	POSPLADRAFT_1046973				1000000	162122208	141777206	92635529	78194946
CLUSTER1	LEAF4169	POSPLADRAFT_1137387				1000000	48367374	45077850	36806206	34520306
CLUSTER1	LEAF8138	POSPLADRAFT_1071417				1000000	1620429443	1378708252	822814941	666574585
CLUSTER1	LEAF8170	POSPLADRAFT_1059545				1000000	1950752441	1601461182	810754761	592342773
CLUSTER1	LEAF2236	POSPLADRAFT_1046845				1000000	24872414	22607246	17289705	15761071
CLUSTER1	LEAF6644	POSPLADRAFT_1148212				1000000	156507797	134770004	85448914	69217232
CLUSTER1	LEAF7805	POSPLADRAFT_1128148				1000000	606133972	483919617	210457764	124707954
CLUSTER1	LEAF3459	POSPLADRAFT_1141328				1000000	37542767	34565685	27621918	25433752
CLUSTER1	LEAF5152	POSPLADRAFT_1151309				1000000	70302238	63466240	46102394	42051411
CLUSTER1	LEAF6713	POSPLADRAFT_1158221				1000000	164102402	141230881	82658585	68528366
CLUSTER1	LEAF4323	POSPLADRAFT_1066509		GT24		1000000	51700180	44756496	27664679	23440840
CLUSTER1	LEAF7130	POSPLADRAFT_1133807				1000000	234353699	205884521	138742844	121743553
CLUSTER1	LEAF7410	POSPLADRAFT_1071009				1000000	315575287	265788818	157733002	129867752
CLUSTER1	LEAF8120	POSPLADRAFT_1037995				1000000	1476531982	1187655762	566342468	408674896
CLUSTER1	LEAF5964	POSPLADRAFT_1129189				1000000	102081924	88770462	59919792	52628166
CLUSTER1	LEAF2339	POSPLADRAFT_1065909				1000000	25713003	22057774	13875153	11842847
CLUSTER1	LEAF4016	POSPLADRAFT_1075800				1000000	45778118	40761913	29558819	26898666
CLUSTER1	LEAF1152	POSPLADRAFT_1032909				1000000	16848824	12894504	3796041	1708677
CLUSTER1	LEAF4853	POSPLADRAFT_1068094				1000000	62464878	52929379	33181915	27771696
CLUSTER1	LEAF7284	POSPLADRAFT_1047423				1000000	273268494	230982132	145551804	121763306
CLUSTER1	LEAF4594	POSPLADRAFT_1067622				1000000	56972206	45806324	22691570	16485146
CLUSTER1	LEAF5410	POSPLADRAFT_1138540				1000000	78765625	67891518	46119968	40470600
CLUSTER1	LEAF3117	POSPLADRAFT_1172875				1000000	33500042	30208668	23134321	21141844
CLUSTER1	LEAF5753	POSPLADRAFT_1044860				1000000	91623383	77108719	46545250	37287048
CLUSTER1	LEAF2597	POSPLADRAFT_1178088				1000000	27954523	25235456	20048908	18422285
CLUSTER1	LEAF7029	POSPLADRAFT_1047050				1000000	212991364	190601639	147764282	134139572
CLUSTER1	LEAF2515	POSPLADRAFT_1184107				1000000	27228941	23823179	17376648	15282632
CLUSTER1	LEAF2535	POSPLADRAFT_1073155		GT8		1000000	27388800	22192274	11963427	8930606
CLUSTER1	LEAF2043	POSPLADRAFT_1167263				1000000	23172173	19690001	13107442	10940289
CLUSTER1	LEAF5120	POSPLADRAFT_1038257				1000000	69505989	57996040	36615353	29146788
CLUSTER1	LEAF7578	POSPLADRAFT_1039310				1000000	402694275	346639496	235211243	198410110
CLUSTER1	LEAF8078	POSPLADRAFT_1053915				1000000	1235671387	1041061035	648669495	517295227
CLUSTER1	LEAF7790	POSPLADRAFT_1042118				1000000	590274048	481214478	255088394	177983383
CLUSTER1	LEAF4902	POSPLADRAFT_1045694				1000000	63722122	52807705	35362823	29740103
CLUSTER1	LEAF5460	POSPLADRAFT_1088394		TF		1000000	80778328	74413467	64424057	61259357
CLUSTER1	LEAF5389	POSPLADRAFT_1136028				1000000	78059113	59210220	29717373	19792341
CLUSTER1	LEAF8126	POSPLADRAFT_1058504				1000000	1520272339	1182306274	641650574	466121796
CLUSTER1	LEAF3593	POSPLADRAFT_1182419				1000000	39283878	34876026	27928827	25528864
CLUSTER1	LEAF3558	POSPLADRAFT_1128619				1000000	38819775	32565525	22236725	18866901
CLUSTER1	LEAF6718	POSPLADRAFT_1164706				1000000	164834549	145390686	111579216	100604973
CLUSTER1	LEAF8053	POSPLADRAFT_1041442				1000000	1164825928	899201233	490598267	375361359
CLUSTER1	LEAF8150	POSPLADRAFT_1037812				1000000	1667218994	1253339600	603282837	414292877
CLUSTER1	LEAF3228	POSPLADRAFT_1155377				1000000	34738857	31781418	27125374	25686295
CLUSTER1	LEAF7771	POSPLADRAFT_1146211				1000000	564113037	433573944	223996475	171717484
CLUSTER1	LEAF4813	POSPLADRAFT_1168216				1000000	61691772	54621819	41259720	37806931
CLUSTER1	LEAF5730	POSPLADRAFT_1170701				1000000	90732079	78187660	54924160	48724033
CLUSTER1	LEAF5496	POSPLADRAFT_1049062				1000000	81902176	70408264	48292210	42720436
CLUSTER1	LEAF1528	POSPLADRAFT_1035362				1000000	19426987	16310650	10926535	9501907
CLUSTER1	LEAF1621	POSPLADRAFT_1058544				1000000	20127779	14946436	5935693	3549682
CLUSTER1	LEAF4953	POSPLADRAFT_1183401				1000000	64948303	52055424	34981598	26299900
CLUSTER1	LEAF8001	POSPLADRAFT_1051497				1000000	976559448	802224487	572326111	456697144
CLUSTER1	LEAF2588	POSPLADRAFT_1051929				1000000	27903654	22767675	15904352	12405652
CLUSTER1	LEAF6628	POSPLADRAFT_1073772				1000000	155333282	133375778	103781952	89668709
CLUSTER1	LEAF5206	POSPLADRAFT_1183470				1000000	72063759	58051090	38594913	29081594
CLUSTER1	LEAF7869	POSPLADRAFT_1127846				1000000	702473755	627814514	521858765	471046448
CLUSTER1	LEAF4246	POSPLADRAFT_1185701				1000000	50114983	41540337	29307667	23452427
CLUSTER1	LEAF5138	POSPLADRAFT_1046149				1000000	69887527	67449608	63979813	62411438
CLUSTER1	LEAF7870	POSPLADRAFT_1043806				1000000	704125610	558639709	351069641	259477661
CLUSTER1	LEAF4301	POSPLADRAFT_1156049				1000000	51122715	41048973	27597412	21775017
CLUSTER1	LEAF5105	POSPLADRAFT_1180477				1000000	68956642	53657524	33248604	24029579
CLUSTER1	LEAF1836	POSPLADRAFT_1125139		GT22		1000000	21487497	17618301	11542015	9022108
CLUSTER1	LEAF3180	POSPLADRAFT_1065214				1000000	34287930	28854460	20453495	16991879
CLUSTER1	LEAF6681	POSPLADRAFT_1058354				1000000	159973129	134438644	95281937	80343979
CLUSTER1	LEAF2596	POSPLADRAFT_1072559				1000000	27947561	21576048	12472887	8919052
CLUSTER1	LEAF6202	POSPLADRAFT_1186784				1000000	116448380	96245110	66852676	55356186
CLUSTER1	LEAF2107	POSPLADRAFT_1043976				1000000	23746895	18619560	11260322	8373947
CLUSTER1	LEAF5595	POSPLADRAFT_1167041				1000000	85949333	70310143	48226151	39485783
CLUSTER1	LEAF1368	POSPLADRAFT_1150392				1000000	18385939	14752200	9605302	7777282
CLUSTER1	LEAF4604	POSPLADRAFT_1179993				1000000	57040287	48493938	36269180	31853565
CLUSTER1	LEAF6642	POSPLADRAFT_1157446				1000000	156448669	127026215	87526947	72176865
CLUSTER1	LEAF7981	POSPLADRAFT_1088628				1000000	926127563	751813049	511247162	420688019
CLUSTER1	LEAF3149	POSPLADRAFT_1184142				1000000	33890167	27471882	18537598	15522307
CLUSTER1	LEAF5509	POSPLADRAFT_1179471				1000000	82175171	64349869	39169239	30771111
CLUSTER1	LEAF5184	POSPLADRAFT_1040997				1000000	71597214	60961117	46098740	41299660
CLUSTER1	LEAF5118	POSPLADRAFT_1055818				1000000	69488274	58049690	44885612	38434181
CLUSTER1	LEAF8114	POSPLADRAFT_1177578				1000000	1425867188	1078923096	682642212	480679169
CLUSTER1	LEAF1207	POSPLADRAFT_1178457				1000000	17193363	16141787	14961871	14335495
CLUSTER1	LEAF1924	POSPLADRAFT_1045939				1000000	22253349	20222332	17744349	16560621
CLUSTER1	LEAF6688	POSPLADRAFT_1178709				1000000	161285629	142124847	118783012	107397865
CLUSTER1	LEAF5475	POSPLADRAFT_1160807				1000000	81292473	69647896	56061886	48765095
CLUSTER1	LEAF6110	POSPLADRAFT_1155894				1000000	110258865	96740288	80858459	72361649
CLUSTER1	LEAF7693	POSPLADRAFT_1175681				1000000	489470001	357849121	193285614	124894096
CLUSTER1	LEAF7997	POSPLADRAFT_1182447				1000000	962931580	783950317	550672363	455190216
CLUSTER1	LEAF7885	POSPLADRAFT_1046336				1000000	737312622	569206665	351373810	268746460
CLUSTER1	LEAF5113	POSPLADRAFT_1048558				1000000	69231422	53229626	33539528	25538773
CLUSTER1	LEAF7271	POSPLADRAFT_1061794				1000000	269773193	208749100	136531586	105428741
CLUSTER1	LEAF5958	POSPLADRAFT_1144279				1000000	101829102	83230133	62341129	53325478
CLUSTER1	LEAF5195	POSPLADRAFT_1129463				1000000	71824905	63560211	52320412	45695358
CLUSTER1	LEAF8023	POSPLADRAFT_1045558				1000000	1071133179	850003906	546370667	370071350
CLUSTER1	LEAF5183	POSPLADRAFT_1072557				1000000	71540878	62151764	49453854	41899799
CLUSTER1	LEAF2905	POSPLADRAFT_1158541				1000000	31173437	25694366	18106831	14035202
CLUSTER1	LEAF5134	POSPLADRAFT_1167182				1000000	69756683	59126808	44084892	36010712
CLUSTER1	LEAF6706	POSPLADRAFT_1045877				1000000	163099670	143733963	117975471	103597145
CLUSTER1	LEAF4470	POSPLADRAFT_1178332				1000000	54728642	42875412	28321133	19543407
CLUSTER1	LEAF7136	POSPLADRAFT_1053085				1000000	236703156	207800293	172580994	151877960
CLUSTER1	LEAF5492	POSPLADRAFT_1153768				1000000	81856583	69244415	54895504	44893829
CLUSTER1	LEAF5937	POSPLADRAFT_1174191				1000000	100705025	85447495	67883186	55957344
CLUSTER1	LEAF7266	POSPLADRAFT_1045375				1000000	268139923	218815826	165328674	128371704
CLUSTER1	LEAF6661	POSPLADRAFT_1039614				1000000	158073135	129058746	94734772	69367256
CLUSTER1	LEAF7545	POSPLADRAFT_1168465				1000000	386014832	303480682	208280197	135740295
CLUSTER1	LEAF5098	POSPLADRAFT_1044352				1000000	68891212	55221115	40432259	29012268
CLUSTER1	LEAF2724	POSPLADRAFT_1155913				1000000	29177456	23037094	12337543	7333478
CLUSTER1	LEAF7697	POSPLADRAFT_1038851				1000000	495672119	416877045	281512604	216967926
CLUSTER1	LEAF6262	POSPLADRAFT_1157525				1000000	121142036	96482262	54122944	34556728
CLUSTER1	LEAF4929	POSPLADRAFT_1172312				1000000	64412575	57018681	43868019	37897655
CLUSTER1	LEAF4230	POSPLADRAFT_1078197				1000000	49662910	43567795	32796421	27427210
CLUSTER1	LEAF4816	POSPLADRAFT_1133854				1000000	61805264	53388191	38858116	31585270
CLUSTER1	LEAF5936	POSPLADRAFT_1052365				1000000	100679222	85173096	59965164	48716488
CLUSTER1	LEAF7918	POSPLADRAFT_1173096				1000000	786033447	615354370	347534363	227460236
CLUSTER1	LEAF6356	POSPLADRAFT_1177547				1000000	128982880	108384537	74331581	58659950
CLUSTER1	LEAF226	POSPLADRAFT_1069597				1000000	11124823	10088320	8286575	7543385
CLUSTER1	LEAF1177	POSPLADRAFT_1142071				1000000	17000402	15046666	11206844	9508272
CLUSTER1	LEAF6516	POSPLADRAFT_1037945				1000000	143933807	131013672	105856934	94945000
CLUSTER1	LEAF8143	POSPLADRAFT_1059588				1000000	1632191895	1311429688	663789185	387058350
CLUSTER1	LEAF5017	POSPLADRAFT_1155569				1000000	66584061	57418976	38690136	30424654
CLUSTER1	LEAF6171	POSPLADRAFT_1042818				1000000	114315834	97257813	63101967	47264935
CLUSTER1	LEAF2804	POSPLADRAFT_1133002				1000000	30013512	27215298	21316050	18924681
CLUSTER1	LEAF2428	POSPLADRAFT_1149077				1000000	26435001	22376825	14561728	11479958
CLUSTER1	LEAF4605	POSPLADRAFT_1132743				1000000	57059780	47504501	29370119	22010443
CLUSTER1	LEAF3219	POSPLADRAFT_1044586				1000000	34634350	30075132	19891090	16208014
CLUSTER1	LEAF6476	POSPLADRAFT_1144149				1000000	139080902	116199875	64813889	45508675
CLUSTER1	LEAF4280	POSPLADRAFT_1170100				1000000	50700333	47406265	42215946	39458035
CLUSTER1	LEAF7457	POSPLADRAFT_1156738				1000000	335954620	283080505	200361740	154257278
CLUSTER1	LEAF3106	POSPLADRAFT_1081287				1000000	33391975	29650463	22918068	19287600
CLUSTER1	LEAF3200	POSPLADRAFT_1053645				1000000	34482376	31666071	27009771	24254068
CLUSTER1	LEAF4411	POSPLADRAFT_1047756				1000000	53546101	44073246	30437883	21131775
CLUSTER1	LEAF6697	POSPLADRAFT_1184311				1000000	162332748	139779266	106174881	85581139
CLUSTER1	LEAF1545	POSPLADRAFT_1059771				1000000	19545219	18570341	16899202	15732218
CLUSTER1	LEAF3469	POSPLADRAFT_1072219				1000000	37705605	33603195	27037697	22418968
CLUSTER1	LEAF6005	POSPLADRAFT_1044985				1000000	104649033	91173264	64485664	48240662
CLUSTER1	LEAF7521	POSPLADRAFT_1132101				1000000	369563110	315850220	213904892	155065689
CLUSTER1	LEAF2417	POSPLADRAFT_1081274				1000000	26339130	20125595	14601344	10435209
CLUSTER1	LEAF7325	POSPLADRAFT_1183089				1000000	288142731	254593185	224530090	201474213
CLUSTER1	LEAF964	POSPLADRAFT_1070143				1000000	15577246	10923985	6743184	3547864
CLUSTER1	LEAF1428	POSPLADRAFT_1147467				1000000	18788513	15571171	12649582	10406847
CLUSTER1	LEAF5507	POSPLADRAFT_1039031				1000000	82078316	62020706	43952351	29784443
CLUSTER1	LEAF5485	POSPLADRAFT_1185685				1000000	81569397	65572212	50565750	38774227
CLUSTER1	LEAF7780	POSPLADRAFT_1165033				1000000	580439148	456288849	341199188	249903534
CLUSTER1	LEAF8162	POSPLADRAFT_1054599				1000000	1818094604	1345872314	886258728	535993225
CLUSTER1	LEAF5737	POSPLADRAFT_1046407				1000000	91021629	73838257	56287487	43157303
CLUSTER1	LEAF6093	POSPLADRAFT_1037112				1000000	109218132	95021484	81328796	70043556
CLUSTER1	LEAF999	POSPLADRAFT_1177460				1000000	15813005	13747932	11601046	10168597
CLUSTER1	LEAF3823	POSPLADRAFT_1042140				1000000	42616302	33394470	23582840	17374825
CLUSTER1	LEAF4861	POSPLADRAFT_1129381				1000000	62752167	57776882	52904125	49585972
CLUSTER1	LEAF5397	POSPLADRAFT_1182947				1000000	78264717	64780998	51167850	41826805
CLUSTER1	LEAF2335	POSPLADRAFT_1160083				1000000	25663385	21000147	16478880	13488321
CLUSTER1	LEAF845	POSPLADRAFT_1064864				1000000	14824116	13015540	11072208	9931793
CLUSTER1	LEAF2554	POSPLADRAFT_1149596				1000000	27576155	22005415	17089212	13512463
CLUSTER1	LEAF5745	POSPLADRAFT_1073585				1000000	91335022	76288628	63009239	53588802
CLUSTER1	LEAF7488	POSPLADRAFT_1177482				1000000	352849731	270420776	199725510	145491486
CLUSTER1	LEAF7828	POSPLADRAFT_1173947				1000000	641112305	504098267	389888245	299688568
CLUSTER1	LEAF6015	POSPLADRAFT_1065919				1000000	105124634	80295265	59353004	44915123
CLUSTER1	LEAF7007	POSPLADRAFT_1165260				1000000	209055984	145614288	89963249	52437126
CLUSTER1	LEAF1586	POSPLADRAFT_1154138				1000000	19875662	14438867	9917583	6638308
CLUSTER1	LEAF4109	POSPLADRAFT_1142796				1000000	47343285	36870819	26121403	20699488
CLUSTER1	LEAF6858	POSPLADRAFT_1144385				1000000	186049286	149235840	110919579	92065086
CLUSTER1	LEAF6240	POSPLADRAFT_1177510				1000000	119247414	91231407	62732990	49038532
CLUSTER1	LEAF4868	POSPLADRAFT_1173365				1000000	62907486	48443012	33924461	26642561
CLUSTER1	LEAF5616	POSPLADRAFT_1132639				1000000	86610641	70509422	54235489	45882080
CLUSTER1	LEAF1611	POSPLADRAFT_1068108				1000000	20056402	17595364	15071683	13779506
CLUSTER1	LEAF4438	POSPLADRAFT_1058141				1000000	54135048	43178535	31727133	26443941
CLUSTER1	LEAF611	POSPLADRAFT_1074492				1000000	13340119	10957501	8356993	7105758
CLUSTER1	LEAF5997	POSPLADRAFT_1169649				1000000	104402107	89714256	73646149	65547646
CLUSTER1	LEAF4333	POSPLADRAFT_1149031				1000000	51937740	37687359	24105236	16612137
CLUSTER1	LEAF7178	POSPLADRAFT_1160564				1000000	245048599	176702454	111116829	74811890
CLUSTER1	LEAF7301	POSPLADRAFT_1066765				1000000	280539429	199779892	119794479	75066879
CLUSTER1	LEAF8154	POSPLADRAFT_1049198				1000000	1690861816	1198203125	708274597	440911591
CLUSTER1	LEAF5300	POSPLADRAFT_1031546				1000000	75025894	60532299	47016872	40205406
CLUSTER1	LEAF7121	POSPLADRAFT_1047060				1000000	230917328	171510345	116187515	87896889
CLUSTER1	LEAF6831	POSPLADRAFT_1039012				1000000	181689865	143974838	108135216	90959106
CLUSTER1	LEAF6438	POSPLADRAFT_1066491				1000000	135423615	111054695	87655777	75603477
CLUSTER1	LEAF1027	POSPLADRAFT_1139531				1000000	15997211	10975914	6455459	4054880
CLUSTER1	LEAF3656	POSPLADRAFT_1130769				1000000	40088127	32026932	24943577	20695610
CLUSTER1	LEAF5841	POSPLADRAFT_1046849				1000000	95939697	78920288	64177307	54999657
CLUSTER1	LEAF1562	POSPLADRAFT_1076316				1000000	19665230	15579999	12033912	9988132
CLUSTER1	LEAF6020	POSPLADRAFT_1134500				1000000	105376259	78080200	58916290	44524689
CLUSTER1	LEAF7748	POSPLADRAFT_1038293				1000000	545284424	400511108	301821747	224341949
CLUSTER1	LEAF5990	POSPLADRAFT_1136011				1000000	103949883	96898849	91867249	87927940
CLUSTER1	LEAF5614	POSPLADRAFT_1038686				1000000	86580704	68632034	55484409	45833973
CLUSTER1	LEAF2706	POSPLADRAFT_1158900				1000000	28991720	23941704	20559214	17998184
CLUSTER1	LEAF6214	POSPLADRAFT_1142238				1000000	116869026	84864395	60034508	44650230
CLUSTER1	LEAF8117	POSPLADRAFT_1053956				1000000	1447336182	952566956	573929321	334967529
CLUSTER1	LEAF5093	POSPLADRAFT_1142780				1000000	68723373	54716938	44587372	37544304
CLUSTER1	LEAF6396	POSPLADRAFT_1123469				1000000	131804565	101251938	79226669	60720219
CLUSTER1	LEAF7300	POSPLADRAFT_1134045				1000000	279852570	204274719	149745697	103528336
CLUSTER1	LEAF3685	POSPLADRAFT_1139514				1000000	40539219	32373878	26713678	21693541
CLUSTER1	LEAF5051	POSPLADRAFT_1146068				1000000	67503616	59089417	52678520	47606018
CLUSTER1	LEAF4293	POSPLADRAFT_1154339				1000000	51043449	37837727	27442724	20034628
CLUSTER1	LEAF6193	POSPLADRAFT_1136328				1000000	115935844	90953247	72059608	57825096
CLUSTER1	LEAF1802	POSPLADRAFT_1179622				1000000	21273409	19151295	17502972	16271727
CLUSTER1	LEAF5335	POSPLADRAFT_1073992				1000000	76361198	65281654	58145401	51595444
CLUSTER1	LEAF922	POSPLADRAFT_1137746				1000000	15317712	12742791	11033335	9245321
CLUSTER1	LEAF5014	POSPLADRAFT_1130314				1000000	66507401	51524769	41701344	31139574
CLUSTER1	LEAF5384	POSPLADRAFT_1051525				1000000	77937172	56017616	40841759	25334774
CLUSTER1	LEAF5803	POSPLADRAFT_1146559				1000000	94076035	71662827	56070229	41243923
CLUSTER1	LEAF7500	POSPLADRAFT_1165174				1000000	359269928	316760040	287839996	259796265
CLUSTER1	LEAF1282	POSPLADRAFT_1090496				1000000	17756882	14548629	12539879	10369649
CLUSTER1	LEAF5032	POSPLADRAFT_1053792				1000000	67010475	54312771	46337795	37884689
CLUSTER1	LEAF4454	POSPLADRAFT_1044522				1000000	54425137	40080067	31230864	21989252
CLUSTER1	LEAF5562	POSPLADRAFT_1075445				1000000	84214104	66430611	53077744	40342289
CLUSTER1	LEAF6146	POSPLADRAFT_1155368				1000000	112734001	85329597	64945343	45671509
CLUSTER1	LEAF4624	POSPLADRAFT_1156658				1000000	57637390	50444592	44616093	39696087
CLUSTER1	LEAF7193	POSPLADRAFT_1136809				1000000	249147079	157077423	64298950	51441284
CLUSTER1	LEAF7262	POSPLADRAFT_1043280				1000000	267557007	183682388	99592354	87070503
CLUSTER1	LEAF4862	POSPLADRAFT_1146267				1000000	62753376	42752541	22719879	19699064
CLUSTER1	LEAF2416	POSPLADRAFT_1127708				1000000	26326286	17879959	9297734	8101485
CLUSTER1	LEAF6322	POSPLADRAFT_1065302				1000000	125938927	85263405	45415760	39660740
CLUSTER1	LEAF7059	POSPLADRAFT_1040555				1000000	218380646	151269073	80486069	71064896
CLUSTER1	LEAF7338	POSPLADRAFT_1064862				1000000	290579041	187971832	78706406	64092506
CLUSTER1	LEAF6281	POSPLADRAFT_1127186				1000000	122645767	89017754	53399132	48553585
CLUSTER1	LEAF3409	POSPLADRAFT_1164885				1000000	36861015	26162027	15084669	13874171
CLUSTER1	LEAF5005	POSPLADRAFT_1038009				1000000	66249786	40946983	14512240	11860299
CLUSTER1	LEAF5191	POSPLADRAFT_1042479				1000000	71701576	58505585	44585838	43067886
CLUSTER1	LEAF6834	POSPLADRAFT_1129723				1000000	182210892	124006485	62777519	55457321
CLUSTER1	LEAF2361	POSPLADRAFT_1155813				1000000	25872105	21017937	16033712	15542102
CLUSTER1	LEAF6109	POSPLADRAFT_1175530				1000000	110184380	70479523	31440241	24237803
CLUSTER1	LEAF7099	POSPLADRAFT_1065894				1000000	227088486	158948959	90766113	78271332
CLUSTER1	LEAF5320	POSPLADRAFT_1138054				1000000	75901199	53555721	30829330	27224607
CLUSTER1	LEAF7581	POSPLADRAFT_1171668				1000000	403920074	257684418	106827759	81728088
CLUSTER1	LEAF5700	POSPLADRAFT_1152229				1000000	89438560	72736656	55301579	52057877
CLUSTER1	LEAF5868	POSPLADRAFT_1048544				1000000	97311684	67896355	37863903	32055920
CLUSTER1	LEAF1697	POSPLADRAFT_1149367				1000000	20580765	16818697	12759422	12134509
CLUSTER1	LEAF6651	POSPLADRAFT_1144694				1000000	157142624	105901245	50686218	41984200
CLUSTER1	LEAF1256	POSPLADRAFT_1034212				1000000	17610409	12236629	6423122	5538595
CLUSTER1	LEAF2199	POSPLADRAFT_1055358				1000000	24448263	15442224	5758054	4061901
CLUSTER1	LEAF5339	POSPLADRAFT_1057895				1000000	76522514	51647102	29713253	25875465
CLUSTER1	LEAF7889	POSPLADRAFT_1073807				1000000	740416565	428973663	146893524	101391312
CLUSTER1	LEAF1698	POSPLADRAFT_1061205				1000000	20589958	13857092	7918024	7009150
CLUSTER1	LEAF4540	POSPLADRAFT_1127949				1000000	55912766	39254677	24610107	21574163
CLUSTER1	LEAF5161	POSPLADRAFT_1082402				1000000	70589577	44848900	21811604	17238670
CLUSTER1	LEAF3648	POSPLADRAFT_1040031				1000000	40001350	29735394	19928686	18021538
CLUSTER1	LEAF6905	POSPLADRAFT_1137606				1000000	193330734	133982101	76667183	66361664
CLUSTER1	LEAF1098	POSPLADRAFT_1060118				1000000	16508404	15471236	14476449	14272510
CLUSTER1	LEAF5367	POSPLADRAFT_1130186				1000000	77502617	53283073	30654835	26597643
CLUSTER1	LEAF7841	POSPLADRAFT_1047901				1000000	665029846	405851257	108204254	57329052
CLUSTER1	LEAF8179	POSPLADRAFT_1181067				1000000	2104837646	1476257690	753494629	624184204
CLUSTER1	LEAF4548	POSPLADRAFT_1164299				1000000	56041561	46307262	35013233	33045849
CLUSTER1	LEAF2022	POSPLADRAFT_1182550				1000000	23007149	18466093	13270529	12338092
CLUSTER1	LEAF6357	POSPLADRAFT_1064890				1000000	129179428	95493668	56315025	49291519
CLUSTER1	LEAF6228	POSPLADRAFT_1042872				1000000	118312317	98604050	76459000	72397186
CLUSTER1	LEAF6241	POSPLADRAFT_1176591				1000000	119287788	93609138	62857124	57285427
CLUSTER1	LEAF7387	POSPLADRAFT_1158879				1000000	309371277	222864243	119756668	101834221
CLUSTER1	LEAF6873	POSPLADRAFT_1183724				1000000	188455750	136792450	75946457	66230865
CLUSTER1	LEAF7132	POSPLADRAFT_1053795				1000000	235350311	165112549	81961861	69661995
CLUSTER1	LEAF3929	POSPLADRAFT_1124173				1000000	44187065	31979193	16914789	14978056
CLUSTER1	LEAF7173	POSPLADRAFT_1167651				1000000	243774429	174918335	90612831	79346222
CLUSTER1	LEAF5513	POSPLADRAFT_1044393		GH63		1000000	82313522	62433331	38657734	35199108
CLUSTER1	LEAF4803	POSPLADRAFT_1180806				1000000	61575962	46136322	28157625	26229221
CLUSTER1	LEAF7293	POSPLADRAFT_1140716				1000000	275511444	188556000	87161598	76792824
CLUSTER1	LEAF7666	POSPLADRAFT_1130612				1000000	457337677	317046356	148336273	129413330
CLUSTER1	LEAF5983	POSPLADRAFT_1183705				1000000	103355492	74256966	40311905	36298004
CLUSTER1	LEAF6203	POSPLADRAFT_1045555				1000000	116509583	86136650	51124878	46530964
CLUSTER1	LEAF2349	POSPLADRAFT_1128615				1000000	25786802	19447508	12353839	11635327
CLUSTER1	LEAF7432	POSPLADRAFT_1107185				1000000	327543945	234215683	128214432	117181267
CLUSTER1	LEAF7557	POSPLADRAFT_1164379				1000000	391033905	237739746	66299660	51193642
CLUSTER1	LEAF7270	POSPLADRAFT_1076098				1000000	269187561	176103882	67461220	62333641
CLUSTER1	LEAF8232	POSPLADRAFT_1051716				1000000	3487825684	2117371582	486521027	416996979
CLUSTER1	LEAF5873	POSPLADRAFT_1073683				1000000	97527000	76072685	50922729	49802036
CLUSTER1	LEAF7283	POSPLADRAFT_1036259				1000000	273013336	189262039	86907097	82569679
CLUSTER1	LEAF7708	POSPLADRAFT_1134170				1000000	507741333	389233582	243769028	239164459
CLUSTER1	LEAF7375	POSPLADRAFT_1164443		CBM50		1000000	304227448	245646133	175124390	171183868
CLUSTER1	LEAF7085	POSPLADRAFT_1041735				1000000	223747681	161002808	85357231	83309982
CLUSTER1	LEAF7929	POSPLADRAFT_1167670				1000000	813786560	609764038	365652374	361101410
CLUSTER1	LEAF7113	POSPLADRAFT_1047790				1000000	229498215	148970596	59167400	54288876
CLUSTER1	LEAF7806	POSPLADRAFT_1065095				1000000	608571777	408220184	180539917	169176468
CLUSTER1	LEAF1459	POSPLADRAFT_1165753				1000000	19017378	12542353	5264362	4964546
CLUSTER1	LEAF6008	POSPLADRAFT_1182140				1000000	104753983	78394569	48006126	46009830
CLUSTER1	LEAF4692	POSPLADRAFT_1164739				1000000	58951042	40622089	17048103	16241005
CLUSTER1	LEAF7448	POSPLADRAFT_1172079				1000000	332942169	220633224	76368179	70210587
CLUSTER1	LEAF4468	POSPLADRAFT_1073005				1000000	54689304	44557686	31248140	30700211
CLUSTER1	LEAF5337	POSPLADRAFT_1141655				1000000	76469246	58550327	36544373	35121777
CLUSTER1	LEAF6540	POSPLADRAFT_1151609				1000000	146506088	94056534	29138037	24625387
CLUSTER1	LEAF6204	POSPLADRAFT_1154041				1000000	116511780	78748695	39141777	36590874
CLUSTER1	LEAF7510	POSPLADRAFT_1136273				1000000	362620850	231734253	93472000	84213356
CLUSTER1	LEAF6154	POSPLADRAFT_1042164				1000000	113305473	66290710	17123993	13827442
CLUSTER1	LEAF7576	POSPLADRAFT_1183851				1000000	402250732	287943146	170203842	160962021
CLUSTER1	LEAF7081	POSPLADRAFT_1059166				1000000	222075378	135169662	45219646	39997013
CLUSTER1	LEAF4820	POSPLADRAFT_1072791				1000000	61876266	48106831	33172314	32416027
CLUSTER1	LEAF5416	POSPLADRAFT_1060161				1000000	79177895	58211498	35121025	33284569
CLUSTER1	LEAF6296	POSPLADRAFT_1039098				1000000	123446190	106632545	88219109	86968788
CLUSTER1	LEAF1982	POSPLADRAFT_1064664				1000000	22665831	19457922	16061771	15773014
CLUSTER1	LEAF520	POSPLADRAFT_1064849				1000000	12802993	9660024	6106660	6097481
CLUSTER1	LEAF5483	POSPLADRAFT_1170282		GH31		1000000	81531937	66061295	48507961	48394573
CLUSTER1	LEAF150	POSPLADRAFT_1131102				1000000	10720472	8965313	6976915	6974271
CLUSTER1	LEAF4244	POSPLADRAFT_1043136				1000000	50108318	39074253	27052137	27025866
CLUSTER1	LEAF7905	POSPLADRAFT_1044311				1000000	767562927	571715332	353895020	354064026
CLUSTER1	LEAF1782	POSPLADRAFT_1066048				1000000	21149521	14565936	7379770	7338776
CLUSTER1	LEAF2818	POSPLADRAFT_1044585				1000000	30221415	18270832	5319777	4996370
CLUSTER1	LEAF7371	POSPLADRAFT_1058710	Ox			1000000	303764069	187112137	64593407	61505150
CLUSTER1	LEAF6084	POSPLADRAFT_1064760		TF		1000000	108493355	78411736	53728348	51246193
CLUSTER1	LEAF7724	POSPLADRAFT_1172552				1000000	523163696	331135651	174968124	159327637
CLUSTER1	LEAF5910	POSPLADRAFT_1047949				1000000	99632149	57918419	23726721	20527582
CLUSTER1	LEAF5271	POSPLADRAFT_1183034				1000000	74037308	47445206	26282419	23727678
CLUSTER1	LEAF2418	POSPLADRAFT_1128868				1000000	26345213	16459850	8089276	7402755
CLUSTER1	LEAF7947	POSPLADRAFT_1133383				1000000	842872620	714557251	604540466	595900391
CLUSTER1	LEAF7639	POSPLADRAFT_1147312				1000000	445496521	265154144	115795334	103054962
CLUSTER1	LEAF4456	POSPLADRAFT_1180203				1000000	54437923	35151443	18967413	16914337
CLUSTER1	LEAF7736	POSPLADRAFT_1048277				1000000	539647827	378531830	240430771	224375900
CLUSTER1	LEAF6722	POSPLADRAFT_1073027				1000000	165465790	106725601	58004116	51355518
CLUSTER1	LEAF5925	POSPLADRAFT_1149051				1000000	100317993	81660805	65210220	62966496
CLUSTER1	LEAF7676	POSPLADRAFT_1058439				1000000	467680359	298701477	152039429	132583649
CLUSTER1	LEAF3759	POSPLADRAFT_1073678				1000000	41825520	35887657	30718119	30213840
CLUSTER1	LEAF6884	POSPLADRAFT_1145148				1000000	189670395	122306091	63571537	58278049
CLUSTER1	LEAF3384	POSPLADRAFT_1049633				1000000	36573051	31158348	26136843	25564121
CLUSTER1	LEAF6646	POSPLADRAFT_1186113				1000000	156724274	105853699	57311577	52545223
CLUSTER1	LEAF6861	POSPLADRAFT_1165420				1000000	186512512	151521973	119656731	116879745
CLUSTER1	LEAF7028	POSPLADRAFT_1054258				1000000	212905014	133740967	60448967	53472019
CLUSTER1	LEAF3822	POSPLADRAFT_1148491				1000000	42615700	29039879	16061111	14519544
CLUSTER1	LEAF7601	POSPLADRAFT_1165072				1000000	414900146	250539856	92986534	74008614
CLUSTER1	LEAF4389	POSPLADRAFT_1182909				1000000	52883789	33660351	14678600	12795554
CLUSTER1	LEAF7381	POSPLADRAFT_1130022				1000000	307008423	199947983	94813797	92668968
CLUSTER1	LEAF7916	POSPLADRAFT_1076146				1000000	782718994	565386169	349406464	344515656
CLUSTER1	LEAF7002	POSPLADRAFT_1180431				1000000	208035843	134875839	62825310	60980175
CLUSTER1	LEAF761	POSPLADRAFT_1147031				1000000	14221779	8307844	2600849	2441229
CLUSTER1	LEAF4846	POSPLADRAFT_1146264				1000000	62310375	37495228	13600956	12768667
CLUSTER1	LEAF4277	POSPLADRAFT_1051055				1000000	50611713	32107826	13376271	12611439
CLUSTER1	LEAF2530	POSPLADRAFT_1048572				1000000	27315397	17588543	8623693	8037694
CLUSTER1	LEAF5061	POSPLADRAFT_1132181				1000000	67672729	54185623	41551254	40991409
CLUSTER1	LEAF4599	POSPLADRAFT_1164344				1000000	56993046	36532143	16799294	15737813
CLUSTER1	LEAF6698	POSPLADRAFT_1056845				1000000	162370438	114065849	70311676	69190453
CLUSTER1	LEAF7014	POSPLADRAFT_1178518				1000000	210445969	162336075	118652092	118025513
CLUSTER1	LEAF6060	POSPLADRAFT_1129004				1000000	107428543	82189140	58922569	58397644
CLUSTER1	LEAF7769	POSPLADRAFT_1043350				1000000	562850952	394457336	236642014	233550980
CLUSTER1	LEAF3254	POSPLADRAFT_1042555				1000000	34961342	23428387	13518741	13077639
CLUSTER1	LEAF6524	POSPLADRAFT_1151976				1000000	144500183	93749046	50021778	48682194
CLUSTER1	LEAF2427	POSPLADRAFT_1175352				1000000	26429962	18615564	11856577	11478262
CLUSTER1	LEAF272	POSPLADRAFT_1045428				1000000	11376289	9628211	8177437	8148045
CLUSTER1	LEAF7414	POSPLADRAFT_1040149				1000000	320138977	162727737	29801798	29090542
CLUSTER1	LEAF1397	POSPLADRAFT_1128065				1000000	18571768	12296841	6787472	6740810
CLUSTER1	LEAF2963	POSPLADRAFT_1150138				1000000	31880602	19970261	8917840	9318792
CLUSTER1	LEAF5796	POSPLADRAFT_1143693				1000000	93888382	58611382	26931370	27548422
CLUSTER1	LEAF1743	POSPLADRAFT_1128553				1000000	20916969	13113235	5976617	6080116
CLUSTER1	LEAF4291	POSPLADRAFT_1177095				1000000	50985870	38208950	26792448	27180492
CLUSTER1	LEAF5855	POSPLADRAFT_1032184				1000000	96710144	59099808	26161901	27250448
CLUSTER1	LEAF4394	POSPLADRAFT_1179445				1000000	53025360	33727448	17767221	18141857
CLUSTER1	LEAF4397	POSPLADRAFT_1180391				1000000	53066845	30323250	11336495	11649425
CLUSTER1	LEAF2949	POSPLADRAFT_1144004		GT8		1000000	31715956	21380253	12945447	13229183
CLUSTER1	LEAF7655	POSPLADRAFT_1034058				1000000	451843292	253589951	95605606	103455231
CLUSTER1	LEAF5007	POSPLADRAFT_1067270				1000000	66323700	46594872	31820114	30920519
CLUSTER1	LEAF5686	POSPLADRAFT_1166719				1000000	89028648	74039139	62796700	62014599
CLUSTER1	LEAF551	POSPLADRAFT_1132747				1000000	13002844	9442341	6761989	6638053
CLUSTER1	LEAF4303	POSPLADRAFT_1074311				1000000	51172001	32384560	18902325	17695412
CLUSTER1	LEAF7876	POSPLADRAFT_1145493				1000000	716578979	404706024	184502792	175627274
CLUSTER1	LEAF8257	POSPLADRAFT_1141206				1000000	8474372070	4294746094	1356914917	1147548096
CLUSTER1	LEAF880	POSPLADRAFT_1042997				1000000	15040112	11654573	9010454	8958303
CLUSTER1	LEAF5358	POSPLADRAFT_1123186				1000000	77274803	53184402	34483551	33878937
CLUSTER1	LEAF6612	POSPLADRAFT_1047744				1000000	153979752	107155922	71200233	71153641
CLUSTER1	LEAF7811	POSPLADRAFT_1041281				1000000	612111206	349678406	151779877	147886200
CLUSTER1	LEAF5965	POSPLADRAFT_1176695		TF		1000000	102159691	64467049	34462597	32781410
CLUSTER1	LEAF6969	POSPLADRAFT_1041363				1000000	203032104	135038696	80391731	76766609
CLUSTER1	LEAF7082	POSPLADRAFT_1062438				1000000	222737061	112219353	27894768	21275827
CLUSTER1	LEAF7389	POSPLADRAFT_1037934				1000000	309830353	177510117	77317673	67122459
CLUSTER1	LEAF4033	POSPLADRAFT_1142504				1000000	46180618	38439682	30518682	30831455
CLUSTER1	LEAF7992	POSPLADRAFT_1144287	Ox		OahA	1000000	949338928	601121399	252061569	264341278
CLUSTER1	LEAF3805	POSPLADRAFT_1134594	Ox			1000000	42429798	22770140	2396029	3375837
CLUSTER1	LEAF4581	POSPLADRAFT_1057381				1000000	56549721	38971245	21472521	22397842
CLUSTER1	LEAF7984	POSPLADRAFT_1167499				1000000	931458191	569806824	216863358	232918182
CLUSTER1	LEAF581	POSPLADRAFT_1051806				1000000	13160505	6912258	0.839965	0.964770
CLUSTER1	LEAF7598	POSPLADRAFT_1040716				1000000	414334503	279362671	149297104	150906509
CLUSTER1	LEAF2876	POSPLADRAFT_1177002				1000000	30926704	27759586	24412607	24479307
CLUSTER1	LEAF7577	POSPLADRAFT_1127027				1000000	402467743	277483246	147202744	150269867
CLUSTER1	LEAF2092	POSPLADRAFT_1171031				1000000	23588928	19485983	15063706	15385495
CLUSTER1	LEAF7751	POSPLADRAFT_1176643				1000000	546887695	377670441	197431412	207269455
CLUSTER1	LEAF1986	POSPLADRAFT_1067215				1000000	22698454	17668053	12444820	12823584
CLUSTER1	LEAF3775	POSPLADRAFT_1065539				1000000	42042896	29816580	16829069	17953566
CLUSTER1	LEAF5310	POSPLADRAFT_1174440				1000000	75419540	52779133	28076324	30170578
CLUSTER1	LEAF6206	POSPLADRAFT_1034234				1000000	116620384	89822052	61903473	65092453
CLUSTER1	LEAF7251	POSPLADRAFT_1128684				1000000	264670441	167655807	65911766	77520760
CLUSTER1	LEAF2609	POSPLADRAFT_1062655				1000000	28033655	20298313	13057633	13792611
CLUSTER1	LEAF6925	POSPLADRAFT_1053345				1000000	195992111	128281937	63780514	70203918
CLUSTER1	LEAF6123	POSPLADRAFT_1181696				1000000	111159523	70912537	31818140	36448116
CLUSTER1	LEAF1922	POSPLADRAFT_1080415				1000000	22203787	18951483	15909098	16146452
CLUSTER1	LEAF2306	POSPLADRAFT_1121257				1000000	25486515	18574030	12011643	12489357
CLUSTER1	LEAF3666	POSPLADRAFT_1181237				1000000	40158073	33665215	28081331	28546930
CLUSTER1	LEAF4067	POSPLADRAFT_1142372				1000000	46616390	32040890	19345699	20621962
CLUSTER1	LEAF4406	POSPLADRAFT_1046140				1000000	53341377	31379728	16964870	12717433
CLUSTER1	LEAF5080	POSPLADRAFT_1129305				1000000	68420166	54729004	45633709	42962421
CLUSTER1	LEAF6338	POSPLADRAFT_1045278				1000000	127170303	82034637	51954792	42732975
CLUSTER1	LEAF6507	POSPLADRAFT_1181849				1000000	142912628	102517960	75446030	67131065
CLUSTER1	LEAF1080	POSPLADRAFT_1048657				1000000	16370190	13008632	10710330	10004714
CLUSTER1	LEAF1160	POSPLADRAFT_1044796				1000000	16895493	14034022	12084588	11477381
CLUSTER1	LEAF8110	POSPLADRAFT_1038839				1000000	1418405518	786903564	378511963	239327530
CLUSTER1	LEAF7252	POSPLADRAFT_1039653				1000000	264673218	150938019	76140739	56231590
CLUSTER1	LEAF7380	POSPLADRAFT_1165347				1000000	306085968	222609543	167525467	152100601
CLUSTER1	LEAF5431	POSPLADRAFT_1175011				1000000	79539528	48947109	28936047	23401524
CLUSTER1	LEAF7456	POSPLADRAFT_1038980				1000000	335665649	213017715	134608582	111924034
CLUSTER1	LEAF4045	POSPLADRAFT_1036262				1000000	46308880	25435448	11539796	8330844
CLUSTER1	LEAF7147	POSPLADRAFT_1058312				1000000	238685776	183367111	147117630	138095322
CLUSTER1	LEAF3950	POSPLADRAFT_1183237				1000000	44556667	33162609	25644402	23760086
CLUSTER1	LEAF7413	POSPLADRAFT_1127102				1000000	317668701	183172256	95440994	76074318
CLUSTER1	LEAF6307	POSPLADRAFT_1177005				1000000	124819725	79746170	48723965	41918472
CLUSTER1	LEAF6917	POSPLADRAFT_1048315				1000000	194562119	115962303	62152096	49850266
CLUSTER1	LEAF3994	POSPLADRAFT_1160385				1000000	45382572	28759314	17452135	15064518
CLUSTER1	LEAF6618	POSPLADRAFT_1179007				1000000	154552994	82903847	40449188	28755333
CLUSTER1	LEAF7878	POSPLADRAFT_1171890				1000000	720142822	432399658	260184418	213105255
CLUSTER1	LEAF2521	POSPLADRAFT_1173816				1000000	27272400	18026524	12401386	10842475
CLUSTER1	LEAF1660	POSPLADRAFT_1145366				1000000	20336260	14493822	10814302	9879358
CLUSTER1	LEAF7511	POSPLADRAFT_1041902				1000000	362984802	205199036	108233269	88466133
CLUSTER1	LEAF7746	POSPLADRAFT_1039962				1000000	544490234	349863220	235454315	208517166
CLUSTER1	LEAF1271	POSPLADRAFT_1130107				1000000	17697388	14991489	13477654	13046828
CLUSTER1	LEAF6595	POSPLADRAFT_1044941				1000000	152851715	81524742	42031139	29317396
CLUSTER1	LEAF2914	POSPLADRAFT_1133646				1000000	31263638	20106594	12962482	11744346
CLUSTER1	LEAF5951	POSPLADRAFT_1074710				1000000	101245483	68859650	48211960	44581181
CLUSTER1	LEAF6914	POSPLADRAFT_1178375				1000000	194025528	135725739	99390495	93536377
CLUSTER1	LEAF7485	POSPLADRAFT_1148555				1000000	351683716	266670105	209209885	199277161
CLUSTER1	LEAF7509	POSPLADRAFT_1041278				1000000	362553986	262114319	195264557	184705887
CLUSTER1	LEAF5748	POSPLADRAFT_1041619				1000000	91447891	56597439	33348541	30257463
CLUSTER1	LEAF5839	POSPLADRAFT_1151548				1000000	95771088	64455078	43362709	40645519
CLUSTER1	LEAF976	POSPLADRAFT_1043946				1000000	15629052	8689648	4033006	3478032
CLUSTER1	LEAF6839	POSPLADRAFT_1179556				1000000	183631729	120028625	69104744	56161938
CLUSTER1	LEAF7894	POSPLADRAFT_1051681				1000000	748098694	551031921	387811707	347076569
CLUSTER1	LEAF3674	POSPLADRAFT_1181292				1000000	40345322	30509529	22675047	20815960
CLUSTER1	LEAF5583	POSPLADRAFT_1144180				1000000	85290627	55290554	32232994	25815830
CLUSTER1	LEAF6840	POSPLADRAFT_1067762				1000000	183755295	119240181	69155785	54754162
CLUSTER1	LEAF6539	POSPLADRAFT_1039158				1000000	146341644	127213341	112418060	108890205
CLUSTER1	LEAF6779	POSPLADRAFT_1038585				1000000	174007477	139889206	113088432	106993164
CLUSTER1	LEAF5859	POSPLADRAFT_1183426				1000000	96947670	63780064	38544811	32760204
CLUSTER1	LEAF2482	POSPLADRAFT_1148334				1000000	26884377	22545130	19295340	18452883
CLUSTER1	LEAF7377	POSPLADRAFT_1167660				1000000	305462067	199406937	111122223	96819710
CLUSTER1	LEAF7445	POSPLADRAFT_1165506				1000000	332664764	193466049	79043251	59891441
CLUSTER1	LEAF6274	POSPLADRAFT_1053867				1000000	121769363	87665306	59017643	54233631
CLUSTER1	LEAF6690	POSPLADRAFT_1081701				1000000	161345230	100469910	52084660	42788078
CLUSTER1	LEAF7879	POSPLADRAFT_1040011		TF		1000000	722716003	438763092	211672699	168898727
CLUSTER1	LEAF506	POSPLADRAFT_1061146				1000000	12701183	8007196	4131065	3387568
CLUSTER1	LEAF2015	POSPLADRAFT_1119835				1000000	22963737	16606558	11445832	10439868
CLUSTER1	LEAF7590	POSPLADRAFT_1057810				1000000	408795929	346916016	294735382	284124817
CLUSTER1	LEAF7127	POSPLADRAFT_1142053				1000000	234180206	146979721	83135963	72260925
CLUSTER1	LEAF7740	POSPLADRAFT_1168986				1000000	541931396	303916931	128463135	96859856
CLUSTER1	LEAF4987	POSPLADRAFT_1178319				1000000	65778915	47626221	34176640	31977888
CLUSTER1	LEAF1102	POSPLADRAFT_1048886				1000000	16544531	14068240	12252560	11943221
CLUSTER1	LEAF1542	POSPLADRAFT_1137854				1000000	19512541	16657377	14659175	14274450
CLUSTER1	LEAF6517	POSPLADRAFT_1146207				1000000	144090668	76543510	28321444	19256914
CLUSTER1	LEAF3277	POSPLADRAFT_1133399				1000000	35323086	27717306	21986652	21020149
CLUSTER1	LEAF3371	POSPLADRAFT_1143162				1000000	36438831	22213003	11288065	9460240
CLUSTER1	LEAF6570	POSPLADRAFT_1054753				1000000	150663239	96450531	54275478	47762360
CLUSTER1	LEAF7307	POSPLADRAFT_1174098				1000000	281555389	171427673	87087852	74474419
CLUSTER1	LEAF294	POSPLADRAFT_1048847				1000000	11512818	8215072	5734712	5391726
CLUSTER1	LEAF6876	POSPLADRAFT_1033988				1000000	188939804	109910454	51371975	43866367
CLUSTER1	LEAF2370	POSPLADRAFT_1173617				1000000	25931841	21043390	17445339	16670588
CLUSTER1	LEAF5045	POSPLADRAFT_1081479				1000000	67414978	53936424	44116146	41906773
CLUSTER1	LEAF1549	POSPLADRAFT_1132870				1000000	19581940	13066632	8313220	7293941
CLUSTER1	LEAF5750	POSPLADRAFT_1130515				1000000	91589989	63026020	33405254	23348423
CLUSTER1	LEAF7663	POSPLADRAFT_1165436				1000000	456312836	322850098	183471024	135843704
CLUSTER1	LEAF4836	POSPLADRAFT_1064453				1000000	62166382	45255318	27630699	21835018
CLUSTER1	LEAF7810	POSPLADRAFT_1150373				1000000	611066711	419486023	214934280	144798813
CLUSTER1	LEAF7936	POSPLADRAFT_1141120				1000000	828990967	650220032	462812775	396972748
CLUSTER1	LEAF7105	POSPLADRAFT_1155954				1000000	227978516	155203522	78355545	51647240
CLUSTER1	LEAF7223	POSPLADRAFT_1053167				1000000	257035492	186865891	113839203	90843292
CLUSTER1	LEAF7784	POSPLADRAFT_1064094				1000000	583139771	471407196	355231110	319744568
CLUSTER1	LEAF3957	POSPLADRAFT_1181049				1000000	44707527	38794426	32518692	30583872
CLUSTER1	LEAF4132	POSPLADRAFT_1042036				1000000	47764576	36265793	23789375	19977526
CLUSTER1	LEAF5222	POSPLADRAFT_1128921				1000000	72595047	51573814	28398598	21331533
CLUSTER1	LEAF1202	POSPLADRAFT_1064701				1000000	17162373	14875637	12339607	11694823
CLUSTER1	LEAF4877	POSPLADRAFT_1055072				1000000	63222042	46476994	27843107	23167484
CLUSTER1	LEAF1119	POSPLADRAFT_1053321				1000000	16593153	12683377	8253161	7151164
CLUSTER1	LEAF1597	POSPLADRAFT_1139592				1000000	19964689	13641065	6617206	4748906
CLUSTER1	LEAF4638	POSPLADRAFT_1039920				1000000	57943386	46429073	34160042	30783073
CLUSTER1	LEAF6624	POSPLADRAFT_1050557				1000000	154981476	111361626	65130577	52586002
CLUSTER1	LEAF3774	POSPLADRAFT_1153995				1000000	42036572	35224445	27894064	26012421
CLUSTER1	LEAF2583	POSPLADRAFT_1138119				1000000	27861082	21288382	14540148	12554821
CLUSTER1	LEAF3100	POSPLADRAFT_1151272				1000000	33350414	26735807	19873968	17941107
CLUSTER1	LEAF5476	POSPLADRAFT_1181820		GT8		1000000	81353828	61078960	38480064	32060707
CLUSTER1	LEAF7737	POSPLADRAFT_1038170				1000000	541008972	402109589	242610825	198083313
CLUSTER1	LEAF6278	POSPLADRAFT_1065081				1000000	122297363	83111710	42500313	33746712
CLUSTER1	LEAF6376	POSPLADRAFT_1057313				1000000	130740219	97710686	63484371	56075871
CLUSTER1	LEAF6114	POSPLADRAFT_1176683				1000000	110437843	81724762	52395061	45525513
CLUSTER1	LEAF5573	POSPLADRAFT_1181982				1000000	84679581	77201416	69752991	67921089
CLUSTER1	LEAF2099	POSPLADRAFT_1045823				1000000	23652651	16118130	8079411	6083479
CLUSTER1	LEAF7020	POSPLADRAFT_1147674				1000000	210994049	143026520	71405632	53722710
CLUSTER1	LEAF3851	POSPLADRAFT_1044711				1000000	43037212	33600491	23913198	21466394
CLUSTER1	LEAF4704	POSPLADRAFT_1049464				1000000	59352432	49486900	38695347	36513336
CLUSTER1	LEAF6223	POSPLADRAFT_1043780				1000000	117919159	92108002	62811543	56515232
CLUSTER1	LEAF5190	POSPLADRAFT_1140387				1000000	71699219	54435699	38815590	33363770
CLUSTER1	LEAF6079	POSPLADRAFT_1073979				1000000	108335922	76259117	46566517	36364243
CLUSTER1	LEAF4770	POSPLADRAFT_1061270				1000000	60740124	43826527	28286024	23106815
CLUSTER1	LEAF6582	POSPLADRAFT_1179771				1000000	151870453	114415375	81610207	69274071
CLUSTER1	LEAF6801	POSPLADRAFT_1130970				1000000	177213699	111094193	52019527	30109632
CLUSTER1	LEAF4358	POSPLADRAFT_1030540				1000000	52326931	36919422	22574823	17399780
CLUSTER1	LEAF2863	POSPLADRAFT_1069710				1000000	30729979	20999599	11354940	8173580
CLUSTER1	LEAF4660	POSPLADRAFT_1135791				1000000	58283951	50913826	43538204	41185886
CLUSTER1	LEAF5768	POSPLADRAFT_1131276				1000000	91957779	71295937	50446072	43398457
CLUSTER1	LEAF2537	POSPLADRAFT_1129980				1000000	27398609	19979765	12820454	10455979
CLUSTER1	LEAF3009	POSPLADRAFT_1044452				1000000	32267239	24085081	16265844	13744442
CLUSTER1	LEAF6310	POSPLADRAFT_1144864				1000000	124901375	92914940	63862835	50595741
CLUSTER1	LEAF6803	POSPLADRAFT_1177873				1000000	177381592	125610168	79594078	58261017
CLUSTER1	LEAF3750	POSPLADRAFT_1047926				1000000	41634518	31040056	21774797	17445210
CLUSTER1	LEAF1237	POSPLADRAFT_1168754				1000000	17422890	12623184	8435607	6620589
CLUSTER1	LEAF5424	POSPLADRAFT_1072122				1000000	79435684	63991474	49403259	43938583
CLUSTER1	LEAF7191	POSPLADRAFT_1060907				1000000	247594620	183754593	121797722	98372330
CLUSTER1	LEAF7169	POSPLADRAFT_1047648				1000000	243047836	198400131	154823105	136646957
CLUSTER1	LEAF7533	POSPLADRAFT_1052801				1000000	378291260	268511841	166929031	123013916
CLUSTER1	LEAF6767	POSPLADRAFT_1064594				1000000	171721161	120185204	65269371	43341743
CLUSTER1	LEAF7563	POSPLADRAFT_1136515				1000000	394636108	283408936	167683792	120931252
CLUSTER1	LEAF5069	POSPLADRAFT_1072565				1000000	68065758	53575745	38241955	32165897
CLUSTER1	LEAF2846	POSPLADRAFT_1041504				1000000	30576374	23685421	16355579	13418400
CLUSTER1	LEAF6793	POSPLADRAFT_1050108				1000000	175655960	131804825	84697205	65601746
CLUSTER1	LEAF6189	POSPLADRAFT_1058212				1000000	115691498	92961388	69828606	60690189
CLUSTER1	LEAF7351	POSPLADRAFT_1038736				1000000	296016541	232556580	166448761	140992691
CLUSTER1	LEAF6076	POSPLADRAFT_1055347				1000000	108158363	88962418	66748718	59088387
CLUSTER1	LEAF7696	POSPLADRAFT_1037838				1000000	495032593	357968597	194573486	140541260
CLUSTER1	LEAF5181	POSPLADRAFT_1174696				1000000	71347153	53210636	33196369	26353745
CLUSTER1	LEAF8190	POSPLADRAFT_1134861				1000000	2210205078	1583747803	893722473	637971497
CLUSTER1	LEAF5421	POSPLADRAFT_1148637				1000000	79368835	55834602	34717648	28926359
CLUSTER1	LEAF6215	POSPLADRAFT_1178344				1000000	117032669	80967827	48694939	40053577
CLUSTER1	LEAF3956	POSPLADRAFT_1065331				1000000	44687611	33196404	23031610	20161301
CLUSTER1	LEAF7231	POSPLADRAFT_1039532				1000000	259208740	189384079	129212646	112023819
CLUSTER1	LEAF5422	POSPLADRAFT_1138072				1000000	79408806	54297989	31866842	25487316
CLUSTER1	LEAF5505	POSPLADRAFT_1068933				1000000	82042595	51672707	25155949	17103592
CLUSTER1	LEAF5741	POSPLADRAFT_1047811				1000000	91185394	64263351	40529972	33610508
CLUSTER1	LEAF2794	POSPLADRAFT_1045062				1000000	29940956	24796162	20479778	19263865
CLUSTER1	LEAF2595	POSPLADRAFT_1067537				1000000	27945389	20797586	14189646	12576902
CLUSTER1	LEAF8183	POSPLADRAFT_1074915				1000000	2159104004	1486849487	852345764	699351501
CLUSTER1	LEAF7867	POSPLADRAFT_1051883				1000000	699691040	432906860	186321106	128782043
CLUSTER1	LEAF3182	POSPLADRAFT_1064746				1000000	34296768	28876055	24042896	22841686
CLUSTER1	LEAF3798	POSPLADRAFT_1126701				1000000	42331268	30872347	20664322	18238764
CLUSTER1	LEAF909	POSPLADRAFT_1183638				1000000	15215130	11137287	7391911	6590320
CLUSTER1	LEAF3514	POSPLADRAFT_1171311				1000000	38224499	32670238	27364540	25837500
CLUSTER1	LEAF4056	POSPLADRAFT_1064166				1000000	46488544	34573555	23014648	19866182
CLUSTER1	LEAF3871	POSPLADRAFT_1131671				1000000	43368336	29937489	17150324	13594079
CLUSTER1	LEAF4326	POSPLADRAFT_1038756				1000000	51787758	36658375	22265839	18404547
CLUSTER1	LEAF3962	POSPLADRAFT_1037566				1000000	44782211	31468197	19119217	15453353
CLUSTER1	LEAF8083	POSPLADRAFT_1176728				1000000	1260064941	791792419	362400208	234852982
CLUSTER1	LEAF5357	POSPLADRAFT_1065993				1000000	77235786	57345596	39600491	33692219
CLUSTER1	LEAF4927	POSPLADRAFT_1157255				1000000	64385811	44724850	28723948	23073067
CLUSTER1	LEAF5497	POSPLADRAFT_1049416				1000000	81953300	57816650	38221241	31142656
CLUSTER1	LEAF3620	POSPLADRAFT_1073590				1000000	39643867	32853477	27489647	25597906
CLUSTER1	LEAF3160	POSPLADRAFT_1145955				1000000	34019951	25765018	18971724	16470787
CLUSTER1	LEAF4941	POSPLADRAFT_1150044				1000000	64634048	51266285	40011883	35917606
CLUSTER1	LEAF1661	POSPLADRAFT_1127432				1000000	20337116	14407814	9757742	7897039
CLUSTER1	LEAF2074	POSPLADRAFT_1045636				1000000	23377937	19705551	16811270	15657922
CLUSTER1	LEAF5340	POSPLADRAFT_1047779				1000000	76542953	58973850	45143768	41043060
CLUSTER1	LEAF7703	POSPLADRAFT_1064493				1000000	500945557	363295258	258453552	224729080
CLUSTER1	LEAF3284	POSPLADRAFT_1087984				1000000	35408604	25209196	17230284	14634940
CLUSTER1	LEAF2904	POSPLADRAFT_1150240				1000000	31172052	20160652	11332822	8519356
CLUSTER1	LEAF4968	POSPLADRAFT_1058750				1000000	65243675	58482510	53649559	51595711
CLUSTER1	LEAF7471	POSPLADRAFT_1185955				1000000	342689636	247200531	178090530	148766907
CLUSTER1	LEAF6838	POSPLADRAFT_1178158				1000000	183580200	124922249	82741646	66008804
CLUSTER1	LEAF3763	POSPLADRAFT_1057398				1000000	41863392	29903049	21635511	17951492
CLUSTER1	LEAF1937	POSPLADRAFT_1046899				1000000	22361191	16489792	12170152	10145644
CLUSTER1	LEAF8236	POSPLADRAFT_1038029				1000000	3676135010	2281755371	1322074951	848926453
CLUSTER1	LEAF6382	POSPLADRAFT_1168686				1000000	131125046	83137344	50623287	39131275
CLUSTER1	LEAF7278	POSPLADRAFT_1058868				1000000	272015167	167192719	96874008	71459251
CLUSTER1	LEAF410	POSPLADRAFT_1150366				1000000	12233957	7763662	4704169	3602089
CLUSTER1	LEAF2614	POSPLADRAFT_1043204				1000000	28106659	19613443	13933243	11787814
CLUSTER1	LEAF1096	POSPLADRAFT_1054300				1000000	16490150	14606328	13380188	12913276
CLUSTER1	LEAF771	POSPLADRAFT_1142031				1000000	14258879	10790855	8385607	7493445
CLUSTER1	LEAF3186	POSPLADRAFT_1049153				1000000	34342785	19318428	8843136	4924648
CLUSTER1	LEAF3485	POSPLADRAFT_1065398				1000000	37979843	30996117	26079023	24395811
CLUSTER1	LEAF1078	POSPLADRAFT_1173269				1000000	16345160	12005850	9374790	8231292
CLUSTER1	LEAF4400	POSPLADRAFT_1157237				1000000	53158611	33323963	21180067	15576162
CLUSTER1	LEAF3923	POSPLADRAFT_1128142				1000000	44045727	26727875	15803477	11277635
CLUSTER1	LEAF5963	POSPLADRAFT_1043099				1000000	102000519	65786034	42780807	32214535
CLUSTER1	LEAF5975	POSPLADRAFT_1182210				1000000	102743240	82764984	69801231	64154221
CLUSTER1	LEAF5236	POSPLADRAFT_1117799				1000000	72927269	60831509	52774601	49523952
CLUSTER1	LEAF846	POSPLADRAFT_1055043				1000000	14825050	9086569	4534645	2519521
CLUSTER1	LEAF6859	POSPLADRAFT_1043215				1000000	186223358	130344711	86510880	67200920
CLUSTER1	LEAF7376	POSPLADRAFT_1048867				1000000	304847473	204090866	125800217	88785156
CLUSTER1	LEAF3287	POSPLADRAFT_1116712				1000000	35429768	24912420	16386812	12438643
CLUSTER1	LEAF5953	POSPLADRAFT_1061311	Ox			1000000	101329185	64872452	35683662	22366369
CLUSTER1	LEAF6615	POSPLADRAFT_1170204				1000000	154312057	124367729	99498764	89008026
CLUSTER1	LEAF6844	POSPLADRAFT_1067506				1000000	184057617	120581673	67002754	45521191
CLUSTER1	LEAF5008	POSPLADRAFT_1075987				1000000	66346588	39305267	17438667	8464758
CLUSTER1	LEAF6334	POSPLADRAFT_1049747				1000000	126717453	81636581	46866524	29702244
CLUSTER1	LEAF7625	POSPLADRAFT_1127750				1000000	432885681	294527100	190230942	136836029
CLUSTER1	LEAF2415	POSPLADRAFT_1061894				1000000	26323320	20562742	16270069	14073335
CLUSTER1	LEAF1522	POSPLADRAFT_1150725				1000000	19404158	15846018	13300026	11905649
CLUSTER1	LEAF4311	POSPLADRAFT_1042194				1000000	51333099	40414188	32412975	28013018
CLUSTER1	LEAF3072	POSPLADRAFT_1068501				1000000	32944790	28205299	24298334	22309412
CLUSTER1	LEAF6220	POSPLADRAFT_1055571				1000000	117352623	87804787	63046230	50666027
CLUSTER1	LEAF6480	POSPLADRAFT_1064245				1000000	139416382	106233131	79369850	66005150
CLUSTER1	LEAF4596	POSPLADRAFT_1165589				1000000	56974895	42572456	31116650	25080765
CLUSTER1	LEAF5923	POSPLADRAFT_1145055				1000000	100258705	77369102	59401814	49635307
CLUSTER1	LEAF6627	POSPLADRAFT_1185052				1000000	155180283	118181946	89492867	73056099
CLUSTER1	LEAF2526	POSPLADRAFT_1160349				1000000	27293507	18917852	11951139	8075881
CLUSTER1	LEAF8058	POSPLADRAFT_1040629				1000000	1179597046	835661316	541207031	382158142
CLUSTER1	LEAF6017	POSPLADRAFT_1174682				1000000	105183388	91693581	85722267	83577408
CLUSTER1	LEAF6213	POSPLADRAFT_1180625				1000000	116815231	88292206	75926331	71321579
CLUSTER1	LEAF948	POSPLADRAFT_1046454				1000000	15478537	7108189	3476248	2149949
CLUSTER1	LEAF3153	POSPLADRAFT_1125363				1000000	33937248	24458693	20352715	18969055
CLUSTER1	LEAF7822	POSPLADRAFT_1117686				1000000	630693604	271333496	117856796	64860977
CLUSTER1	LEAF4938	POSPLADRAFT_1085221				1000000	64535210	47583981	40258232	37629765
CLUSTER1	LEAF6959	POSPLADRAFT_1131464				1000000	201346054	94006142	50900288	34713634
CLUSTER1	LEAF1336	POSPLADRAFT_1045259				1000000	18142496	9962963	6163398	5078543
CLUSTER1	LEAF5137	POSPLADRAFT_1135358				1000000	69820541	64913681	62708233	62077545
CLUSTER1	LEAF6547	POSPLADRAFT_1065998				1000000	147747589	76710434	42599663	30481667
CLUSTER1	LEAF6699	POSPLADRAFT_1052286				1000000	162675125	103351402	75228287	65165398
CLUSTER1	LEAF8084	POSPLADRAFT_1041686				1000000	1274240234	887536621	704404907	641765991
CLUSTER1	LEAF8207	POSPLADRAFT_1041545				1000000	2587444580	1196962646	521990845	300626587
CLUSTER1	LEAF7914	POSPLADRAFT_1037955				1000000	782099121	359636597	149465027	94356377
CLUSTER1	LEAF8258	POSPLADRAFT_1058397				1000000	8938976563	3986064209	1474327759	795338867
CLUSTER1	LEAF5128	POSPLADRAFT_1164935				1000000	69612389	55543568	48595169	46484627
CLUSTER1	LEAF1926	POSPLADRAFT_1036263				1000000	22260202	12374635	7725579	6282422
CLUSTER1	LEAF6126	POSPLADRAFT_1034711				1000000	111309364	45110725	14041141	7852208
CLUSTER1	LEAF7560	POSPLADRAFT_1182724				1000000	393416962	185887726	86342300	66570099
CLUSTER1	LEAF7454	POSPLADRAFT_1147877				1000000	335054810	170156570	89494080	75775330
CLUSTER1	LEAF4402	POSPLADRAFT_1048082				1000000	53225922	30043497	18849245	16478880
CLUSTER1	LEAF6880	POSPLADRAFT_1048298				1000000	189362518	92575928	48752682	38600082
CLUSTER1	LEAF4753	POSPLADRAFT_1157472				1000000	60256851	39220783	28502365	26241446
CLUSTER1	LEAF5377	POSPLADRAFT_1047028				1000000	77751160	49332844	34430252	31157827
CLUSTER1	LEAF3001	POSPLADRAFT_1124549				1000000	32149235	18780407	11379452	10456206
CLUSTER1	LEAF5921	POSPLADRAFT_1046147				1000000	100158638	55876183	31581518	28396441
CLUSTER1	LEAF821	POSPLADRAFT_1049636				1000000	14648448	8508933	5150034	4639941
CLUSTER1	LEAF6904	POSPLADRAFT_1047397				1000000	192930267	95609581	43301414	34102543
CLUSTER1	LEAF1686	POSPLADRAFT_1047533				1000000	20515341	10951343	5434756	4984838
CLUSTER1	LEAF2469	POSPLADRAFT_1045126	Ox			1000000	26761587	15185107	8459212	7733236
CLUSTER1	LEAF3229	POSPLADRAFT_1177877				1000000	34740940	26228977	21535669	21190283
CLUSTER1	LEAF6482	POSPLADRAFT_1150765				1000000	139762787	83570511	52709713	50514347
CLUSTER1	LEAF4981	POSPLADRAFT_1112134				1000000	65610680	35585480	19486055	17675966
CLUSTER1	LEAF2071	POSPLADRAFT_1149619				1000000	23357403	12666929	7221158	6345219
CLUSTER1	LEAF2172	POSPLADRAFT_1116893				1000000	24293219	16195250	12048244	11532018
CLUSTER1	LEAF7547	POSPLADRAFT_1038062				1000000	387301178	245656433	163847549	149855225
CLUSTER1	LEAF7895	POSPLADRAFT_1165052				1000000	748412537	344910736	113534203	70090408
CLUSTER1	LEAF1800	POSPLADRAFT_1035940				1000000	21257860	15887334	12844191	12282531
CLUSTER1	LEAF3167	POSPLADRAFT_1137726				1000000	34124115	19781342	11221404	9743877
CLUSTER1	LEAF2919	POSPLADRAFT_1135348				1000000	31309418	17276402	8951474	7777425
CLUSTER1	LEAF6184	POSPLADRAFT_1134583				1000000	115098251	81164024	60966373	58189796
CLUSTER1	LEAF5465	POSPLADRAFT_1151938				1000000	81003960	63629845	53714764	52206421
CLUSTER1	LEAF6217	POSPLADRAFT_1074739				1000000	117160812	69781013	47836262	44530293
CLUSTER1	LEAF8194	POSPLADRAFT_1149531				1000000	2336695557	888651978	235847504	129493790
CLUSTER1	LEAF3199	POSPLADRAFT_1136813				1000000	34481251	26273321	22691620	22176611
CLUSTER1	LEAF6309	POSPLADRAFT_1138415				1000000	124883652	91415741	76464714	74955711
CLUSTER1	LEAF94	POSPLADRAFT_1049797				1000000	10476329	7241868	5704404	5564990
CLUSTER1	LEAF4535	POSPLADRAFT_1071649				1000000	55772568	25070913	10290266	9296336
CLUSTER1	LEAF7465	POSPLADRAFT_1114052		EXPN		1000000	339699310	217873856	156298126	151718719
CLUSTER1	LEAF4690	POSPLADRAFT_1039390				1000000	58931255	28654453	16194027	13586233
CLUSTER1	LEAF7575	POSPLADRAFT_1038407		GH18		1000000	402215332	155948135	52452045	31718540
CLUSTER1	LEAF3664	POSPLADRAFT_1037682				1000000	40150436	19967190	11348438	9403096
CLUSTER1	LEAF4396	POSPLADRAFT_1146856				1000000	53061623	23585142	11717039	8033866
CLUSTER1	LEAF6819	POSPLADRAFT_1058394				1000000	179528046	107124046	76867729	68077072
CLUSTER1	LEAF2760	POSPLADRAFT_1052610				1000000	29510021	15464599	10153000	9294405
CLUSTER1	LEAF5919	POSPLADRAFT_1055185				1000000	100031052	69882797	58203323	56427124
CLUSTER1	LEAF4155	POSPLADRAFT_1045645				1000000	48171059	19902044	8977123	6962875
CLUSTER1	LEAF5226	POSPLADRAFT_1031556				1000000	72647331	43319038	32007614	29602493
CLUSTER1	LEAF1718	POSPLADRAFT_1185707				1000000	20699112	12514565	9721769	9075564
CLUSTER1	LEAF6181	POSPLADRAFT_1054740				1000000	114992584	44774395	21053253	15500918
CLUSTER1	LEAF6339	POSPLADRAFT_1157283				1000000	127452835	89863831	77343826	73607925
CLUSTER1	LEAF7787	POSPLADRAFT_1063618				1000000	588724670	338690063	249660202	223269562
CLUSTER1	LEAF3444	POSPLADRAFT_1131524				1000000	37298679	16695362	7943394	7561386
CLUSTER1	LEAF5464	POSPLADRAFT_1174607				1000000	80991119	48842819	35930656	35464684
CLUSTER1	LEAF3306	POSPLADRAFT_1037496				1000000	35612617	15453547	1177328	0.929679
CLUSTER1	LEAF3458	POSPLADRAFT_1166081				1000000	37531685	23250065	13161031	13017030
CLUSTER1	LEAF3327	POSPLADRAFT_1178894				1000000	35820908	29265436	24514450	24545233
CLUSTER1	LEAF7656	POSPLADRAFT_1184744			CS	1000000	452494049	221784119	57561466	57838848
CLUSTER1	LEAF2188	POSPLADRAFT_1150225				1000000	24367607	15118980	8679127	8670922
CLUSTER1	LEAF6585	POSPLADRAFT_1058293				1000000	152332901	72846397	18086653	17428295
CLUSTER1	LEAF6990	POSPLADRAFT_1038323				1000000	206034149	122663483	66703430	67739227
CLUSTER1	LEAF8218	POSPLADRAFT_1037719				1000000	2844159912	1243836548	190022034	198281448
CLUSTER1	LEAF6648	POSPLADRAFT_1044442				1000000	157013412	97627258	57510811	57840084
CLUSTER1	LEAF2976	POSPLADRAFT_1138990				1000000	31950876	19569580	11303421	11544188
CLUSTER1	LEAF715	POSPLADRAFT_1151641				1000000	14015427	7429612	2613059	2759277
CLUSTER1	LEAF2275	POSPLADRAFT_1078343				1000000	25205000	14535623	6607162	7011467
CLUSTER1	LEAF3141	POSPLADRAFT_1157184				1000000	33788445	26007624	20046984	20257263
CLUSTER1	LEAF6703	POSPLADRAFT_1065069				1000000	162910828	81315376	19834740	20750526
CLUSTER1	LEAF5099	POSPLADRAFT_1042443				1000000	68909805	39153351	18026936	19244381
CLUSTER1	LEAF7056	POSPLADRAFT_1173475				1000000	217704086	127687096	63555984	68269852
CLUSTER1	LEAF4971	POSPLADRAFT_1049925				1000000	65287674	27802835	1933534	3648501
CLUSTER1	LEAF1656	POSPLADRAFT_1136678				1000000	20323221	15065414	11839039	11884318
CLUSTER1	LEAF3926	POSPLADRAFT_1169514				1000000	44156494	22299446	9092510	9197713
CLUSTER1	LEAF4090	POSPLADRAFT_1173729		GT90		1000000	47061287	29812468	18917801	19146330
CLUSTER1	LEAF6346	POSPLADRAFT_1073602				1000000	128086624	80569778	50026360	50409241
CLUSTER1	LEAF5786	POSPLADRAFT_1056293				1000000	93056793	54137928	30874592	30258392
CLUSTER1	LEAF6638	POSPLADRAFT_1183071				1000000	156078125	92272888	51081303	48884190
CLUSTER1	LEAF7660	POSPLADRAFT_1181533				1000000	454340424	232124481	86710846	81358749
CLUSTER1	LEAF5154	POSPLADRAFT_1058125				1000000	70350090	30225084	5597500	4003087
CLUSTER1	LEAF3749	POSPLADRAFT_1134441				1000000	41597172	31398954	24930754	24274996
CLUSTER1	LEAF5751	POSPLADRAFT_1128754				1000000	91619431	62618996	43389427	45077492
CLUSTER1	LEAF6207	POSPLADRAFT_1134461				1000000	116622322	70911072	39615643	42162312
CLUSTER1	LEAF769	POSPLADRAFT_1136687				1000000	14255235	9348254	6180096	6501731
CLUSTER1	LEAF2174	POSPLADRAFT_1141006				1000000	24300636	16848354	12212442	12454848
CLUSTER1	LEAF5133	POSPLADRAFT_1086824				1000000	69752357	51590225	40186653	40921703
CLUSTER1	LEAF3846	POSPLADRAFT_1034712				1000000	42991131	28825270	19057989	20283895
CLUSTER1	LEAF2812	POSPLADRAFT_1109503				1000000	30128426	14848217	7253515	7753857
CLUSTER1	LEAF4254	POSPLADRAFT_1067374				1000000	50295090	41492451	37052635	37301491
CLUSTER1	LEAF174	POSPLADRAFT_1036195				1000000	10850366	5769558	3282261	3351069
CLUSTER1	LEAF5471	POSPLADRAFT_1157832				1000000	81178619	34317833	11585659	12362380
CLUSTER1	LEAF5666	POSPLADRAFT_1171563				1000000	88265549	55590641	40341808	40022469
CLUSTER1	LEAF789	POSPLADRAFT_1066341				1000000	14390066	10254389	8020414	8058315
CLUSTER1	LEAF5400	POSPLADRAFT_1151963				1000000	78373016	54068474	41241676	41354794
CLUSTER1	LEAF6335	POSPLADRAFT_1039456				1000000	126882553	64426460	31728575	30892427
CLUSTER1	LEAF7087	POSPLADRAFT_1152315				1000000	224306946	148148117	109306938	109253654
CLUSTER1	LEAF4769	POSPLADRAFT_1042015				1000000	60639729	36786247	24022932	25336378
CLUSTER1	LEAF6311	POSPLADRAFT_1043068				1000000	124924583	60746101	25665712	28357794
CLUSTER1	LEAF3380	POSPLADRAFT_1161714				1000000	36536144	14611801	3118104	3956875
CLUSTER1	LEAF6127	POSPLADRAFT_1151738				1000000	111406937	48982368	13080950	15613771
CLUSTER1	LEAF4069	POSPLADRAFT_1177859				1000000	46672249	35034821	28241543	29205156
CLUSTER1	LEAF5055	POSPLADRAFT_1048086				1000000	67576790	29930616	7798309	10554000
CLUSTER1	LEAF1015	POSPLADRAFT_1138270				1000000	15928040	9145038	4966068	5594255
CLUSTER1	LEAF3998	POSPLADRAFT_1046660				1000000	45536606	19606407	6303086	8153719
CLUSTER1	LEAF6599	POSPLADRAFT_1134463				1000000	153236282	93752357	65249596	46272720
CLUSTER1	LEAF8191	POSPLADRAFT_1147972				1000000	2257768066	1304527954	844890381	536619324
CLUSTER1	LEAF7875	POSPLADRAFT_1051562				1000000	713583435	413577606	272977417	178657578
CLUSTER1	LEAF6151	POSPLADRAFT_1053243				1000000	113103806	74081764	55904743	43014050
CLUSTER1	LEAF3791	POSPLADRAFT_1071490				1000000	42249428	37231129	34798115	33137806
CLUSTER1	LEAF3225	POSPLADRAFT_1073610				1000000	34706276	26111107	21933294	19256453
CLUSTER1	LEAF8129	POSPLADRAFT_1127333		CE4		1000000	1542614014	938245361	637727417	459146912
CLUSTER1	LEAF1069	POSPLADRAFT_1138536				1000000	16278740	12011715	9941332	8821617
CLUSTER1	LEAF4886	POSPLADRAFT_1040117				1000000	63470589	39409657	27586351	21507025
CLUSTER1	LEAF6686	POSPLADRAFT_1074090				1000000	160725204	99603661	68537666	53673599
CLUSTER1	LEAF5149	POSPLADRAFT_1126797				1000000	70164696	38427677	23494688	14793214
CLUSTER1	LEAF4680	POSPLADRAFT_1049677				1000000	58750504	50053627	46215210	43756683
CLUSTER1	LEAF8123	POSPLADRAFT_1148427				1000000	1511114868	907241943	651778564	476401306
CLUSTER1	LEAF5173	POSPLADRAFT_1171922				1000000	71009850	51746166	41758907	34604034
CLUSTER1	LEAF7604	POSPLADRAFT_1147609				1000000	416768097	267523895	192358078	138451584
CLUSTER1	LEAF3622	POSPLADRAFT_1064480				1000000	39680199	31641651	27684109	24592649
CLUSTER1	LEAF4757	POSPLADRAFT_1062802				1000000	60345425	39492908	29929087	21653059
CLUSTER1	LEAF5652	POSPLADRAFT_1171317				1000000	87871864	60080990	47454288	36985703
CLUSTER1	LEAF7943	POSPLADRAFT_1038654				1000000	834087036	480984680	333106598	206166641
CLUSTER1	LEAF2629	POSPLADRAFT_1183924				1000000	28230558	20403778	15977902	13190827
CLUSTER1	LEAF6781	POSPLADRAFT_1164353				1000000	174107681	135504196	114377708	100575920
CLUSTER1	LEAF5435	POSPLADRAFT_1182315				1000000	79599442	64906097	57223160	52354420
CLUSTER1	LEAF7015	POSPLADRAFT_1129705				1000000	210449905	135167969	93960556	69580025
CLUSTER1	LEAF7213	POSPLADRAFT_1177953				1000000	254107925	172654877	125349854	98996239
CLUSTER1	LEAF7259	POSPLADRAFT_1183540				1000000	266145355	170669876	116473885	85640244
CLUSTER1	LEAF221	POSPLADRAFT_1142766				1000000	11101378	6588544	3867338	2492323
CLUSTER1	LEAF483	POSPLADRAFT_1152220				1000000	12601110	9645430	7807834	6736796
CLUSTER1	LEAF5934	POSPLADRAFT_1058428				1000000	100619095	64586037	42167770	29387873
CLUSTER1	LEAF6425	POSPLADRAFT_1047795				1000000	134313446	112442398	98318596	90440460
CLUSTER1	LEAF1989	POSPLADRAFT_1064165				1000000	22719961	19174175	17010790	16298355
CLUSTER1	LEAF5243	POSPLADRAFT_1134019				1000000	73076416	42391563	23499840	17050070
CLUSTER1	LEAF5949	POSPLADRAFT_1064296				1000000	101040451	66414673	46195885	38396709
CLUSTER1	LEAF7831	POSPLADRAFT_1174726				1000000	647451721	372891785	213466537	153275436
CLUSTER1	LEAF218	POSPLADRAFT_1089880				1000000	11066862	9121249	8057779	7640064
CLUSTER1	LEAF699	POSPLADRAFT_1135459				1000000	13891738	9462793	6965774	6081270
CLUSTER1	LEAF4501	POSPLADRAFT_1179745				1000000	55253567	35485802	24900829	20271248
CLUSTER1	LEAF6467	POSPLADRAFT_1076376				1000000	138033936	94778328	70171181	59067188
CLUSTER1	LEAF7591	POSPLADRAFT_1166908				1000000	409816620	279197754	205520004	171871155
CLUSTER1	LEAF7399	POSPLADRAFT_1066542		GT2		1000000	313514374	241656693	202186996	181368988
CLUSTER1	LEAF5853	POSPLADRAFT_1045720				1000000	96663467	50088474	27563986	17680910
CLUSTER1	LEAF7023	POSPLADRAFT_1075497				1000000	211491806	107514130	57112125	34475365
CLUSTER1	LEAF4131	POSPLADRAFT_1137609				1000000	47764576	29718447	20761177	16846109
CLUSTER1	LEAF6054	POSPLADRAFT_1182558				1000000	107195358	63794701	41710033	33387939
CLUSTER1	LEAF256	POSPLADRAFT_1179447				1000000	11271285	8019607	6331028	4885334
CLUSTER1	LEAF8200	POSPLADRAFT_1059687				1000000	2381731689	1384515137	856001526	410050110
CLUSTER1	LEAF6014	POSPLADRAFT_1127429				1000000	105053062	77120239	62839859	50116795
CLUSTER1	LEAF3723	POSPLADRAFT_1129691				1000000	41213383	31237503	25932314	21331924
CLUSTER1	LEAF587	POSPLADRAFT_1048273				1000000	13196495	10484925	9036970	7870715
CLUSTER1	LEAF7552	POSPLADRAFT_1135962				1000000	389581635	248245560	175125137	115221115
CLUSTER1	LEAF134	POSPLADRAFT_1056955				1000000	10646824	8325480	7038880	6092852
CLUSTER1	LEAF5667	POSPLADRAFT_1038506				1000000	88271698	68437973	59142353	49615215
CLUSTER1	LEAF5884	POSPLADRAFT_1069855				1000000	98457031	66227005	50245312	34935230
CLUSTER1	LEAF5233	POSPLADRAFT_1048168				1000000	72793327	55159332	46505547	37677719
CLUSTER1	LEAF7515	POSPLADRAFT_1180917				1000000	366320251	270875244	217467911	170102692
CLUSTER1	LEAF7935	POSPLADRAFT_1147785				1000000	820789612	563087891	415704926	287308105
CLUSTER1	LEAF3213	POSPLADRAFT_1041261				1000000	34614067	25948927	21004389	16879751
CLUSTER1	LEAF7115	POSPLADRAFT_1070424				1000000	229826782	156297012	118090813	78182747
CLUSTER1	LEAF8071	POSPLADRAFT_1095464				1000000	1210999512	957606506	823651001	692958557
CLUSTER1	LEAF2662	POSPLADRAFT_1069490				1000000	28528028	22636766	18839010	16457912
CLUSTER1	LEAF4866	POSPLADRAFT_1065890				1000000	62865868	50836861	43217846	38287792
CLUSTER1	LEAF5413	POSPLADRAFT_1175696				1000000	79126480	60128998	48476463	40581074
CLUSTER1	LEAF8073	POSPLADRAFT_1141381				1000000	1218710449	878464539	665496826	518126770
CLUSTER1	LEAF1721	POSPLADRAFT_1137667				1000000	20709732	16743534	14211017	12327519
CLUSTER1	LEAF3992	POSPLADRAFT_1145059				1000000	45332123	38622005	34356892	31092062
CLUSTER1	LEAF3059	POSPLADRAFT_1127844				1000000	32805340	28573048	25793198	23899380
CLUSTER1	LEAF3496	POSPLADRAFT_1136072				1000000	38054195	31979015	29681675	28164417
CLUSTER1	LEAF5986	POSPLADRAFT_1186568				1000000	103535278	77585709	68011864	61526428
CLUSTER1	LEAF6581	POSPLADRAFT_1039574				1000000	151762024	78821503	52307201	33128601
CLUSTER1	LEAF5001	POSPLADRAFT_1067351				1000000	66059418	34392429	23187025	15306197
CLUSTER1	LEAF5153	POSPLADRAFT_1179270				1000000	70303566	50756477	43065651	38049633
CLUSTER1	LEAF6342	POSPLADRAFT_1183361				1000000	127708588	84931709	67927475	56919804
CLUSTER1	LEAF3236	POSPLADRAFT_1179903				1000000	34819153	20937288	15177322	11795762
CLUSTER1	LEAF3831	POSPLADRAFT_1067631				1000000	42731689	32806091	29082138	26185595
CLUSTER1	LEAF3405	POSPLADRAFT_1185622				1000000	36832211	19038143	12275201	8710652
CLUSTER1	LEAF6953	POSPLADRAFT_1168332				1000000	200541428	157770493	141026093	131738617
CLUSTER1	LEAF496	POSPLADRAFT_1127290				1000000	12672341	9242777	7832730	7185556
CLUSTER1	LEAF5205	POSPLADRAFT_1040694				1000000	72017731	45082150	35613468	29674326
CLUSTER1	LEAF6305	POSPLADRAFT_1054718				1000000	124634567	59596447	36763454	23250252
CLUSTER1	LEAF3703	POSPLADRAFT_1076280				1000000	40850933	22758076	17053944	11233464
CLUSTER1	LEAF5086	POSPLADRAFT_1131254				1000000	68533699	42993378	34940899	26827072
CLUSTER1	LEAF4381	POSPLADRAFT_1136066				1000000	52774158	37248917	32535156	27714729
CLUSTER1	LEAF4374	POSPLADRAFT_1045011				1000000	52679962	32774372	26207685	20641752
CLUSTER1	LEAF7011	POSPLADRAFT_1068213				1000000	209640259	139050125	115585823	94377541
CLUSTER1	LEAF5209	POSPLADRAFT_1041586				1000000	72262039	53391026	46450436	39919579
CLUSTER1	LEAF6349	POSPLADRAFT_1066804				1000000	128563599	79761826	61308372	44631016
CLUSTER1	LEAF3607	POSPLADRAFT_1050126				1000000	39456722	19260284	12829653	8348972
CLUSTER1	LEAF3720	POSPLADRAFT_1152814				1000000	41178265	30558573	27237202	24775282
CLUSTER1	LEAF3066	POSPLADRAFT_1031526				1000000	32859451	24236780	21347660	19346376
CLUSTER1	LEAF6321	POSPLADRAFT_1073527				1000000	125836266	79589775	66077515	55527168
CLUSTER1	LEAF7204	POSPLADRAFT_1072203				1000000	252188599	125450974	86778854	53962856
CLUSTER1	LEAF1824	POSPLADRAFT_1154068				1000000	21423655	11201676	8009529	5958142
CLUSTER1	LEAF8013	POSPLADRAFT_1182988				1000000	1006023010	488877563	321328827	223421219
CLUSTER1	LEAF1932	POSPLADRAFT_1176282		TF		1000000	22325857	16063860	14201310	12903047
CLUSTER1	LEAF2185	POSPLADRAFT_1087550				1000000	24354202	16705139	14692832	13281300
CLUSTER1	LEAF3162	POSPLADRAFT_1174033				1000000	34093006	26640844	24538403	23193680
CLUSTER1	LEAF4534	POSPLADRAFT_1176093				1000000	55765690	50067043	48597088	47252003
CLUSTER1	LEAF6591	POSPLADRAFT_1040040				1000000	152662933	99541664	85911064	72795525
CLUSTER1	LEAF4048	POSPLADRAFT_1052522				1000000	46355076	23697187	18495970	12159846
CLUSTER1	LEAF4664	POSPLADRAFT_1135701				1000000	58405121	38836525	33922401	28492067
CLUSTER1	LEAF4872	POSPLADRAFT_1148766				1000000	63125851	48634975	43405342	41189075
CLUSTER1	LEAF6245	POSPLADRAFT_1150469				1000000	119703705	83654427	69939949	64631104
CLUSTER1	LEAF1640	POSPLADRAFT_1066711				1000000	20242428	16743500	15386956	14782284
CLUSTER1	LEAF5807	POSPLADRAFT_1174658				1000000	94286407	75167664	68186531	64860619
CLUSTER1	LEAF7052	POSPLADRAFT_1069603				1000000	217314346	121148308	89729607	75443871
CLUSTER1	LEAF3336	POSPLADRAFT_1158251				1000000	35965099	30569286	29789757	28060230
CLUSTER1	LEAF6610	POSPLADRAFT_1045210				1000000	153870804	87185890	78334801	56525166
CLUSTER1	LEAF6351	POSPLADRAFT_1040379				1000000	128698990	91444611	85232796	72405998
CLUSTER1	LEAF2051	POSPLADRAFT_1079533				1000000	23248051	16978695	15923706	14018024
CLUSTER1	LEAF5690	POSPLADRAFT_1168427				1000000	89181564	52305553	45053097	34203217
CLUSTER1	LEAF5381	POSPLADRAFT_1150880				1000000	77885345	57268204	53301666	45368317
CLUSTER1	LEAF8166	POSPLADRAFT_1049510				1000000	1850215332	1396552612	1315027222	1143125488
CLUSTER1	LEAF7086	POSPLADRAFT_1171763				1000000	224118027	134403442	115915131	81899940
CLUSTER1	LEAF3334	POSPLADRAFT_1182642				1000000	35926079	26590647	23111589	18332273
CLUSTER1	LEAF6816	POSPLADRAFT_1047821				1000000	179187103	137404510	121578499	100492805
CLUSTER1	LEAF6041	POSPLADRAFT_1069625				1000000	106529343	83836906	76086594	63940655
CLUSTER1	LEAF6750	POSPLADRAFT_1038221				1000000	169344223	147351959	139562943	127958069
CLUSTER1	LEAF5000	POSPLADRAFT_1048517				1000000	66057388	53103573	48705666	42450527
CLUSTER1	LEAF5537	POSPLADRAFT_1059274				1000000	83152908	55355194	45436840	31837414
CLUSTER1	LEAF3098	POSPLADRAFT_1097731				1000000	33302666	19581732	14019069	7438972
CLUSTER1	LEAF4334	POSPLADRAFT_1176099				1000000	51948898	33614845	28288193	19335354
CLUSTER1	LEAF5831	POSPLADRAFT_1179291				1000000	95263298	55059177	42953617	23472307
CLUSTER1	LEAF2799	POSPLADRAFT_1058350				1000000	29980192	27139050	26227617	24732553
CLUSTER1	LEAF6653	POSPLADRAFT_1131226				1000000	157351532	107454201	92088692	66208824
CLUSTER1	LEAF635	POSPLADRAFT_1160209				1000000	13506304	10732567	9685843	8038495
CLUSTER1	LEAF4922	POSPLADRAFT_1177828				1000000	64255394	47342606	41907272	32274700
CLUSTER1	LEAF6405	POSPLADRAFT_1142820				1000000	132600601	88061218	72540451	53462612
CLUSTER1	LEAF7710	POSPLADRAFT_1042624				1000000	511210510	306789215	233743576	144033661
CLUSTER1	LEAF3556	POSPLADRAFT_1129631				1000000	38780373	32950272	30953020	28344471
CLUSTER1	LEAF2480	POSPLADRAFT_1035275				1000000	26854410	15741698	11264288	6501829
CLUSTER1	LEAF6923	POSPLADRAFT_1042963				1000000	195626221	121975037	93248856	62330341
CLUSTER1	LEAF5874	POSPLADRAFT_1173921				1000000	97557396	71982452	60660442	49826473
CLUSTER1	LEAF6174	POSPLADRAFT_1166357				1000000	114391457	76752998	66448601	49859245
CLUSTER1	LEAF6198	POSPLADRAFT_1134358				1000000	116349609	82292747	73449188	58585117
CLUSTER1	LEAF3604	POSPLADRAFT_1075917				1000000	39437901	28138269	25069681	20404507
CLUSTER1	LEAF1997	POSPLADRAFT_1074473				1000000	22757322	19317610	18256845	16856716
CLUSTER1	LEAF5110	POSPLADRAFT_1154229				1000000	69026299	59868366	56965126	53450302
CLUSTER1	LEAF5362	POSPLADRAFT_1140329				1000000	77432869	57881020	52226719	44857586
CLUSTER1	LEAF1016	POSPLADRAFT_1130330				1000000	15928218	11797008	10808521	8827251
CLUSTER1	LEAF2599	POSPLADRAFT_1142852				1000000	27970869	22438316	21059114	18412466
CLUSTER1	LEAF1750	POSPLADRAFT_1064805		GT76		1000000	20933374	18474825	17890577	16770578
CLUSTER1	LEAF3764	POSPLADRAFT_1140707				1000000	41879055	26266582	22924911	15256433
CLUSTER1	LEAF8093	POSPLADRAFT_1054521				1000000	1306964722	730440491	602977661	330573303
CLUSTER1	LEAF5632	POSPLADRAFT_1063860				1000000	87155777	67979454	64136024	54183193
CLUSTER1	LEAF5989	POSPLADRAFT_1109567				1000000	103845871	54280491	44266502	19199757
CLUSTER1	LEAF7636	POSPLADRAFT_1142881				1000000	443234955	333056213	313179169	258204132
CLUSTER1	LEAF6212	POSPLADRAFT_1184415				1000000	116810730	76422333	67977371	50374729
CLUSTER1	LEAF4672	POSPLADRAFT_1058643				1000000	58507610	37534645	33956944	22751404
CLUSTER1	LEAF5808	POSPLADRAFT_1128698				1000000	94345161	56787659	50733669	30994377
CLUSTER1	LEAF6160	POSPLADRAFT_1059724				1000000	113738892	76004936	70381767	49518566
CLUSTER1	LEAF5760	POSPLADRAFT_1072542				1000000	91791016	72414291	69442528	58085991
CLUSTER1	LEAF7532	POSPLADRAFT_1058447				1000000	378169312	217469345	193105194	99570633
CLUSTER1	LEAF582	POSPLADRAFT_1136828				1000000	13164940	10495480	10011185	8503143
CLUSTER1	LEAF2357	POSPLADRAFT_1073012				1000000	25848307	22296318	21513596	19608953
CLUSTER1	LEAF3492	POSPLADRAFT_1065270				1000000	38045918	28935904	26931370	21825451
CLUSTER1	LEAF3521	POSPLADRAFT_1094093				1000000	38283173	27142183	18436239	19722345
CLUSTER1	LEAF7791	POSPLADRAFT_1039913	Ox			1000000	590389648	334273376	133554398	163754654
CLUSTER1	LEAF7728	POSPLADRAFT_1049008		AA14		1000000	525671997	302622559	123601929	154266953
CLUSTER1	LEAF6455	POSPLADRAFT_1038030				1000000	137312881	101524399	75086609	79292427
CLUSTER1	LEAF6528	POSPLADRAFT_1135808				1000000	144911057	106105774	77296883	81254326
CLUSTER1	LEAF6095	POSPLADRAFT_1172267				1000000	109348679	71508080	43675217	46920753
CLUSTER1	LEAF2693	POSPLADRAFT_1156110				1000000	28832249	15304083	4887545	6014739
CLUSTER1	LEAF3121	POSPLADRAFT_1065553				1000000	33563099	26691568	21205519	21908241
CLUSTER1	LEAF1449	POSPLADRAFT_1179766				1000000	18959085	12270269	6924427	7481748
CLUSTER1	LEAF1268	POSPLADRAFT_1049128				1000000	17683641	12626034	8488572	9364054
CLUSTER1	LEAF6035	POSPLADRAFT_1146473				1000000	106026062	78516571	56084164	60553387
CLUSTER1	LEAF1770	POSPLADRAFT_1155300				1000000	21066734	12263794	4537350	6220211
CLUSTER1	LEAF6899	POSPLADRAFT_1142723				1000000	192525711	155450211	123817596	130371658
CLUSTER1	LEAF2101	POSPLADRAFT_1186266				1000000	23668850	15808049	9312368	10867175
CLUSTER1	LEAF5366	POSPLADRAFT_1046955		TF		1000000	77468033	52037357	32169312	36186043
CLUSTER1	LEAF6611	POSPLADRAFT_1039762				1000000	153915924	126615608	105855240	109917702
CLUSTER1	LEAF2509	POSPLADRAFT_1131267				1000000	27174641	18691120	12553459	13823382
CLUSTER1	LEAF466	POSPLADRAFT_1157380				1000000	12514736	5886733	1646459	2431410
CLUSTER1	LEAF5900	POSPLADRAFT_1041752				1000000	99133713	68432846	48790825	52448273
CLUSTER1	LEAF4360	POSPLADRAFT_1073835				1000000	52404953	39537357	30788206	32613251
CLUSTER1	LEAF33	POSPLADRAFT_1130801				1000000	10129368	6047206	3442355	4057203
CLUSTER1	LEAF2399	POSPLADRAFT_1146923				1000000	26190048	19402575	15110254	16247606
CLUSTER1	LEAF4407	POSPLADRAFT_1041340				1000000	53380543	35447025	21252323	26131954
CLUSTER1	LEAF7040	POSPLADRAFT_1132485				1000000	215335922	203841476	194712662	197670639
CLUSTER1	LEAF278	POSPLADRAFT_1056326				1000000	11404810	9244077	7621517	8200344
CLUSTER1	LEAF2406	POSPLADRAFT_1049262				1000000	26244272	20932636	16790545	18330631
CLUSTER1	LEAF439	POSPLADRAFT_1149128				1000000	12362248	7306781	3032487	4644088
CLUSTER1	LEAF3686	POSPLADRAFT_1034673		TF		1000000	40564690	38050602	35962246	36613243
CLUSTER1	LEAF5861	POSPLADRAFT_1059672				1000000	96964569	77991455	62002766	66805870
CLUSTER1	LEAF2698	POSPLADRAFT_1155251				1000000	28926781	21634966	15732040	17427248
CLUSTER1	LEAF3778	POSPLADRAFT_1164335				1000000	42114384	34489578	27827801	29726807
CLUSTER1	LEAF420	POSPLADRAFT_1068316				1000000	12274423	8496551	5663191	6452510
CLUSTER1	LEAF5926	POSPLADRAFT_1037990				1000000	100416191	77769150	61096729	65419670
CLUSTER1	LEAF3503	POSPLADRAFT_1073872				1000000	38090900	29556168	23541407	25356840
CLUSTER1	LEAF3673	POSPLADRAFT_1049604				1000000	40332798	24972054	9936610	14115325
CLUSTER1	LEAF6395	POSPLADRAFT_1177266				1000000	131783234	101815437	72644142	80531830
CLUSTER1	LEAF935	POSPLADRAFT_1043452				1000000	15391911	9724561	3962874	5527057
CLUSTER1	LEAF2189	POSPLADRAFT_1075781				1000000	24376892	15475838	6461555	8800214
CLUSTER1	LEAF4885	POSPLADRAFT_1040573				1000000	63447495	55230980	46891403	48998230
CLUSTER1	LEAF1110	POSPLADRAFT_1179805		TF		1000000	16565748	16149185	15691803	15830037
CLUSTER1	LEAF3250	POSPLADRAFT_1066263				1000000	34920719	22779280	9723374	13625225
CLUSTER1	LEAF395	POSPLADRAFT_1128409				1000000	12087914	8523379	4786724	5979258
CLUSTER1	LEAF1880	POSPLADRAFT_1149980				1000000	21913111	14131430	5261103	7413123
CLUSTER1	LEAF4233	POSPLADRAFT_1134573				1000000	49720966	37272778	23107347	26674641
CLUSTER1	LEAF2486	POSPLADRAFT_1046904				1000000	26935246	22730392	17795231	19111013
CLUSTER1	LEAF6509	POSPLADRAFT_1072945				1000000	143009537	88321846	25555042	42952927
CLUSTER1	LEAF2803	POSPLADRAFT_1055112				1000000	30009941	26569220	22808325	23812656
CLUSTER1	LEAF1761	POSPLADRAFT_1174378				1000000	21005777	14832793	8008539	9469822
CLUSTER1	LEAF3211	POSPLADRAFT_1062813				1000000	34599590	20420000	5365336	8717739
CLUSTER1	LEAF3233	POSPLADRAFT_1108965				1000000	34772079	25280573	14622976	16373341
CLUSTER1	LEAF4076	POSPLADRAFT_1051585				1000000	46800747	39590199	31609589	33002399
CLUSTER1	LEAF17	POSPLADRAFT_1131679				1000000	10062916	8150190	5949019	6355873
CLUSTER1	LEAF478	POSPLADRAFT_1041548				1000000	12554005	8947941	5090420	5696858
CLUSTER1	LEAF3283	POSPLADRAFT_1049601				1000000	35393505	24278002	12295092	14068523
CLUSTER1	LEAF6072	POSPLADRAFT_1148504				1000000	107797981	83637680	57944756	62247066
CLUSTER1	LEAF1662	POSPLADRAFT_1149310				1000000	20351240	15604329	10539375	11489379
CLUSTER1	LEAF1645	POSPLADRAFT_1156265				1000000	20273962	14711223	9155950	10105583
CLUSTER1	LEAF4135	POSPLADRAFT_1052037				1000000	47821392	39712063	31404505	32952618
CLUSTER1	LEAF1140	POSPLADRAFT_1048433				1000000	16719927	11697546	6749887	7517880
CLUSTER1	LEAF2682	POSPLADRAFT_1049951				1000000	28725176	20605564	12924652	14568863
CLUSTER1	LEAF6452	POSPLADRAFT_1177465				1000000	137168488	97459625	58593613	66292450
CLUSTER1	LEAF1248	POSPLADRAFT_1049826				1000000	17556429	14413239	11619446	12139721
CLUSTER1	LEAF6359	POSPLADRAFT_1119275				1000000	129404449	102408897	77933266	89626221
CLUSTER1	LEAF6381	POSPLADRAFT_1040385				1000000	131113510	114211906	99117271	106193687
CLUSTER1	LEAF5169	POSPLADRAFT_1071706				1000000	70852165	69166550	67580589	68315071
CLUSTER1	LEAF1741	POSPLADRAFT_1148543				1000000	20911203	16493711	12297716	14100898
CLUSTER1	LEAF348	POSPLADRAFT_1143888				1000000	11792190	8096467	4892936	6316637
CLUSTER1	LEAF2255	POSPLADRAFT_1179082				1000000	25068748	22895071	21040133	21857130
CLUSTER1	LEAF178	POSPLADRAFT_1078639				1000000	10872627	6479149	2290082	3892921
CLUSTER1	LEAF1691	POSPLADRAFT_1091853				1000000	20545073	11040211	2921549	7260395
CLUSTER1	LEAF8187	POSPLADRAFT_1068806				1000000	2184310791	1392676025	678276978	1050787842
CLUSTER1	LEAF618	POSPLADRAFT_1065137				1000000	13409106	11046693	9161699	10214616
CLUSTER1	LEAF577	POSPLADRAFT_1183986				1000000	13141795	9988082	6598353	8322159
CLUSTER1	LEAF3070	POSPLADRAFT_1150766				1000000	32910164	28621698	24107204	26407906
CLUSTER1	LEAF4785	POSPLADRAFT_1050585				1000000	61120659	48300121	35069721	42051098
CLUSTER1	LEAF2626	POSPLADRAFT_1076338				1000000	28215256	23264778	17686996	20426624
CLUSTER1	LEAF5230	POSPLADRAFT_1046562				1000000	72732254	47243973	19710251	33176250
CLUSTER1	LEAF4587	POSPLADRAFT_1046852				1000000	56667442	43582821	27667953	35533226
CLUSTER1	LEAF6504	POSPLADRAFT_1165065				1000000	142585190	103647758	58610085	79331001
CLUSTER1	LEAF531	POSPLADRAFT_1049980				1000000	12894232	9523694	5866875	7301688
CLUSTER1	LEAF2316	POSPLADRAFT_1045105				1000000	25536980	20945831	15874440	17794365
CLUSTER1	LEAF759	POSPLADRAFT_1055036				1000000	14214658	9105539	3330878	5598723
CLUSTER1	LEAF5353	POSPLADRAFT_1133612				1000000	76975281	65595238	53375294	57806808
CLUSTER1	LEAF613	POSPLADRAFT_1062809				1000000	13348107	9650514	5342880	6915522
CLUSTER1	LEAF3299	POSPLADRAFT_1139918				1000000	35545174	32487633	28861303	30227631
CLUSTER1	LEAF407	POSPLADRAFT_1159492				1000000	12186791	9036684	5390010	6684434
CLUSTER1	LEAF1893	POSPLADRAFT_1113222		TF		1000000	22012089	20065159	18035122	18949909
CLUSTER1	LEAF5356	POSPLADRAFT_1129975				1000000	77221680	56584923	34404346	43739399
CLUSTER1	LEAF2737	POSPLADRAFT_1053025				1000000	29337347	25617559	20748146	22568422
CLUSTER1	LEAF4870	POSPLADRAFT_1067133				1000000	63013184	47567074	26948116	34703377
CLUSTER1	LEAF3448	POSPLADRAFT_1171827		AA3_2		1000000	37407364	29616352	18890024	22899120
CLUSTER1	LEAF1985	POSPLADRAFT_1179441				1000000	22697891	18337992	12641438	14704981
CLUSTER1	LEAF2307	POSPLADRAFT_1039397				1000000	25487997	16684856	5328025	9130334
CLUSTER1	LEAF2935	POSPLADRAFT_1151898		TF		1000000	31456184	29734715	27527822	28262304
CLUSTER1	LEAF2234	POSPLADRAFT_1118551				1000000	24825663	17028982	7157436	10589656
CLUSTER1	LEAF4095	POSPLADRAFT_1169458				1000000	47119823	15028559	2719032	3370898
CLUSTER1	LEAF7830	POSPLADRAFT_1040968				1000000	647210571	280760376	147706650	154269394
CLUSTER1	LEAF659	POSPLADRAFT_1103525				1000000	13647022	4256303	0.705345	1031098
CLUSTER1	LEAF689	POSPLADRAFT_1066849				1000000	13840372	9799059	8332564	8497707
CLUSTER1	LEAF1410	POSPLADRAFT_1169038				1000000	18669222	12897887	10861930	11069797
CLUSTER1	LEAF3688	POSPLADRAFT_1148108				1000000	40591606	28735641	23859621	24286873
CLUSTER1	LEAF4584	POSPLADRAFT_1177078				1000000	56618565	39985008	32871120	33522316
CLUSTER1	LEAF4202	POSPLADRAFT_1182687				1000000	48868763	30613295	23255695	23680075
CLUSTER1	LEAF1196	POSPLADRAFT_1175398				1000000	17132235	9569712	6190332	6742804
CLUSTER1	LEAF6120	POSPLADRAFT_1063976				1000000	110909515	47434326	18559681	23739235
CLUSTER1	LEAF5054	POSPLADRAFT_1146334				1000000	67528282	43191181	32483307	34687065
CLUSTER1	LEAF234	POSPLADRAFT_1169773				1000000	11171548	6204358	4488561	4830369
CLUSTER1	LEAF5155	POSPLADRAFT_1045958				1000000	70386276	41087448	30967920	33299397
CLUSTER1	LEAF6848	POSPLADRAFT_1065120				1000000	184603119	103569458	77250160	82727287
CLUSTER1	LEAF5687	POSPLADRAFT_1047169				1000000	89043068	33731449	15022940	20201105
CLUSTER1	LEAF7542	POSPLADRAFT_1056116				1000000	383685150	202803162	136118240	156822830
CLUSTER1	LEAF1402	POSPLADRAFT_1159761				1000000	18590389	15057276	13708696	14005202
CLUSTER1	LEAF206	POSPLADRAFT_1133401				1000000	11010428	6275170	3923776	4643356
CLUSTER1	LEAF1940	POSPLADRAFT_1160456				1000000	22387890	15235374	11777326	12802013
CLUSTER1	LEAF4021	POSPLADRAFT_1032043				1000000	45839577	29445910	21261606	23236708
CLUSTER1	LEAF4506	POSPLADRAFT_1091506				1000000	55279980	37475761	29869335	32526459
CLUSTER1	LEAF6268	POSPLADRAFT_1137316				1000000	121558701	70748077	49004986	55081169
CLUSTER1	LEAF7274	POSPLADRAFT_1150288				1000000	270304443	83958008	19654758	19259277
CLUSTER1	LEAF7459	POSPLADRAFT_1039812				1000000	337089478	119302208	45507790	43949280
CLUSTER1	LEAF3991	POSPLADRAFT_1151703				1000000	45321423	19154442	10402357	10034604
CLUSTER1	LEAF4296	POSPLADRAFT_1080826				1000000	51066978	28084620	20839750	20621962
CLUSTER1	LEAF5512	POSPLADRAFT_1076094				1000000	82232796	58246510	50418205	50241959
CLUSTER1	LEAF534	POSPLADRAFT_1081136				1000000	12917103	8242225	6732842	6766581
CLUSTER1	LEAF108	POSPLADRAFT_1047470				1000000	10532701	4102797	2184433	1924716
CLUSTER1	LEAF7730	POSPLADRAFT_1166588				1000000	528360046	141093826	17701368	7406479
CLUSTER1	LEAF492	POSPLADRAFT_1048429				1000000	12657360	9145038	7965933	7833248
CLUSTER1	LEAF7804	POSPLADRAFT_1173484				1000000	605667847	344956390	259142731	249130508
CLUSTER1	LEAF6593	POSPLADRAFT_1146920				1000000	152688995	81224426	56782631	54658901
CLUSTER1	LEAF3420	POSPLADRAFT_1044682				1000000	36915951	20277170	14247782	13904201
CLUSTER1	LEAF1464	POSPLADRAFT_1067221				1000000	19027098	16084137	15035859	14871607
CLUSTER1	LEAF2520	POSPLADRAFT_1090723				1000000	27264883	10156205	4132326	3436994
CLUSTER1	LEAF6142	POSPLADRAFT_1039388				1000000	112522316	37392780	15452425	16396151
CLUSTER1	LEAF2808	POSPLADRAFT_1049771				1000000	30044777	13597165	8666675	7190943
CLUSTER1	LEAF3467	POSPLADRAFT_1066571				1000000	37654644	23649109	19412069	17989136
CLUSTER1	LEAF763	POSPLADRAFT_1065893				1000000	14223953	5811677	3446912	2566869
CLUSTER1	LEAF7738	POSPLADRAFT_1156690				1000000	541096619	186504120	78038841	53044151
CLUSTER1	LEAF6386	POSPLADRAFT_1051437				1000000	131291733	40399326	16679892	10441088
CLUSTER1	LEAF861	POSPLADRAFT_1043957				1000000	14953132	4127029	1530982	2118147
CLUSTER1	LEAF2323	POSPLADRAFT_1159843				1000000	25578421	19101894	17598717	17916605
CLUSTER1	LEAF4554	POSPLADRAFT_1149056				1000000	56107918	37921677	33251820	34243626
CLUSTER1	LEAF5219	POSPLADRAFT_1058506				1000000	72529350	39502899	31057114	33480923
CLUSTER1	LEAF2240	POSPLADRAFT_1114957				1000000	24902899	13955091	10858044	11653045
CLUSTER1	LEAF2247	POSPLADRAFT_1134175				1000000	24969767	16196728	14162185	14222042
CLUSTER1	LEAF4577	POSPLADRAFT_1137735				1000000	56417088	33828175	28649214	29023500
CLUSTER1	LEAF2408	POSPLADRAFT_1072852				1000000	26258984	6811711	2656906	2404354
CLUSTER1	LEAF1294	POSPLADRAFT_1051973				1000000	17881823	13988121	13226649	13300555
CLUSTER1	LEAF7165	POSPLADRAFT_1043507	Ox			1000000	241524490	74517944	44237534	43863022
CLUSTER1	LEAF4893	POSPLADRAFT_1075716				1000000	63612831	41100883	37189529	38335117
CLUSTER1	LEAF8060	POSPLADRAFT_1035320				1000000	1181751953	456992493	339375732	378405243
CLUSTER1	LEAF2086	POSPLADRAFT_1047663				1000000	23519548	12444030	10063526	10902056
CLUSTER1	LEAF3118	POSPLADRAFT_1178301				1000000	33540066	10704984	5085080	4717442
CLUSTER1	LEAF4694	POSPLADRAFT_1047071				1000000	59022587	26802076	18817036	18050116
CLUSTER1	LEAF4236	POSPLADRAFT_1133558				1000000	49734516	40435307	38030067	37716003
CLUSTER1	LEAF3359	POSPLADRAFT_1153345				1000000	36307884	11707503	6329805	5184728
CLUSTER1	LEAF3470	POSPLADRAFT_1048635				1000000	37715557	23363523	20188185	19719156
CLUSTER1	LEAF4103	POSPLADRAFT_1046144				1000000	47274147	30096581	26852795	25833858
CLUSTER1	LEAF6390	POSPLADRAFT_1043442				1000000	131658768	29078514	10160155	5435246
CLUSTER1	LEAF3591	POSPLADRAFT_1129769				1000000	39257057	8605639	4167950	2896895
CLUSTER1	LEAF5355	POSPLADRAFT_1039126				1000000	77069061	38442570	33026691	31433014
CLUSTER1	LEAF1780	POSPLADRAFT_1056844				1000000	21136309	15588571	14835877	14804398
CLUSTER1	LEAF364	POSPLADRAFT_1179643				1000000	11868153	9365320	8282299	8863826
CLUSTER1	LEAF1346	POSPLADRAFT_1149832				1000000	18199984	14315102	12582297	13464605
CLUSTER1	LEAF5225	POSPLADRAFT_1049234				1000000	72640846	56110252	49048920	52401699
CLUSTER1	LEAF900	POSPLADRAFT_1052218				1000000	15169985	9990576	7548944	8748711
CLUSTER1	LEAF3279	POSPLADRAFT_1137254				1000000	35359905	21798368	15481381	18927334
CLUSTER1	LEAF4049	POSPLADRAFT_1095013				1000000	46394535	21358385	10042205	16602427
CLUSTER1	LEAF1266	POSPLADRAFT_1134155				1000000	17678932	12522942	9766208	11429181
CLUSTER1	LEAF6693	POSPLADRAFT_1042657				1000000	161541870	108404335	78065498	94679245
CLUSTER1	LEAF3565	POSPLADRAFT_1048740		TF		1000000	38897041	17357986	9046178	12518588
CLUSTER1	LEAF4892	POSPLADRAFT_1126390				1000000	63611702	45556198	38593239	41822109
CLUSTER1	LEAF3968	POSPLADRAFT_1179402				1000000	44880600	20470886	12079511	15542287
CLUSTER1	LEAF1064	POSPLADRAFT_1071287				1000000	16248293	13072636	12107800	12628785
CLUSTER1	LEAF1539	POSPLADRAFT_1159773				1000000	19480076	11673887	9227259	10662129
CLUSTER1	LEAF5438	POSPLADRAFT_1178703				1000000	79826332	65743980	60512459	63720772
CLUSTER1	LEAF217	POSPLADRAFT_1063421				1000000	11066335	6931028	4146576	5302790
CLUSTER1	LEAF603	POSPLADRAFT_1167603				1000000	13313048	10128363	7869448	8829845
CLUSTER1	LEAF3332	POSPLADRAFT_1146744				1000000	35906937	26895266	20752310	23032322
CLUSTER1	LEAF3547	POSPLADRAFT_1043954		TF		1000000	38670315	29107231	23770124	25695988
CLUSTER1	LEAF7196	POSPLADRAFT_1137080				1000000	250128098	156046539	106171745	125251976
CLUSTER1	LEAF3339	POSPLADRAFT_1065554				1000000	36012447	22323107	14454140	18016298
CLUSTER1	LEAF5089	POSPLADRAFT_1065990				1000000	68618919	58630688	31597343	24575184
CLUSTER1	LEAF7407	POSPLADRAFT_1054863				1000000	315092133	264381439	126027222	89140091
CLUSTER1	LEAF115	POSPLADRAFT_1043843				1000000	10571071	9253344	5577558	4611662
CLUSTER1	LEAF4461	POSPLADRAFT_1150538				1000000	54553967	50031799	37572300	34426983
CLUSTER1	LEAF1818	POSPLADRAFT_1128051				1000000	21394066	19858624	15317926	14148232
CLUSTER1	LEAF1188	POSPLADRAFT_1156267				1000000	17071156	16173424	13719754	13034636
CLUSTER1	LEAF1974	POSPLADRAFT_1057860				1000000	22617668	20597570	14824291	13194895
CLUSTER1	LEAF7330	POSPLADRAFT_1075169				1000000	289863037	258959076	168617462	143672821
CLUSTER1	LEAF4415	POSPLADRAFT_1044878				1000000	53648617	47733826	28991337	24283108
CLUSTER1	LEAF5482	POSPLADRAFT_1061464				1000000	81515129	76058975	59287415	54808102
CLUSTER1	LEAF4717	POSPLADRAFT_1169154				1000000	59589081	55618790	43075939	40065525
CLUSTER1	LEAF3400	POSPLADRAFT_1041375				1000000	36768375	33488209	24300142	22162683
CLUSTER1	LEAF7833	POSPLADRAFT_1037797				1000000	651149536	564214355	319714661	262154999
CLUSTER1	LEAF1213	POSPLADRAFT_1032383				1000000	17240913	15115080	9062080	7676314
CLUSTER1	LEAF8263	POSPLADRAFT_1066150				1000000	28387025391	23322939453	8610088867	5345130859
CLUSTER1	LEAF6432	POSPLADRAFT_1050034				1000000	134691986	118531326	74977158	65527725
CLUSTER1	LEAF993	POSPLADRAFT_1131082				1000000	15748729	14346570	9940016	9034869
CLUSTER1	LEAF3204	POSPLADRAFT_1155864				1000000	34530289	30089718	18363182	14605359
CLUSTER1	LEAF3505	POSPLADRAFT_1035341				1000000	38123970	35164413	27201496	24608646
CLUSTER1	LEAF1855	POSPLADRAFT_1074812				1000000	21651525	20809504	18067404	17286057
CLUSTER1	LEAF4007	POSPLADRAFT_1039295				1000000	45663960	40515518	24061632	19354218
CLUSTER1	LEAF4012	POSPLADRAFT_1066114				1000000	45722050	43911720	37744068	36006077
CLUSTER1	LEAF2320	POSPLADRAFT_1057268				1000000	25564045	24241840	20066509	18916101
CLUSTER1	LEAF3423	POSPLADRAFT_1043237				1000000	36954117	33874130	24153229	21122032
CLUSTER1	LEAF7359	POSPLADRAFT_1032163				1000000	298583282	268344757	166130203	134595123
CLUSTER1	LEAF2809	POSPLADRAFT_1046676				1000000	30084225	27998320	19736172	17412378
CLUSTER1	LEAF2880	POSPLADRAFT_1048437				1000000	30946716	28350405	18973730	16198322
CLUSTER1	LEAF2348	POSPLADRAFT_1088197				1000000	25778648	22583239	10811159	7650082
CLUSTER1	LEAF2945	POSPLADRAFT_1043769				1000000	31674122	29931265	23238808	21129890
CLUSTER1	LEAF2170	POSPLADRAFT_1142484				1000000	24279667	23121515	17557749	16499905
CLUSTER1	LEAF4427	POSPLADRAFT_1071301				1000000	53942272	50470913	34412304	31236206
CLUSTER1	LEAF7559	POSPLADRAFT_1041285				1000000	391564545	352714905	178195892	143064850
CLUSTER1	LEAF7701	POSPLADRAFT_1078344				1000000	500002899	448800995	223919937	178204880
CLUSTER1	LEAF3833	POSPLADRAFT_1159408				1000000	42753429	39841419	24675339	21836605
CLUSTER1	LEAF4367	POSPLADRAFT_1068707				1000000	52551476	48634605	31411959	28515448
CLUSTER1	LEAF4466	POSPLADRAFT_1067523				1000000	54651600	51987492	40294575	38395454
CLUSTER1	LEAF4086	POSPLADRAFT_1063849				1000000	46944191	42168877	21682150	18284281
CLUSTER1	LEAF1005	POSPLADRAFT_1075406				1000000	15841087	14501074	8856667	7784208
CLUSTER1	LEAF3597	POSPLADRAFT_1138764				1000000	39330944	34699146	16429174	12858868
CLUSTER1	LEAF1593	POSPLADRAFT_1146167				1000000	19947605	17933332	9814541	8002552
CLUSTER1	LEAF2701	POSPLADRAFT_1157269				1000000	28945274	26636826	16906519	14769044
CLUSTER1	LEAF6586	POSPLADRAFT_1044794				1000000	152415878	137096741	78689125	64923622
CLUSTER1	LEAF7970	POSPLADRAFT_1041980				1000000	900004150	816973389	498968933	421836578
CLUSTER1	LEAF7133	POSPLADRAFT_1127480				1000000	235503754	219915817	164454849	152498535
CLUSTER1	LEAF8195	POSPLADRAFT_1127544				1000000	2352372070	2140492432	1393833496	1221167969
CLUSTER1	LEAF5613	POSPLADRAFT_1141431				1000000	86565254	77426315	45898598	40000187
CLUSTER1	LEAF7946	POSPLADRAFT_1167695				1000000	839796387	718178711	286641632	206059753
CLUSTER1	LEAF6828	POSPLADRAFT_1165461				1000000	180825806	160884888	91997742	79712860
CLUSTER1	LEAF3815	POSPLADRAFT_1139188				1000000	42528843	39937145	30821455	29369110
CLUSTER1	LEAF2119	POSPLADRAFT_1051367				1000000	23838547	19769712	6625972	4296242
CLUSTER1	LEAF7695	POSPLADRAFT_1051694				1000000	494485840	459122498	283429901	226841583
CLUSTER1	LEAF8059	POSPLADRAFT_1035974				1000000	1179825806	1086109253	629909058	485041626
CLUSTER1	LEAF4387	POSPLADRAFT_1074323				1000000	52843197	50087460	36428402	32007832
CLUSTER1	LEAF6886	POSPLADRAFT_1174469				1000000	189937363	174178452	92510010	66322327
CLUSTER1	LEAF5210	POSPLADRAFT_1133742				1000000	72280823	67469521	44365528	36516975
CLUSTER1	LEAF6877	POSPLADRAFT_1030090		GH89		1000000	189042633	169460510	81654762	51829498
CLUSTER1	LEAF81	POSPLADRAFT_1057064				1000000	10394113	9878735	7222197	6473435
CLUSTER1	LEAF1314	POSPLADRAFT_1150079				1000000	18036568	17094986	12223704	10811514
CLUSTER1	LEAF2106	POSPLADRAFT_1049211				1000000	23736036	22679573	16568663	14758690
CLUSTER1	LEAF4317	POSPLADRAFT_1127359				1000000	51475410	49427261	37596497	34105553
CLUSTER1	LEAF2029	POSPLADRAFT_1058361				1000000	23023731	22018257	17120377	15159686
CLUSTER1	LEAF5550	POSPLADRAFT_1074983				1000000	83644051	80260277	65447273	59609505
CLUSTER1	LEAF6172	POSPLADRAFT_1042956				1000000	114368423	105921875	67416435	53475574
CLUSTER1	LEAF8099	POSPLADRAFT_1051678				1000000	1351798706	1251879028	752639709	568756348
CLUSTER1	LEAF3286	POSPLADRAFT_1049948				1000000	35425541	34480984	28940741	26964626
CLUSTER1	LEAF6783	POSPLADRAFT_1131337				1000000	174237366	160112869	80022636	52682667
CLUSTER1	LEAF4613	POSPLADRAFT_1149428				1000000	57336830	53264378	35499008	30752048
CLUSTER1	LEAF6760	POSPLADRAFT_1069265				1000000	170828262	159799683	110193291	97235420
CLUSTER1	LEAF3196	POSPLADRAFT_1181516				1000000	34464905	31953053	20387121	17416025
CLUSTER1	LEAF768	POSPLADRAFT_1072628				1000000	14246513	13423334	9781237	8754830
CLUSTER1	LEAF544	POSPLADRAFT_1048749				1000000	12984200	12322171	8852958	7957852
CLUSTER1	LEAF8178	POSPLADRAFT_1174569				1000000	2089932129	1925887085	1087047974	862268799
CLUSTER1	LEAF4340	POSPLADRAFT_1064248				1000000	52018684	48589687	32133659	27811714
CLUSTER1	LEAF5792	POSPLADRAFT_1040866				1000000	93418442	87986351	59274479	53017452
CLUSTER1	LEAF7954	POSPLADRAFT_1171651				1000000	860341980	804835632	498590363	435377014
CLUSTER1	LEAF2978	POSPLADRAFT_1053136				1000000	31980383	30814072	24588076	23123892
CLUSTER1	LEAF8107	POSPLADRAFT_1065591				1000000	1412026367	1344583618	817904297	683610229
CLUSTER1	LEAF8121	POSPLADRAFT_1164993				1000000	1478864746	1407805786	868699280	726924133
CLUSTER1	LEAF2898	POSPLADRAFT_1079301				1000000	31123543	30208900	23240915	21472654
CLUSTER1	LEAF3212	POSPLADRAFT_1036650				1000000	34603558	32768620	20186651	16693970
CLUSTER1	LEAF4068	POSPLADRAFT_1051890				1000000	46654015	43406639	21682034	16718935
CLUSTER1	LEAF8136	POSPLADRAFT_1138426				1000000	1618262207	1531839600	881040466	739218018
CLUSTER1	LEAF7678	POSPLADRAFT_1147889				1000000	470674622	441678619	272760254	230063751
CLUSTER1	LEAF1226	POSPLADRAFT_1145999				1000000	17345200	16776806	10572043	9124607
CLUSTER1	LEAF5519	POSPLADRAFT_1169395		TF		1000000	82485130	80958199	63620480	59727821
CLUSTER1	LEAF2020	POSPLADRAFT_1051061				1000000	22989113	22127686	14532028	12703584
CLUSTER1	LEAF2334	POSPLADRAFT_1045191				1000000	25658072	25079752	18565014	16889360
CLUSTER1	LEAF3416	POSPLADRAFT_1033309				1000000	36904163	36157799	27522158	25272661
CLUSTER1	LEAF2672	POSPLADRAFT_1064586				1000000	28629791	27553720	16929684	13561181
CLUSTER1	LEAF7774	POSPLADRAFT_1159483				1000000	567783081	543148010	306243958	233212585
CLUSTER1	LEAF2018	POSPLADRAFT_1157257				1000000	22977448	22467695	17592482	16112831
CLUSTER1	LEAF2704	POSPLADRAFT_1045022				1000000	28955839	27664877	17568510	14117183
CLUSTER1	LEAF7904	POSPLADRAFT_1073441				1000000	765075195	725994202	431462982	334462433
CLUSTER1	LEAF306	POSPLADRAFT_1148030				1000000	11564037	11056321	7269610	6077847
CLUSTER1	LEAF2767	POSPLADRAFT_1064991				1000000	29586430	29035841	19144583	16330467
CLUSTER1	LEAF3740	POSPLADRAFT_1044845				1000000	41484493	40401505	24687088	20229696
CLUSTER1	LEAF6385	POSPLADRAFT_1176235				1000000	131251190	128450272	89392326	77399307
CLUSTER1	LEAF8184	POSPLADRAFT_1058674				1000000	2164619385	2092762207	1072906494	742390625
CLUSTER1	LEAF1976	POSPLADRAFT_1042190				1000000	22646523	20035822	12239080	8948569
CLUSTER1	LEAF7539	POSPLADRAFT_1173922				1000000	382882080	335712982	198768463	141002655
CLUSTER1	LEAF3969	POSPLADRAFT_1179328				1000000	44890163	41088722	30222490	25887142
CLUSTER1	LEAF1740	POSPLADRAFT_1042702				1000000	20888105	19004551	12776623	10281394
CLUSTER1	LEAF5615	POSPLADRAFT_1154607				1000000	86606102	77122398	48883827	38557869
CLUSTER1	LEAF5691	POSPLADRAFT_1044838				1000000	89204414	79023308	50781036	40064060
CLUSTER1	LEAF2374	POSPLADRAFT_1175298				1000000	25961859	24171677	17943571	15693288
CLUSTER1	LEAF3850	POSPLADRAFT_1128539				1000000	43036346	40204842	30181379	26647009
CLUSTER1	LEAF3691	POSPLADRAFT_1174234				1000000	40626755	39202957	33980598	32060493
CLUSTER1	LEAF5809	POSPLADRAFT_1048666				1000000	94385803	85827202	54837563	43533394
CLUSTER1	LEAF5994	POSPLADRAFT_1045946				1000000	104102280	95327705	67001671	52542545
CLUSTER1	LEAF6665	POSPLADRAFT_1153699				1000000	158401443	150513000	121876251	107559807
CLUSTER1	LEAF4825	POSPLADRAFT_1174483				1000000	61968075	58611382	45617085	39563614
CLUSTER1	LEAF5885	POSPLADRAFT_1179550				1000000	98481209	87938171	48647087	31756929
CLUSTER1	LEAF1467	POSPLADRAFT_1154659				1000000	19057207	18327785	16057266	15009795
CLUSTER1	LEAF2017	POSPLADRAFT_1169563				1000000	22971231	21720312	17998178	16198164
CLUSTER1	LEAF779	POSPLADRAFT_1131738				1000000	14331247	13317144	10351172	9006326
CLUSTER1	LEAF3449	POSPLADRAFT_1129114				1000000	37427223	34701824	27808352	24889206
CLUSTER1	LEAF5827	POSPLADRAFT_1050278				1000000	95076729	86459076	65095306	55761372
CLUSTER1	LEAF3821	POSPLADRAFT_1063816				1000000	42602451	39279514	30558229	27013391
CLUSTER1	LEAF6323	POSPLADRAFT_1127011				1000000	125972511	112964050	78472435	63821415
CLUSTER1	LEAF3488	POSPLADRAFT_1183451				1000000	38011333	35343548	28645594	25906986
CLUSTER1	LEAF4210	POSPLADRAFT_1085231				1000000	49066338	43661587	31485800	26458366
CLUSTER1	LEAF7303	POSPLADRAFT_1036713				1000000	281076172	244924530	164199738	129074738
CLUSTER1	LEAF5862	POSPLADRAFT_1043687				1000000	97126633	87237518	63854664	53751591
CLUSTER1	LEAF2815	POSPLADRAFT_1051423				1000000	30163803	27110949	18944700	15233776
CLUSTER1	LEAF4912	POSPLADRAFT_1035964				1000000	63955330	58162251	43415222	36562500
CLUSTER1	LEAF3392	POSPLADRAFT_1186396				1000000	36646957	34055233	27880674	24924129
CLUSTER1	LEAF2545	POSPLADRAFT_1046295				1000000	27464630	24942398	19420509	16806898
CLUSTER1	LEAF3657	POSPLADRAFT_1047892		GH47		1000000	40110352	35924206	26920918	22674555
CLUSTER1	LEAF4383	POSPLADRAFT_1128501				1000000	52781269	47302391	36046600	30496708
CLUSTER1	LEAF2094	POSPLADRAFT_1044177				1000000	23592882	21183064	15359488	11299705
CLUSTER1	LEAF8047	POSPLADRAFT_1156124				1000000	1139865967	1000645691	667581116	439733002
CLUSTER1	LEAF3081	POSPLADRAFT_1076564				1000000	33110508	30290119	24054977	19742731
CLUSTER1	LEAF8106	POSPLADRAFT_1038527				1000000	1408891113	1268731079	960552124	729583984
CLUSTER1	LEAF4127	POSPLADRAFT_1048583				1000000	47730556	45984608	41693748	38990784
CLUSTER1	LEAF5343	POSPLADRAFT_1168434				1000000	76626366	69825951	52888248	42397125
CLUSTER1	LEAF2851	POSPLADRAFT_1031494				1000000	30631805	28186825	22858049	19440968
CLUSTER1	LEAF2940	POSPLADRAFT_1052730				1000000	31551497	29321783	24417183	21182526
CLUSTER1	LEAF2824	POSPLADRAFT_1151967				1000000	30279715	28937933	25051455	22514330
CLUSTER1	LEAF4027	POSPLADRAFT_1148641				1000000	45968300	41831161	29804049	21973846
CLUSTER1	LEAF882	POSPLADRAFT_1146816				1000000	15051112	13410005	8831627	5949285
CLUSTER1	LEAF3830	POSPLADRAFT_1151155				1000000	42731354	40759476	34254810	29998322
CLUSTER1	LEAF971	POSPLADRAFT_1183348				1000000	15602313	14323762	11173653	9470014
CLUSTER1	LEAF3595	POSPLADRAFT_1074834				1000000	39324318	34429581	22888840	16705086
CLUSTER1	LEAF2874	POSPLADRAFT_1057137				1000000	30856369	28624771	23489737	20511389
CLUSTER1	LEAF4642	POSPLADRAFT_1155643				1000000	58002178	54930054	46750298	42253605
CLUSTER1	LEAF5905	POSPLADRAFT_1131085		GH18		1000000	99436996	94884178	82674599	75879562
CLUSTER1	LEAF5036	POSPLADRAFT_1128030				1000000	67127754	60301300	47196182	36197197
CLUSTER1	LEAF8148	POSPLADRAFT_1063994				1000000	1640609375	1429749634	1038484009	713475037
CLUSTER1	LEAF7891	POSPLADRAFT_1043115				1000000	742668152	648055359	453446716	296440704
CLUSTER1	LEAF7022	POSPLADRAFT_1040125				1000000	211200073	187648117	144930298	106683289
CLUSTER1	LEAF5346	POSPLADRAFT_1180395				1000000	76702011	69000168	56234245	45920105
CLUSTER1	LEAF7128	POSPLADRAFT_1075391				1000000	234255234	209890671	171350220	138944687
CLUSTER1	LEAF6372	POSPLADRAFT_1142501		GT2		1000000	130401810	114789192	88101799	65592308
CLUSTER1	LEAF998	POSPLADRAFT_1077137				1000000	15789606	13890759	10338017	6965397
CLUSTER1	LEAF6998	POSPLADRAFT_1038840				1000000	207733505	189359848	158332779	127527573
CLUSTER1	LEAF686	POSPLADRAFT_1148493				1000000	13784785	12621207	9910641	7703860
CLUSTER1	LEAF3555	POSPLADRAFT_1136329				1000000	38771927	35386307	27510006	21191629
CLUSTER1	LEAF4044	POSPLADRAFT_1164291				1000000	46308224	42288261	32326946	24521971
CLUSTER1	LEAF1696	POSPLADRAFT_1138690				1000000	20576626	19314440	16139721	13742751
CLUSTER1	LEAF5459	POSPLADRAFT_1067728				1000000	80775833	74797142	58309868	45923523
CLUSTER1	LEAF1538	POSPLADRAFT_1045033				1000000	19476236	17591356	12896403	8860737
CLUSTER1	LEAF2997	POSPLADRAFT_1150021		GT57		1000000	32113213	30340010	25752022	21875454
CLUSTER1	LEAF4286	POSPLADRAFT_1150406				1000000	50869675	47515568	34103310	26281794
CLUSTER1	LEAF7329	POSPLADRAFT_1042255				1000000	289395905	266895111	176343719	124916939
CLUSTER1	LEAF7394	POSPLADRAFT_1126809				1000000	312006653	287757629	202894714	154597321
CLUSTER1	LEAF2076	POSPLADRAFT_1074355				1000000	23400919	22126745	16474903	13529864
CLUSTER1	LEAF2453	POSPLADRAFT_1154727				1000000	26654263	25659613	21111774	18692871
CLUSTER1	LEAF5180	POSPLADRAFT_1178025				1000000	71203651	69176910	59721931	54306904
CLUSTER1	LEAF6450	POSPLADRAFT_1050799				1000000	136932907	127725380	85568069	60852665
CLUSTER1	LEAF3468	POSPLADRAFT_1074617				1000000	37703255	36234554	27453295	23139759
CLUSTER1	LEAF3694	POSPLADRAFT_1054591				1000000	40655602	39270115	31408682	27521791
CLUSTER1	LEAF7273	POSPLADRAFT_1133889				1000000	270216858	254069489	161668015	114566452
CLUSTER1	LEAF777	POSPLADRAFT_1111886				1000000	14316703	13204403	5572007	1991086
CLUSTER1	LEAF3927	POSPLADRAFT_1136819				1000000	44168118	41989594	30670170	25582254
CLUSTER1	LEAF6833	POSPLADRAFT_1156000				1000000	181930740	170135818	121737068	87202103
CLUSTER1	LEAF7326	POSPLADRAFT_1154779				1000000	288747742	257781525	142636505	63393436
CLUSTER1	LEAF7982	POSPLADRAFT_1053595				1000000	926950928	877383789	625552185	447898956
CLUSTER1	LEAF2892	POSPLADRAFT_1146055				1000000	31028000	29718447	22442806	17935297
CLUSTER1	LEAF6236	POSPLADRAFT_1044191				1000000	119110275	116742340	49202480	35271442
CLUSTER1	LEAF8134	POSPLADRAFT_1169126				1000000	1571148926	1542520142	864069031	713481323
CLUSTER1	LEAF8087	POSPLADRAFT_1177263				1000000	1285390137	1273257446	781333191	679131348
CLUSTER1	LEAF4268	POSPLADRAFT_1063783				1000000	50481468	49873257	39469036	37176090
CLUSTER1	LEAF1643	POSPLADRAFT_1043031				1000000	20249842	19955034	13357671	12102996
CLUSTER1	LEAF1082	POSPLADRAFT_1044256				1000000	16399357	16206936	9793225	8253992
CLUSTER1	LEAF5988	POSPLADRAFT_1058360				1000000	103804558	102594910	67443275	59332993
CLUSTER1	LEAF282	POSPLADRAFT_1149123		GH16		1000000	11413783	11137742	5565332	4196653
CLUSTER1	LEAF2256	POSPLADRAFT_1175052				1000000	25072956	24907942	13796665	11338077
CLUSTER1	LEAF4096	POSPLADRAFT_1044259				1000000	47125584	46601238	30942884	26624247
CLUSTER1	LEAF8158	POSPLADRAFT_1047743				1000000	1730655396	1704901611	982818909	778377930
CLUSTER1	LEAF5684	POSPLADRAFT_1073859				1000000	88912025	88757088	60673397	53885956
CLUSTER1	LEAF7788	POSPLADRAFT_1165029				1000000	589757690	588008118	381271729	326226898
CLUSTER1	LEAF736	POSPLADRAFT_1133666				1000000	13885051	14084906	9133701	7853131
CLUSTER1	LEAF8122	POSPLADRAFT_1146469				1000000	1453666748	1484227661	834629822	666103271
CLUSTER1	LEAF2538	POSPLADRAFT_1148486				1000000	27114403	27407700	14705839	11505658
CLUSTER1	LEAF8140	POSPLADRAFT_1049542				1000000	1606159790	1624042969	929096863	752376831
CLUSTER1	LEAF6881	POSPLADRAFT_1167229				1000000	185568237	189385910	114159943	92918030
CLUSTER1	LEAF7393	POSPLADRAFT_1127800				1000000	309050446	311907959	262828552	249256744
CLUSTER1	LEAF4388	POSPLADRAFT_1176110				1000000	52612339	52871365	39683239	36797138
CLUSTER1	LEAF5143	POSPLADRAFT_1042980				1000000	69747963	69963226	53533302	49757576
CLUSTER1	LEAF979	POSPLADRAFT_1067388				1000000	15542124	15643859	12002023	11188908
CLUSTER1	LEAF4371	POSPLADRAFT_1172837				1000000	52406448	52618156	41198746	36915600
CLUSTER1	LEAF7481	POSPLADRAFT_1038167				1000000	346373444	348728241	217019760	168779739
CLUSTER1	LEAF965	POSPLADRAFT_1046495				1000000	15545822	15588803	13328353	12502687
CLUSTER1	LEAF1949	POSPLADRAFT_1158715				1000000	22307632	22425507	17029692	14901251
CLUSTER1	LEAF5726	POSPLADRAFT_1176173				1000000	90529831	90511345	56541157	43238506
CLUSTER1	LEAF5307	POSPLADRAFT_1032137				1000000	74625015	75296814	63676239	59752453
CLUSTER1	LEAF8098	POSPLADRAFT_1129427				1000000	1306817383	1334780884	751859253	547292969
CLUSTER1	LEAF3758	POSPLADRAFT_1047884				1000000	40986279	41810345	30567284	26692087
CLUSTER1	LEAF5791	POSPLADRAFT_1072586				1000000	92201195	93288696	73986618	66712730
CLUSTER1	LEAF5065	POSPLADRAFT_1183113				1000000	67518127	67851234	52081196	46957481
CLUSTER1	LEAF8246	POSPLADRAFT_1168609				1000000	4400082031	4414658203	2405027344	1773553101
CLUSTER1	LEAF2547	POSPLADRAFT_1147273				1000000	27466433	27486055	21052233	18802378
CLUSTER1	LEAF1544	POSPLADRAFT_1043471				1000000	19391602	19537127	9329167	6402243
CLUSTER1	LEAF3933	POSPLADRAFT_1151899				1000000	44268986	44026375	36095516	33367477
CLUSTER1	LEAF7763	POSPLADRAFT_1148448				1000000	557017883	550045288	356898193	293862946
CLUSTER1	LEAF203	POSPLADRAFT_1067400				1000000	10739359	10981790	8237039	7451726
CLUSTER1	LEAF5952	POSPLADRAFT_1149736				1000000	98659027	101303619	65771782	55686237
CLUSTER1	LEAF5782	POSPLADRAFT_1135259				1000000	89582924	92922165	57003143	47255627
CLUSTER1	LEAF1565	POSPLADRAFT_1154677				1000000	19133148	19695024	13339927	11277635
CLUSTER1	LEAF1608	POSPLADRAFT_1142421				1000000	18951126	20016987	10300067	7199597
CLUSTER1	LEAF5167	POSPLADRAFT_1071248				1000000	70755219	67603363	36885082	25324459
CLUSTER1	LEAF6192	POSPLADRAFT_1128116				1000000	115882866	112457611	78714043	65701065
CLUSTER1	LEAF4502	POSPLADRAFT_1045137				1000000	55271343	53755169	38771885	33169952
CLUSTER1	LEAF2683	POSPLADRAFT_1145256				1000000	28748835	28131584	22227011	19927954
CLUSTER1	LEAF6001	POSPLADRAFT_1066706				1000000	104564339	102463348	81495956	72945503
CLUSTER1	LEAF580	POSPLADRAFT_1058000				1000000	13159362	12747629	9422796	8190283
CLUSTER1	LEAF2290	POSPLADRAFT_1144703				1000000	25306976	24603176	19279799	17180841
CLUSTER1	LEAF2171	POSPLADRAFT_1179373				1000000	24280540	23795219	17326475	14685336
CLUSTER1	LEAF2321	POSPLADRAFT_1165294				1000000	25567202	25039892	17561165	14435373
CLUSTER1	LEAF2420	POSPLADRAFT_1127718				1000000	26359379	25951572	17616760	14394026
CLUSTER1	LEAF2182	POSPLADRAFT_1136512				1000000	24330360	23730461	17457951	14569500
CLUSTER1	LEAF1306	POSPLADRAFT_1071371				1000000	17922480	17953550	16148300	15224807
CLUSTER1	LEAF2630	POSPLADRAFT_1176894				1000000	28107147	28234138	19832113	15400712
CLUSTER1	LEAF2840	POSPLADRAFT_1067815				1000000	30458885	30427052	26123959	23904392
CLUSTER1	LEAF7421	POSPLADRAFT_1074270				1000000	317328247	322102112	209705597	149784180
CLUSTER1	LEAF2709	POSPLADRAFT_1128328				1000000	28825617	29011698	23971743	21736280
CLUSTER1	LEAF3315	POSPLADRAFT_1049997				1000000	35633026	35669720	28710434	25530834
CLUSTER1	LEAF2870	POSPLADRAFT_1140536				1000000	30815855	30723707	23311562	20123043
CLUSTER1	LEAF7853	POSPLADRAFT_1038269				1000000	676867920	669645020	470840942	385451813
CLUSTER1	LEAF3393	POSPLADRAFT_1151282				1000000	36653316	36339809	30137484	27270353
CLUSTER1	LEAF1485	POSPLADRAFT_1120932				1000000	19156076	19036175	14578234	12337926
CLUSTER1	LEAF6144	POSPLADRAFT_1040094				1000000	112558014	109630615	75398529	72123444
CLUSTER1	LEAF7845	POSPLADRAFT_1147586				1000000	667191162	644763489	388938263	365574799
CLUSTER1	LEAF5609	POSPLADRAFT_1048854				1000000	86460915	84799446	62305054	60154701
CLUSTER1	LEAF4545	POSPLADRAFT_1059331				1000000	55976566	53184402	19412069	15774919
CLUSTER1	LEAF8052	POSPLADRAFT_1180105				1000000	1162532837	1121354248	663449707	611881409
CLUSTER1	LEAF2389	POSPLADRAFT_1073190				1000000	26092896	25532745	19739372	19038183
CLUSTER1	LEAF7993	POSPLADRAFT_1181413				1000000	950460632	931016479	549532898	512608521
CLUSTER1	LEAF8097	POSPLADRAFT_1039496				1000000	1330876221	1303389160	742003845	686735413
CLUSTER1	LEAF7778	POSPLADRAFT_1138580				1000000	576889038	557374390	207319504	172372696
CLUSTER1	LEAF4973	POSPLADRAFT_1037136				1000000	65324623	63784710	36732479	34127106
CLUSTER1	LEAF646	POSPLADRAFT_1049134				1000000	13560013	13165407	7426000	6758926
CLUSTER1	LEAF3017	POSPLADRAFT_1143010				1000000	32376038	31094584	9014066	6322371
CLUSTER1	LEAF3522	POSPLADRAFT_1173326				1000000	38298111	36362041	19137114	17710627
CLUSTER1	LEAF5347	POSPLADRAFT_1035388				1000000	76825394	73410461	44388378	41861347
CLUSTER1	LEAF3549	POSPLADRAFT_1050582				1000000	38726982	36963249	22671040	21299166
CLUSTER1	LEAF4969	POSPLADRAFT_1167480		GT1		1000000	65262947	61541950	32990929	30417393
CLUSTER1	LEAF1881	POSPLADRAFT_1046684				1000000	21918827	21301819	14486891	14114275
CLUSTER1	LEAF5106	POSPLADRAFT_1143053				1000000	68964211	65864838	34841282	32788002
CLUSTER1	LEAF1048	POSPLADRAFT_1133699				1000000	16195934	15390095	6775187	6147679
CLUSTER1	LEAF6484	POSPLADRAFT_1165369				1000000	139884048	134698273	83910423	79721977
CLUSTER1	LEAF2371	POSPLADRAFT_1042698				1000000	25943817	24139141	12937039	12309817
CLUSTER1	LEAF8014	POSPLADRAFT_1049827				1000000	1026276001	959179932	542108276	519827759
CLUSTER1	LEAF5015	POSPLADRAFT_1136355				1000000	66532776	62211590	35390156	33593021
CLUSTER1	LEAF139	POSPLADRAFT_1048098				1000000	10656027	9859223	4332347	4043053
CLUSTER1	LEAF6878	POSPLADRAFT_1177368				1000000	189216064	175396332	76745598	69577461
CLUSTER1	LEAF7727	POSPLADRAFT_1038020				1000000	524408264	492260834	278849182	262559998
CLUSTER1	LEAF6936	POSPLADRAFT_1138076				1000000	197123642	180408310	78656693	70703865
CLUSTER1	LEAF7860	POSPLADRAFT_1067615				1000000	691547974	619734680	195982300	157802841
CLUSTER1	LEAF3569	POSPLADRAFT_1045554				1000000	38909546	36854126	23276274	21629128
CLUSTER1	LEAF4414	POSPLADRAFT_1047824				1000000	53608646	49254890	20204096	17039984
CLUSTER1	LEAF3451	POSPLADRAFT_1147799				1000000	37455643	36368923	28495052	27573475
CLUSTER1	LEAF4192	POSPLADRAFT_1179558				1000000	48716244	44394135	17511353	14693637
CLUSTER1	LEAF6295	POSPLADRAFT_1064198				1000000	123409828	116073517	72390312	67134018
CLUSTER1	LEAF5255	POSPLADRAFT_1132409				1000000	73575272	71526085	52060173	48029079
CLUSTER1	LEAF8202	POSPLADRAFT_1068849				1000000	2533601074	2382337158	897080078	598859802
CLUSTER1	LEAF5976	POSPLADRAFT_1130132				1000000	102800629	97512604	49439228	40231091
CLUSTER1	LEAF1990	POSPLADRAFT_1074872				1000000	22734100	22261053	17039270	16041508
CLUSTER1	LEAF2446	POSPLADRAFT_1131786				1000000	26573072	25923409	19692413	18578554
[truncated: 6,270 more rows]

## Sheet: HC_G. trabeum
Cluster		G. trabeum Id	BRS	CAZy/TF	Gene	REAL	TPM AC/Ox	TPM AC/Enz	TPM UT/Ox	TPM UT/Enz
CLUSTER1	LEAF190	66457000000				1000000	7051327	5074126	11263830	5796595
CLUSTER1	LEAF6663	58795000000				1000000	74700027	55534653	115536087	62263786
CLUSTER1	LEAF3385	75272000000				1000000	21265602	13991157	36587845	16576593
CLUSTER1	LEAF8737	75003000000				1000000	515487915	268323273	1029520508	353247864
CLUSTER1	LEAF1694	102844000000				1000000	14885240	11379113	22043423	12648686
CLUSTER1	LEAF2328	140305000000				1000000	15075163	9717575	26889507	11588888
CLUSTER1	LEAF5240	108291000000				1000000	33383312	19570467	64457298	24165459
CLUSTER1	LEAF1598	69405000000				1000000	15272870	12482188	21436628	13374589
CLUSTER1	LEAF2011	137996000000				1000000	10970360	5077943	24377028	7281124
CLUSTER1	LEAF7902	108997000000				1000000	125642998	68699883	254405807	89433105
CLUSTER1	LEAF2643	113278000000				1000000	20801788	16818192	29809002	18340897
CLUSTER1	LEAF8353	100963000000				1000000	173866882	57298286	447677826	101811104
CLUSTER1	LEAF6742	61036000000				1000000	73186752	50083904	119949867	58829334
CLUSTER1	LEAF8454	57097000000				1000000	268817993	144140961	519291870	193378326
CLUSTER1	LEAF4859	110165000000				1000000	43409927	36516472	56880424	39306324
CLUSTER1	LEAF5789	113953000000				1000000	51019825	37207977	79240982	42981586
CLUSTER1	LEAF6189	77024000000				1000000	77028496	69572624	92527351	72689377
CLUSTER1	LEAF5091	73664000000				1000000	44837841	37927841	61439682	40809998
CLUSTER1	LEAF8330	60788000000				1000000	253348267	179086807	431673676	209182480
CLUSTER1	LEAF6290	128483000000				1000000	70333435	59234310	96579109	64037926
CLUSTER1	LEAF6086	135064000000		GT22		1000000	52427086	37647781	89031189	43755127
CLUSTER1	LEAF4288	79062000000				1000000	32143021	25318567	47806683	28329882
CLUSTER1	LEAF4400	97040000000				1000000	24906965	13984460	49511860	18652449
CLUSTER1	LEAF7366	72432000000				1000000	139803848	125550713	171144669	132014557
CLUSTER1	LEAF2607	70344000000				1000000	17633736	12612089	29511431	15135988
CLUSTER1	LEAF7711	114233000000				1000000	113136345	69266563	217314575	91991234
CLUSTER1	LEAF4845	76502000000				1000000	36710621	28006014	56615036	32492065
CLUSTER1	LEAF846	80684000000				1000000	9993710	7548121	15980034	8736154
CLUSTER1	LEAF6445	52331000000				1000000	74729324	63046139	103349426	68674377
CLUSTER1	LEAF1430	120134000000				1000000	13422609	10655349	20262875	11914285
CLUSTER1	LEAF5364	107089000000				1000000	45422657	38375591	67579155	41469749
CLUSTER1	LEAF7399	110401000000				1000000	132309677	118621552	174635574	124677765
CLUSTER1	LEAF2482	97574000000				1000000	19723839	17073507	28260832	18272509
CLUSTER1	LEAF7616	63874000000				1000000	124042374	99348244	202418335	110924629
CLUSTER1	LEAF4764	53320000000				1000000	36920227	30926525	55203560	33640629
CLUSTER1	LEAF1525	133873000000				1000000	9333260	5161848	20997152	7128849
CLUSTER1	LEAF4266	138879000000				1000000	33118099	28179604	47489372	30321627
CLUSTER1	LEAF6400	56485000000				1000000	81937943	75402405	101154633	78848358
CLUSTER1	LEAF8266	69029000000				1000000	197972672	130714569	395983948	167540024
CLUSTER1	LEAF4707	80455000000				1000000	40066956	35204559	54178223	37821873
CLUSTER1	LEAF5266	107379000000				1000000	49344238	44278446	64949127	46841663
CLUSTER1	LEAF5030	81997000000				1000000	38776417	30699121	60394817	33870689
CLUSTER1	LEAF7511	115406000000				1000000	139498810	120770424	188422333	128221115
CLUSTER1	LEAF5279	100721000000				1000000	44831215	37106335	65299698	40456406
CLUSTER1	LEAF4694	67853000000				1000000	35164089	27882200	53910912	30569941
CLUSTER1	LEAF4914	141212000000				1000000	44918224	39679916	57959885	41676003
CLUSTER1	LEAF2697	72508000000				1000000	26491405	25059772	30308630	25529827
CLUSTER1	LEAF386	127335000000				1000000	8042315	6466617	12709747	7062084
CLUSTER1	LEAF1419	127906000000				1000000	9390717	5780111	20156967	7142217
CLUSTER1	LEAF2438	137518000000				1000000	21734110	19745544	27877232	20534445
CLUSTER1	LEAF2096	59392000000				1000000	21444834	20157301	24999182	20649998
CLUSTER1	LEAF5555	93838000000				1000000	47586315	38890568	72584656	42189304
CLUSTER1	LEAF6392	111587000000				1000000	60576675	45214680	100965233	53853985
CLUSTER1	LEAF7249	76946000000				1000000	113692200	96944893	158112350	106598351
CLUSTER1	LEAF4378	56984000000				1000000	35330853	29922840	49115284	33063717
CLUSTER1	LEAF2453	63901000000				1000000	19125208	15887174	28008640	17649750
CLUSTER1	LEAF7824	42747000000				1000000	132022781	94111115	237744827	115162056
CLUSTER1	LEAF6540	140021000000				1000000	63854305	47207542	108243965	56445580
CLUSTER1	LEAF4196	135422000000				1000000	30857653	25111313	46309666	27871557
CLUSTER1	LEAF6360	56270000000				1000000	57764053	41807968	99447449	49733528
CLUSTER1	LEAF1071	125070000000				1000000	10000170	7079583	17579020	8582608
CLUSTER1	LEAF288	140767000000				1000000	7692952	6332794	11956122	7206685
CLUSTER1	LEAF6204	64009000000				1000000	60271236	49702911	93121590	56505360
CLUSTER1	LEAF6046	33343000000				1000000	64416061	56924965	87515572	61542088
CLUSTER1	LEAF3237	72859000000				1000000	20831844	15947960	35109615	19130308
CLUSTER1	LEAF7257	57901000000				1000000	92489311	69532562	159252548	84259918
CLUSTER1	LEAF8679	136688000000				1000000	457575531	316183411	860115417	402866425
CLUSTER1	LEAF7181	75751000000				1000000	97992416	76595734	152176987	90881828
CLUSTER1	LEAF7759	57377000000				1000000	125110741	85684937	226702606	111918831
CLUSTER1	LEAF5442	98810000000				1000000	54521549	48867035	69024185	52750053
CLUSTER1	LEAF384	120171000000				1000000	7803390	5869992	12698170	7121662
CLUSTER1	LEAF98	110089000000				1000000	7053023	5676724	10662381	6649999
CLUSTER1	LEAF1934	135380000000				1000000	18568188	16620161	23717295	18006502
CLUSTER1	LEAF4821	138046000000				1000000	27211302	16752260	56254360	23854900
CLUSTER1	LEAF5941	110374000000				1000000	56518154	46370010	83810188	53098175
CLUSTER1	LEAF8294	108730000000				1000000	245925842	174041443	412287506	214780777
CLUSTER1	LEAF8515	73036000000		GH13_1		1000000	349354187	252007034	579515930	309140411
CLUSTER1	LEAF2815	73487000000		GT2		1000000	16223087	9800791	31235884	13767200
CLUSTER1	LEAF881	40647000000				1000000	8022287	4859819	16267248	6829291
CLUSTER1	LEAF8811	48780000000				1000000	841761963	628623962	1369497192	759961365
CLUSTER1	LEAF6681	70381000000				1000000	90666656	84438736	116393150	85527267
CLUSTER1	LEAF7169	100766000000				1000000	43731804	18289165	151441025	22926603
CLUSTER1	LEAF6949	70871000000				1000000	106787750	100234505	134300629	101150818
CLUSTER1	LEAF34	138613000000				1000000	6600950	5752083	10245799	5908474
CLUSTER1	LEAF4632	30952000000				1000000	29200708	23022266	52855854	24029289
CLUSTER1	LEAF7492	112072000000				1000000	99892212	77909729	185142517	81762032
CLUSTER1	LEAF6876	112211000000				1000000	76244957	63283695	129973358	64644920
CLUSTER1	LEAF243	117305000000				1000000	8397205	7557100	11601628	7652808
CLUSTER1	LEAF6855	81126000000				1000000	83440475	69817390	128036163	71547180
CLUSTER1	LEAF8475	115770000000				1000000	148978088	29035646	539698975	44129814
CLUSTER1	LEAF609	81230000000				1000000	11205242	10261148	14246009	10396063
CLUSTER1	LEAF664	116914000000				1000000	10182347	8878435	14755238	9054970
CLUSTER1	LEAF325	136802000000				1000000	8916798	7952868	12232246	7975531
CLUSTER1	LEAF6094	62763000000				1000000	45449036	33460434	89359665	34188210
CLUSTER1	LEAF938	141322000000				1000000	14462482	13868559	16694893	14044918
CLUSTER1	LEAF3685	80746000000				1000000	18211878	12374650	40002575	13974886
CLUSTER1	LEAF1434	71571000000				1000000	14248867	12666090	20321873	13121338
CLUSTER1	LEAF2238	108602000000		GH5_12		1000000	14733252	11786329	26249243	12704638
CLUSTER1	LEAF4651	120925000000				1000000	32689747	26699842	53082436	28378590
CLUSTER1	LEAF6657	140096000000				1000000	57848553	41560852	115250885	45619617
CLUSTER1	LEAF6019	109631000000				1000000	69112854	64123085	86460106	65121918
CLUSTER1	LEAF1897	71552000000				1000000	13596331	10419496	23436499	11353910
CLUSTER1	LEAF6636	121283000000				1000000	93383492	86444115	114469521	88571358
CLUSTER1	LEAF3031	69725000000				1000000	28854414	27446369	33259933	27776632
CLUSTER1	LEAF7110	106280000000				1000000	89536674	71701645	146923752	76312630
CLUSTER1	LEAF3461	138451000000				1000000	28555344	25860811	37502468	26774401
CLUSTER1	LEAF7962	68943000000				1000000	194931763	172324326	269271027	180334290
CLUSTER1	LEAF3973	73625000000				1000000	37947338	36358971	43419197	36282787
CLUSTER1	LEAF7245	77581000000				1000000	92345375	72636139	157765488	72213562
CLUSTER1	LEAF3956	70611000000				1000000	34361801	31740822	43164024	31577774
CLUSTER1	LEAF5489	57235000000		CE16		1000000	48096458	41074905	70323677	40772011
CLUSTER1	LEAF2155	40301000000				1000000	20151636	18737534	25589712	18528835
CLUSTER1	LEAF4936	101166000000				1000000	43817642	39777325	58482716	39267490
CLUSTER1	LEAF7919	56669000000				1000000	193165558	175072723	257529846	171710419
CLUSTER1	LEAF536	123664000000				1000000	8395151	6631800	13790863	6455089
CLUSTER1	LEAF7595	103335000000				1000000	142912537	125262581	200579803	123375732
CLUSTER1	LEAF3298	109806000000				1000000	24855709	21503790	35701275	20939068
CLUSTER1	LEAF5501	44079000000				1000000	42911629	32695885	70818047	33597282
CLUSTER1	LEAF6154	112411000000				1000000	71975250	65104065	91283958	65563599
CLUSTER1	LEAF1819	47196000000				1000000	21523983	21022190	22935965	21074535
CLUSTER1	LEAF1722	75319000000				1000000	15416948	13152622	22253725	13311335
CLUSTER1	LEAF5719	122860000000				1000000	40702942	29116100	76566048	30255552
CLUSTER1	LEAF4410	55014000000				1000000	38539982	34452061	49653580	34452171
CLUSTER1	LEAF5009	110278000000				1000000	38403339	30777218	59984024	30770336
CLUSTER1	LEAF1355	68064000000				1000000	15425122	13885084	19717789	13846874
CLUSTER1	LEAF2229	34880000000				1000000	19083588	16644667	26151800	16484390
CLUSTER1	LEAF1164	60869000000				1000000	10368289	6750655	18326258	7617466
CLUSTER1	LEAF2790	70489000000				1000000	19711767	14633226	31078033	15796051
CLUSTER1	LEAF5825	57435000000				1000000	61850277	53674046	80285942	55624577
CLUSTER1	LEAF8051	138066000000				1000000	195746307	150715042	299534332	161488983
CLUSTER1	LEAF6734	90838000000				1000000	56695045	29606560	119348312	36825768
CLUSTER1	LEAF8223	102501000000				1000000	187316925	106038239	378219604	128442535
CLUSTER1	LEAF2032	137508000000				1000000	14380886	9850110	24563477	11207243
CLUSTER1	LEAF3006	116124000000				1000000	27837069	25460012	33023968	26105169
CLUSTER1	LEAF3115	117907000000				1000000	18839495	12833579	33948009	14584022
CLUSTER1	LEAF6528	141304000000		TF		1000000	91185890	84563042	107828651	86331863
CLUSTER1	LEAF5533	74323000000				1000000	44094852	32660423	71827675	36158615
CLUSTER1	LEAF7785	52874000000				1000000	118676041	70359161	231201523	85720474
CLUSTER1	LEAF870	106356000000				1000000	10479947	8274783	16192614	8700613
CLUSTER1	LEAF7419	109943000000				1000000	131741058	115187569	176344543	118356476
CLUSTER1	LEAF3417	78295000000				1000000	20887142	15287517	36963947	16481010
CLUSTER1	LEAF5927	59676000000				1000000	62733154	55375526	83553108	57308189
CLUSTER1	LEAF644	114564000000				1000000	9085120	6595242	14561226	6807964
CLUSTER1	LEAF1143	69937000000				1000000	9914549	6224381	18154812	6609302
CLUSTER1	LEAF2816	64423000000				1000000	17907467	12690225	31237543	12819191
CLUSTER1	LEAF8581	109251000000				1000000	545168823	492573547	674174805	497407471
CLUSTER1	LEAF2900	67816000000				1000000	24659262	21603674	31965698	22063684
CLUSTER1	LEAF6592	113373000000				1000000	76372719	61515957	111397797	63660477
CLUSTER1	LEAF6420	70807000000				1000000	82842613	74894341	102430435	76275520
CLUSTER1	LEAF3689	62959000000				1000000	24255417	16018591	40025841	18788963
CLUSTER1	LEAF8535	40128000000				1000000	275527588	101344315	608838318	160098068
CLUSTER1	LEAF2723	114669000000		GT58		1000000	27349632	25719439	30513611	26311373
CLUSTER1	LEAF6854	21054000000				1000000	82658882	59970177	127926414	67921204
CLUSTER1	LEAF2362	74524000000				1000000	22631666	20350698	27238590	21117153
CLUSTER1	LEAF6487	59260000000				1000000	70338036	53019535	105274139	58489868
CLUSTER1	LEAF1849	56459000000				1000000	15553156	11705396	23093157	12907316
CLUSTER1	LEAF8136	124674000000				1000000	147815933	53553963	335225250	79689468
CLUSTER1	LEAF8793	56502000000				1000000	670960693	361056549	1277311035	446815338
CLUSTER1	LEAF2632	76289000000				1000000	16396130	9707694	29714878	11487959
CLUSTER1	LEAF1462	113524000000				1000000	12283466	8051860	20513893	9235390
CLUSTER1	LEAF8006	106396000000				1000000	162010300	98523262	282544983	115780579
CLUSTER1	LEAF6075	137319000000				1000000	69811157	59443005	88642311	62658607
CLUSTER1	LEAF8497	54671000000				1000000	326548126	196090897	559402527	233653748
CLUSTER1	LEAF1114	113684000000				1000000	11634479	8288232	17922834	9300391
CLUSTER1	LEAF3104	118046000000				1000000	17221519	8065903	33791939	11082352
CLUSTER1	LEAF6203	71400000000				1000000	69588165	56256710	93100266	60474365
CLUSTER1	LEAF587	130594000000				1000000	7180538	3076418	14096789	4341228
CLUSTER1	LEAF8092	103465000000				1000000	172530426	87923378	316386871	113169136
CLUSTER1	LEAF1031	138703000000				1000000	10155178	6082918	17238161	7305454
CLUSTER1	LEAF2605	80090000000				1000000	20071312	14619792	29507431	16542919
CLUSTER1	LEAF4402	93300000000				1000000	26041468	12234128	49560730	17298138
CLUSTER1	LEAF3230	98852000000				1000000	25615002	20791895	35044895	21745478
CLUSTER1	LEAF3853	54973000000				1000000	33973953	30031282	41863457	30811979
CLUSTER1	LEAF147	135835000000				1000000	7763242	6155561	10979324	6475464
CLUSTER1	LEAF5012	138937000000				1000000	55415909	53008282	60052742	53486359
CLUSTER1	LEAF6607	111623000000				1000000	60013508	32302391	112351028	38111107
CLUSTER1	LEAF4177	129388000000				1000000	29123655	20805605	46105602	22683619
CLUSTER1	LEAF6927	56005000000				1000000	88824448	67802635	133021622	72253502
CLUSTER1	LEAF3837	141011000000				1000000	25416725	17219152	41674675	19151999
CLUSTER1	LEAF3472	80210000000				1000000	22784153	15687042	37645973	16828569
CLUSTER1	LEAF3240	127909000000				1000000	20181547	11736624	35145180	13765317
CLUSTER1	LEAF5581	64574000000				1000000	40751923	22656652	73267876	26879238
CLUSTER1	LEAF6696	76623000000				1000000	75833069	53363461	117381187	58830959
CLUSTER1	LEAF240	137420000000				1000000	5941388	2675708	11583467	3143137
CLUSTER1	LEAF8125	135540000000				1000000	238506683	184652451	330200684	192852539
CLUSTER1	LEAF7174	130819000000				1000000	64171303	14342760	151740082	21851349
CLUSTER1	LEAF2623	128032000000				1000000	16140354	8068689	29665680	9506586
CLUSTER1	LEAF7064	53850000000				1000000	77486336	37378479	143268280	43805996
CLUSTER1	LEAF3638	135658000000				1000000	27647903	20837530	39540085	22144056
CLUSTER1	LEAF5448	110182000000				1000000	39110493	22195707	69128265	25397181
CLUSTER1	LEAF5630	77263000000				1000000	49509094	35959515	74315872	38239765
CLUSTER1	LEAF7766	34670000000				1000000	159081818	121978394	228038635	127298958
CLUSTER1	LEAF4424	74701000000				1000000	42444241	38619740	49865730	39252403
CLUSTER1	LEAF4754	53762000000				1000000	42992363	35461781	55001957	37349789
CLUSTER1	LEAF7804	81225000000				1000000	119477692	47120789	233306137	65576805
CLUSTER1	LEAF170	47126000000				1000000	8089301	6160765	11106463	6642783
CLUSTER1	LEAF7753	140513000000				1000000	122188164	56873257	225593521	72253502
CLUSTER1	LEAF1135	51634000000				1000000	8258568	2140117	18098232	3408695
CLUSTER1	LEAF8607	68732000000				1000000	389667419	193032196	708921814	232957596
CLUSTER1	LEAF2329	114546000000		GT22		1000000	20810400	17181398	26892805	18171585
CLUSTER1	LEAF7770	79500000000				1000000	140358093	86278839	228807190	101430809
CLUSTER1	LEAF6662	59766000000				1000000	85058708	67444550	115481781	72055122
CLUSTER1	LEAF2617	135989000000				1000000	17026066	9539481	29632458	11323528
CLUSTER1	LEAF8324	70341000000				1000000	262639771	154441833	427841217	187638519
CLUSTER1	LEAF8550	70153000000				1000000	382503265	220023056	630753601	270505096
CLUSTER1	LEAF6105	71578000000				1000000	62199005	44163692	89646133	49725922
CLUSTER1	LEAF3588	113454000000				1000000	29457430	23235556	39057426	25098549
CLUSTER1	LEAF2135	41759000000				1000000	15335343	8807613	25407858	10645684
CLUSTER1	LEAF5846	98836000000				1000000	50482468	29738708	80924736	35765808
CLUSTER1	LEAF909	95501000000				1000000	10041592	5866052	16524883	7266948
CLUSTER1	LEAF4977	38570000000				1000000	43023579	32687859	59314388	36019089
CLUSTER1	LEAF468	115584000000				1000000	7548545	3872092	13339220	4481272
CLUSTER1	LEAF5093	133405000000				1000000	35458443	18593985	61490437	21658897
CLUSTER1	LEAF3646	39589000000				1000000	34480427	30960548	39636833	31624109
CLUSTER1	LEAF7783	127480000000				1000000	156233505	104191414	230941879	114603294
CLUSTER1	LEAF4398	127486000000				1000000	30216156	19842224	49465996	24507130
CLUSTER1	LEAF4979	76930000000				1000000	26599159	9458662	59379879	16901718
CLUSTER1	LEAF5131	74533000000				1000000	44051697	34732994	62196678	39050377
CLUSTER1	LEAF1630	126310000000				1000000	13322743	8796112	21654257	10932129
CLUSTER1	LEAF3231	38410000000				1000000	23624367	17365570	35051174	20051313
CLUSTER1	LEAF7010	81891000000				1000000	110963966	95671112	138412933	102112488
CLUSTER1	LEAF7040	74758000000				1000000	84756729	53163185	140972672	67223724
CLUSTER1	LEAF7882	55414000000				1000000	137949829	74623703	250998138	99676994
CLUSTER1	LEAF5517	45965000000				1000000	56945213	50066223	71155914	53267738
CLUSTER1	LEAF5824	31317000000				1000000	55265549	43285202	80249344	49097996
CLUSTER1	LEAF5197	114053000000				1000000	40762253	29730303	63596729	35344257
CLUSTER1	LEAF5417	70062000000				1000000	35164631	19791075	68640640	27565773
CLUSTER1	LEAF5755	120876000000				1000000	39613350	19707352	77765701	29788116
CLUSTER1	LEAF5989	30498000000				1000000	61506664	48853519	85435524	55228439
CLUSTER1	LEAF8703	54486000000				1000000	475597076	251869324	919688782	376404266
CLUSTER1	LEAF5542	138372000000				1000000	42660751	23832253	72116463	32539391
CLUSTER1	LEAF7151	109745000000				1000000	106031548	78208595	149929092	91258949
CLUSTER1	LEAF516	138403000000				1000000	7653544	3786361	13685341	5528205
CLUSTER1	LEAF6225	75640000000				1000000	63494797	45214211	93825569	53676826
CLUSTER1	LEAF7748	58024000000				1000000	103302551	31341009	224848282	64434990
CLUSTER1	LEAF2019	137042000000				1000000	21411100	19640032	24452393	20464008
CLUSTER1	LEAF6371	107978000000				1000000	72110916	54546932	99884712	63524029
CLUSTER1	LEAF7949	139078000000				1000000	168503052	106499374	266018005	138741562
CLUSTER1	LEAF6660	124527000000				1000000	79596863	57020012	115386345	68065445
CLUSTER1	LEAF6461	63354000000				1000000	74300575	56287331	104085388	65412041
CLUSTER1	LEAF4854	125602000000				1000000	35456783	23134665	56775043	29595997
CLUSTER1	LEAF6093	64187000000				1000000	56135555	34316334	89308975	43005493
CLUSTER1	LEAF6687	110061000000		GT1		1000000	87926765	68575508	116939041	76177902
CLUSTER1	LEAF4429	41347000000				1000000	33790424	23110653	49972755	27129267
CLUSTER1	LEAF969	72143000000				1000000	14152194	12386395	16880756	13047618
CLUSTER1	LEAF6355	112769000000				1000000	80006042	67708664	99281998	72304161
CLUSTER1	LEAF1682	136184000000				1000000	15623351	11536568	21939154	13226572
CLUSTER1	LEAF2548	111972000000				1000000	15432394	6823525	28767204	10403790
CLUSTER1	LEAF407	114613000000				1000000	7375906	4012719	12856668	5368695
CLUSTER1	LEAF7552	139792000000				1000000	102821480	46743458	193789398	69032349
CLUSTER1	LEAF171	119974000000				1000000	8123664	6274358	11108383	7008731
CLUSTER1	LEAF8761	79348000000				1000000	703509827	465684174	1101665894	558336243
CLUSTER1	LEAF5046	101692000000				1000000	38002583	24081186	60744514	29376211
CLUSTER1	LEAF1829	66839000000				1000000	17651646	13899816	22984215	15293938
CLUSTER1	LEAF3721	130007000000				1000000	30123163	22976131	40359512	25485884
CLUSTER1	LEAF6684	110940000000				1000000	78835167	53335377	116581345	62823151
CLUSTER1	LEAF8776	38666000000				1000000	647135620	272346893	1188913574	416113892
CLUSTER1	LEAF6424	68356000000				1000000	52842415	16912939	102603729	29399998
CLUSTER1	LEAF8154	77100000000				1000000	215834747	121306351	344666962	153814926
CLUSTER1	LEAF5161	75954000000				1000000	45964752	33899761	62744007	38116341
CLUSTER1	LEAF7058	72529000000				1000000	95866516	60401649	142520035	77120377
CLUSTER1	LEAF8056	109501000000				1000000	176672226	83727264	302290009	129515091
CLUSTER1	LEAF4345	130771000000				1000000	32801476	20368010	48708694	25964365
CLUSTER1	LEAF1040	114933000000				1000000	12480624	9037549	17312922	10585162
CLUSTER1	LEAF5370	60664000000				1000000	41707371	23120928	67728813	31170538
CLUSTER1	LEAF8895	35371000000				1000000	1679727905	1286485718	2196634277	1448350220
CLUSTER1	LEAF1068	110347000000				1000000	12091374	8225035	17554810	10104662
CLUSTER1	LEAF6061	116938000000				1000000	56158791	34431023	88090652	44974407
CLUSTER1	LEAF4796	78624000000				1000000	36412315	21712414	55772453	29399998
CLUSTER1	LEAF5855	126896000000				1000000	57695751	39936886	81209709	49216171
CLUSTER1	LEAF5223	30296000000				1000000	46519958	32971058	64070419	40059029
CLUSTER1	LEAF5031	66603000000				1000000	43031380	29378269	60452530	36337620
CLUSTER1	LEAF4489	141423000000		GT4		1000000	40581718	31550730	50968376	36068039
CLUSTER1	LEAF5654	124480000000				1000000	62306187	51461334	74667130	56699993
CLUSTER1	LEAF6741	115784000000				1000000	87924866	61029484	119787521	75133324
CLUSTER1	LEAF8122	99757000000				1000000	234791702	153205627	329811005	195071564
CLUSTER1	LEAF7306	68954000000				1000000	116171638	73965256	164356308	97001411
CLUSTER1	LEAF5730	46035000000				1000000	63484753	52011593	76912636	57426163
CLUSTER1	LEAF7666	80300000000				1000000	160505646	117496513	209473190	137338791
CLUSTER1	LEAF5545	63535000000				1000000	51135323	33236641	72216370	41153984
CLUSTER1	LEAF6164	67939000000				1000000	61363846	33031017	91745857	45802101
CLUSTER1	LEAF860	28775000000				1000000	8177760	2907847	16125025	6041095
CLUSTER1	LEAF5305	105332000000				1000000	49195126	37842834	66035896	44514729
CLUSTER1	LEAF5069	138489000000				1000000	42762951	30329294	61004448	37626522
CLUSTER1	LEAF6732	79113000000				1000000	85830109	62799057	119270317	76376076
CLUSTER1	LEAF4673	63409000000				1000000	37664352	26209641	53458511	32845310
CLUSTER1	LEAF5871	89713000000				1000000	55218166	37312557	81740852	47226662
CLUSTER1	LEAF8694	135963000000				1000000	518086853	249883804	901450562	397821014
CLUSTER1	LEAF7971	139680000000				1000000	182744476	122714905	271882813	154924683
CLUSTER1	LEAF6619	76898000000				1000000	84038406	65810097	113358612	76407082
CLUSTER1	LEAF6967	138291000000				1000000	80472023	46881344	135240509	66431854
CLUSTER1	LEAF8315	114055000000				1000000	248104492	143887405	421767792	204894760
CLUSTER1	LEAF1719	71486000000				1000000	13955294	8800753	22226494	11672499
CLUSTER1	LEAF8285	114707000000				1000000	247033005	143022888	407740723	202554947
CLUSTER1	LEAF6520	122780000000				1000000	69332893	43174805	107029388	59698502
CLUSTER1	LEAF7166	113475000000				1000000	101688828	67681198	151263641	89189888
CLUSTER1	LEAF4870	128584000000				1000000	35194092	21158558	57086838	30312231
CLUSTER1	LEAF3761	31457000000				1000000	32495350	27231997	40817173	27706169
CLUSTER1	LEAF5699	82019000000				1000000	57204948	45498062	75776360	46640129
CLUSTER1	LEAF1515	70752000000				1000000	11096563	4804921	20914974	5435463
CLUSTER1	LEAF6438	56356000000				1000000	63268818	38638535	103048317	40418648
CLUSTER1	LEAF7305	100387000000				1000000	111223885	76700836	164286987	79833656
CLUSTER1	LEAF7617	60670000000				1000000	125911873	74183624	202701553	79587868
CLUSTER1	LEAF4131	127060000000				1000000	29733021	19544304	45299992	20786848
CLUSTER1	LEAF2952	134845000000		TF		1000000	16489044	6277039	32519596	7669564
CLUSTER1	LEAF8189	32581000000				1000000	257687683	192088013	359802429	200935226
CLUSTER1	LEAF8593	117342000000				1000000	359729340	155373230	691438721	180625671
CLUSTER1	LEAF3988	35687000000				1000000	35488556	30511444	43611252	30427193
CLUSTER1	LEAF8001	73508000000				1000000	204255463	157215576	280560333	156884460
CLUSTER1	LEAF5029	99384000000				1000000	39195423	25765001	60391724	25969997
CLUSTER1	LEAF8912	102654000000				1000000	1857690796	1375708252	2614903076	1385766479
CLUSTER1	LEAF1709	67957000000				1000000	11188314	4429301	22177752	4762249
CLUSTER1	LEAF8039	71188000000				1000000	203752731	148431396	294839661	150757874
CLUSTER1	LEAF7378	112124000000				1000000	114979034	80443901	172103592	81311745
CLUSTER1	LEAF6003	63648000000				1000000	38100342	7357283	85749680	8967924
CLUSTER1	LEAF6848	77483000000				1000000	88994804	63490414	127520752	64746742
CLUSTER1	LEAF4142	35073000000				1000000	34393253	26943468	45524925	27424191
CLUSTER1	LEAF2727	140147000000				1000000	21064552	15594794	30535044	15848565
CLUSTER1	LEAF4342	77512000000				1000000	25392456	11840458	48682869	12572682
CLUSTER1	LEAF1187	10908000000				1000000	13495860	10694215	18522078	10811110
CLUSTER1	LEAF5568	137438000000				1000000	35456783	14594528	73043282	15627732
CLUSTER1	LEAF3276	76773000000				1000000	28626551	24687189	35454964	24975653
CLUSTER1	LEAF3986	141037000000				1000000	30979460	23765329	43587811	24295832
CLUSTER1	LEAF1954	129786000000				1000000	17156507	13218674	23839706	13467095
CLUSTER1	LEAF4641	140057000000				1000000	34383041	23221994	52922829	24038448
CLUSTER1	LEAF1828	132328000000				1000000	12792951	6729665	22983355	7145833
CLUSTER1	LEAF4449	135917000000				1000000	37847237	30939262	50264023	31126284
CLUSTER1	LEAF7729	111404000000				1000000	147057938	106085342	221299088	106606628
CLUSTER1	LEAF3388	82061000000				1000000	25353683	19052816	36601044	19228786
CLUSTER1	LEAF1301	140703000000				1000000	14307945	11495366	19321756	11513540
CLUSTER1	LEAF3502	116415000000				1000000	22935783	14086757	37980522	15068420
CLUSTER1	LEAF5201	117112000000				1000000	44416191	33905365	63624107	34815784
CLUSTER1	LEAF4238	103653000000				1000000	29624363	19320208	47105190	19190660
CLUSTER1	LEAF7000	68346000000				1000000	102447037	81967316	137595886	81793243
CLUSTER1	LEAF1287	135830000000				1000000	13474398	10133150	19258238	10052576
CLUSTER1	LEAF615	130772000000				1000000	7338476	3424692	14291613	3328302
CLUSTER1	LEAF876	48405000000		GH152		1000000	12071465	9715005	16238886	9578946
CLUSTER1	LEAF58	139495000000				1000000	5698715	3197720	10399041	3017282
CLUSTER1	LEAF7119	56262000000				1000000	109048378	89072365	147734756	87803108
CLUSTER1	LEAF7232	98808000000				1000000	100123291	71644615	156676285	68707291
CLUSTER1	LEAF5608	135325000000				1000000	44555481	28599295	73831062	27010490
CLUSTER1	LEAF6226	132493000000				1000000	77331512	67548164	93911942	66728279
CLUSTER1	LEAF6311	113349000000				1000000	63858807	44483727	97252731	42753345
CLUSTER1	LEAF2992	47645000000				1000000	18504869	9573037	32907345	8985672
CLUSTER1	LEAF7566	76230000000				1000000	111273766	53732849	195680405	55999992
CLUSTER1	LEAF8409	103947000000				1000000	390042267	322348602	487452820	325073151
CLUSTER1	LEAF4058	112853000000				1000000	27549406	15901005	44396610	16388432
CLUSTER1	LEAF4442	74667000000				1000000	33390362	21626760	50186394	22257212
CLUSTER1	LEAF2971	44676000000				1000000	26019598	21141905	32646610	21326870
CLUSTER1	LEAF6900	107741000000				1000000	106700829	89256081	131161133	89769691
CLUSTER1	LEAF1290	98920000000				1000000	11975794	6690672	19278776	6784615
CLUSTER1	LEAF7309	79932000000				1000000	106745758	63147530	164420639	66433678
CLUSTER1	LEAF8722	140532000000				1000000	544838867	220427658	977083984	243566544
CLUSTER1	LEAF8268	53670000000				1000000	230457550	107478264	398001709	116661690
CLUSTER1	LEAF6659	110805000000				1000000	83998810	61497597	115358429	62752659
CLUSTER1	LEAF4941	70827000000				1000000	51539989	46146271	58550552	46488361
CLUSTER1	LEAF6929	52863000000				1000000	90997093	57708961	133182388	59761501
CLUSTER1	LEAF4312	33238000000				1000000	36393574	27377014	48249966	27684172
CLUSTER1	LEAF7093	132485000000				1000000	101331795	70496521	145342010	69757187
CLUSTER1	LEAF7507	133515000000				1000000	134825455	97849945	187740448	97446762
CLUSTER1	LEAF4255	38685000000				1000000	34624004	25570328	47325016	25465334
CLUSTER1	LEAF4938	114687000000				1000000	51546715	46767811	58514927	46758572
CLUSTER1	LEAF5342	57811000000				1000000	52987671	43484200	66893158	42972820
CLUSTER1	LEAF5758	59312000000				1000000	59067406	46301086	77898392	45750191
CLUSTER1	LEAF1540	112100000000				1000000	11898611	7718513	21081051	7816666
CLUSTER1	LEAF7665	137341000000				1000000	158021683	134695114	209215729	135046753
CLUSTER1	LEAF5731	33095000000				1000000	55305870	45145508	76954124	45280720
CLUSTER1	LEAF4333	81857000000		GT69		1000000	36440807	30929518	48566425	30867174
CLUSTER1	LEAF4476	141532000000				1000000	37554062	31526098	50653282	31369156
CLUSTER1	LEAF204	131043000000				1000000	7493758	5607309	11336838	5669185
CLUSTER1	LEAF8882	58342000000				1000000	631479919	69063858	1970465454	69756172
CLUSTER1	LEAF4420	112146000000				1000000	37935856	32029156	49798927	32011181
CLUSTER1	LEAF4743	119967000000				1000000	28326471	15252979	54838272	15004919
CLUSTER1	LEAF493	140226000000				1000000	7356863	4187477	13544297	4149013
CLUSTER1	LEAF6937	115218000000				1000000	102244293	85758560	133579819	85656036
CLUSTER1	LEAF1210	34532000000				1000000	11919896	8513808	18726116	8394573
CLUSTER1	LEAF6992	48095000000				1000000	91220772	68728493	137095535	67348930
CLUSTER1	LEAF2596	130003000000				1000000	16030420	9990744	29423948	9056105
CLUSTER1	LEAF6130	57320000000				1000000	86558846	84741333	90603096	84458176
CLUSTER1	LEAF4012	138088000000				1000000	35140476	31368412	43861076	30691015
CLUSTER1	LEAF165	37555000000				1000000	8140588	6861750	11081458	6604347
CLUSTER1	LEAF4635	122838000000				1000000	26793968	14488188	52878971	13350187
CLUSTER1	LEAF6033	52857000000				1000000	56720299	42364841	87111649	40901386
CLUSTER1	LEAF2861	75556000000				1000000	20218454	14770551	31662727	14014197
CLUSTER1	LEAF1727	80226000000				1000000	15399565	12295937	22293823	11939872
CLUSTER1	LEAF3185	66517000000				1000000	31273687	29790180	34560932	29664862
CLUSTER1	LEAF7704	131054000000				1000000	129887604	92661713	216796051	87415993
CLUSTER1	LEAF548	50692000000				1000000	9129631	7044135	13871060	6899688
CLUSTER1	LEAF1394	137746000000				1000000	13033236	10059399	20020452	9782715
CLUSTER1	LEAF162	115600000000				1000000	6398273	4568345	11063211	4428790
CLUSTER1	LEAF4009	98821000000				1000000	34629150	30934877	43847797	30648169
CLUSTER1	LEAF4184	135335000000				1000000	29301022	23073135	46169609	22464083
CLUSTER1	LEAF4602	130263000000				1000000	29120602	20366560	52409969	18957375
CLUSTER1	LEAF5722	137243000000				1000000	47742756	36264004	76720856	34531128
CLUSTER1	LEAF1248	133968000000				1000000	10696811	5082778	18973475	4459710
CLUSTER1	LEAF1665	133866000000				1000000	12817096	6637208	21843815	6005106
CLUSTER1	LEAF1387	68379000000				1000000	15351771	12253256	19948572	11867889
CLUSTER1	LEAF3334	79339000000				1000000	26267956	19301363	36082664	18570774
CLUSTER1	LEAF8770	38259000000				1000000	809695862	579922913	1136725220	562635254
CLUSTER1	LEAF6787	135097000000				1000000	94055786	75774368	122325378	73670197
CLUSTER1	LEAF7750	109951000000				1000000	176663849	145114059	225318237	141421997
CLUSTER1	LEAF6448	34862000000				1000000	74672310	55990810	103382439	54117771
CLUSTER1	LEAF96	111703000000				1000000	6798105	4488332	10623772	4208842
CLUSTER1	LEAF4577	8306000000				1000000	36264923	26480198	52136051	25370090
CLUSTER1	LEAF4170	80687000000				1000000	24919947	12195407	46043140	9788291
CLUSTER1	LEAF8052	74825000000				1000000	216997818	166040329	299901886	156708389
CLUSTER1	LEAF3088	109364000000				1000000	24301889	18680901	33667431	17592770
CLUSTER1	LEAF7023	118014000000				1000000	77442482	40340233	139449982	33266541
CLUSTER1	LEAF5947	140874000000				1000000	55482815	37749554	83892052	35057728
CLUSTER1	LEAF3513	136733000000				1000000	27881733	21818674	38078156	20821033
CLUSTER1	LEAF5625	62784000000		AA14		1000000	40245956	17976145	74219086	14102438
CLUSTER1	LEAF8338	79248000000				1000000	334551453	265209564	440461273	253581314
CLUSTER1	LEAF8072	112869000000				1000000	254990723	222347214	306355072	216490891
CLUSTER1	LEAF6688	72333000000				1000000	86219482	65381500	116952591	60473755
CLUSTER1	LEAF8784	72014000000		EXPN		1000000	914730713	714405823	1213157104	660291260
CLUSTER1	LEAF4505	134726000000				1000000	41398716	34964676	51179428	33546150
CLUSTER1	LEAF7044	110530000000				1000000	101013847	72599281	141329498	66999992
CLUSTER1	LEAF575	137554000000				1000000	8114858	4382381	13998749	3087965
CLUSTER1	LEAF643	141481000000				1000000	10386675	7868972	14542214	6975186
CLUSTER1	LEAF4849	100021000000				1000000	39195423	28971832	56727573	26161736
CLUSTER1	LEAF6972	61045000000				1000000	86452095	57707127	135706284	50134731
CLUSTER1	LEAF2902	77167000000				1000000	22231325	16595978	31971725	15172288
CLUSTER1	LEAF5243	49327000000				1000000	42254887	29708485	64496849	25665682
CLUSTER1	LEAF4775	136836000000				1000000	40170876	31922361	55364098	28737057
CLUSTER1	LEAF6246	124309000000				1000000	79077438	71298271	94681938	67750984
CLUSTER1	LEAF4755	119123000000				1000000	50453167	46741707	55004128	46444618
CLUSTER1	LEAF7428	111797000000				1000000	126932869	85934616	177876938	82864433
CLUSTER1	LEAF8113	59637000000				1000000	210501633	115420944	325525665	109619148
CLUSTER1	LEAF2372	96778000000				1000000	16704027	8243467	27316820	7615479
CLUSTER1	LEAF405	138720000000				1000000	7875085	3650377	12833050	3376368
CLUSTER1	LEAF3290	138835000000				1000000	31143616	27405235	35601784	27142855
CLUSTER1	LEAF4389	123182000000				1000000	40034660	31874229	49315159	31184877
CLUSTER1	LEAF8108	99696000000		CE4		1000000	163071243	41474907	323563049	34460651
CLUSTER1	LEAF8277	124670000000				1000000	186803329	22172722	402382629	12787804
CLUSTER1	LEAF5774	78214000000				1000000	63601593	52272587	78651604	51478157
CLUSTER1	LEAF3054	131517000000				1000000	24192911	17012962	33389950	16500601
CLUSTER1	LEAF5042	140568000000				1000000	42908520	28778906	60658966	28096548
CLUSTER1	LEAF906	136729000000				1000000	11025950	6684513	16515156	6580738
CLUSTER1	LEAF3551	75016000000				1000000	26261272	16882277	38528332	15525841
CLUSTER1	LEAF5332	43804000000				1000000	48268311	34109962	66651176	32199997
CLUSTER1	LEAF3497	118281000000				1000000	32446003	28300493	37906754	27773441
CLUSTER1	LEAF1963	70214000000				1000000	18017447	13707793	23902027	13084181
CLUSTER1	LEAF3037	10237000000				1000000	18968361	8512419	33291473	7040776
CLUSTER1	LEAF1454	111120000000				1000000	12467567	6360702	20471771	5297297
CLUSTER1	LEAF3367	122467000000				1000000	31810287	28102562	36400646	27555614
CLUSTER1	LEAF755	78429000000				1000000	10641291	6369995	15333758	6456470
CLUSTER1	LEAF8385	110034000000				1000000	273859406	93182114	469833313	97970474
CLUSTER1	LEAF8106	40572000000				1000000	171373535	35085258	323328949	43838161
CLUSTER1	LEAF8700	141306000000				1000000	600935608	325012695	913509705	335245758
CLUSTER1	LEAF6459	114515000000				1000000	76987694	53991138	104051712	53975380
CLUSTER1	LEAF7377	52353000000				1000000	121550621	79622658	172102097	80078583
CLUSTER1	LEAF654	118220000000				1000000	10867927	7411584	14642786	7331297
CLUSTER1	LEAF3545	136741000000				1000000	26897959	16521173	38436794	16171427
CLUSTER1	LEAF2481	48133000000				1000000	17180771	7022259	28259945	6790760
CLUSTER1	LEAF1782	140452000000				1000000	18915255	15246978	22684935	15527701
CLUSTER1	LEAF8362	125928000000				1000000	275388428	100669868	456048065	112172295
CLUSTER1	LEAF8188	104555000000				1000000	197627365	37026237	358528534	48768044
CLUSTER1	LEAF8868	112126000000				1000000	1284403931	840542664	1731562744	876761230
CLUSTER1	LEAF5373	26506000000				1000000	49207298	30797621	67775658	31956518
CLUSTER1	LEAF3818	71794000000				1000000	36268421	31280661	41466541	31689049
CLUSTER1	LEAF1776	138664000000				1000000	16169422	10031024	22625654	10670269
CLUSTER1	LEAF5598	126214000000				1000000	54357143	36166313	73610214	37840187
CLUSTER1	LEAF7435	128318000000				1000000	119325714	57801163	178340622	63385891
CLUSTER1	LEAF8699	104366000000				1000000	588002563	252968781	913089355	285820435
CLUSTER1	LEAF7414	51851000000				1000000	127748047	77290260	176074081	82311928
CLUSTER1	LEAF6837	138246000000				1000000	98596565	69397873	126506493	71956902
CLUSTER1	LEAF5479	115567000000				1000000	52332352	33044025	70036606	34999996
CLUSTER1	LEAF5304	30199000000				1000000	53536156	40742821	66008339	42215382
CLUSTER1	LEAF6668	72674000000				1000000	79021896	42497498	115848007	46417049
CLUSTER1	LEAF5460	68084000000				1000000	54627991	38964848	69473351	41225529
CLUSTER1	LEAF8806	125270000000				1000000	847944153	324263641	1342887085	396680542
CLUSTER1	LEAF3460	124454000000				1000000	33178524	28655022	37501781	29314407
CLUSTER1	LEAF715	128065000000				1000000	9298699	3277679	15114672	4060436
CLUSTER1	LEAF7342	47756000000				1000000	111297104	47155724	169052048	56349995
CLUSTER1	LEAF8643	137737000000				1000000	551368774	307685150	768364197	340285400
CLUSTER1	LEAF4190	57655000000				1000000	36393215	25733334	46242119	27094114
CLUSTER1	LEAF7252	110677000000				1000000	115045509	71293396	158598724	79115723
CLUSTER1	LEAF7874	105208000000		GH16		1000000	168580048	86710777	249522690	101110168
CLUSTER1	LEAF6228	115141000000				1000000	69345749	44413078	93949089	48769947
CLUSTER1	LEAF5461	72390000000				1000000	54543499	38945862	69489311	41924564
CLUSTER1	LEAF8570	28900000000				1000000	450992767	234380127	657715149	271779053
CLUSTER1	LEAF5	113824000000				1000000	8391650	6755253	10041287	6986691
CLUSTER1	LEAF6896	22635000000				1000000	95748817	61440464	131019333	66079994
CLUSTER1	LEAF4084	33370000000				1000000	31715090	19369753	44701019	21808100
CLUSTER1	LEAF5634	129824000000				1000000	62253201	51010532	74356506	53044201
CLUSTER1	LEAF926	90594000000				1000000	8989264	1538209	16617517	2964197
CLUSTER1	LEAF691	123178000000				1000000	12920123	11149435	14953094	11477180
CLUSTER1	LEAF6612	37049000000				1000000	82114746	55288731	112851440	60305325
CLUSTER1	LEAF6047	138789000000				1000000	66598717	48903652	87674782	52024685
CLUSTER1	LEAF7143	33824000000				1000000	110329155	78055168	149094788	84097664
CLUSTER1	LEAF2701	49137000000				1000000	27071144	24218611	30344681	24812763
CLUSTER1	LEAF8150	77787000000				1000000	217240112	106243744	342485596	129109283
CLUSTER1	LEAF2640	50916000000				1000000	16128609	4077181	29762173	6690762
CLUSTER1	LEAF1209	113800000000				1000000	15162071	11971428	18724180	12516185
CLUSTER1	LEAF4988	54160000000				1000000	37024246	17705099	59624779	20057140
CLUSTER1	LEAF6472	111590000000				1000000	90846703	79371590	104533981	80788742
CLUSTER1	LEAF4999	128335000000				1000000	30889862	6617201	59870274	9799999
CLUSTER1	LEAF7640	110233000000				1000000	141615509	87973946	205528854	95411308
CLUSTER1	LEAF5363	74909000000				1000000	53947548	42476543	67556847	43563328
CLUSTER1	LEAF5652	126096000000				1000000	51325672	30631313	74643745	32786041
CLUSTER1	LEAF3913	61524000000				1000000	35024139	28867556	42517017	29273136
CLUSTER1	LEAF3955	111592000000				1000000	29666161	18930077	43160072	20553768
CLUSTER1	LEAF6500	105690000000				1000000	60888950	25481747	106103691	30595119
CLUSTER1	LEAF8382	124352000000				1000000	291211334	151554077	467849213	174778931
CLUSTER1	LEAF3800	67946000000				1000000	28470692	18785530	41245781	20217321
CLUSTER1	LEAF4167	119211000000				1000000	24365732	7285394	45998077	9349026
CLUSTER1	LEAF4997	127356000000				1000000	38819237	22488899	59856453	24437061
CLUSTER1	LEAF4208	135073000000				1000000	41314095	37332748	46599407	38052246
CLUSTER1	LEAF7264	43247000000				1000000	79851257	19972683	159695801	30012497
CLUSTER1	LEAF343	105536000000				1000000	9845811	7958341	12383743	8289835
CLUSTER1	LEAF6885	65387000000				1000000	91002884	62821503	130186584	67337624
CLUSTER1	LEAF7722	30054000000				1000000	139637039	82954063	220707489	90635490
CLUSTER1	LEAF2878	131702000000	Ox			1000000	18889360	3780658	31817572	6572690
CLUSTER1	LEAF4412	124844000000				1000000	44665421	38860020	49721684	39897827
CLUSTER1	LEAF3457	117854000000				1000000	23019884	6051786	37469318	9013138
CLUSTER1	LEAF3815	112572000000				1000000	25811621	8891599	41442852	12190243
CLUSTER1	LEAF6726	117600000000				1000000	84976311	46085552	119059509	54157890
CLUSTER1	LEAF4482	111615000000				1000000	43367466	34479492	50786629	36257786
CLUSTER1	LEAF6557	135777000000				1000000	85774597	57164871	109322044	63399994
CLUSTER1	LEAF992	97277000000				1000000	14203248	10376675	17069031	11150810
CLUSTER1	LEAF3339	126778000000				1000000	30271900	22663774	36114513	24144352
CLUSTER1	LEAF7992	80641000000				1000000	221062195	145576111	278006653	163202652
CLUSTER1	LEAF8492	125478000000				1000000	384764557	158139725	556084167	208438446
CLUSTER1	LEAF6930	124597000000				1000000	96662674	56320690	133251495	67537346
CLUSTER1	LEAF8852	41312000000				1000000	1291932129	991428284	1567870605	1072582520
CLUSTER1	LEAF8553	38235000000				1000000	446827820	242942368	633207642	300784576
CLUSTER1	LEAF6265	130773000000				1000000	61740414	24110130	95285744	34960670
CLUSTER1	LEAF6739	40233000000				1000000	93818535	63610863	119618134	72158150
CLUSTER1	LEAF7606	36438000000				1000000	145998093	85556679	201787277	99857246
CLUSTER1	LEAF2104	138978000000		PL14		1000000	18861086	11274373	25066286	13196590
CLUSTER1	LEAF8530	124632000000				1000000	435847504	240497192	604512329	287276703
CLUSTER1	LEAF6580	104989000000				1000000	81861389	59691364	110680115	65568336
CLUSTER1	LEAF8086	108092000000				1000000	230951492	168300583	312899628	184544876
CLUSTER1	LEAF6450	137525000000				1000000	71430023	46268028	103385139	52568333
CLUSTER1	LEAF444	127998000000				1000000	6924801	2301560	13120312	3543641
CLUSTER1	LEAF991	133472000000				1000000	10078167	4872297	17068468	6143654
CLUSTER1	LEAF8175	58222000000				1000000	242641602	161511948	354301208	179295441
CLUSTER1	LEAF5233	135844000000				1000000	34756165	13945862	64242905	19681213
CLUSTER1	LEAF5535	124457000000				1000000	49149635	33206528	71898628	37317299
CLUSTER1	LEAF5844	37428000000				1000000	71627396	64230621	80918823	65951347
CLUSTER1	LEAF6647	137524000000				1000000	76278709	46022884	114948448	52616035
CLUSTER1	LEAF454	139252000000				1000000	8905225	5352016	13216955	6263917
CLUSTER1	LEAF8712	71045000000				1000000	613767090	335541748	942172058	405291901
CLUSTER1	LEAF8359	113315000000				1000000	306105164	190899841	454073120	229378922
CLUSTER1	LEAF8377	51993000000				1000000	263614349	107982277	464026794	158542206
CLUSTER1	LEAF6244	140362000000				1000000	78810333	66370377	94615181	70474777
CLUSTER1	LEAF3280	112679000000				1000000	25191559	17201759	35542477	19787659
CLUSTER1	LEAF7488	47667000000				1000000	103954018	43641190	184465271	63349995
CLUSTER1	LEAF7465	31667000000				1000000	119494865	72987312	182273880	86941277
CLUSTER1	LEAF2125	71912000000				1000000	19656212	15193832	25299442	16528357
CLUSTER1	LEAF2190	117158000000				1000000	17898487	11612145	25796799	13519844
CLUSTER1	LEAF6347	113088000000				1000000	63760525	35429241	98835022	43778683
CLUSTER1	LEAF3558	31537000000				1000000	27237152	17086594	38684269	20747746
CLUSTER1	LEAF5604	77429000000				1000000	68398346	63830166	73746567	65450356
CLUSTER1	LEAF7373	33938000000				1000000	104147842	42520493	171889755	66149994
CLUSTER1	LEAF3401	36343000000				1000000	23468363	12097806	36793858	16686485
CLUSTER1	LEAF2305	66782000000				1000000	20783625	16038393	26704288	17727110
CLUSTER1	LEAF8254	109500000000				1000000	266925598	165203659	392088287	204046295
CLUSTER1	LEAF1628	110619000000				1000000	15385991	8943814	21632542	11012370
CLUSTER1	LEAF6395	139061000000				1000000	79301201	57471924	101082909	64690849
CLUSTER1	LEAF1756	97117000000				1000000	17589750	12463276	22506363	14157785
CLUSTER1	LEAF5491	46105000000				1000000	58349205	45296955	70395264	49811649
CLUSTER1	LEAF7647	117691000000				1000000	165293152	119490257	207027573	135161926
CLUSTER1	LEAF4215	95006000000				1000000	31600107	14806080	46736618	20183828
CLUSTER1	LEAF875	136703000000				1000000	11539150	7125527	16238178	8629043
CLUSTER1	LEAF3705	44528000000				1000000	26334843	13149646	40218876	17605309
CLUSTER1	LEAF754	133758000000				1000000	9318471	3371528	15333652	5576084
CLUSTER1	LEAF4693	40068000000				1000000	40955952	27687763	53899452	32449646
CLUSTER1	LEAF7936	115391000000				1000000	193994858	119878326	262344055	148245285
CLUSTER1	LEAF8487	128909000000				1000000	417737976	274225555	549090515	331735596
CLUSTER1	LEAF1786	139027000000				1000000	16114189	8320528	22707918	11036307
CLUSTER1	LEAF7830	73560000000				1000000	163025848	91364159	239180542	111685196
CLUSTER1	LEAF8135	114025000000				1000000	245048813	160339584	334962433	184663773
CLUSTER1	LEAF4330	140083000000				1000000	34641792	21764866	48541313	25687111
CLUSTER1	LEAF6381	77844000000				1000000	79334480	58686787	100249168	64784729
CLUSTER1	LEAF8192	66502000000				1000000	284895721	210447281	361180511	233234589
CLUSTER1	LEAF2930	112364000000				1000000	21983521	12920956	32309795	15679998
CLUSTER1	LEAF8484	30477000000				1000000	395517456	264711792	547270935	304913605
CLUSTER1	LEAF4391	125481000000				1000000	37599945	26870686	49325848	29419716
CLUSTER1	LEAF7757	33966000000				1000000	173766998	124910217	226143127	136530426
CLUSTER1	LEAF8028	68344000000				1000000	211121994	135878098	292817322	155213852
CLUSTER1	LEAF4430	31781000000				1000000	34052132	18225838	49975204	22317644
CLUSTER1	LEAF6324	112555000000				1000000	66874947	36617149	97924538	44011547
CLUSTER1	LEAF7719	116669000000				1000000	174499908	127082039	219373627	154159073
CLUSTER1	LEAF7845	58200000000				1000000	182437134	118117523	242844025	154507324
CLUSTER1	LEAF7128	112354000000				1000000	105885071	60869129	148095383	86799988
CLUSTER1	LEAF3061	137011000000				1000000	26768078	19503702	33419727	23620510
CLUSTER1	LEAF6442	69883000000				1000000	79694649	53629452	103281006	68688278
CLUSTER1	LEAF4336	46606000000				1000000	36949474	23576395	48587345	30668018
CLUSTER1	LEAF4241	72883000000				1000000	42159866	35987900	47126289	39463081
CLUSTER1	LEAF7698	71786000000				1000000	163358673	103453499	215334457	138658585
CLUSTER1	LEAF1818	67965000000				1000000	17231678	11481818	22935324	14550507
CLUSTER1	LEAF6039	55986000000				1000000	72741631	57739510	87274391	65780342
CLUSTER1	LEAF7104	124376000000				1000000	106257942	63439922	146432785	85060188
CLUSTER1	LEAF2304	68683000000				1000000	21138000	13944200	26702311	17735868
CLUSTER1	LEAF6486	141479000000				1000000	84503822	57728985	105199310	71735992
CLUSTER1	LEAF3592	70699000000				1000000	32055824	22839329	39114731	27518396
CLUSTER1	LEAF2868	81701000000				1000000	25660357	17624432	31713146	21891157
CLUSTER1	LEAF6849	109971000000				1000000	114021439	95387054	127647514	104744698
CLUSTER1	LEAF2448	77402000000				1000000	20508375	11451810	27950233	15779998
CLUSTER1	LEAF6307	72525000000				1000000	79643845	57952526	97107979	68790901
CLUSTER1	LEAF7693	57443000000				1000000	156582581	82889153	214663895	115288666
CLUSTER1	LEAF300	71521000000				1000000	8314181	4148503	12071107	6112626
CLUSTER1	LEAF7877	63657000000				1000000	196458633	137939941	249660034	165396057
CLUSTER1	LEAF7469	110778000000				1000000	135805679	83107239	182393723	107193321
CLUSTER1	LEAF7899	58653000000				1000000	200208740	136603760	254221085	165740341
CLUSTER1	LEAF4240	119962000000				1000000	34622955	20475498	47112186	26674170
CLUSTER1	LEAF8839	71003000000				1000000	1169631592	801201843	1501376953	957024353
CLUSTER1	LEAF3128	68749000000				1000000	22922508	11547104	34026138	16691322
CLUSTER1	LEAF7521	69508000000				1000000	160217773	130291290	189223480	143505219
CLUSTER1	LEAF5264	49381000000				1000000	50652546	36265541	64907555	43235291
CLUSTER1	LEAF5703	124177000000				1000000	53322197	33609509	75912148	45196552
CLUSTER1	LEAF7270	112236000000				1000000	122718445	89052177	160437073	108783058
CLUSTER1	LEAF2533	96996000000				1000000	19751539	11508315	28618700	16559998
CLUSTER1	LEAF4049	114111000000				1000000	35598446	27806522	44292782	32642643
CLUSTER1	LEAF3320	140049000000				1000000	20737541	8843362	35950428	16339024
CLUSTER1	LEAF7994	44514000000				1000000	183605087	110008469	278957275	158264359
CLUSTER1	LEAF6633	41592000000				1000000	89158821	68612915	114086250	82235992
CLUSTER1	LEAF6369	111033000000				1000000	87435944	75429214	99831474	83662956
CLUSTER1	LEAF7574	43890000000				1000000	129215683	65264015	196675232	107449989
CLUSTER1	LEAF20	75757000000				1000000	7462050	5061204	10158607	6672340
CLUSTER1	LEAF1684	80139000000				1000000	17575653	12959642	21942797	15873651
CLUSTER1	LEAF5560	77773000000				1000000	62065548	50835934	72816254	58162598
CLUSTER1	LEAF143	55679000000				1000000	7537581	4126020	10958418	6206666
CLUSTER1	LEAF6458	117244000000		TF		1000000	78092331	40754925	103980377	62196033
CLUSTER1	LEAF6862	31683000000				1000000	100176155	58983955	128679703	82305252
CLUSTER1	LEAF4851	128090000000				1000000	43580925	23113733	56762638	34630493
CLUSTER1	LEAF5272	81070000000				1000000	58627674	50141865	65035316	55274384
CLUSTER1	LEAF1324	125865000000				1000000	17225012	14044518	19492685	16106085
CLUSTER1	LEAF8119	48276000000				1000000	213032303	47248272	327319183	151583069
CLUSTER1	LEAF6231	46359000000				1000000	73087624	46723099	94133591	64312492
CLUSTER1	LEAF6947	56340000000				1000000	98552238	51122044	134223602	83939125
CLUSTER1	LEAF2227	59241000000				1000000	19264318	8563683	26131035	15877883
CLUSTER1	LEAF6305	43067000000				1000000	82077805	58381626	97094681	75095993
CLUSTER1	LEAF2009	115993000000				1000000	22207067	18765127	24348486	21260464
CLUSTER1	LEAF8480	101620000000				1000000	457374756	326332489	544819458	422694305
CLUSTER1	LEAF3682	137071000000				1000000	35385887	27266834	39992573	33058441
CLUSTER1	LEAF7002	61018000000				1000000	100461365	29256372	137638275	75611061
CLUSTER1	LEAF1646	22642000000				1000000	17141020	10995346	21735460	15516665
CLUSTER1	LEAF7076	136345000000				1000000	131595139	114099472	144301025	127250595
CLUSTER1	LEAF189	114117000000				1000000	8743594	5383732	11259474	8003333
CLUSTER1	LEAF5886	32033000000				1000000	67996918	50922817	82156448	64559647
CLUSTER1	LEAF8672	112391000000				1000000	561358215	270411926	830205505	508990906
CLUSTER1	LEAF5242	55702000000				1000000	46804520	27547661	64464714	41654644
CLUSTER1	LEAF6513	129653000000				1000000	71761406	34915493	106675194	63699993
CLUSTER1	LEAF6454	109348000000				1000000	82999313	59774963	103737778	75556473
CLUSTER1	LEAF7935	31647000000				1000000	214460571	137368759	262053497	163049255
CLUSTER1	LEAF8269	73894000000				1000000	341947083	248613037	398559784	281290588
CLUSTER1	LEAF6587	67547000000				1000000	90339310	56173115	111204681	68781471
CLUSTER1	LEAF7282	117243000000				1000000	134317581	92855835	161611649	107017830
CLUSTER1	LEAF4810	61059000000				1000000	48586510	35706623	56101601	39842621
CLUSTER1	LEAF7406	45129000000				1000000	144645721	96355736	175555084	110368126
CLUSTER1	LEAF8428	30516000000				1000000	435228821	334560486	499902588	366298981
CLUSTER1	LEAF8357	124500000000				1000000	352918915	214559738	451647125	258095551
CLUSTER1	LEAF6309	42033000000				1000000	76957474	50231354	97157013	59924583
CLUSTER1	LEAF8286	40336000000				1000000	337291168	244820984	407800079	277415344
CLUSTER1	LEAF3354	131810000000				1000000	31269026	24346857	36265602	26739365
CLUSTER1	LEAF8221	34448000000				1000000	258483398	93964958	374812012	154958374
CLUSTER1	LEAF7130	114127000000				1000000	135176270	118321594	148208069	124916115
CLUSTER1	LEAF3225	99296000000				1000000	29600286	21680433	34995663	24831079
CLUSTER1	LEAF8686	139339000000				1000000	743074463	524783447	887762756	613053833
CLUSTER1	LEAF4101	81410000000				1000000	39032887	29951542	44916500	33441505
CLUSTER1	LEAF4159	97904000000				1000000	36006447	21209536	45864639	27703842
CLUSTER1	LEAF8053	110564000000				1000000	241801865	158330444	300019531	194965195
CLUSTER1	LEAF1384	133965000000				1000000	15748161	9064446	19923420	11899999
CLUSTER1	LEAF4539	58673000000				1000000	41717613	24581764	51638729	31284613
CLUSTER1	LEAF5728	43201000000				1000000	69282608	56148659	76849525	61314129
CLUSTER1	LEAF3755	96413000000				1000000	34905182	24661777	40775742	28660980
CLUSTER1	LEAF1532	62225000000				1000000	20118490	18598347	21030092	19213938
CLUSTER1	LEAF5383	36314000000				1000000	63646603	56050838	67906364	59517067
CLUSTER1	LEAF6168	112093000000				1000000	73838264	40630779	91878288	55442226
CLUSTER1	LEAF3292	70596000000		GH47		1000000	33073547	28294804	35619884	30486233
CLUSTER1	LEAF5686	109411000000				1000000	63162376	44034492	75554710	53567791
CLUSTER1	LEAF7754	139538000000				1000000	185889221	123241776	225651245	155424545
CLUSTER1	LEAF700	134093000000				1000000	13462471	10731691	14996762	12193022
CLUSTER1	LEAF4488	116385000000				1000000	44645676	31000830	50916969	36561535
CLUSTER1	LEAF5761	123831000000				1000000	69203026	50187485	78010773	58162125
CLUSTER1	LEAF3074	60525000000				1000000	29897387	21741398	33575764	25207045
CLUSTER1	LEAF2365	73135000000				1000000	25837341	22886894	27265095	24082508
CLUSTER1	LEAF2820	47383000000				1000000	30249722	28161058	31270067	28969229
CLUSTER1	LEAF5333	11419000000				1000000	57517544	37626961	66664482	45105125
CLUSTER1	LEAF8399	105363000000				1000000	429305756	314481110	477364471	357659454
CLUSTER1	LEAF582	45504000000				1000000	12037961	8075598	14036710	9475734
CLUSTER1	LEAF7298	48828000000				1000000	133559525	74619499	163556381	93725525
CLUSTER1	LEAF4517	42497000000				1000000	48054024	40849758	51355301	43308586
CLUSTER1	LEAF6841	112480000000				1000000	98239815	31917837	126811249	51313885
CLUSTER1	LEAF7444	63488000000				1000000	160782776	113440498	179246017	128550507
CLUSTER1	LEAF1982	71868000000				1000000	19955748	8094825	24096979	12290832
CLUSTER1	LEAF1724	25945000000				1000000	18524361	9007752	22273287	13798399
CLUSTER1	LEAF7223	98520000000				1000000	144847183	114596573	156097244	129849991
CLUSTER1	LEAF5752	112780000000				1000000	73284744	62173416	77704681	68073112
CLUSTER1	LEAF6127	124202000000				1000000	85909348	73172020	90438583	80302101
CLUSTER1	LEAF6256	55952000000				1000000	86567482	65407326	95015717	77654343
CLUSTER1	LEAF3095	55314000000				1000000	32351486	29499641	33721905	31063393
CLUSTER1	LEAF7891	103401000000				1000000	207991791	124293472	252708069	174380890
CLUSTER1	LEAF6268	110710000000				1000000	66542297	58074139	95355354	64874847
CLUSTER1	LEAF7701	103541000000				1000000	103695587	70570831	215830948	97439987
CLUSTER1	LEAF1025	55400000000				1000000	10236151	8190083	17229105	9818701
CLUSTER1	LEAF5993	110868000000				1000000	37989410	23522766	85509010	34928204
CLUSTER1	LEAF7952	136847000000				1000000	149161285	113117531	266582947	141328186
CLUSTER1	LEAF4902	113198000000				1000000	37860706	31736961	57720142	36488533
CLUSTER1	LEAF6856	111016000000				1000000	84323654	70708000	128196213	82114510
CLUSTER1	LEAF8082	65971000000				1000000	160085251	113974670	308790710	152157883
CLUSTER1	LEAF6363	109008000000				1000000	48163818	32040504	99474380	45663010
CLUSTER1	LEAF8838	97039000000				1000000	455787781	149991669	1500749390	409663025
CLUSTER1	LEAF540	78472000000				1000000	6468453	4217523	13819964	6164985
CLUSTER1	LEAF3584	69104000000				1000000	20066538	14388234	38967712	19402946
CLUSTER1	LEAF6435	58724000000				1000000	72725601	64412239	102999489	71544083
CLUSTER1	LEAF2766	31579000000				1000000	16432465	11643312	30908003	15414945
CLUSTER1	LEAF4214	40931000000				1000000	33626480	29207876	46723804	32628231
CLUSTER1	LEAF7767	52273000000				1000000	135695877	105304604	228110886	127126595
CLUSTER1	LEAF8565	99738000000				1000000	315483795	198575928	653531921	284574493
CLUSTER1	LEAF2698	123747000000				1000000	12196112	5597837	30309683	11522238
CLUSTER1	LEAF5637	124720000000				1000000	43856277	32768085	74421463	42661465
CLUSTER1	LEAF228	121142000000				1000000	6272074	4362546	11502533	6041694
CLUSTER1	LEAF266	127209000000				1000000	6402562	4480481	11783170	6253197
CLUSTER1	LEAF3650	135670000000				1000000	24320236	18709644	39707577	23849998
CLUSTER1	LEAF6901	138655000000				1000000	78741432	58487717	131162155	75855034
CLUSTER1	LEAF7860	113265000000				1000000	126491287	81082672	245865067	119616364
CLUSTER1	LEAF7695	109734000000				1000000	138635529	112292831	215001083	135631073
CLUSTER1	LEAF8180	109058000000				1000000	184191086	123087799	356670624	175146103
CLUSTER1	LEAF5633	141631000000				1000000	39975697	29055920	74351616	39766327
CLUSTER1	LEAF8684	130712000000				1000000	468953522	337719727	873829651	467836884
CLUSTER1	LEAF1918	97024000000				1000000	12482235	8860084	23559595	12282665
CLUSTER1	LEAF6827	138306000000				1000000	95985626	86394005	125565010	94730034
CLUSTER1	LEAF7274	33101000000				1000000	90552605	67646629	160707230	88236694
CLUSTER1	LEAF436	133858000000				1000000	7047407	5180839	13061743	6914110
CLUSTER1	LEAF3148	138507000000				1000000	30495701	29545044	34225250	30522598
CLUSTER1	LEAF5822	134082000000				1000000	53879974	47167591	80160378	54250465
CLUSTER1	LEAF4040	100848000000				1000000	38325813	36724377	44226017	38325993
CLUSTER1	LEAF5281	139953000000				1000000	33536694	25346518	65329033	34299995
CLUSTER1	LEAF7423	59341000000				1000000	115633354	99983589	177131226	117080292
CLUSTER1	LEAF7123	62178000000				1000000	75392944	55296867	147809677	74307381
CLUSTER1	LEAF7636	122955000000				1000000	154126251	139948807	204780304	153068787
CLUSTER1	LEAF7482	98403000000				1000000	133948746	119772911	183958405	133125824
CLUSTER1	LEAF2659	53771000000				1000000	17637941	14944293	29920280	17809614
CLUSTER1	LEAF5170	136023000000				1000000	37815517	32348736	62986675	38047054
CLUSTER1	LEAF5707	116446000000				1000000	50327465	44856327	76045303	50891510
CLUSTER1	LEAF4276	72957000000				1000000	29977091	25797911	47644417	30112833
CLUSTER1	LEAF5439	141040000000				1000000	28679579	18283428	68988205	27195662
CLUSTER1	LEAF8080	118985000000				1000000	105035660	53079250	308105042	98046883
CLUSTER1	LEAF770	135806000000				1000000	6871470	4769641	15499299	6659948
CLUSTER1	LEAF3593	136398000000				1000000	28956875	26555470	39119091	28628700
CLUSTER1	LEAF5122	31223000000				1000000	34926178	28395390	61999744	34020226
CLUSTER1	LEAF222	56442000000				1000000	6613161	5572380	11467089	6425471
CLUSTER1	LEAF5784	47391000000				1000000	45562275	38389771	78946991	44464890
CLUSTER1	LEAF217	111211000000				1000000	7509138	6721683	11433291	7396226
CLUSTER1	LEAF174	50132000000				1000000	7080552	6264200	11115894	6873302
CLUSTER1	LEAF2876	108872000000				1000000	14701542	11197453	31769592	13979826
CLUSTER1	LEAF6791	117049000000				1000000	77403427	67050529	122600319	74577995
CLUSTER1	LEAF7981	54021000000				1000000	197465927	180302536	274311554	193106186
CLUSTER1	LEAF3377	76278000000				1000000	29409489	27803787	36486546	29041597
CLUSTER1	LEAF4561	127488000000				1000000	30074188	24844406	51937641	28674070
CLUSTER1	LEAF2393	138772000000				1000000	16016886	13413803	27458986	15033248
CLUSTER1	LEAF4271	60005000000				1000000	27047478	22356300	47552147	25142229
CLUSTER1	LEAF4048	106958000000				1000000	27800949	24231787	44289036	26727270
CLUSTER1	LEAF8405	118453000000				1000000	153654068	78391220	484484406	127887955
CLUSTER1	LEAF2116	131238000000				1000000	15300586	12794449	25191120	14471027
CLUSTER1	LEAF2222	69482000000				1000000	17881302	15900748	26050682	17189606
CLUSTER1	LEAF1354	58955000000				1000000	13338880	11563502	19715033	12698053
CLUSTER1	LEAF3400	56784000000				1000000	25528763	22411465	36786694	24386677
CLUSTER1	LEAF7113	56134000000				1000000	77422287	57718704	147094452	69437820
CLUSTER1	LEAF3508	55479000000				1000000	30662449	28637184	38005009	30173681
CLUSTER1	LEAF7065	101115000000				1000000	114297142	106176376	143346710	111766655
CLUSTER1	LEAF7479	35936000000				1000000	128162811	113973969	183433563	119362953
CLUSTER1	LEAF7601	104088000000				1000000	100690712	74356445	201395874	84797729
CLUSTER1	LEAF6830	70542000000				1000000	109435745	105325066	125923889	106992294
CLUSTER1	LEAF1817	136570000000				1000000	13988527	11774717	22931154	12585786
CLUSTER1	LEAF4773	120022000000				1000000	40641548	37084064	55347885	38667870
CLUSTER1	LEAF6188	66470000000				1000000	62876930	56029839	92524002	58799995
CLUSTER1	LEAF5900	78419000000				1000000	63040665	58306438	82544113	60654049
CLUSTER1	LEAF6073	57589000000				1000000	58230629	50921608	88507309	54704472
CLUSTER1	LEAF5796	52143000000				1000000	61245121	57043465	79297279	59154209
CLUSTER1	LEAF7859	56532000000				1000000	145155029	122722542	245726654	134288162
CLUSTER1	LEAF2282	65399000000				1000000	14568539	11413637	26554571	13073359
[truncated: 8,181 more rows]
